# Supplementary material for: Directional integration and pathway enrichment analysis for multi-omics data
Source: Nat Commun. 2024 Jul 7;15:5690. doi: 10.1038/s41467-024-49986-4 (PMC11227559; doi:10.1038/s41467-024-49986-4)
Supplement: Supplementary file 4 — Supplementary Data 1 [file 41467_2024_49986_MOESM4_ESM.xlsx]

## Sheet: Supplementary Data 1
input_pvalues	pvalue_relation	significance_cutoff	n_signif_res	n_FDR_results	method	direction
uniform_uniform	correlated	0.01	47	0	DPM	mixed_50%
uniform_uniform	correlated	0.05	236	0	DPM	mixed_50%
uniform_uniform	correlated	0.1	499	0	DPM	mixed_50%
uniform_uniform	correlated	0.2	1009	0	DPM	mixed_50%
uniform_uniform	correlated	0.01	47	0	Strube_modified	mixed_50%
uniform_uniform	correlated	0.05	236	0	Strube_modified	mixed_50%
uniform_uniform	correlated	0.1	499	0	Strube_modified	mixed_50%
uniform_uniform	correlated	0.2	1020	0	Strube_modified	mixed_50%
uniform_uniform	correlated	0.01	108	0	DPM	agree
uniform_uniform	correlated	0.05	506	0	DPM	agree
uniform_uniform	correlated	0.1	1015	0	DPM	agree
uniform_uniform	correlated	0.2	2048	0	DPM	agree
uniform_uniform	correlated	0.01	108	0	Strube_modified	agree
uniform_uniform	correlated	0.05	508	0	Strube_modified	agree
uniform_uniform	correlated	0.1	1018	0	Strube_modified	agree
uniform_uniform	correlated	0.2	2066	0	Strube_modified	agree
uniform_uniform	correlated	0.01	0	0	DPM	disagree
uniform_uniform	correlated	0.05	0	0	DPM	disagree
uniform_uniform	correlated	0.1	0	0	DPM	disagree
uniform_uniform	correlated	0.2	0	0	DPM	disagree
uniform_uniform	correlated	0.01	0	0	Strube_modified	disagree
uniform_uniform	correlated	0.05	0	0	Strube_modified	disagree
uniform_uniform	correlated	0.1	0	0	Strube_modified	disagree
uniform_uniform	correlated	0.2	0	0	Strube_modified	disagree
uniform_uniform	independent	0.01	43	0	DPM	mixed_50%
uniform_uniform	independent	0.05	296	0	DPM	mixed_50%
uniform_uniform	independent	0.1	571	0	DPM	mixed_50%
uniform_uniform	independent	0.2	1186	0	DPM	mixed_50%
uniform_uniform	independent	0.01	98	0	Strube_modified	mixed_50%
uniform_uniform	independent	0.05	495	0	Strube_modified	mixed_50%
uniform_uniform	independent	0.1	952	0	Strube_modified	mixed_50%
uniform_uniform	independent	0.2	1912	0	Strube_modified	mixed_50%
uniform_uniform	independent	0.01	83	0	DPM	agree
uniform_uniform	independent	0.05	520	0	DPM	agree
uniform_uniform	independent	0.1	965	0	DPM	agree
uniform_uniform	independent	0.2	1954	0	DPM	agree
uniform_uniform	independent	0.01	216	0	Strube_modified	agree
uniform_uniform	independent	0.05	978	0	Strube_modified	agree
uniform_uniform	independent	0.1	1850	0	Strube_modified	agree
uniform_uniform	independent	0.2	3542	0	Strube_modified	agree
uniform_uniform	independent	0.01	7	0	DPM	disagree
uniform_uniform	independent	0.05	81	0	DPM	disagree
uniform_uniform	independent	0.1	192	0	DPM	disagree
uniform_uniform	independent	0.2	457	0	DPM	disagree
uniform_uniform	independent	0.01	0	0	Strube_modified	disagree
uniform_uniform	independent	0.05	24	0	Strube_modified	disagree
uniform_uniform	independent	0.1	96	0	Strube_modified	disagree
uniform_uniform	independent	0.2	356	0	Strube_modified	disagree
exponential_exponential	correlated	0.01	444	2	DPM	mixed_50%
exponential_exponential	correlated	0.05	1233	13	DPM	mixed_50%
exponential_exponential	correlated	0.1	1834	70	DPM	mixed_50%
exponential_exponential	correlated	0.2	2688	355	DPM	mixed_50%
exponential_exponential	correlated	0.01	448	2	Strube_modified	mixed_50%
exponential_exponential	correlated	0.05	1238	13	Strube_modified	mixed_50%
exponential_exponential	correlated	0.1	1841	70	Strube_modified	mixed_50%
exponential_exponential	correlated	0.2	2696	358	Strube_modified	mixed_50%
exponential_exponential	correlated	0.01	914	2	DPM	agree
exponential_exponential	correlated	0.05	2614	106	DPM	agree
exponential_exponential	correlated	0.1	3871	761	DPM	agree
exponential_exponential	correlated	0.2	5616	2811	DPM	agree
exponential_exponential	correlated	0.01	923	2	Strube_modified	agree
exponential_exponential	correlated	0.05	2625	103	Strube_modified	agree
exponential_exponential	correlated	0.1	3883	764	Strube_modified	agree
exponential_exponential	correlated	0.2	5637	2826	Strube_modified	agree
exponential_exponential	correlated	0.01	0	0	DPM	disagree
exponential_exponential	correlated	0.05	0	0	DPM	disagree
exponential_exponential	correlated	0.1	0	0	DPM	disagree
exponential_exponential	correlated	0.2	0	0	DPM	disagree
exponential_exponential	correlated	0.01	0	0	Strube_modified	disagree
exponential_exponential	correlated	0.05	0	0	Strube_modified	disagree
exponential_exponential	correlated	0.1	0	0	Strube_modified	disagree
exponential_exponential	correlated	0.2	0	0	Strube_modified	disagree
exponential_exponential	independent	0.01	864	6	DPM	mixed_50%
exponential_exponential	independent	0.05	2243	176	DPM	mixed_50%
exponential_exponential	independent	0.1	3199	688	DPM	mixed_50%
exponential_exponential	independent	0.2	4389	1994	DPM	mixed_50%
exponential_exponential	independent	0.01	1264	64	Strube_modified	mixed_50%
exponential_exponential	independent	0.05	2760	747	Strube_modified	mixed_50%
exponential_exponential	independent	0.1	3645	1677	Strube_modified	mixed_50%
exponential_exponential	independent	0.2	4712	2987	Strube_modified	mixed_50%
exponential_exponential	independent	0.01	1645	68	DPM	agree
exponential_exponential	independent	0.05	3899	1260	DPM	agree
exponential_exponential	independent	0.1	5307	3048	DPM	agree
exponential_exponential	independent	0.2	6960	5541	DPM	agree
exponential_exponential	independent	0.01	2567	395	Strube_modified	agree
exponential_exponential	independent	0.05	5415	3385	Strube_modified	agree
exponential_exponential	independent	0.1	6984	5733	Strube_modified	agree
exponential_exponential	independent	0.2	8472	8014	Strube_modified	agree
exponential_exponential	independent	0.01	119	0	DPM	disagree
exponential_exponential	independent	0.05	549	0	DPM	disagree
exponential_exponential	independent	0.1	999	0	DPM	disagree
exponential_exponential	independent	0.2	1806	0	DPM	disagree
exponential_exponential	independent	0.01	5	0	Strube_modified	disagree
exponential_exponential	independent	0.05	102	0	Strube_modified	disagree
exponential_exponential	independent	0.1	334	0	Strube_modified	disagree
exponential_exponential	independent	0.2	995	0	Strube_modified	disagree
uniform_exponential	independent	0.01	344	0	DPM	mixed_50%
uniform_exponential	independent	0.05	1154	6	DPM	mixed_50%
uniform_exponential	independent	0.1	1913	26	DPM	mixed_50%
uniform_exponential	independent	0.2	3166	112	DPM	mixed_50%
uniform_exponential	independent	0.01	449	0	Strube_modified	mixed_50%
uniform_exponential	independent	0.05	1494	4	Strube_modified	mixed_50%
uniform_exponential	independent	0.1	2481	53	Strube_modified	mixed_50%
uniform_exponential	independent	0.2	3887	325	Strube_modified	mixed_50%
uniform_exponential	independent	0.01	591	0	DPM	agree
uniform_exponential	independent	0.05	1851	17	DPM	agree
uniform_exponential	independent	0.1	2957	117	DPM	agree
uniform_exponential	independent	0.2	4651	916	DPM	agree
uniform_exponential	independent	0.01	875	0	Strube_modified	agree
uniform_exponential	independent	0.05	2791	95	Strube_modified	agree
uniform_exponential	independent	0.1	4437	614	Strube_modified	agree
uniform_exponential	independent	0.2	6504	3537	Strube_modified	agree
uniform_exponential	independent	0.01	112	0	DPM	disagree
uniform_exponential	independent	0.05	463	0	DPM	disagree
uniform_exponential	independent	0.1	878	0	DPM	disagree
uniform_exponential	independent	0.2	1636	3	DPM	disagree
uniform_exponential	independent	0.01	12	0	Strube_modified	disagree
uniform_exponential	independent	0.05	161	0	Strube_modified	disagree
uniform_exponential	independent	0.1	450	0	Strube_modified	disagree
uniform_exponential	independent	0.2	1236	0	Strube_modified	disagree
