# Supplementary material for: Directional integration and pathway enrichment analysis for multi-omics data
Source: Nat Commun. 2024 Jul 7;15:5690. doi: 10.1038/s41467-024-49986-4 (PMC11227559; doi:10.1038/s41467-024-49986-4)
Supplement: Supplementary file 5 — Supplementary Data 2 [file 41467_2024_49986_MOESM5_ESM.xlsx]

## Sheet: Supplementary Data 2
gene	OE_Pvalue	KD_Pvalue	OE_log2FC	KD_log2FC	Brown_Pvalue	DPM_Pvalue
CHRNA1	1.03873e-09	0.305143	-3.07149	0.349601	1.10743e-08	1.10743e-08
FAT1	1.56434e-09	0.998764	3.16414	0.0759041	4.88118e-08	4.8924e-08
CPED1	4.59187e-06	0.00227316	-1.33975	0.516932	2.83447e-07	2.83447e-07
S1PR1	1.53172e-08	0.863243	2.13055	-0.167037	3.52633e-07	3.52633e-07
NXPH1	6.3092e-08	0.211683	-2.18817	0.348958	3.55908e-07	3.55908e-07
CRYM	1.47668e-08	0.872952	-3.64525	-0.084714	3.44456e-07	4.42662e-07
GMFB	0.912572	1.76647e-08	0.0658402	1.34966	4.23415e-07	5.01281e-07
RAP1B	0.982799	1.99818e-08	-0.0128673	0.931465	5.07989e-07	5.07989e-07
COL9A3	6.03702e-09	0.233584	-2.44845	-0.342688	4.43796e-08	6.54372e-07
SPARC	3.35165e-08	0.899411	-1.4599	0.166193	7.54058e-07	7.54058e-07
LHX8	1.00179e-07	0.40265	-2.58673	0.356602	9.85974e-07	9.85974e-07
DCN	6.2329e-08	0.824134	-1.31636	0.179988	1.23153e-06	1.23153e-06
IL6ST	0.378554	1.63384e-07	-0.360727	0.844812	1.46078e-06	1.46078e-06
IFI44	0.000159061	0.000390971	-0.921094	0.585699	1.46813e-06	1.46813e-06
ASTN2	5.54506e-08	0.803032	-2.51412	-0.182346	1.07987e-06	1.61637e-06
LPAR6	0.295039	2.58728e-07	-0.473038	1.09553	1.77232e-06	1.77232e-06
GJA1	0.366038	2.52916e-07	-0.318157	0.871149	2.11572e-06	2.11572e-06
GOLT1B	0.827306	1.20671e-07	-0.117854	1.32397	2.2674e-06	2.2674e-06
IFI44L	0.00220064	4.7215e-05	-0.933614	0.662448	2.35209e-06	2.35209e-06
CHN1	8.81244e-07	0.139353	-1.24877	0.328283	2.74172e-06	2.74172e-06
SNRPE	0.975391	1.21441e-07	0.0147038	1.09518	2.65251e-06	2.77652e-06
TMEM159	1.32724e-07	0.974418	-2.9076	-0.133651	2.87497e-06	3.01485e-06
COL3A1	1.81335e-07	0.825015	1.59204	-0.185856	3.28547e-06	3.28547e-06
MORF4L1	0.970001	1.83156e-07	-0.0200599	0.733562	3.84567e-06	3.84567e-06
C3orf14	0.760365	1.38194e-07	0.137855	0.853594	2.37648e-06	3.92657e-06
CD83	1.86853e-07	0.999385	-1.64723	-0.0174483	4.02515e-06	4.02969e-06
CPE	1.79378e-07	0.899033	1.49814	0.16613	3.51935e-06	4.27669e-06
ZNF267	0.875725	1.98512e-07	0.0727567	0.941189	3.76989e-06	4.80643e-06
CMKLR1	2.89491e-07	0.791803	-1.77293	0.133787	4.85559e-06	4.85559e-06
ZNF770	0.802887	1.90177e-07	0.11271	1.01419	3.34752e-06	5.00355e-06
GNA13	0.86826	2.17505e-07	0.0756972	0.806189	4.06682e-06	5.26641e-06
BMP5	1.42902e-07	0.491345	2.55191	0.266564	1.64136e-06	6.03645e-06
NDUFC2	0.762886	3.98151e-07	-0.141161	0.902057	6.28075e-06	6.28075e-06
CAV1	0.000573513	0.000544248	-0.823226	0.455789	6.43905e-06	6.43905e-06
TOX3	2.29454e-07	0.728648	3.72738	0.179505	3.6376e-06	6.49125e-06
TMEM167A	0.647715	4.94765e-07	-0.207212	1.03092	6.59593e-06	6.59593e-06
LBH	1.36872e-06	0.24477	1.6904	-0.322598	6.86903e-06	6.86903e-06
GDF6	3.4369e-07	0.995306	2.07384	-0.0143811	7.00102e-06	7.00102e-06
TMEM126B	0.483395	1.76577e-07	0.290564	0.846921	1.96376e-06	7.43352e-06
UBE2D3	0.460844	1.68592e-07	0.322979	0.789014	1.80129e-06	7.4437e-06
PLXNC1	1.17371e-06	0.31904	-1.47209	0.311382	7.60377e-06	7.60377e-06
UFM1	0.794037	4.78487e-07	-0.126249	0.797082	7.70524e-06	7.70524e-06
EDIL3	0.0018978	0.000200747	-0.993795	0.63856	7.72452e-06	7.72452e-06
TM9SF3	0.854962	3.56478e-07	0.0854066	0.932871	6.30023e-06	8.38757e-06
ANO3	8.34034e-08	0.196381	3.62999	0.351885	4.29678e-07	8.52971e-06
BORCS7	0.360889	1.20424e-06	-0.466891	1.10092	8.71084e-06	8.71084e-06
SYPL1	0.880193	3.9048e-07	0.0687769	0.894598	7.03132e-06	8.87589e-06
MDFI	1.83117e-07	0.40314	-3.95995	-0.337466	1.71867e-06	9.0691e-06
AQP1	3.50664e-07	0.731424	-2.43593	-0.208254	5.38119e-06	9.52689e-06
HIGD1A	0.89972	5.3855e-07	-0.0705269	1.10654	9.6196e-06	9.6196e-06
RGS2	3.747e-07	0.772908	2.09032	0.189737	6.01312e-06	9.62409e-06
SLC8A1	3.32718e-07	0.654588	2.63591	0.220855	4.63369e-06	1.00485e-05
COPS2	0.699343	7.28999e-07	-0.171264	0.976808	1.00761e-05	1.00761e-05
GPC6	0.000349411	0.00151412	-1.27513	0.558724	1.04221e-05	1.04221e-05
WASHC4	0.905909	5.93201e-07	-0.054401	0.942697	1.05716e-05	1.05716e-05
PROS1	3.72667e-05	0.0147144	-1.13892	0.437201	1.07682e-05	1.07682e-05
SRP9	0.822538	4.65258e-07	0.119993	1.25809	7.75625e-06	1.1077e-05
TCEA1	0.646333	3.68166e-07	0.290528	0.896707	5.02463e-06	1.11481e-05
LUM	0.000295847	0.00196681	-1.05737	0.607902	1.13664e-05	1.13664e-05
PUS7L	0.713185	4.5263e-07	0.170064	1.07423	6.63995e-06	1.23021e-05
TBL1XR1	0.829834	5.26719e-07	0.100923	1.04162	8.75642e-06	1.23033e-05
RNF13	0.0208967	3.07092e-05	-0.709661	0.673088	1.24267e-05	1.24267e-05
MSMO1	0.469958	3.02047e-07	0.408249	0.999539	3.13112e-06	1.24442e-05
ZMYM1	0.30404	1.97288e-07	0.561437	1.28471	1.42022e-06	1.25531e-05
HOXB3	6.53958e-07	0.995359	-2.76495	0.0261556	1.25889e-05	1.25889e-05
CCDC8	1.43291e-06	0.474919	2.39972	-0.269131	1.31091e-05	1.31091e-05
SH3BGRL	0.780454	8.87231e-07	-0.129257	1.17083	1.33181e-05	1.33181e-05
TSPAN18	3.71351e-07	0.53519	-1.80082	-0.252388	4.26139e-06	1.33431e-05
SCOC	0.680436	4.88973e-07	0.226642	1.29169	6.82583e-06	1.37757e-05
PHF6	0.771695	6.16464e-07	0.13024	0.829886	9.45974e-06	1.51687e-05
PCDH10	1.75446e-06	0.470493	1.39198	-0.2711	1.56279e-05	1.56279e-05
MBNL1	0.823767	1.0144e-06	-0.109795	0.748729	1.5803e-05	1.5803e-05
EIF1AX	0.821199	6.86293e-07	0.119127	1.00604	1.10404e-05	1.58045e-05
TMEM170B	0.984307	8.2601e-07	0.0110354	1.04636	1.54139e-05	1.58639e-05
TMEM98	3.75514e-07	0.442807	-1.46775	-0.278853	3.61944e-06	1.60161e-05
VAMP4	0.796251	6.81026e-07	0.123272	1.12152	1.06591e-05	1.61408e-05
NDST3	0.000350517	0.00246518	-1.02014	0.650244	1.62917e-05	1.62917e-05
SCG2	7.48893e-07	0.832308	1.37834	0.21038	1.21016e-05	1.69026e-05
ZNF680	0.723385	1.25503e-06	-0.180723	1.21592	1.70408e-05	1.70408e-05
PFN2	0.598567	1.58764e-06	-0.22212	0.685005	1.77636e-05	1.77636e-05
RSL24D1	0.823617	1.17356e-06	-0.101763	0.70701	1.80396e-05	1.80396e-05
FBLN1	7.13473e-07	0.724653	-1.18885	-0.198682	1.02058e-05	1.83449e-05
SC5D	0.913328	8.99845e-07	0.0498181	0.960372	1.55657e-05	1.83562e-05
IDI1	0.623621	6.45913e-07	0.212004	0.8371	8.12748e-06	1.92096e-05
RNF139	0.829812	1.29416e-06	-0.10086	0.812057	1.98517e-05	1.98517e-05
ACTR6	0.962921	1.22623e-06	-0.0213339	0.892267	2.16381e-05	2.16381e-05
BNIP3L	0.643216	1.8398e-06	-0.200391	0.847593	2.16819e-05	2.16819e-05
GOPC	0.957592	1.25859e-06	-0.0244021	0.78576	2.20448e-05	2.20448e-05
EIF3J	0.903398	1.35422e-06	-0.062414	0.732399	2.23466e-05	2.23466e-05
VBP1	0.788056	1.5885e-06	-0.130063	0.631764	2.28177e-05	2.28177e-05
SOCS4	0.703818	9.06035e-07	0.173875	0.918211	1.23555e-05	2.34042e-05
SRSF1	0.545374	7.34685e-07	0.301502	1.08774	8.0883e-06	2.43892e-05
CD164	0.810034	1.66676e-06	-0.119063	1.14486	2.44387e-05	2.44387e-05
IFNAR1	0.957793	1.4124e-06	-0.0250638	0.763666	2.44822e-05	2.44822e-05
UHMK1	0.517854	7.02989e-07	0.280992	0.855252	7.41048e-06	2.45597e-05
ATP13A3	0.637163	8.67601e-07	0.202742	0.723324	1.08477e-05	2.4628e-05
ALG6	0.967721	1.34182e-06	0.020321	1.05403	2.35889e-05	2.50366e-05
C1GALT1	0.892429	1.60193e-06	-0.0619092	0.772849	2.57408e-05	2.57408e-05
CAPZA1	0.850364	1.70248e-06	-0.0882208	0.700303	2.60366e-05	2.60366e-05
STARD4	0.544579	7.98991e-07	0.287647	1.02278	8.7203e-06	2.63537e-05
SNX3	0.56368	2.63553e-06	-0.241289	0.700796	2.66537e-05	2.66537e-05
PLOD2	0.192376	7.86956e-06	-0.429032	0.745431	2.71142e-05	2.71142e-05
TVP23B	0.368581	4.20862e-06	-0.345478	0.674222	2.77196e-05	2.77196e-05
ARL8B	0.824645	1.89091e-06	-0.10263	0.753828	2.7851e-05	2.7851e-05
DNAJB9	0.457924	3.41459e-06	-0.316164	0.814105	2.79206e-05	2.79206e-05
CACNA1I	6.93807e-06	0.228524	3.18965	-0.331915	2.82749e-05	2.82749e-05
ZFAND6	0.977964	1.59461e-06	0.0137748	0.671526	2.78532e-05	2.9002e-05
UBE2W	0.787657	1.29053e-06	0.150753	1.1509	1.88848e-05	2.91295e-05
CENPQ	0.827072	1.39387e-06	0.0997373	0.856311	2.11728e-05	2.9884e-05
ARMC1	0.633646	1.0716e-06	0.206467	0.849476	1.30828e-05	2.99782e-05
CYP1B1	0.0681418	2.52444e-05	-0.585385	0.690141	3.04444e-05	3.04444e-05
CDH20	0.000160562	0.0110309	3.39949	-0.928415	3.12605e-05	3.12605e-05
RNF19A	0.873298	2.06653e-06	-0.0923968	0.73325	3.17968e-05	3.17968e-05
SLC44A5	0.00130348	0.00147053	-1.6891	0.624264	3.35817e-05	3.35817e-05
IER3IP1	0.726122	1.41011e-06	0.207016	1.48457	1.901e-05	3.39809e-05
SLC30A1	0.854425	2.28262e-06	-0.0889701	0.925727	3.41134e-05	3.41134e-05
CASD1	0.826353	1.62754e-06	0.123222	1.1869	2.4353e-05	3.44176e-05
MAN2A1	0.654721	1.29767e-06	0.193838	0.872781	1.60432e-05	3.46151e-05
SHC3	2.07761e-06	0.988606	1.30966	-0.0378011	3.57509e-05	3.57509e-05
CNIH1	0.966313	2.14007e-06	-0.0194872	0.794529	3.59722e-05	3.59722e-05
SLC25A36	0.965432	2.16247e-06	-0.0201768	0.950873	3.6283e-05	3.6283e-05
BMI1	0.503378	1.05318e-06	0.412157	1.54395	1.04418e-05	3.63541e-05
CBLN4	9.07834e-06	0.239107	-1.50441	0.315776	3.75865e-05	3.75865e-05
NLGN4Y	6.24263e-07	0.28339	2.10424	0.306801	3.83076e-06	3.80902e-05
TWISTNB	0.959809	2.31679e-06	-0.0234174	0.688202	3.84161e-05	3.84161e-05
LUC7L2	0.83073	1.85617e-06	0.0971378	0.717262	2.75698e-05	3.85837e-05
PTAR1	0.509154	1.18803e-06	0.299523	1.01519	1.17754e-05	4.01274e-05
JAZF1	0.788863	1.90517e-06	0.123931	0.928915	2.69354e-05	4.13973e-05
PANK3	0.691678	1.68574e-06	0.176403	0.992346	2.13922e-05	4.17399e-05
EIF2AK2	0.797407	1.99316e-06	0.128094	0.766465	2.83371e-05	4.27055e-05
PTGES3	0.911785	2.35409e-06	0.0565056	0.892256	3.72058e-05	4.39755e-05
THAP5	0.645977	1.66895e-06	0.217802	0.974504	1.99222e-05	4.40026e-05
NAA50	0.951915	2.4771e-06	0.0277664	0.7417	4.05106e-05	4.42893e-05
PID1	2.63898e-06	0.986072	-2.01956	0.0818184	4.42894e-05	4.42894e-05
TMEM87B	0.637477	4.13093e-06	-0.20363	0.700855	4.47685e-05	4.47685e-05
TRAM1	0.958901	2.55729e-06	0.02561	1.14769	4.19725e-05	4.52837e-05
ANGPT1	0.0477148	5.70472e-05	-0.513939	0.703737	4.6129e-05	4.6129e-05
ADGRL2	8.65008e-08	0.031643	3.62078	0.426338	8.21152e-08	4.63076e-05
CD47	0.356986	9.95077e-07	0.348204	0.723716	7.24642e-06	4.71309e-05
ARHGEF28	2.79279e-06	0.999315	2.33754	-0.00790425	4.71834e-05	4.71834e-05
PPP1CB	0.891593	3.1448e-06	-0.066228	1.18052	4.73822e-05	4.73822e-05
ZNF280D	0.85831	3.28425e-06	-0.0831456	0.785777	4.76116e-05	4.76116e-05
CD58	0.366961	7.90732e-06	-0.424995	1.08498	4.88739e-05	4.88739e-05
NEK7	0.691017	4.23481e-06	-0.180311	0.974801	4.92491e-05	4.92491e-05
MMGT1	0.801626	3.6509e-06	-0.119529	0.941567	4.92541e-05	4.92541e-05
RAB1A	0.697828	4.38622e-06	-0.183424	0.670287	5.12907e-05	5.12907e-05
TMED7	0.975184	3.006e-06	0.0211639	1.6543	4.93262e-05	5.16186e-05
GNAQ	0.90362	2.8409e-06	0.0556386	0.842354	4.37481e-05	5.25472e-05
P4HA1	0.000578581	0.00558901	-0.745778	0.419703	5.39013e-05	5.39013e-05
PPP4R3B	0.912812	3.54699e-06	-0.0517668	0.68069	5.39621e-05	5.39621e-05
SDHD	0.966155	3.12872e-06	0.020281	0.815379	5.07148e-05	5.3971e-05
TMED5	0.881448	2.94049e-06	0.0765338	1.1732	4.41301e-05	5.54392e-05
PNRC2	0.902301	3.72657e-06	-0.0568385	0.796212	5.5837e-05	5.5837e-05
MBNL2	0.274556	1.23808e-05	-0.414322	0.751981	5.63877e-05	5.63877e-05
SGO2	0.426101	1.45357e-06	0.351757	0.992146	1.20318e-05	5.65693e-05
MOB4	0.913819	3.77031e-06	-0.0537828	1.22048	5.70789e-05	5.70789e-05
SMAD5	0.700951	2.44718e-06	0.171324	0.869368	3.03666e-05	5.77645e-05
LRRC4	4.13003e-06	0.874179	1.39093	-0.147305	5.95418e-05	5.95418e-05
IGFBP3	3.61136e-06	0.994547	1.12958	0.0323837	5.9263e-05	5.98511e-05
HMGA2	0.331981	1.23732e-06	0.371637	0.771192	8.27397e-06	6.1277e-05
ZBTB41	0.900157	3.43345e-06	0.065116	1.10066	5.1742e-05	6.25694e-05
TPRKB	0.589291	2.24961e-06	0.229091	0.962893	2.40364e-05	6.26168e-05
KRR1	0.821926	3.16332e-06	0.121134	0.688352	4.42552e-05	6.30783e-05
HAND2	3.82501e-06	0.989641	1.76899	0.00713689	6.21414e-05	6.33206e-05
PLSCR4	0.00132173	0.00292992	-1.03403	0.667763	6.34318e-05	6.34318e-05
PAG1	4.01738e-05	0.096722	-2.69459	0.379477	6.36258e-05	6.36258e-05
LCORL	0.379697	1.47885e-06	0.442344	0.889925	1.10034e-05	6.37607e-05
RBPJ	0.06817	2.69091e-07	0.673617	0.81147	4.7703e-07	6.45364e-05
KATNBL1	0.393679	1.56798e-06	0.394434	0.863584	1.19949e-05	6.50603e-05
YOD1	0.502676	2.01748e-06	0.313363	1.1032	1.8845e-05	6.55112e-05
FPGT	0.911186	3.72183e-06	0.0583327	1.12482	5.62687e-05	6.65577e-05
SLC5A3	0.679648	2.79614e-06	0.181206	0.703842	3.3321e-05	6.69913e-05
YIPF5	0.864297	4.7825e-06	-0.0845037	0.657816	6.72763e-05	6.72763e-05
DCP2	0.93022	4.54361e-06	-0.0401244	0.687105	6.86412e-05	6.86412e-05
UGCG	0.857061	5.03516e-06	-0.0831548	0.694345	6.99421e-05	6.99421e-05
PLEKHG4B	1.18633e-06	0.26846	-2.28573	-0.43498	6.55861e-06	7.14544e-05
SLC38A2	0.80189	3.55478e-06	0.113707	0.766185	4.80945e-05	7.16583e-05
CMPK1	0.448126	1.99267e-06	0.321387	1.02008	1.67862e-05	7.18576e-05
FAS	0.602239	7.43893e-06	-0.220476	0.695235	7.23432e-05	7.23432e-05
ARRDC3	0.903835	4.08765e-06	0.0585006	0.798174	6.07939e-05	7.29626e-05
TMEM30A	0.823354	5.54215e-06	-0.101135	0.793912	7.35528e-05	7.35528e-05
ABHD13	0.620636	7.46242e-06	-0.261154	1.00422	7.45446e-05	7.45446e-05
SLC30A7	0.70941	3.35856e-06	0.175397	0.8753	4.08931e-05	7.60355e-05
GLS	0.881718	5.48304e-06	-0.0684859	0.816151	7.74847e-05	7.74847e-05
EPDR1	5.60074e-06	0.870647	-1.51328	0.193168	7.80879e-05	7.80879e-05
SERINC1	0.919523	5.4135e-06	-0.0507718	0.622756	7.95523e-05	7.95523e-05
LIPA	0.0627767	7.94306e-05	-0.471611	0.577992	7.96756e-05	7.96756e-05
DAB1	2.14205e-06	0.425653	1.66066	0.306105	1.71073e-05	8.03374e-05
RDX	0.994617	5.28778e-06	0.0064463	0.643717	8.35947e-05	8.44117e-05
NECTIN3	0.630564	3.39625e-06	0.206084	0.682512	3.71293e-05	8.54074e-05
LRRC58	0.950439	5.11983e-06	0.0297416	1.04844	7.7941e-05	8.54181e-05
ASIC2	1.96044e-06	0.362987	-1.38799	-0.294295	1.36534e-05	8.56189e-05
CLDND1	0.737572	7.49538e-06	-0.157454	0.664015	8.74376e-05	8.74376e-05
CYCS	0.779713	4.32272e-06	0.126953	0.976013	5.59569e-05	8.76598e-05
ITGA6	0.0038732	0.0014354	-0.696693	0.503766	8.7882e-05	8.7882e-05
RHOQ	0.969251	5.78034e-06	-0.0177274	0.826158	8.8494e-05	8.8494e-05
DYNLT3	0.956343	5.87066e-06	-0.0274821	1.21226	8.86615e-05	8.86615e-05
RO60	0.458624	2.62782e-06	0.325142	0.846714	2.20443e-05	9.03014e-05
BNIP2	0.95649	5.87726e-06	0.0262609	0.732067	8.87636e-05	9.61663e-05
GTPBP8	0.666632	9.2805e-06	-0.188546	0.898028	9.67587e-05	9.67587e-05
VMA21	0.899494	6.89628e-06	-0.0600397	0.960345	9.69907e-05	9.69907e-05
HNRNPA3	0.992219	6.25432e-06	-0.00449002	0.754638	9.70256e-05	9.70256e-05
TFAP2C	6.37745e-06	0.976899	-2.08578	0.0869562	9.73699e-05	9.73699e-05
VCAM1	9.09375e-06	0.69597	-0.946069	0.220926	9.87592e-05	9.87592e-05
MTPN	0.969548	6.18058e-06	0.0200987	0.614959	9.40188e-05	9.94011e-05
RAB8B	0.905882	5.77986e-06	0.0566221	1.02079	8.32589e-05	9.94807e-05
ZBTB33	0.894073	5.75454e-06	0.0609589	0.848892	8.19555e-05	0.000100265
SERP1	0.637421	1.0281e-05	-0.216426	0.701745	0.000101904	0.000101904
BCL11B	2.94537e-06	0.444751	3.44869	0.282783	2.37776e-05	0.000102871
PPP3CB	0.658963	4.50933e-06	0.191444	0.710323	4.99355e-05	0.000105948
NDFIP2	0.585236	1.19261e-05	-0.248557	0.891158	0.000107847	0.000107847
CUL5	0.943884	6.72045e-06	0.032439	0.71186	9.89607e-05	0.000109796
FAM126A	0.227951	3.12462e-05	-0.386868	0.575601	0.000109833	0.000109833
SELENOT	0.957781	7.47986e-06	-0.0243754	0.792969	0.000110407	0.000110407
SELENBP1	8.18741e-06	0.882709	-1.94014	0.0760177	0.000111281	0.000111281
TMEM41B	0.727602	5.29631e-06	0.159981	0.979821	6.31513e-05	0.000112001
PHLDA1	0.828157	6.15496e-06	0.103242	0.634996	8.12705e-05	0.000114115
GPR180	0.305613	2.51228e-05	-0.411015	0.979855	0.000117501	0.000117501
GXYLT1	0.867636	6.72346e-06	0.0760371	0.757298	9.17719e-05	0.000118482
EEF1E1	0.697257	5.53222e-06	0.211531	1.13072	6.32073e-05	0.000121022
SUZ12	0.69309	5.50937e-06	0.174385	0.811073	6.26318e-05	0.000121224
NUS1	0.748978	6.00504e-06	0.147327	0.718626	7.25999e-05	0.000122164
ERO1A	0.943865	7.59416e-06	0.0380096	0.722906	0.00011046	0.000122549
WSCD2	1.26911e-06	0.156329	-1.31978	-0.468948	4.25464e-06	0.00012354
CLIC4	0.767545	6.25039e-06	0.136816	0.850614	7.69493e-05	0.000123884
NRAS	0.764682	6.25431e-06	0.136805	0.755342	7.67339e-05	0.00012437
FBXO28	0.821413	6.73759e-06	0.103638	0.715182	8.75226e-05	0.000124691
POSTN	0.0027434	0.00305151	-0.743762	0.587716	0.000126997	0.000126997
BIRC3	0.870593	7.30795e-06	0.0871652	0.681606	9.92264e-05	0.000127307
TNFAIP2	4.46792e-06	0.531115	-1.23253	-0.252158	4.07437e-05	0.000127554
KIT	4.35371e-06	0.516537	3.04104	0.25752	3.88097e-05	0.000127776
ARL5B	0.641501	5.4169e-06	0.24512	1.13732	5.75211e-05	0.000127986
UBE2E1	0.808824	7.22714e-06	0.122139	0.761956	9.19414e-05	0.000134654
COL4A2	7.27762e-06	0.806993	-1.2914	-0.174975	9.23308e-05	0.000135775
TAF13	0.996728	9.14698e-06	0.00196237	0.725692	0.00013711	0.000137919
MRPL42	0.839492	7.80383e-06	0.0923625	0.749443	0.000101875	0.000139522
AASDHPPT	0.875961	8.26031e-06	0.0725609	0.696092	0.0001114	0.000141328
DEPDC1	0.0278226	2.68243e-07	1.03095	1.01227	2.07872e-07	0.000144165
RASD1	5.38751e-06	0.558494	-1.48771	-0.245253	5.05034e-05	0.000144237
ERGIC2	0.918819	1.05851e-05	-0.04667	0.850199	0.0001453	0.0001453
SELENOF	0.926975	1.05034e-05	-0.0559669	0.612124	0.000145443	0.000145443
DESI2	0.906479	1.08659e-05	-0.0541776	0.653085	0.000146961	0.000146961
GRPEL2	0.661117	6.77302e-06	0.192148	0.739815	7.23104e-05	0.000152239
ATG12	0.846829	8.81841e-06	0.0879009	0.783208	0.000114606	0.000154485
SLC38A6	0.598836	6.27105e-06	0.274457	1.0897	6.16958e-05	0.000155265
GLMN	0.517901	5.42364e-06	0.342782	1.06053	4.7459e-05	0.000155269
KCNMB4	1.06141e-05	0.989552	-1.89042	0.0403791	0.000155679	0.000155679
RAB14	0.952375	1.01521e-05	0.028838	0.641593	0.000144533	0.000157758
CDCA8	1.08594e-05	0.982887	1.09856	-0.129409	0.000157943	0.000157943
RLIM	0.854875	9.27559e-06	0.0947449	0.648086	0.000120956	0.000160284
TMEM123	0.78556	1.41791e-05	-0.122373	0.803287	0.000164098	0.000164098
HECW1	9.65442e-06	0.856946	-1.89326	-0.137348	0.000125659	0.000165782
EFEMP1	1.32214e-05	0.856598	-0.936079	0.197175	0.000166564	0.000166564
ORC4	0.784166	1.45594e-05	-0.123164	0.628886	0.000167772	0.000167772
CHMP2B	0.827562	9.95817e-06	0.0988146	0.804372	0.000125217	0.000175864
ZDHHC17	0.844735	1.03204e-05	0.0891568	0.843115	0.000131709	0.000178274
AC005255.1	0.740819	1.65037e-05	-0.178184	1.26462	0.000178391	0.000178391
PLPPR4	5.38826e-06	0.440034	2.88248	0.29394	4.07132e-05	0.000178638
CCPG1	0.539505	2.2715e-05	-0.249156	0.821123	0.000178766	0.000178766
RIMS4	8.8318e-05	0.140748	0.894111	-0.36638	0.00018106	0.00018106
PURB	0.652065	8.29156e-06	0.200587	0.752552	8.57013e-05	0.000184778
BMPR1B	8.87882e-07	0.0692775	2.70641	0.458845	1.45341e-06	0.000186086
SFRP2	1.0262e-05	0.770483	1.20939	0.199096	0.000120644	0.000192608
MICU2	0.797733	1.67902e-05	-0.115545	0.729041	0.000193581	0.000193581
CCDC122	0.328081	4.11323e-05	-0.577233	1.07309	0.000194884	0.000194884
VTA1	0.848657	1.61149e-05	-0.0927392	0.619688	0.000197226	0.000197226
TFAM	0.756863	1.04119e-05	0.139009	0.793583	0.000120283	0.000198267
SFRP1	8.22541e-06	0.597362	1.25462	0.22895	7.86257e-05	0.000198433
CDK6	0.969561	1.42729e-05	-0.0197926	0.649235	0.000199322	0.000199322
TNPO1	0.887685	1.23288e-05	0.0645216	0.754535	0.000161528	0.00019997
TRMT10C	0.674383	2.07045e-05	-0.184843	0.64029	0.000200924	0.000200924
PAQR3	0.42221	5.947e-06	0.362175	0.812644	4.28805e-05	0.000202503
HS2ST1	0.917032	1.54001e-05	-0.047694	0.80204	0.000202979	0.000202979
FEZ2	0.865073	1.658e-05	-0.0810074	0.600269	0.000205813	0.000205813
BTF3L4	0.450829	6.54929e-06	0.343146	0.75283	4.96488e-05	0.000208179
CLHC1	0.783668	1.14699e-05	0.129784	0.862849	0.000135374	0.000209575
DKK3	1.46543e-05	0.997507	-0.95025	-0.0606239	0.00020934	0.000210277
TM9SF2	0.460675	3.22391e-05	-0.28617	0.617925	0.000212336	0.000212336
TNS1	4.92024e-06	0.329923	-1.33764	-0.293286	2.88853e-05	0.000213123
ITGA7	5.87965e-06	0.393862	-1.10997	-0.288618	3.98537e-05	0.000213314
ZNF107	0.68555	1.02953e-05	0.191522	1.13098	0.000108936	0.000214456
XPO1	0.96871	1.46147e-05	0.018167	0.726755	0.000203429	0.00021534
CHURC1	0.679205	2.23123e-05	-0.184618	0.718518	0.000216206	0.000216206
ARL6IP1	0.896919	1.72004e-05	-0.0592223	0.74414	0.000219684	0.000219684
IGFBP4	2.07276e-06	0.133579	-1.42543	-0.364725	5.77104e-06	0.000220828
RAB18	0.830141	1.2953e-05	0.0994975	0.866003	0.000158993	0.000221924
SLC30A5	0.89187	1.77693e-05	-0.0640107	0.65701	0.000225033	0.000225033
JKAMP	0.972433	1.64257e-05	-0.0184747	0.614799	0.000226619	0.000226619
C6orf62	0.960845	1.66353e-05	-0.0225857	0.753585	0.00022676	0.00022676
BZW1	0.97575	1.56154e-05	0.0140046	0.662444	0.000217254	0.000227008
LYSMD3	0.869894	1.84605e-05	-0.0774865	0.992284	0.000227707	0.000227707
FANCM	0.52148	8.47153e-06	0.309768	0.831399	7.14356e-05	0.000230071
LMAN1	0.902567	1.8073e-05	-0.0599252	0.699372	0.000230919	0.000230919
PPP1CC	0.938758	1.5469e-05	0.038379	0.689626	0.000208108	0.00023302
CNEP1R1	0.904031	1.48971e-05	0.0552322	0.706902	0.000194531	0.000233024
HMGB1	0.58746	9.82017e-06	0.24031	0.958151	9.0857e-05	0.000236028
RIF1	0.742423	1.24289e-05	0.146932	0.723082	0.0001386	0.000236339
SAMD9	0.847269	1.99246e-05	-0.0936171	0.812952	0.000238112	0.000238112
WDFY1	0.868291	1.48749e-05	0.0769959	0.862572	0.000187379	0.000241259
TAF9B	0.937908	1.60974e-05	0.0357319	1.02332	0.000215482	0.000241659
ARL6	0.93608	1.85147e-05	-0.040444	0.987248	0.000243774	0.000243774
C5orf51	0.780557	1.35283e-05	0.126777	0.793476	0.000156429	0.00024378
BRIX1	0.919283	1.59364e-05	0.0645272	0.649774	0.000209754	0.000243831
RBM7	0.989606	1.75484e-05	-0.00607754	0.968085	0.000244212	0.000244212
ZNF22	0.448337	7.8178e-06	0.377561	1.12578	5.79703e-05	0.000245108
TMEM47	0.99624	1.74453e-05	0.00224796	0.992159	0.000244384	0.000246035
DACT1	1.68656e-05	0.961475	-0.915165	-0.125305	0.000229699	0.000246415
ID1	5.01516e-05	0.351163	1.05229	-0.29818	0.000247293	0.000247293
RAPGEF6	0.797702	1.42028e-05	0.144632	0.989051	0.000166619	0.000249716
BIRC2	0.90925	1.98189e-05	-0.0590123	0.632442	0.000252419	0.000252419
IGFBP7	1.42307e-05	0.787921	-1.09277	-0.158406	0.000165077	0.000252928
UBLCP1	0.875747	1.58631e-05	0.0757591	0.759924	0.000200013	0.000253588
CAMK2D	0.967651	1.76416e-05	0.0371727	0.590968	0.0002405	0.000255059
CDH5	1.5708e-05	0.849651	-1.09937	-0.160696	0.000192963	0.000258258
AP1S2	0.956007	1.77369e-05	0.0283567	1.11127	0.000239059	0.000259076
DCUN1D1	0.849432	2.22348e-05	-0.0968913	0.988426	0.000263237	0.000263237
RNF141	0.796735	1.51139e-05	0.120576	0.682239	0.000175977	0.000264268
ARMT1	0.879605	1.69135e-05	0.0691215	0.801564	0.000212662	0.000267485
FAM3C	0.659904	1.27727e-05	0.228944	0.960562	0.000127778	0.000269061
FAM131B	0.000320178	0.0607912	0.931343	-0.441399	0.000270408	0.000270408
PRDM6	1.99765e-05	0.976508	2.67188	-0.0132545	0.000270945	0.000270945
BCAS2	0.985338	2.00258e-05	-0.0130173	0.707991	0.000273733	0.000273733
ZNF92	0.559508	3.55945e-05	-0.283683	1.29435	0.000276001	0.000276001
PGAP1	0.560833	1.12146e-05	0.270508	0.967968	9.82048e-05	0.000277002
UGGT2	0.175688	0.00011386	-0.457116	0.63721	0.000277094	0.000277094
SATB1	1.15211e-05	0.57399	2.20033	0.244299	0.000102738	0.000277937
USP15	0.971911	2.08284e-05	-0.0174033	0.604982	0.000280056	0.000280056
PHOSPHO2	0.812732	2.50295e-05	-0.134242	1.07807	0.000281276	0.000281276
SOCS5	0.762374	1.55403e-05	0.138551	0.62959	0.000173432	0.000281793
ASPH	0.485769	4.20808e-05	-0.26664	0.513719	0.000282502	0.000282502
SLC22A23	1.61839e-05	0.788885	-1.33205	-0.188509	0.000185447	0.000283406
CLEC2B	0.361308	5.70152e-05	-0.362027	0.851276	0.000284456	0.000284456
ITGB8	0.550453	1.14065e-05	0.252417	0.844592	9.80533e-05	0.000285958
MOB1B	0.149215	3.09338e-06	0.632516	1.06	9.20288e-06	0.00028607
AP3S1	0.890856	2.34325e-05	-0.0626834	0.861616	0.000287843	0.000287843
NUDT21	0.676987	1.42285e-05	0.181935	0.801696	0.000144049	0.000289596
RPS6KA3	0.494428	1.04229e-05	0.274592	0.665548	8.20757e-05	0.000290372
INSIG2	0.612475	3.45124e-05	-0.220467	0.628442	0.000291077	0.000291077
CHIC1	0.879397	1.87083e-05	0.0727776	1.14488	0.000232689	0.000292748
RNF11	0.905577	1.9838e-05	0.0544403	0.776526	0.000251724	0.000300502
COL22A1	2.21843e-05	0.995512	2.26568	-0.0228933	0.000302683	0.000302683
LGR5	0.000127631	0.173622	-4.22492	0.568171	0.000303599	0.000303599
TMEM170A	0.902911	2.00478e-05	0.0560957	0.822663	0.000253433	0.000304135
SLC25A46	0.967131	2.1538e-05	0.0192486	0.975504	0.000287289	0.000304947
ZNF292	0.780564	1.73866e-05	0.126637	0.679646	0.000195874	0.000305002
TBC1D23	0.880176	1.96285e-05	0.0739584	0.64724	0.000243087	0.000305322
CDC42SE2	0.815195	1.82244e-05	0.10579	0.638686	0.000212396	0.000305996
HMCN1	1.29233e-05	0.577723	2.66038	0.236569	0.000114583	0.00030616
ETNK1	0.757407	1.7318e-05	0.14646	0.827964	0.000189988	0.000312203
SESN3	0.15735	3.60463e-06	0.54333	0.947322	1.11047e-05	0.000312733
WDR89	0.660168	3.47289e-05	-0.191014	0.760723	0.000312959	0.000312959
NT5C3A	0.56978	4.07735e-05	-0.267738	0.667201	0.00031667	0.00031667
SMNDC1	0.567252	1.32107e-05	0.245607	0.850043	0.000114966	0.000317362
GRIN3A	2.13486e-05	0.914004	1.341	0.0819435	0.000271013	0.000318192
ARL5A	0.902643	2.11343e-05	0.0637393	1.20275	0.000265598	0.000318879
SPCS3	0.570512	1.33886e-05	0.269688	1.04434	0.000116958	0.000319534
C21orf91	0.926245	2.19757e-05	0.0442374	0.988676	0.000281432	0.000322663
RPS6KB1	0.78983	1.90077e-05	0.136463	0.693539	0.000214395	0.000326782
SCAMP1	0.704554	1.69682e-05	0.189382	1.16576	0.000174841	0.000327001
MMD	0.762835	1.89043e-05	0.144466	0.87747	0.000206814	0.000335437
B3GNT2	0.250969	0.000100504	-0.407087	0.678541	0.000340761	0.000340761
STT3B	0.915301	2.75926e-05	-0.0514088	0.679998	0.000341148	0.000341148
DNAH8	4.2077e-05	0.603634	-1.82495	0.217809	0.000342877	0.000342877
SEMA3A	0.734534	1.87801e-05	0.171151	0.63349	0.000198756	0.000344899
RICTOR	0.408126	1.04748e-05	0.332312	0.752092	6.93512e-05	0.000346081
SPPL2A	0.893352	2.32305e-05	0.0613757	0.753105	0.000286341	0.000350141
ADAMTS1	2.60563e-05	0.999885	0.861464	-0.0305703	0.000350735	0.000350735
FOXN2	0.994821	2.60635e-05	0.00312223	0.888369	0.000349238	0.000352485
KCTD9	0.672068	1.76432e-05	0.184476	0.67405	0.000173561	0.000353118
APOOL	0.640284	1.68373e-05	0.201085	0.805836	0.000159362	0.000353651
ZEB2	5.25162e-05	0.505038	-1.10776	0.262306	0.00035636	0.00035636
LGR4	0.532232	1.41526e-05	0.254222	0.625535	0.000115499	0.000357177
PIGF	0.894715	2.41788e-05	0.0781475	0.847472	0.000297155	0.000362355
SDCBP	0.75847	2.06167e-05	0.155127	0.660027	0.000222354	0.00036424
CLDN12	0.876993	3.11028e-05	-0.0706172	0.709198	0.000365373	0.000365373
CCNG1	0.624245	4.37093e-05	-0.209913	0.683398	0.000365473	0.000365473
CDC27	0.680824	1.86538e-05	0.180947	0.688352	0.000184572	0.000366828
ACTA2	2.13544e-05	0.776483	-1.58795	-0.190547	0.000234324	0.000368051
FGF13	0.408394	6.73605e-05	-0.332532	0.66929	0.000368148	0.000368148
ELOVL5	0.996379	2.74426e-05	0.00310778	0.54055	0.000366164	0.000368538
EXOC6	0.8113	2.24567e-05	0.10796	0.658598	0.000254906	0.000370177
TRIQK	0.754032	3.68178e-05	-0.142485	0.980489	0.000371152	0.000371152
SIKE1	0.802641	2.25324e-05	0.113705	0.759623	0.000253233	0.000374852
LFNG	2.49824e-05	0.885	-1.2543	-0.130332	0.000302985	0.000376706
2024-09-07	0.772985	3.66692e-05	-0.14703	0.676512	0.000378084	0.000378084
TGFBR1	0.886638	3.22909e-05	-0.0690734	0.622155	0.000381475	0.000381475
FLRT3	0.00520684	0.00550997	-0.776584	0.693048	0.000382177	0.000382177
BCAP29	0.994124	2.85441e-05	0.00345497	0.948224	0.00037846	0.000382453
AMD1	0.324197	9.39437e-06	0.354452	0.619105	5.10604e-05	0.000385588
MARCKS	0.80154	2.32541e-05	0.126836	0.963223	0.000260148	0.000385996
COL26A1	2.18618e-06	0.0749178	-1.3761	-0.362953	3.56963e-06	0.000388
EPM2AIP1	0.919793	3.20084e-05	-0.0465223	0.766454	0.000391077	0.000391077
RCHY1	0.472635	1.39939e-05	0.311945	0.845972	0.000102753	0.000393053
LNPEP	0.520301	1.54072e-05	0.257348	0.648669	0.000122146	0.000393097
G2E3	0.574498	1.71041e-05	0.254805	0.935865	0.000146646	0.000394989
TMED10	0.936002	3.23735e-05	-0.0482414	0.60575	0.000401235	0.000401235
TACC3	0.000124628	0.244566	0.847342	-0.3054	0.000403334	0.000403334
NECTIN1	1.77631e-05	0.582053	-1.12384	-0.247107	0.000153495	0.000403784
LMBRD2	0.941234	2.88286e-05	0.0350478	0.940506	0.000363673	0.000405084
BCLAF1	0.786672	2.4318e-05	0.124414	0.726879	0.000266264	0.000408424
C2orf69	0.695304	2.14942e-05	0.187292	1.03788	0.000213528	0.000408434
NUFIP2	0.618446	1.92187e-05	0.212206	0.607326	0.000173932	0.000410344
CPXM1	1.70145e-05	0.541975	-1.24615	-0.252504	0.000138519	0.000414075
VAMP7	0.870623	3.60973e-05	-0.0757412	0.68166	0.000414469	0.000414469
ESPL1	9.65517e-05	0.326216	0.790845	-0.291057	0.000415286	0.000415286
ITGB3BP	0.804937	4.00139e-05	-0.123846	0.87463	0.000423625	0.000423625
SLF1	0.540838	1.75829e-05	0.277421	0.801897	0.000142397	0.000427155
RAB11A	0.981755	3.20485e-05	0.0116404	0.583476	0.000414898	0.000428715
UBE2V2	0.580124	1.89844e-05	0.235112	0.884951	0.000162443	0.000429657
CDK2AP1	0.68749	4.85875e-05	-0.178823	0.655144	0.000437573	0.000437573
BIVM	0.787046	2.66339e-05	0.121903	0.775271	0.000288914	0.000442658
LDB2	0.998148	3.39927e-05	0.00583096	0.726571	0.000443698	0.000445163
MFAP3L	0.793042	4.32975e-05	-0.122323	0.673593	0.000448427	0.000448427
TMEM263	0.789702	4.3862e-05	-0.122138	0.982886	0.000451922	0.000451922
ATL2	0.359938	9.72446e-05	-0.33655	0.592711	0.000456142	0.000456142
TATDN1	0.955261	3.38062e-05	0.0258486	0.753579	0.000424621	0.000460628
LANCL1	0.846201	4.18566e-05	-0.088367	0.68541	0.00046097	0.00046097
NANP	0.95292	3.72997e-05	-0.0305155	0.635065	0.000462411	0.000462411
NAMPT	0.898448	3.20456e-05	0.0593042	0.658773	0.000383383	0.000463845
SSR1	0.919363	3.29323e-05	0.0501561	0.584011	0.000400941	0.000465613
FNDC3A	0.975296	3.52671e-05	0.0234715	0.62141	0.000449114	0.000469535
MTX3	0.427433	1.55599e-05	0.321033	0.736974	0.000103267	0.000472334
STYX	0.60605	2.20807e-05	0.268057	1.0759	0.000193425	0.000472688
SMIM15	0.987787	3.71409e-05	-0.00703239	0.94728	0.000475609	0.000475609
LMBRD1	0.862819	4.29579e-05	-0.0792707	0.708684	0.000479956	0.000479956
EXOC5	0.636007	2.3987e-05	0.212539	0.775545	0.000217498	0.000487427
ITGA11	3.23043e-05	0.854837	-1.06118	-0.200963	0.000369402	0.000488289
ELK4	0.711811	2.69669e-05	0.16338	0.686648	0.000267072	0.000489377
MBOAT2	0.846108	3.21595e-05	0.0896412	0.688253	0.00036458	0.000490799
RGS17	0.208099	7.9708e-06	0.636522	1.23401	2.94561e-05	0.000494172
NSD2	3.83199e-05	0.999997	0.804588	0.00267822	0.000494365	0.000494368
LAMP5	3.81734e-05	0.982052	-1.03404	-0.0563797	0.000484824	0.000500676
COMMD10	0.85469	3.35866e-05	0.0833354	0.753053	0.000382374	0.000505543
PRPF39	0.833909	3.28067e-05	0.103366	0.692165	0.000366338	0.000506047
LRP1B	3.7677e-05	0.952104	1.22921	0.128642	0.00046621	0.000508689
RMI1	0.628211	2.49123e-05	0.207268	0.752409	0.00022252	0.000509644
ZFP91	0.927696	4.31761e-05	-0.0446036	0.628707	0.000514187	0.000514187
ELN	1.70655e-05	0.425891	-1.10867	-0.281875	0.000111847	0.000514367
DPY19L4	0.932844	3.78802e-05	0.0408057	0.86354	0.000460013	0.000520483
SKA2	0.841351	3.43407e-05	0.0912232	0.9177	0.000384584	0.000522861
CHST15	4.25113e-05	0.969634	-1.11162	0.160612	0.000527455	0.000527455
ARRB1	2.08359e-05	0.503396	-1.45469	-0.262162	0.000155486	0.000529388
COL4A1	4.19073e-05	0.993657	-1.09991	0.0703354	0.000532235	0.000532235
MFGE8	3.01711e-05	0.71458	-0.912053	-0.22792	0.000296253	0.000538816
MED4	0.755404	5.75959e-05	-0.14625	0.815419	0.000553355	0.000553355
CHPT1	0.71761	3.12363e-05	0.161119	0.629686	0.000306723	0.000553581
TIMM17A	0.969614	4.49399e-05	-0.0313452	0.546964	0.000554101	0.000554101
E2F8	4.16362e-05	0.949114	1.39166	0.130574	0.000508063	0.000557419
SRSF10	0.6899	3.03569e-05	0.179207	0.694611	0.000288682	0.000558922
COQ10B	0.71704	6.18707e-05	-0.160276	0.628187	0.000562998	0.000562998
MOB1A	0.963068	4.60892e-05	-0.021249	0.746987	0.00056326	0.00056326
GHR	5.30549e-05	0.847444	1.58716	-0.101558	0.000569716	0.000569716
TAF1D	0.748133	3.36459e-05	0.153282	0.604243	0.000340138	0.000569852
GUCY1A2	0.320824	1.45427e-05	0.57632	0.824226	7.50405e-05	0.000573852
SCYL2	0.677586	3.07221e-05	0.182473	0.729417	0.000287127	0.000573979
SNTB2	0.968956	4.68261e-05	-0.0232538	0.627883	0.000574338	0.000574338
GNB4	0.626032	2.865e-05	0.208366	0.755193	0.00025136	0.000578735
SDR42E1	4.36295e-05	0.948437	2.21185	0.101614	0.000529265	0.000581394
TOMM20	0.898764	4.13594e-05	0.0668746	0.516557	0.000481192	0.00058158
TMTC3	0.904369	4.17828e-05	0.0591878	0.949829	0.000488255	0.00058363
RWDD4	0.762717	3.54892e-05	0.155025	0.873361	0.000362882	0.000587313
PDP1	0.848916	3.97496e-05	0.102954	0.63601	0.000441539	0.000590603
LIMS1	0.971669	4.60592e-05	0.0167859	0.743932	0.000567393	0.000597064
PDZD2	4.74827e-05	0.998822	0.774173	0.109253	0.000597338	0.000598588
SLC39A10	0.340274	0.000140076	-0.349376	0.675121	0.000599989	0.000599989
CFL2	0.976198	4.8986e-05	-0.0137327	0.651844	0.000601728	0.000601728
STXBP3	0.812792	3.90219e-05	0.10924	0.618783	0.000417865	0.000603843
RNF138	0.901775	4.33218e-05	0.0616701	1.18459	0.000502912	0.000604188
RB1	0.797192	6.03174e-05	-0.117008	0.754195	0.000604678	0.000604678
CDCP1	4.81913e-05	0.999253	1.33336	0.00381763	0.000605466	0.000606269
GPM6B	0.346319	0.000139428	-0.359454	0.649784	0.000606929	0.000606929
PCMT1	0.888832	5.46017e-05	-0.112632	0.51472	0.00060966	0.00060966
CBX3	0.887714	5.48692e-05	-0.0672932	0.610293	0.000611624	0.000611624
ESCO1	0.892933	5.49679e-05	-0.0648915	0.783247	0.000615791	0.000615791
YAP1	0.959267	4.72442e-05	0.031455	0.579467	0.000573747	0.000617654
SSPN	0.0885988	4.37019e-06	0.853292	0.935983	7.83948e-06	0.000618491
ETFRF1	0.852457	4.21953e-05	0.110201	1.21535	0.000467333	0.000620411
FAM135A	0.548357	2.71442e-05	0.255826	0.757536	0.000212758	0.00062044
NUCKS1	0.825735	4.09406e-05	0.10942	0.632125	0.00044226	0.000621325
UBA6	0.42012	2.08485e-05	0.328988	0.795567	0.000132263	0.000621818
CUL4B	0.951072	4.76154e-05	0.0285884	0.760201	0.000573364	0.0006267
DTWD1	0.870554	4.35887e-05	0.0751212	0.63444	0.000490082	0.000626756
TMED2	0.960853	5.28481e-05	-0.0241711	0.6596	0.000634616	0.000634616
HSPA13	0.855437	5.93887e-05	-0.0909619	0.60496	0.000634883	0.000634883
PMS1	0.950571	4.82981e-05	0.0284499	0.716539	0.000580378	0.000634952
FEM1C	0.791085	4.0976e-05	0.122711	0.733924	0.000426044	0.000645874
RPE	0.762185	6.84481e-05	-0.139038	0.677779	0.000649992	0.000649992
SMAD4	0.907015	4.74674e-05	0.0590417	0.578722	0.000548223	0.000651796
KIF2C	5.28854e-05	0.997875	0.929735	-0.0733987	0.000656641	0.000656641
LNPK	0.850334	6.21306e-05	-0.0859045	0.785879	0.000657288	0.000657288
USP53	0.111209	5.88053e-06	0.463966	0.73091	1.26426e-05	0.000657799
ZNF639	0.981537	5.27517e-05	0.0108589	0.679599	0.000645659	0.00066733
GCSH	0.718009	3.87459e-05	0.227063	1.09692	0.000371844	0.000669737
CEMIP	5.38233e-05	0.993825	-1.29725	-0.0442974	0.000664547	0.000671877
GAR1	0.178502	9.68203e-06	0.385802	0.689878	3.05738e-05	0.000672785
FBXL3	0.816717	6.6651e-05	-0.10491	0.826695	0.000674922	0.000674922
EDARADD	0.0241488	0.0022653	0.823303	-0.893895	0.000677878	0.000677878
HIPK3	0.82164	4.50076e-05	0.106012	0.729655	0.00047898	0.000678683
RBM27	0.901608	4.9426e-05	0.0590684	0.982716	0.000565239	0.000679145
CARNMT1	0.662453	8.49822e-05	-0.199644	0.799618	0.000695319	0.000695319
LEMD1	5.54817e-05	0.984003	-2.19321	-0.0312073	0.000676669	0.000696269
PTEN	0.757643	4.28691e-05	0.14036	0.729973	0.000426793	0.000698439
PRKACB	0.883385	5.05498e-05	0.0684918	0.710272	0.000566274	0.000705433
FASTKD1	0.778105	7.39195e-05	-0.1267	0.662153	0.000708644	0.000708644
LTN1	0.842339	6.83267e-05	-0.0907405	0.704223	0.000709049	0.000709049
HPRT1	0.194503	0.000296908	-0.409393	0.620502	0.000711176	0.000711176
SIAH3	4.0138e-05	0.694143	-2.33547	-0.170247	0.000372339	0.000711987
TIPRL	0.92324	6.3046e-05	-0.0450684	0.762459	0.000716156	0.000716156
COL5A3	7.97462e-07	0.0136342	-1.43843	-0.454733	2.94336e-07	0.000719239
RASSF8	0.31515	1.8556e-05	0.367684	0.634778	9.19757e-05	0.000723481
ACER3	0.90218	6.55248e-05	-0.0565606	0.753221	0.000726039	0.000726039
GAD1	6.0539e-05	0.980209	-1.04652	0.104821	0.000728492	0.000728492
PGRMC2	0.98822	6.06191e-05	-0.00729743	0.679514	0.000734616	0.000734616
TMX3	0.966717	6.22778e-05	-0.0191934	0.753228	0.000737869	0.000737869
GSTM5	6.25757e-05	0.966319	-1.77273	0.0614431	0.000740721	0.000740721
DDAH1	0.737665	8.20457e-05	-0.153499	0.593087	0.000741307	0.000741307
HINT3	0.406678	2.47293e-05	0.328631	0.874366	0.000149731	0.000744403
FAM217B	0.32658	0.000186664	-0.351857	0.682296	0.000746058	0.000746058
ARPP19	0.717187	4.39885e-05	0.164165	0.72877	0.000415886	0.000750104
SLC35B3	0.899469	6.83135e-05	-0.059041	0.579005	0.000751306	0.000751306
COA6	0.871822	7.12533e-05	-0.0767266	0.702553	0.000758594	0.000758594
SLC36A4	0.449582	2.81612e-05	0.336175	0.774127	0.000184061	0.00076419
SPOPL	0.828615	7.57524e-05	-0.0982725	0.870331	0.000765603	0.000765603
NUP210	3.77198e-05	0.599798	-2.8224	-0.2392	0.000309271	0.000766875
SNX13	0.960476	6.57245e-05	-0.0241283	0.711068	0.000769454	0.000769454
TBCEL	0.997177	6.32676e-05	0.00196233	0.574836	0.000769047	0.000772902
CD46	0.809493	8.0274e-05	-0.113422	0.527821	0.000789406	0.000789406
ALG10B	0.236454	1.538e-05	0.626459	1.12488	5.99328e-05	0.000790082
MMP16	0.952406	6.84505e-05	-0.0278019	0.743373	0.000791676	0.000791676
PARP8	4.59148e-05	0.699884	1.7573	0.225889	0.000422764	0.000796083
PDE4D	0.867251	7.59871e-05	-0.0765752	0.710692	0.000799262	0.000799262
HIST2H3C	0.25165	1.6846e-05	-0.455202	-0.770863	6.88279e-05	0.000810427
TLX2	0.00117908	0.0578732	1.53068	-0.88528	0.000824265	0.000824265
SSTR2	6.88369e-05	0.993557	-0.999339	0.0476226	0.000825932	0.000825932
PTHLH	0.000134222	0.51029	-0.795333	0.260531	0.000826985	0.000826985
CAPZA2	0.711974	9.62295e-05	-0.167229	0.709675	0.000827207	0.000827207
CMTM6	0.882554	7.77901e-05	-0.0683466	0.623099	0.000828711	0.000828711
LMO3	0.34896	0.000196746	-0.382552	0.760727	0.000828738	0.000828738
DCUN1D4	0.490652	3.37533e-05	0.297718	0.871505	0.000234068	0.00083019
RAB21	0.880778	6.10179e-05	0.0704155	0.643984	0.000667322	0.000835355
FMR1	0.492818	3.41573e-05	0.275201	0.685356	0.000237505	0.000835707
TNFAIP8	0.236711	1.64472e-05	0.421117	0.757616	6.37372e-05	0.000837535
ANGPTL1	0.000295954	0.235428	-0.934448	0.343954	0.0008396	0.0008396
FAM199X	0.773742	5.40566e-05	0.133545	0.8556	0.000534326	0.0008416
ZRANB2	0.793267	5.56314e-05	0.123514	1.01577	0.000560372	0.000844428
LAMP2	0.655825	0.000107069	-0.193031	0.575512	0.000845374	0.000845374
NELL2	6.63747e-05	0.944968	0.755667	0.16492	0.000765089	0.000845604
RAB10	0.879846	8.01742e-05	-0.0710059	0.535972	0.000848803	0.000848803
DPY19L1	0.911313	6.54141e-05	0.0525024	0.725083	0.000731444	0.000861959
FGF7	0.00357343	0.0201289	-0.983056	0.831195	0.000863539	0.000863539
RNF219	0.713298	0.00010145	-0.170778	0.698835	0.000868147	0.000868147
THSD4	7.63549e-05	0.949019	-0.903073	0.0860863	0.00086919	0.00086919
PDCD10	0.774408	9.35974e-05	-0.135864	0.597528	0.000869405	0.000869405
HIST1H2AC	0.000292101	0.249197	-1.17381	0.310658	0.000872668	0.000872668
PAWR	0.934174	7.80116e-05	-0.0388651	0.81474	0.000873575	0.000873575
HECTD2	0.556587	4.06221e-05	0.254381	0.894019	0.000309094	0.000874717
TMEM106B	0.569982	0.000128264	-0.271517	0.996802	0.000876027	0.000876027
ATP6AP2	0.678187	0.000109545	-0.192711	0.553742	0.000888539	0.000888539
HMMR	0.101051	7.50734e-06	0.632548	0.852033	1.44721e-05	0.000888544
PTPRD	8.02226e-05	0.932901	-1.03179	0.152053	0.000894323	0.000894323
ZBTB6	0.587306	4.41194e-05	0.247843	0.763775	0.000349035	0.000897296
SSR3	0.700074	0.000108056	-0.175037	0.570877	0.000902837	0.000902837
MIB1	0.655323	4.96022e-05	0.193278	0.666279	0.000427096	0.000903299
TMEM161B	0.665856	5.04206e-05	0.202768	0.817121	0.000439546	0.000903634
SLFNL1	0.0224806	0.00337664	1.2818	-0.621691	0.00090559	0.00090559
PGR	8.71524e-06	0.114567	3.3976	0.56834	1.85803e-05	0.000907298
RAP2A	0.752104	0.000101793	-0.143389	0.827706	0.000912434	0.000912434
SRSF3	0.838392	6.44635e-05	0.118626	0.50095	0.000670646	0.000915909
SUB1	0.863948	9.00422e-05	-0.0853891	0.779808	0.000925389	0.000925389
SLC35A5	0.803195	9.72906e-05	-0.117344	0.728244	0.000929078	0.000929078
ST8SIA1	0.0281352	0.00278421	-0.56856	0.495078	0.000931084	0.000931084
IKBIP	0.41855	0.000190051	-0.320828	0.596533	0.000943775	0.000943775
ORMDL1	0.822365	9.78018e-05	-0.103692	0.584725	0.000953013	0.000953013
PPP2CA	0.971249	8.31169e-05	-0.0197428	0.500937	0.000956132	0.000956132
ABCE1	0.490596	3.98756e-05	0.28019	0.745267	0.000271634	0.000961905
PI4K2B	0.435935	3.57834e-05	0.334692	0.665034	0.000221872	0.000970297
APBA1	0.000108792	0.756007	0.893113	-0.212044	0.000972	0.000972
PTBP2	0.411305	3.39101e-05	0.366561	0.818324	0.000200726	0.000974059
TBX3	0.000183722	0.449525	-0.968774	0.284308	0.000975541	0.000975541
CCSER2	0.559111	4.65724e-05	0.241201	0.638775	0.000350565	0.00098293
TBK1	0.803093	6.69102e-05	0.1221	0.692397	0.000667233	0.000983123
MMS22L	0.444197	3.7129e-05	0.345317	0.756723	0.000233202	0.000985945
ATP1A2	6.90592e-05	0.819635	-1.10193	-0.101341	0.00069867	0.000992902
LRRCC1	0.586932	4.96353e-05	0.236634	0.824218	0.000387426	0.000996136
LMO2	8.45832e-05	0.999759	1.2281	0.0186675	0.000996089	0.000996513
NECAB1	0.375511	3.19009e-05	0.803861	1.71016	0.000175157	0.00100014
ZNF566	0.8327	7.07834e-05	0.100282	0.765061	0.000724151	0.00100068
SLC35F5	0.991332	8.43312e-05	0.00513252	0.624502	0.000986084	0.00100134
ETV1	0.91129	7.85345e-05	0.0732721	0.673444	0.000859706	0.00101286
UBASH3B	0.0133414	0.00649443	-0.735109	0.417196	0.00101768	0.00101768
SELENOI	0.815854	7.08259e-05	0.10708	0.607348	0.000711549	0.00101941
TMEM168	0.983983	8.82284e-05	-0.00923443	0.685239	0.00101945	0.00101945
SEC62	0.973473	8.46504e-05	0.0188862	0.6637	0.000973638	0.00102091
FAM98B	0.54689	4.77019e-05	0.247303	0.678212	0.000351147	0.00102368
GEN1	0.379528	3.32464e-05	0.400105	0.760549	0.000183503	0.00102756
NCKAP1	0.979949	8.96754e-05	-0.012243	0.685434	0.00103043	0.00103043
MGP	0.000110348	0.802119	-0.815497	0.189548	0.00103699	0.00103699
GOLGA6L9	0.487869	4.35824e-05	0.274358	0.827669	0.000292607	0.00104545
TTBK1	0.000996596	0.0897962	0.881014	-0.399282	0.00104708	0.00104708
RHOD	0.0706448	0.00127892	0.674063	-0.702529	0.00105593	0.00105593
HGF	2.24203e-05	0.247404	2.13408	0.36058	8.77008e-05	0.00105874
ARHGAP12	0.677888	6.16659e-05	0.18785	0.730195	0.000534062	0.0010623
TBC1D8B	0.660033	0.000138065	-0.190817	0.912291	0.00106395	0.00106395
SLC25A40	0.499601	4.56255e-05	0.299421	0.953726	0.000311347	0.00106597
CTDSPL2	0.990563	9.08879e-05	0.00549561	0.749708	0.00105265	0.00107039
CALB2	9.75823e-05	0.950662	-2.82715	0.0569403	0.0010808	0.0010808
LY96	0.843673	7.88626e-05	0.1227	0.863302	0.000806059	0.00108806
ASF1A	0.839655	7.86638e-05	0.101554	0.568288	0.000800877	0.00109022
PAPOLA	0.743898	6.99168e-05	0.152242	0.650618	0.000648235	0.0010933
STMP1	0.927562	8.7445e-05	0.0475637	0.801752	0.000960138	0.00109624
LRCH2	0.696845	0.000135313	-0.172406	0.744072	0.00109643	0.00109643
DCX	1.54924e-05	0.162544	3.15511	0.362388	4.29934e-05	0.00110687
CYP3A5	0.938676	8.95276e-05	0.0370155	1.10257	0.00099063	0.00110753
FAM8A1	0.768987	0.000124265	-0.138086	0.742099	0.00110938	0.00110938
RNFT1	0.514649	0.000186551	-0.282775	1.01868	0.00111398	0.00111398
PSMA1	0.838806	8.09892e-05	0.127798	0.579129	0.00082103	0.00111955
CRYZ	0.0245615	0.00396186	-0.643325	0.569385	0.00112727	0.00112727
FAM91A1	0.718392	7.00446e-05	0.160022	0.56753	0.000629522	0.00112923
PURA	0.660581	6.49474e-05	0.195161	0.690521	0.00054652	0.00113756
NUDT4	0.954916	9.50283e-05	0.0264309	0.881441	0.00106	0.00114973
AK6	0.990448	0.000100509	-0.00614203	0.742978	0.00115008	0.00115008
DNM3	4.62368e-05	0.464379	1.29559	0.275487	0.000295172	0.00115026
SUMO1	0.903928	0.000110536	-0.0587057	0.634294	0.00115382	0.00115382
ARPC5	0.781133	0.000128563	-0.126993	0.546076	0.00115899	0.00115899
NAA30	0.95231	9.57304e-05	0.0282056	0.716066	0.00106433	0.00115999
LRRC40	0.574856	5.83288e-05	0.245326	0.771833	0.000439055	0.00116956
ZNF518A	0.399811	4.07518e-05	0.368522	0.765352	0.000230677	0.00117423
SCML1	0.956186	9.74804e-05	0.025293	0.605759	0.00108533	0.00117443
ARHGAP29	0.360969	3.71048e-05	0.341414	0.594961	0.000193576	0.001183
FABP7	0.000143597	0.718997	-1.12255	0.23297	0.00118759	0.00118759
COL5A2	9.65286e-05	0.929085	-0.7804	-0.156885	0.00104907	0.00119417
AGPAT5	0.691949	7.21466e-05	0.174009	0.562644	0.000625111	0.00119791
PGGT1B	0.608085	6.34137e-05	0.217903	0.79242	0.000497126	0.00119809
TBC1D15	0.977674	0.000103243	0.0155122	0.614619	0.0011642	0.00121139
LIFR	0.0248377	2.62385e-06	0.808324	0.675783	1.5327e-06	0.00121179
DEK	0.792861	8.41678e-05	0.118753	0.750413	0.000808191	0.00121701
IMPA1	0.668935	7.13247e-05	0.186256	0.698784	0.000600518	0.00122172
DIPK1A	0.504417	0.000211385	-0.275366	0.634858	0.00122174	0.00122174
ST13	0.824409	0.000129651	-0.117491	0.672437	0.00122435	0.00122435
SAMD8	0.970595	0.00011116	-0.0197726	0.579351	0.00123448	0.00123448
RORA	0.112033	1.21313e-05	0.634977	0.824369	2.45861e-05	0.00123842
UBE2K	0.33329	3.64284e-05	0.369071	0.616714	0.000177279	0.00124864
NUDT15	0.925465	0.000121464	-0.0521472	0.633335	0.00127984	0.00127984
UCHL5	0.53084	6.01834e-05	0.257785	0.760563	0.000420571	0.00128947
RAB6A	0.98165	0.000115519	-0.0127027	0.555601	0.00128973	0.00128973
STAG2	0.972666	0.000111258	0.0182099	0.614499	0.00123775	0.00129957
ZNF654	0.950836	0.000121238	-0.0290397	0.742143	0.00130849	0.00130849
ETAA1	0.864498	9.99933e-05	0.0778531	0.945947	0.0010156	0.00131237
GLO1	0.243333	0.000477634	-0.409438	0.5131	0.00131792	0.00131792
MINDY2	0.880523	0.000102633	0.0688618	0.908995	0.00105616	0.00132127
CALM2	0.841024	0.000139344	-0.112689	0.57371	0.00132756	0.00132756
RFC3	0.497309	5.8513e-05	0.267588	0.617642	0.000387029	0.00133222
MYPN	0.000238623	0.495629	2.53088	-0.268585	0.00133828	0.00133828
CAPN6	9.44604e-05	0.796861	1.11375	0.11699	0.000898879	0.00134098
EREG	0.468151	5.58798e-05	0.308694	0.692088	0.000352017	0.00134915
OMD	0.256289	3.06618e-05	0.664984	1.16105	0.00011998	0.00135188
SORBS2	7.55339e-05	0.625991	2.0279	0.239413	0.00059574	0.00136206
TTK	0.232258	2.8062e-05	0.48684	0.770851	0.000101404	0.00136364
RSBN1	0.899876	0.000108986	0.0585468	0.70962	0.00113507	0.00136651
ATP11C	0.987271	0.000123235	-0.00855232	0.631198	0.00137201	0.00137201
COL1A1	4.22237e-06	0.0344269	-1.13922	-0.450047	3.20004e-06	0.00138172
LRRN3	0.868807	0.000107445	0.0756039	0.703712	0.00108676	0.00139183
TCF4	0.686167	0.000180624	-0.185128	0.579603	0.00139448	0.00139448
ARL4A	0.342783	0.000362667	-0.348947	0.674855	0.00139822	0.00139822
TMEM267	0.884427	0.000110256	0.066364	0.71349	0.00112935	0.00140164
RTKN2	0.349691	4.37532e-05	0.43471	0.95663	0.000218062	0.00140615
TENT2	0.812286	0.000101776	0.115543	0.688966	0.000976414	0.00140789
RRAS2	0.971441	0.000121732	0.0165127	0.621885	0.00133815	0.00140804
IREB2	0.850963	0.000106817	0.0975905	0.60379	0.00106158	0.00141015
NAPG	0.916525	0.00013724	-0.0507466	0.688432	0.0014127	0.0014127
COL8A1	0.000131201	0.959044	-0.700676	0.149293	0.00141314	0.00141314
SLC16A7	0.664977	8.37932e-05	0.211821	1.01819	0.000689016	0.00141492
RAB2A	0.880325	0.000111232	0.0694919	0.765262	0.00113349	0.00141831
NDUFAF4	0.886729	0.000142913	-0.0813985	0.544339	0.00142198	0.00142198
ZNF254	0.60087	0.000211279	-0.226462	0.980196	0.00142421	0.00142421
CCDC90B	0.908896	0.000140449	-0.0580916	0.67515	0.00143113	0.00143113
MALT1	0.847354	0.000108452	0.102113	0.536864	0.00107186	0.00143443
FST	5.1152e-05	0.399374	1.11189	0.28839	0.000282344	0.00143532
KIF18B	0.00012931	0.990795	0.844098	-0.0904661	0.00143571	0.00143571
LSM5	0.736163	9.51992e-05	0.150609	0.624515	0.000843924	0.0014475
LSM8	0.782547	0.000101588	0.135402	0.648867	0.000943273	0.0014524
MTMR6	0.990146	0.000128998	0.00608499	0.59675	0.00143185	0.00145696
USP1	0.393252	5.13067e-05	0.317975	0.674242	0.000279229	0.00145879
USP45	0.964308	0.000135386	-0.0205503	0.699727	0.00145963	0.00145963
RAB30	0.867927	0.000150763	-0.0770477	0.737824	0.00146255	0.00146255
TBPL1	0.958629	0.000137395	-0.0276199	0.589287	0.00147098	0.00147098
CTXND1	0.000122031	0.923874	1.32312	0.0621229	0.00128314	0.00147465
BACH1	0.893177	0.000119606	0.0867814	0.570055	0.00122378	0.00149252
CBFB	0.658924	8.83764e-05	0.198378	0.887071	0.000716447	0.00149459
PHTF2	0.979808	0.000131707	0.0116203	0.816045	0.00144484	0.00149752
BBS10	0.788261	0.000170831	-0.122054	0.678019	0.00149984	0.00149984
TLK1	0.956317	0.000128784	0.0281687	0.616722	0.00138677	0.00149991
ZBTB26	0.661483	0.000204162	-0.197376	0.679111	0.00150366	0.00150366
MIER3	0.751971	0.000102097	0.142362	0.659823	0.000914698	0.00151072
OSTC	0.826219	0.00016589	-0.131975	0.537703	0.00152329	0.00152329
STK26	0.09845	0.00139608	-0.557693	0.749905	0.00152702	0.00152702
IGFBP2	4.50161e-05	0.326979	-0.941509	-0.307083	0.000210641	0.00152925
KITLG	0.119247	1.66605e-05	0.725506	0.979233	3.46895e-05	0.00154912
LOXL3	0.000103677	0.741066	-0.903173	-0.197953	0.000915297	0.00155095
RALGPS2	0.400879	5.64832e-05	0.343584	0.659872	0.000309498	0.00156064
MOSMO	0.848521	0.000121133	0.0868431	0.779956	0.00118291	0.00157869
RAP1GAP2	0.00024575	0.58704	1.416	-0.242039	0.00159329	0.00159329
ANKRD12	0.819666	0.000118264	0.104301	0.799184	0.00112347	0.00159346
THY1	0.000142038	0.979347	-0.94017	-0.131645	0.00154319	0.00160073
WLS	0.000146803	0.999848	0.762367	0.00344558	0.00161763	0.00161806
STX7	0.500624	7.46014e-05	0.270588	0.710396	0.000483203	0.00163921
SPRED1	0.691942	0.000103198	0.173902	0.695598	0.000858004	0.00164042
MED21	0.988593	0.000149343	0.00656444	0.822286	0.00162592	0.00165895
GPRC5B	0.000150136	0.993627	-0.902954	-0.0838532	0.00164077	0.00165927
AGRN	2.24407e-05	0.148395	-1.09425	-0.41355	5.53506e-05	0.00166046
UBE2D1	0.702228	0.000106918	0.217909	1.21726	0.000896868	0.00167039
NDC1	0.181343	2.77459e-05	0.459432	0.618624	8.03251e-05	0.00167757
CYGB	3.56834e-05	0.233101	-1.45157	-0.403675	0.000126266	0.00167833
TMEM100	0.000133334	0.869193	1.60936	0.0989739	0.00131463	0.00168139
ERI1	0.0443752	6.83544e-06	0.715329	0.698744	6.27282e-06	0.00168751
MAP3K2	0.800848	0.000123687	0.117134	0.595864	0.00114505	0.00169142
CNOT7	0.559583	8.69782e-05	0.241416	0.647175	0.000611216	0.00170091
CHM	0.986649	0.00015772	-0.0121605	0.601196	0.00170263	0.00170263
ARHGAP36	0.00015861	0.988529	1.35515	-0.0223427	0.00171391	0.00171391
PPIP5K2	0.720281	0.000113666	0.158777	0.6285	0.00096808	0.00172365
HAUS3	0.21339	3.37041e-05	0.433775	0.782546	0.000110796	0.00172497
KLF3	0.944898	0.000149585	0.0347508	0.606823	0.00156495	0.00172843
CDCA2	0.000146467	0.918726	0.937763	0.169985	0.0014989	0.00173909
SRP19	0.968663	0.000155625	0.0256913	0.622134	0.00165589	0.0017509
FSD1L	0.569377	9.15011e-05	0.297525	0.976058	0.000649203	0.00175132
C3	0.000160557	0.997134	-1.48259	-0.00466568	0.00174552	0.00175432
TMEM33	0.330883	5.34055e-05	0.411511	0.645421	0.000248041	0.00175799
KPNA5	0.737337	0.000119479	0.166279	1.07265	0.00103269	0.00176407
IGDCC4	0.000163224	0.996736	-1.10462	0.0578318	0.00177027	0.00177027
MLXIPL	0.848227	0.000138059	-0.0870964	-0.858699	0.00132671	0.00177094
HSD17B12	0.834054	0.000137156	0.0961542	0.795568	0.00129969	0.00178697
OSBPL8	0.779446	0.00012838	0.125801	0.809905	0.00115533	0.00178945
SNAPC3	0.787471	0.000209304	-0.143601	0.561207	0.00179055	0.00179055
DNAJB14	0.437984	7.23616e-05	0.414031	1.15357	0.00041759	0.00179429
SGPP1	0.697978	0.000115635	0.182908	0.897072	0.000955959	0.00179863
ITGA4	0.962442	0.000161241	0.0337935	0.677418	0.00169852	0.00181631
KATNAL1	0.442447	7.41457e-05	0.28812	0.644125	0.000430601	0.00181677
KIAA1586	0.964116	0.000161734	0.0216064	1.00173	0.00170567	0.00181841
CHML	0.257362	4.36269e-05	0.458961	0.852747	0.000165278	0.00183511
ARMCX3	0.65907	0.000257739	-0.217773	0.544923	0.00183845	0.00183845
LIPG	0.000181002	0.947663	-0.826877	0.170781	0.00185417	0.00185417
POT1	0.998706	0.000171385	0.000760618	0.69171	0.00185071	0.00185491
C16orf72	0.932068	0.000185177	-0.0654112	0.514537	0.00186427	0.00186427
AC092161.1	0.722936	0.000239729	-0.158266	0.845445	0.001871	0.001871
CYFIP2	0.00133113	0.132129	0.916531	-0.344286	0.00189526	0.00189526
CGGBP1	0.848242	0.000149884	0.087318	0.772606	0.00142605	0.00190299
SREK1	0.684414	0.000121028	0.19145	0.598247	0.000978102	0.00190426
RALA	0.72998	0.000129165	0.181739	0.588807	0.00109639	0.00190528
ZDHHC21	0.779424	0.000138446	0.14213	0.847875	0.00123465	0.00191171
TDP2	0.860056	0.000153383	0.102207	0.597402	0.00147301	0.00191844
TMEM135	0.785731	0.000141012	0.124352	0.621926	0.00126367	0.00192903
C5orf24	0.437396	7.94019e-05	0.337576	0.954877	0.000452991	0.00194845
ASNSD1	0.770117	0.000236492	-0.135819	0.704963	0.00195401	0.00195401
PPP4R2	0.937607	0.000194256	-0.0359063	0.73812	0.0019541	0.0019541
BTBD11	0.000166352	0.907465	1.41343	0.135708	0.00165792	0.00196516
CACNA1A	0.000185226	0.992503	0.973489	-0.0889007	0.00197006	0.00197006
FZD8	0.00490738	0.0375902	0.604609	-0.417249	0.00197598	0.00197598
NGFR	1.18013e-05	0.0635159	-1.55245	-0.422246	1.43147e-05	0.00198843
ITGBL1	0.000185359	0.997122	-1.13502	-0.0447228	0.00197931	0.00198932
MMP11	0.000100446	0.539941	-1.01577	-0.253254	0.000672725	0.0019906
RNF103	0.964743	0.000193209	-0.0259436	0.554595	0.00199402	0.00199402
BMPR1A	0.794861	0.000149154	0.117775	0.631562	0.00134114	0.00200571
PLS1	0.837005	0.000158459	0.0964579	0.634137	0.00148	0.0020213
METTL4	0.943971	0.000179688	0.0330652	0.647419	0.0018361	0.00203097
CDC37L1	0.953376	0.000181537	0.0269444	0.657275	0.00186877	0.00203154
FGFR3	0.716288	0.000266294	0.166936	-0.641677	0.0020346	0.0020346
RAB3B	4.36001e-05	0.228383	1.4768	0.329448	0.000148403	0.00203614
SMIM13	0.954003	0.000200764	-0.0268247	0.68559	0.00204193	0.00204193
APPL1	0.971854	0.000198242	-0.017347	0.61586	0.00205249	0.00205249
ACSL3	0.89499	0.000172472	0.0874216	0.562621	0.00169061	0.00205291
LONRF2	0.000191507	0.986936	0.850173	0.132383	0.00201839	0.00206533
BTG2	0.000167639	0.862455	-1.05845	-0.182131	0.00159635	0.00206842
PIEZO2	0.000149769	0.766795	0.83123	0.192771	0.00130414	0.00207719
UEVLD	0.778049	0.000152859	0.128711	0.600101	0.00134487	0.00208784
POLR3G	0.163287	3.21453e-05	0.521908	1.42241	8.34456e-05	0.00209154
PIGK	0.934512	0.000211241	-0.0381035	0.684104	0.00209659	0.00209659
DRD2	0.000202748	0.974721	-1.37346	0.0290804	0.00209859	0.00209859
SYNJ2	0.000197857	0.996916	0.791374	0.0918593	0.0020951	0.00210644
FBXO45	0.954412	0.000208671	-0.0282736	0.556817	0.00211283	0.00211283
ITGA9	0.000201619	0.989926	-0.791096	0.0314369	0.00211681	0.00211681
ARF4	0.441671	0.000452277	-0.281735	0.481265	0.00211838	0.00211838
HECA	0.851056	0.000171066	0.0853858	0.734129	0.00160608	0.00212992
GALNT1	0.77118	0.000261926	-0.154404	0.60605	0.00213906	0.00213906
GTF2A1	0.516341	0.000104444	0.281856	0.888922	0.000669358	0.0021417
PRPF4B	0.974353	0.000197174	0.0345157	0.510494	0.0020474	0.0021425
LRRC8C	0.0162982	3.30044e-06	0.902801	0.786235	1.28486e-06	0.00214379
ZNF138	0.938402	0.000215845	-0.0354469	0.858588	0.00214422	0.00214422
HMGB2	0.00017341	0.850128	0.817009	0.18592	0.0016238	0.00215745
SLC30A9	0.64663	0.000132274	0.203926	0.660023	0.00100616	0.00216279
SYT14	0.414407	8.48082e-05	0.354426	0.887711	0.000457799	0.00216363
SREK1IP1	0.807753	0.000166444	0.112125	0.735332	0.00149775	0.00217662
MOSPD2	0.915454	0.000190282	0.0553838	0.627151	0.00187936	0.00219319
UMAD1	0.70732	0.000296184	-0.166893	0.832317	0.0022083	0.0022083
ZDHHC20	0.987102	0.000213122	-0.00771997	0.775302	0.00221637	0.00221637
RIPOR3	7.0395e-05	0.332995	-1.01488	-0.324305	0.000319212	0.00222581
CEP97	0.255957	5.4607e-05	0.399415	0.72538	0.000201108	0.00224367
SLIT3	0.000208795	0.977068	-0.880345	-0.074603	0.00215769	0.0022469
NR1D2	0.655188	0.000140103	0.196057	0.568792	0.0010708	0.00224819
RNF152	0.774971	0.000166039	0.144812	0.530587	0.00144118	0.002252
MGMT	0.00135531	0.158284	1.02351	-0.389659	0.00225449	0.00225449
NAA15	0.543292	0.000117415	0.247722	0.627455	0.000776602	0.0022691
SLITRK6	0.578179	0.000126813	0.231877	0.715912	0.000878274	0.00229853
SUV39H2	0.363885	8.01353e-05	0.33137	0.647158	0.000387751	0.00230667
GNAI3	0.957459	0.00021153	0.035529	0.513211	0.00214406	0.00231313
CCDC102B	0.139053	0.00159757	-0.459405	0.621619	0.00232425	0.00232425
SUMO2	0.843373	0.000188314	0.0916289	0.800823	0.00173332	0.00233466
CISD1	0.647968	0.000145232	0.197107	0.559285	0.00109452	0.00234239
MORC3	0.857463	0.000261782	-0.103972	0.572208	0.00234543	0.00234543
TTC14	0.781267	0.000287323	-0.131961	0.720674	0.0023455	0.0023455
FAM98A	0.362064	0.000627012	-0.304493	0.500667	0.00236866	0.00236866
ALG10	0.288394	6.6103e-05	0.624219	1.11735	0.000265436	0.00238859
G3BP2	0.712876	0.000165167	0.178728	0.514591	0.00133306	0.00241112
CCDC144A	0.524006	0.000121509	0.287579	0.844386	0.000775321	0.00241288
HELLS	0.096662	2.24195e-05	0.604119	0.818824	3.75303e-05	0.00241335
FGF2	0.240147	5.57425e-05	0.527885	0.787916	0.000193482	0.00241499
CDK1	0.0914716	2.14673e-05	0.550243	0.665976	3.43243e-05	0.00243829
CDC45	0.000236209	0.994149	1.01678	-0.072591	0.00243955	0.00243955
NMD3	0.727311	0.000323012	-0.172231	0.504426	0.00244048	0.00244048
SLC39A8	0.93097	0.00025343	-0.0398092	0.577606	0.00244959	0.00244959
OTUD4	0.370571	8.77044e-05	0.322202	0.552619	0.000427041	0.00245626
RAD54L	0.000237258	0.999986	1.08992	-0.000501241	0.00246152	0.00246152
MAP4K3	0.970599	0.000244581	-0.021722	0.63517	0.00246275	0.00246275
SLC35A3	0.935339	0.000222443	0.0420036	1.06612	0.00219507	0.00246664
SYCP2	0.148832	0.00159907	-0.63799	0.788016	0.00246821	0.00246821
SERTAD4	0.634766	0.000375748	-0.207608	0.672562	0.00247289	0.00247289
TXNDC9	0.726585	0.000329199	-0.180134	0.663082	0.00247902	0.00247902
MAGT1	0.658521	0.000363576	-0.195627	0.570564	0.00248111	0.00248111
ZNF75D	0.000242474	0.99321	-0.69707	0.0880438	0.0024938	0.0024938
SUGT1	0.974219	0.000235747	0.014909	0.586299	0.00239276	0.00250425
LARP4	0.622803	0.000151364	0.210421	0.663673	0.0010962	0.00251373
LCLAT1	0.791607	0.000193109	0.139347	0.576635	0.00167626	0.00252192
CEBPZOS	0.905915	0.000221034	0.0564224	0.810429	0.00212283	0.00252232
HLTF	0.698658	0.000172276	0.185754	0.568282	0.00135907	0.00254564
UBTD2	0.964647	0.000257233	-0.0277544	0.580304	0.00255966	0.00255966
PSMD10	0.823305	0.000204596	0.121686	0.513102	0.00182496	0.00256295
PON2	0.862793	0.000288122	-0.0948072	0.559883	0.0025637	0.0025637
VPS13A	0.821439	0.000204765	0.102506	0.580176	0.00182266	0.00256987
TASOR	0.885556	0.000221217	0.0718595	0.584667	0.0020826	0.00257463
MCM4	0.000248169	0.99185	0.726856	0.140817	0.00254173	0.00257824
LAMTOR3	0.696269	0.000174266	0.177758	0.553075	0.00136873	0.00257893
ZNF486	0.779997	0.000321272	-0.14257	0.599949	0.00258168	0.00258168
RAD23B	0.987695	0.000247794	0.0140461	0.566944	0.00252912	0.00258428
TRIM59	0.561725	0.000140944	0.262252	0.880605	0.00093986	0.00258457
TMEM154	0.881746	0.000221243	0.0959548	0.527488	0.00207498	0.00258458
SUCO	0.751746	0.000333932	-0.155951	0.516632	0.00258564	0.00258564
BCAT1	0.0119386	2.99901e-06	1.09539	0.815691	8.83503e-07	0.00258717
FANCA	0.000340271	0.749389	0.872149	-0.207496	0.00262116	0.00262116
ZNF148	0.803189	0.000205015	0.118133	0.751204	0.00178907	0.00262345
CEP57L1	0.856836	0.000219539	0.0860239	0.760891	0.00201002	0.00263212
ZNF24	0.970458	0.000249562	0.0292726	0.518005	0.00250609	0.00264052
CPM	0.000250803	0.973216	0.965879	0.113426	0.00252318	0.00264541
TMBIM4	0.618657	0.000417611	-0.21234	0.704433	0.00265123	0.00265123
FAM122B	0.862944	0.00022367	0.0811895	0.748499	0.00205576	0.0026587
ZNF141	0.378836	9.95218e-05	0.363289	0.83807	0.000487284	0.00269003
TAOK1	0.672528	0.000177905	0.187252	0.583258	0.00135197	0.00270632
ZNF43	0.84906	0.000224668	0.0867428	0.870056	0.00203473	0.00270699
SYNJ2BP	0.97575	0.000258475	0.0184834	0.562247	0.00259617	0.00270958
ITGAV	0.349086	0.000760476	-0.319834	0.532166	0.00271468	0.00271468
SATB2	0.57691	0.000460215	-0.240772	0.550965	0.00271496	0.00271496
POLR2M	0.933849	0.000248152	0.0391647	0.894485	0.00241153	0.00271698
CAB39	0.845316	0.000225049	0.0968913	0.548585	0.00202989	0.00272144
MAPK6	0.89798	0.000241434	0.082647	0.569974	0.00227538	0.00274485
TMEM19	0.94712	0.000255035	0.0311525	0.671512	0.00250031	0.0027485
QSER1	0.428891	0.000115522	0.309175	0.631992	0.000620943	0.00274918
KREMEN1	0.000152649	0.56575	-1.05456	-0.251081	0.00101474	0.00275332
PTBP3	0.636944	0.000172159	0.207509	0.764791	0.00125222	0.00275752
CBLL1	0.685046	0.000186199	0.185674	0.638026	0.00143015	0.00277097
TWF1	0.908869	0.000249661	0.0581772	0.8953	0.00236766	0.00279658
ABHD17C	0.00970343	0.0284038	-0.650412	0.395356	0.00280473	0.00280473
FAM171B	0.053514	0.00516171	-0.619901	0.608966	0.00281013	0.00281013
DCK	0.381686	0.00010596	0.364839	0.826939	0.000518621	0.00282241
LAMA4	0.000279461	0.99842	1.25327	0.0586904	0.00283486	0.00284267
PYGO1	0.670884	0.000190635	0.199089	0.930269	0.00143349	0.00288019
SNX4	0.914589	0.00031124	-0.0730652	0.604481	0.00288461	0.00288461
TEX30	0.815631	0.00023455	0.134349	0.628949	0.00203985	0.00291026
CREG1	0.02753	0.0104517	-0.698185	0.462445	0.00291171	0.00291171
ECT2	0.034767	1.00237e-05	0.641717	0.656187	7.1209e-06	0.0029168
ID3	0.0510363	0.00564946	0.430939	-0.48663	0.00291694	0.00291694
CCDC82	0.759453	0.000219888	0.137877	0.743726	0.0018112	0.00292755
UBA3	0.97788	0.000283347	0.017915	0.639869	0.0028177	0.00292951
EIF4E	0.390866	0.000113686	0.372498	0.741126	0.000563812	0.00293918
ZNF385B	0.000336092	0.865495	1.20015	-0.136689	0.00293944	0.00293944
GUCY1B1	0.000276448	0.949468	1.90547	0.0531481	0.00268802	0.00294185
FAR1	0.684737	0.000200296	0.177816	0.726249	0.00152415	0.00295374
MANEA	0.794665	0.000232582	0.122818	0.88639	0.00197931	0.00295519
DCLK2	0.000290845	0.991379	-1.05178	-0.0918061	0.00291703	0.00296128
PRKD3	0.0609312	0.00482586	-0.5242	0.451196	0.00296718	0.00296718
SULF2	0.000225114	0.759815	-0.91502	-0.220329	0.0018496	0.00298672
EXO1	0.000194937	0.648471	0.979786	0.232039	0.00141888	0.00302467
XIAP	0.627852	0.000190567	0.211145	0.755433	0.00135198	0.00305012
ZC3H15	0.692706	0.000442318	-0.190641	0.587973	0.00307521	0.00307521
C1orf198	0.000306092	0.998605	-0.682602	-0.0648631	0.00306882	0.00307628
PPP1R2	0.702788	0.000439437	-0.175315	0.728998	0.00309643	0.00309643
MIER1	0.649371	0.000200718	0.200299	0.785898	0.00145754	0.00309873
FRA10AC1	0.336085	0.000104102	0.331947	0.697638	0.000455969	0.00310441
LANCL3	0.912228	0.000340207	-0.0537321	0.716727	0.00310962	0.00310962
SAMD11	0.00723179	0.0431869	1.59113	-0.608531	0.00312678	0.00312678
HACD2	0.0882783	0.00354332	-0.530433	0.496315	0.00313095	0.00313095
AC004551.1	0.00032978	0.951509	-1.06568	0.0931434	0.00313956	0.00313956
CMTR2	0.95253	0.000299194	0.0274919	0.540241	0.00288756	0.00314231
CCNC	0.913224	0.00034523	-0.0499981	0.718774	0.00315246	0.00315246
MINPP1	0.862775	0.00036617	-0.0795055	0.549167	0.0031581	0.0031581
KIF18A	0.226638	7.17258e-05	0.426222	0.649922	0.000230206	0.00316291
STARD8	0.000261046	0.824506	-0.801584	-0.148135	0.00226101	0.00316406
NHLRC2	0.428687	0.000135811	0.315427	0.609426	0.000716307	0.00316578
FAM92A	0.760048	0.000242	0.138806	0.759091	0.00197094	0.00317961
ELMOD2	0.340103	0.000108303	0.407966	1.0887	0.000477302	0.00317996
SLC16A10	0.000175373	0.550505	2.88068	0.243639	0.00111945	0.00318105
ARL14EP	0.92307	0.000345752	-0.0488811	0.579916	0.00318613	0.00318613
TSPOAP1	0.000199143	0.62158	-1.24783	-0.220825	0.00139295	0.00319678
NAALADL2	0.285797	0.00112195	-0.415832	0.626467	0.00319911	0.00319911
SCARB2	0.841122	0.000270772	0.142786	0.513034	0.00237533	0.00321008
MFHAS1	0.00032165	0.998422	0.864632	0.0698949	0.00320337	0.00321217
SLC44A1	0.841849	0.000383505	-0.108609	0.541947	0.00321818	0.00321818
OLFM2	0.000236637	0.729921	-0.687078	-0.231933	0.00186549	0.0032298
ZNF117	0.382786	0.000125053	0.420191	1.00121	0.000602268	0.00325137
SGCB	0.477533	0.000158433	0.273112	0.56174	0.000902935	0.00329524
THAP6	0.484231	0.00016078	0.282878	0.711167	0.000926046	0.00329746
ZNF429	0.793338	0.000423137	-0.120662	0.834524	0.00332898	0.00332898
C6orf120	0.642516	0.000528058	-0.201	0.595844	0.0033599	0.0033599
CAV2	0.0138837	0.0245579	-0.734423	0.554816	0.00337423	0.00337423
DDX60L	0.50142	0.000171747	0.272649	0.677585	0.00101222	0.00338768
WTAP	0.948332	0.00032542	0.0381484	0.545099	0.00309447	0.00339308
PJA2	0.962172	0.00036035	-0.0400078	0.525896	0.00342368	0.00342368
CMBL	0.000347827	0.997958	-0.830978	0.0631291	0.00342708	0.00342708
DSTN	0.777201	0.000448019	-0.144596	0.518634	0.00343637	0.00343637
WWP1	0.984734	0.000354187	-0.0131794	0.580824	0.00344133	0.00344133
TMEM70	0.978538	0.0003417	0.0140374	0.531679	0.00331759	0.00344488
IBTK	0.985086	0.000344739	0.00989848	0.538201	0.00336258	0.00345141
CDC20	0.00101412	0.345337	0.760672	-0.291598	0.00345358	0.00345358
ZNF121	0.511499	0.000182704	0.262792	0.557717	0.00108783	0.00351321
SEMA3C	0.904554	0.000395908	-0.0821445	0.578227	0.00352111	0.00352111
ZNF493	0.556883	0.000199907	0.280633	0.996574	0.00126896	0.0035284
EDEM3	0.806433	0.00044555	-0.136158	0.54545	0.00353122	0.00353122
USP12	0.62565	0.000225219	0.210749	0.597115	0.00156073	0.00353693
APLN	0.000308148	0.855817	-1.33261	-0.107709	0.00269907	0.00353767
KCNG1	0.00843224	0.0430755	0.924898	-0.456455	0.00356457	0.00356457
SHROOM2	0.000363706	0.999777	-0.694023	-0.00480758	0.00356799	0.00356937
FREM1	0.00035689	0.980514	-0.837687	-0.0725725	0.00345121	0.00357103
SYNCRIP	0.777585	0.000284254	0.14458	0.566827	0.00231407	0.00358445
SLC4A7	0.15024	5.50462e-05	0.530437	0.61477	0.000125615	0.00359149
SAR1B	0.966929	0.000354992	0.0297687	0.482783	0.00339396	0.00359782
TRNT1	0.776549	0.0004752	-0.151636	0.554743	0.00361381	0.00361381
LYPD6	0.000523437	0.706999	-0.702688	0.228898	0.00362274	0.00362274
RIOK2	0.996207	0.000369755	0.00252935	0.550658	0.00360817	0.00363202
ZMYM5	0.85964	0.000319691	0.0814003	0.61261	0.00279769	0.00363818
NKAIN1	0.000406442	0.92217	1.08564	-0.0732877	0.00366291	0.00366291
REEP5	0.692919	0.000542238	-0.187672	0.489646	0.00367069	0.00367069
PIGW	0.854456	0.000324293	0.093242	0.581441	0.00281783	0.00370287
LACC1	0.042058	0.00915475	-0.947933	0.582983	0.00374931	0.00374931
TNFAIP6	0.00299598	0.128782	-1.2747	0.468612	0.00375603	0.00375603
YIPF6	0.795618	0.000486158	-0.141765	0.490602	0.0037642	0.0037642
DENND6A	0.856689	0.000333828	0.0944118	0.648849	0.00289633	0.00378843
KIF20B	0.0781901	3.04775e-05	0.641273	0.884915	4.08999e-05	0.0037894
THAP2	0.900971	0.000352446	0.0623399	0.930779	0.00317217	0.00380116
CCDC152	0.316076	0.000123716	0.589317	1.12937	0.000503334	0.00380307
DENR	0.672737	0.000264944	0.188106	0.624715	0.00191747	0.00382341
IMPAD1	0.9931	0.000397047	-0.00455618	0.560917	0.00382743	0.00382743
PYROXD1	0.825153	0.000478912	-0.101197	0.701713	0.00383472	0.00383472
C18orf54	0.240955	9.52353e-05	0.498509	0.865923	0.000313208	0.00383527
PPTC7	0.846301	0.000470107	-0.0908271	0.518954	0.00385721	0.00385721
NHSL2	0.000468841	0.854737	-0.850484	0.130727	0.0038814	0.0038814
DIPK2A	0.701238	0.000573575	-0.175085	0.927421	0.00389378	0.00389378
FEZF2	0.0121095	0.0333005	1.54985	-0.658331	0.0039025	0.0039025
SGMS2	0.817496	0.00033212	0.104516	0.747528	0.00276832	0.00392772
LMNB1	0.000392212	0.965262	0.653818	0.124999	0.00369489	0.00392824
PCNP	0.939179	0.000381828	0.0352434	0.829853	0.00352524	0.00393014
RMDN2	0.0186274	0.0218803	-0.793239	0.554241	0.00393867	0.00393867
GNG12	0.419721	0.00017115	0.31426	0.603945	0.000862544	0.00394033
ZNF730	0.435782	0.000179182	0.381223	1.10381	0.000928457	0.00396876
ZC3H12C	0.836879	0.00034423	0.105739	0.533797	0.00291475	0.00397004
RASA4B	0.944857	0.000390785	-0.0652792	-0.631439	0.00361567	0.00398895
BMT2	0.67347	0.000614611	-0.197065	0.796809	0.00399171	0.00399171
KLHL28	0.915195	0.00038004	0.0487701	0.852714	0.00343303	0.00400284
BRINP2	0.000426418	0.978864	-0.973486	0.0306972	0.00402076	0.00402076
TONSL	0.0442526	0.00945212	0.443676	-0.476947	0.00402806	0.00402806
CFAP97	0.197194	8.24923e-05	0.445757	0.738497	0.000230347	0.00402848
FAM200B	0.344982	0.000144926	0.39036	0.760427	0.000625944	0.00404318
DBF4	0.20729	8.71179e-05	0.478028	0.758832	0.000252899	0.00404463
SLC33A1	0.944566	0.000447486	-0.0331783	0.927658	0.00406469	0.00406469
PLEKHF2	0.533261	0.000225744	0.270508	0.704153	0.00135926	0.00407007
SEC24A	0.93856	0.000452296	-0.0464854	0.662952	0.00407988	0.00407988
ZBTB1	0.829077	0.000513106	-0.100939	0.58316	0.00408734	0.00408734
VCPKMT	0.770695	0.00055299	-0.130731	0.566564	0.00409384	0.00409384
ZMPSTE24	0.508661	0.000217707	0.28493	0.740386	0.00126309	0.00410891
RBMS1	0.719916	0.000597393	-0.158773	0.556647	0.00412611	0.00412611
CSE1L	0.34654	0.000149217	0.335363	0.585233	0.000644909	0.00413042
NRXN3	0.000153844	0.352714	0.828373	0.292306	0.000673032	0.00417668
CEPT1	0.850914	0.000513357	-0.0856073	0.679819	0.00418206	0.00418206
ID4	0.219946	0.00199181	-0.53387	0.731207	0.00419254	0.00419254
AMMECR1	0.121135	5.32514e-05	0.545369	0.602542	0.000100466	0.00420506
ENOSF1	0.000421409	0.953817	1.46957	0.0450635	0.00389156	0.00422334
BRWD3	0.821475	0.000365914	0.12725	0.694381	0.00302449	0.00425325
API5	0.769077	0.000342711	0.137804	0.541847	0.00269776	0.00425473
POLK	0.917092	0.00041017	0.0519342	0.605334	0.00367439	0.00426823
AURKA	0.000448022	0.99945	0.649754	0.046999	0.00427257	0.00427663
EFR3A	0.977496	0.000439028	0.0185453	0.6037	0.00411843	0.00428378
NOL11	0.909074	0.000409501	0.0633343	0.482897	0.00364138	0.0042947
PGM2L1	0.207415	9.38609e-05	0.427717	0.584679	0.00027046	0.00431172
LYPLAL1	0.900692	0.000408754	0.0650198	0.616273	0.00360655	0.00432239
SLC25A24	0.853994	0.000387703	0.0890872	0.653288	0.0032894	0.00432376
PCP4	0.000385514	0.84787	-0.849905	-0.0882031	0.00325289	0.00432949
NDNF	0.000458804	0.992563	1.84102	-0.0106055	0.00433531	0.00433531
TMEM209	0.448868	0.000204753	0.284689	0.742911	0.00107196	0.00434158
ASTN1	0.000458791	0.996563	-0.749347	-0.0199433	0.00435029	0.00437626
PPP2R5E	0.70444	0.000324622	0.168277	0.64966	0.00238373	0.00437994
SHROOM3	0.0004549	0.985891	-0.830819	-0.0762797	0.00427839	0.00438477
PPP3CA	0.581053	0.000268521	0.230483	0.683581	0.00170657	0.00439067
FAM126B	0.476832	0.00022198	0.312106	0.898618	0.00121388	0.00441858
C9orf72	0.168569	0.00276692	-0.48247	0.649725	0.00442586	0.00442586
SPTBN2	0.0187629	0.0251982	0.528661	-0.427216	0.00447806	0.00447806
ZNF708	0.45605	0.00104486	-0.318121	0.912094	0.00450845	0.00450845
KBTBD3	0.997046	0.000479942	-0.00181392	0.667484	0.00452491	0.00452491
ACTR2	0.811027	0.000389615	0.127314	0.640746	0.00315867	0.0045402
TBC1D32	0.781707	0.000377249	0.140328	0.80755	0.00297465	0.00455815
STC1	2.13236e-05	0.0440983	0.888521	0.372545	1.7594e-05	0.00456588
ZNF253	0.572174	0.000277508	0.23809	0.759786	0.00173297	0.00457779
GFPT2	0.000201827	0.416035	-0.992153	-0.277695	0.0009899	0.00457873
MAGOHB	0.525763	0.000255917	0.256076	0.664171	0.00149879	0.00459203
WNT10A	0.000189639	0.38858	-2.17035	-0.309135	0.000882178	0.00460242
ATL3	0.659008	0.000321902	0.197695	0.496246	0.00223257	0.00460595
TMEM50B	0.76034	0.000643819	-0.137247	0.55556	0.00461456	0.00461456
ZNF277	0.260177	0.00188384	-0.40827	0.497055	0.00461953	0.00461953
L1CAM	0.000468313	0.954526	-1.68134	-0.0747653	0.00426631	0.00462353
RB1CC1	0.967866	0.000475941	0.0209991	0.55761	0.00437851	0.00463263
LIG4	0.825207	0.000406364	0.100148	0.6767	0.00332592	0.00463829
OGFRL1	0.867185	0.00042781	0.0778188	0.725185	0.00363055	0.00464556
LPP	0.311433	0.000154026	0.377686	0.610697	0.000603389	0.00465564
MPZL3	0.728912	0.000679257	-0.153864	0.728863	0.00466007	0.00466007
DPH3	0.982634	0.000489321	0.0119543	0.522975	0.00454368	0.00468321
LYRM7	0.991014	0.000496074	0.00517606	0.940641	0.0046316	0.00470434
EID1	0.80075	0.000403604	0.11804	0.686593	0.00322107	0.00473239
GNPDA2	0.657061	0.000332607	0.192413	0.733955	0.00229132	0.00474998
SLC2A13	0.730969	0.000370351	0.164013	0.786484	0.0027613	0.00475366
NKD2	4.27377e-05	0.0842435	-1.2913	-0.478151	5.93927e-05	0.00475894
C6orf141	0.000510245	0.995021	0.823863	-0.100559	0.00476213	0.00476213
HAUS6	0.749834	0.000380934	0.144027	0.630903	0.00289325	0.00476472
SGTB	0.832392	0.000423018	0.108803	0.611706	0.00346986	0.0047661
ITM2B	0.397812	0.0012806	-0.328821	0.632324	0.00477614	0.00477614
NXT2	0.60331	0.000307743	0.256121	0.80254	0.00198716	0.00478143
UBE2T	0.000509522	0.998452	0.735888	0.0590831	0.00477046	0.00478322
NOTCH3	1.58419e-05	0.0309972	-1.07776	-0.450546	9.73741e-06	0.00478939
PKN2	0.387067	0.000199029	0.330144	0.669219	0.000917468	0.00481463
BRMS1L	0.77996	0.00040122	0.12837	0.757843	0.00313215	0.00481635
ARL15	0.659579	0.000340363	0.205519	0.926711	0.00234568	0.00482943
KDELR3	0.00102569	0.504935	-0.686727	0.262042	0.00484459	0.00484459
SEZ6L2	0.000161724	0.312111	-0.808011	-0.306994	0.000631256	0.00484664
EPHA3	0.363571	0.00142653	-0.299311	0.500011	0.00485052	0.00485052
PSMD12	0.894048	0.000463977	0.0740479	0.592513	0.00399919	0.00485308
UBE2B	0.961623	0.000499794	0.0222901	0.708211	0.00454197	0.00485936
ARHGAP5	0.769919	0.000400375	0.135658	0.628277	0.00309142	0.00486163
SPATA13	0.000412144	0.790921	0.759532	0.217923	0.00324517	0.00487027
TMEM60	0.843341	0.000618401	-0.0920723	0.540007	0.00487373	0.00487373
LMBR1	0.990349	0.000528518	-0.00642254	0.551408	0.004889	0.004889
SLC17A6	0.108886	5.71985e-05	0.554851	0.768	9.73413e-05	0.00490423
AP5M1	0.749668	0.000394437	0.142356	0.671746	0.00298166	0.00491099
IGSF10	0.000887626	0.598971	-0.966677	0.223565	0.00495534	0.00495534
MICU3	0.800565	0.00042656	0.128814	0.965614	0.00337883	0.00496467
PALM2	0.817068	0.000438833	0.112557	0.806754	0.00352483	0.00499886
EXTL2	0.855873	0.000463871	0.0830592	0.596422	0.00385017	0.00503818
CCNO	0.146668	7.95887e-05	-0.644786	-1.16739	0.000171141	0.00504347
UBE2Q2	0.956831	0.000520976	0.0259652	0.617935	0.00468741	0.00505816
TGFA	0.000553737	0.987934	-1.35587	0.10032	0.00507878	0.00507878
IL31RA	0.0005408	0.984427	1.2131	0.0906132	0.00496109	0.00509717
COL4A3BP	0.650411	0.00035883	0.210511	0.476742	0.0024265	0.0051159
PICALM	0.796503	0.000698036	-0.12869	0.491242	0.00515016	0.00515016
LGI2	0.000413689	0.742778	2.7866	0.173182	0.00308291	0.00515783
CAMSAP2	0.780652	0.000435008	0.156068	0.551874	0.00336252	0.00516012
MKI67	0.000552477	0.991426	0.783807	0.0646407	0.00508425	0.00516028
CCDC88A	0.729949	0.000769174	-0.159433	0.582185	0.00519379	0.00519379
BET1	0.841909	0.000477979	0.0922418	0.641926	0.00389548	0.00524375
PHC3	0.592755	0.000339079	0.226419	0.615556	0.0021298	0.00527799
ASPM	0.0558987	3.21399e-05	0.82275	0.871136	3.16672e-05	0.00530126
FBXL15	0.507249	0.000293206	-0.261728	-0.805427	0.00163643	0.00532558
AK3	0.942155	0.000545018	0.0376824	0.598763	0.00480892	0.00532914
C1QTNF6	0.000494436	0.84693	-0.758264	-0.181485	0.00403199	0.0053713
NOS1AP	0.000589886	0.990156	1.5988	-0.0599157	0.00537353	0.00537353
PRKAR1A	0.929067	0.000542842	0.0519345	0.626041	0.00473485	0.00537517
SEPSECS	0.351965	0.000206325	0.354071	0.551828	0.000870853	0.00539039
NAP1L1	0.816271	0.000478744	0.12379	0.544968	0.0037978	0.0053927
DR1	0.732779	0.000429873	0.152719	0.658388	0.00315011	0.00539376
TMEM35A	0.000450841	0.768229	0.925496	0.184406	0.00342051	0.00539553
TCEAL8	0.965655	0.000567805	0.0206247	0.747892	0.00508877	0.00540457
B2M	0.0658264	0.00898172	-0.380339	0.430937	0.00543015	0.00543015
AC092338.1	0.000594834	0.998761	-0.711546	0.0849345	0.00545278	0.00545278
TMEM181	0.956567	0.000621965	-0.0483011	0.498682	0.00545953	0.00545953
SNX6	0.937313	0.000636836	-0.0413994	0.49011	0.00547503	0.00547503
ZCCHC10	0.756646	0.000452591	0.138905	0.744106	0.00338709	0.00548482
TRIL	0.000550494	0.914496	0.746286	0.148105	0.00472747	0.00551487
IFT80	0.971912	0.000622474	-0.0162891	0.7997	0.00553871	0.00553871
SNAPC4	0.767806	0.000793759	0.190747	-0.57128	0.00557386	0.00557386
NDUFA5	0.840992	0.0007265	-0.0943336	0.984305	0.00558588	0.00558588
ARHGAP18	0.0345822	0.017683	-0.468079	0.413481	0.00559011	0.00559011
UBXN2B	0.507829	0.000311726	0.266411	0.641529	0.00172838	0.00560836
WDR36	0.78319	0.000483615	0.140276	0.529825	0.00369637	0.00563707
ARL6IP5	0.726151	0.000853509	-0.169989	0.526121	0.00565499	0.00565499
SVEP1	0.000609916	0.976945	-0.773278	-0.14304	0.00546666	0.00569056
GLCE	0.0317026	0.0197475	-0.584912	0.500923	0.00570418	0.00570418
FAM172A	0.782397	0.00049224	0.125092	0.6842	0.00375013	0.00572843
REEP3	0.892722	0.000562093	0.0619112	0.857449	0.00471424	0.00573231
RAB6C	0.862208	0.000730906	-0.0807873	0.840346	0.00573665	0.00573665
SPAST	0.959948	0.000606632	0.0230485	0.766028	0.00535971	0.00575034
CENPF	0.000488437	0.76717	0.693229	0.213058	0.00366212	0.00578735
RNGTT	0.77386	0.000493005	0.144728	0.6	0.00371965	0.00579046
QKI	0.375145	0.000240087	0.338685	0.574923	0.00105303	0.00581321
ATG5	0.974894	0.000624712	0.0179112	0.503184	0.00557051	0.00581958
ZNF644	0.664574	0.00042625	0.188443	0.705577	0.00287243	0.00582417
ANKRD53	0.449722	0.00142631	0.330386	-0.970804	0.0058246	0.0058246
TMEM67	0.758468	0.00048661	0.141357	0.638061	0.00361433	0.00582559
MKLN1	0.646899	0.000415586	0.19934	0.610928	0.00274466	0.00583229
C7orf61	0.469751	0.00137368	0.391522	-0.778031	0.00585461	0.00585461
EEF1AKMT2	0.895904	0.000579424	0.0697475	0.689296	0.00485427	0.00586599
FKBP9	0.000645334	0.995129	-0.65338	-0.105095	0.00583043	0.00587959
FIGNL1	0.678611	0.000440441	0.197557	0.619519	0.00300961	0.0058838
ZNF675	0.971573	0.00063503	0.0178717	0.728689	0.00563302	0.00591945
CNOT6	0.690844	0.000453334	0.188458	0.457102	0.0031343	0.00593963
REM2	0.773408	0.000507982	-0.13562	-0.743142	0.0038154	0.00594435
LEPROTL1	0.843901	0.00055481	0.0934687	0.671947	0.0044405	0.00594921
CPEB2	0.166841	0.000109893	0.518842	0.759421	0.000256349	0.00595882
FAM189A1	0.000279024	0.422711	-0.954745	-0.279267	0.00133508	0.0059698
AURKB	0.000939709	0.7027	0.792628	-0.229686	0.00597175	0.00597175
TMEM65	0.36149	0.000238935	0.371604	1.02542	0.00101486	0.00597671
MELK	0.000401332	0.603467	0.750161	0.247526	0.0025061	0.00600834
PIGA	0.892335	0.000746866	-0.0647585	0.602635	0.00601929	0.00601929
ZWILCH	0.357131	0.000238018	0.337994	0.555698	0.00100067	0.00601944
ERBIN	0.799868	0.000535736	0.130238	0.553331	0.0041132	0.00604508
IKZF5	0.803624	0.000538907	0.113007	0.733878	0.00415104	0.00605141
FRS2	0.863898	0.000579735	0.0808354	0.628438	0.00470645	0.00605508
MDM2	0.364267	0.000246202	0.320908	0.560107	0.00104907	0.00609237
SAMD9L	0.852009	0.000576087	0.0945812	0.58841	0.00462522	0.00609446
TXLNG	0.949874	0.000714382	-0.0605341	0.553441	0.0061132	0.0061132
PRRG1	0.572766	0.00119795	-0.237524	0.603475	0.00617175	0.00617175
ITGA10	0.00092907	0.73923	0.853573	-0.192561	0.00617677	0.00617677
CCNJ	0.695943	0.000478198	0.171811	0.559448	0.00330408	0.0061793
THUMPD1	0.952819	0.000721527	-0.0380819	0.573955	0.00618209	0.00618209
PROX1	0.348464	0.000241089	0.375029	0.694974	0.000990353	0.00621588
DNAJC10	0.660514	0.00105233	-0.199725	0.523835	0.00624071	0.00624071
PPEF1	0.000479143	0.68772	1.26899	0.198119	0.00327577	0.00625328
CASC4	0.901314	0.000777809	-0.0685391	0.689364	0.0062867	0.0062867
DEF6	0.0120598	0.0583079	1.35014	-0.572309	0.00630312	0.00630312
GK	0.969999	0.000682783	0.0241519	0.718688	0.00598701	0.00630864
NFIA	1.7948e-05	0.0254634	1.40658	0.494548	9.11992e-06	0.00631598
CHUK	0.574116	0.000405265	0.235748	0.539623	0.00241999	0.00632396
RHOT1	0.98713	0.000719225	-0.00793874	0.571731	0.00635529	0.00635529
CD2AP	0.774082	0.000550173	0.133917	0.635926	0.00409129	0.00636124
GLI2	0.000650112	0.914686	-1.49173	-0.104685	0.00545714	0.00636129
TPMT	0.943957	0.000671091	0.0496946	0.613438	0.00576238	0.00636271
TLR4	0.872452	0.000622358	0.0997433	0.533178	0.00504613	0.00638122
LYPLA1	0.411363	0.000293879	0.40304	1.17122	0.00136432	0.00638935
EIF5A2	0.58278	0.000417204	0.241585	0.894836	0.00251465	0.00640073
CRYBG3	0.00146685	0.488819	-1.0195	0.265472	0.00640948	0.00640948
ATG4C	0.834334	0.000600232	0.0952755	0.775477	0.00470614	0.0064278
A2M	0.000655764	0.910979	2.10969	0.11825	0.00547876	0.0064311
B3GALT2	0.0041512	0.173643	-1.23247	0.593903	0.00643863	0.00643863
RNF2	0.643743	0.00112349	-0.199723	0.663823	0.0064571	0.0064571
C5orf15	0.69318	0.00105716	-0.175817	0.700078	0.00653028	0.00653028
TRIM13	0.914945	0.000675259	0.05624	0.611791	0.00563967	0.00657027
FKBP14	0.354615	0.00208754	-0.326934	0.511486	0.00658737	0.00658737
PSD3	0.000264237	0.353699	0.864461	0.280916	0.00108791	0.0066392
ZBTB48	0.863766	0.000867816	0.119291	-0.504468	0.00665843	0.00665843
PTGS2	0.897679	0.000836124	-0.0760553	0.517758	0.0066659	0.0066659
BTBD1	0.704174	0.00106841	-0.181573	0.543293	0.00667943	0.00667943
CENPK	0.239009	0.000180293	0.509856	0.74173	0.000548651	0.00669455
ZNF302	0.960755	0.000786789	-0.0417007	0.557157	0.00670655	0.00670655
PILRA	0.439148	0.00172721	0.419289	-0.718163	0.00672626	0.00672626
RANBP6	0.888652	0.000675104	0.0719989	0.568272	0.00549885	0.00673532
ARVCF	0.292103	0.0026173	0.326377	-0.593891	0.006772	0.006772
CRABP2	0.000492787	0.64208	-0.98082	-0.235213	0.00316232	0.0067945
RSBN1L	0.952387	0.000732457	0.0345094	0.521243	0.00625999	0.00680656
CEP85L	0.553986	0.000427052	0.248638	0.733095	0.00245543	0.0068202
CDH15	0.000161672	0.209649	-2.66336	-0.450507	0.000443287	0.00682233
DDX3Y	0.0336936	2.59831e-05	0.571537	0.572675	1.64867e-05	0.00682237
GPD1L	0.604439	0.00127604	-0.231833	0.525993	0.00682335	0.00682335
UHRF1BP1L	0.882613	0.000879492	-0.0706761	0.558904	0.00686097	0.00686097
KRAS	0.532214	0.000414069	0.25546	0.689632	0.00230805	0.0068743
CHST11	0.000776824	0.997739	1.12929	0.0377718	0.006852	0.00687864
NAE1	0.977319	0.000796758	-0.0134467	0.613521	0.00687941	0.00687941
APPBP2	0.985425	0.000796913	-0.00926104	0.601488	0.00692945	0.00692945
MTMR9	0.743022	0.000587101	0.146584	0.61652	0.00417714	0.00696613
SMCHD1	0.748985	0.000591894	0.144254	0.579766	0.00423578	0.00696695
B9D2	0.398571	0.00198285	0.300097	-0.597114	0.00696731	0.00696731
ASS1	0.000195297	0.246946	-1.06148	-0.316346	0.000606273	0.0069714
SESN2	0.097625	7.75459e-05	-0.430081	-0.565638	0.000116022	0.00699764
POMP	0.926012	0.00085831	-0.0545387	0.487241	0.00700127	0.00700127
ABCB10	0.856539	0.000682687	0.0965918	0.527357	0.00537882	0.00701806
HMGN1	0.851917	0.000679793	0.0961037	0.518419	0.00533427	0.00702505
YTHDF3	0.810031	0.000651564	0.117526	0.532746	0.00492418	0.00707339
MPC2	0.990561	0.000817309	-0.00953673	0.556652	0.00711273	0.00711273
IFIT5	0.89335	0.000908677	-0.122977	0.452567	0.00712906	0.00712906
CCDC6	0.549057	0.000447253	0.245253	0.555369	0.00253653	0.00715025
DNAAF4	0.697025	0.00117014	-0.192801	1.26199	0.00715801	0.00715801
RAMAC	0.766778	0.00106678	-0.141148	0.487373	0.00717582	0.00717582
ZWINT	0.000789648	0.964706	0.721544	0.148887	0.00675116	0.00717997
GLDN	0.00959925	0.0853136	-1.65074	0.592357	0.00718304	0.00718304
PTPN12	0.878588	0.00093312	-0.108855	0.602032	0.00718966	0.00718966
USPL1	0.853419	0.000701188	0.0943545	0.484941	0.00548681	0.00720313
PARPBP	0.425982	0.000350415	0.324263	0.710532	0.00164165	0.0072105
E2F1	0.00188505	0.436588	0.672002	-0.274459	0.0072134	0.0072134
RPAP3	0.904204	0.000745455	0.0768252	0.578934	0.00607813	0.00722422
NBN	0.99509	0.000833173	-0.00423612	0.558663	0.00725909	0.00725909
TLL1	3.70217e-05	0.0445822	1.30906	0.423918	2.9324e-05	0.00726908
VAPA	0.818638	0.00101486	-0.106503	0.445207	0.00727199	0.00727199
ALPL	0.000386792	0.465165	-0.802676	-0.275804	0.00193331	0.00727733
ARHGAP27	0.625283	0.000520631	-0.218909	-0.651512	0.00324145	0.0072857
RNF217	0.401914	0.000337299	0.395137	0.887245	0.00150869	0.0073351
ZFC3H1	0.506722	0.00166344	-0.264765	0.515456	0.00736256	0.00736256
MSANTD4	0.983779	0.000856861	-0.0198953	0.520063	0.00736301	0.00736301
EIF3E	0.583922	0.00144585	-0.229102	0.558385	0.00737273	0.00737273
PIGN	0.725923	0.00116395	-0.156084	0.485102	0.00737778	0.00737778
ANO4	0.000772293	0.912284	0.77314	0.0570223	0.00631364	0.00738982
ARFIP1	0.871751	0.000739824	0.08129	0.518	0.00585191	0.00740562
CFI	0.000326825	0.384741	0.745412	0.299321	0.0014123	0.00741162
IL1R2	0.000501831	0.590612	-1.77754	-0.227571	0.00298771	0.00741321
ANKRD46	0.855901	0.000994237	-0.0846599	0.590136	0.00742282	0.00742282
SSC5D	0.000199144	0.233466	-0.821107	-0.326079	0.000586902	0.0074379
PCDH18	0.927603	0.000921152	-0.133906	0.467137	0.00744891	0.00744891
FGF5	0.328582	0.000282643	0.360398	0.646346	0.00108186	0.00749162
C11orf71	0.919496	0.000940899	-0.0462778	0.774942	0.00752857	0.00752857
QRICH2	0.321719	0.00271489	0.360648	-0.525523	0.00759017	0.00759017
TRA2B	0.896981	0.000786078	0.114868	0.456112	0.00631784	0.00761193
ACAP2	0.855916	0.000753333	0.0873342	0.596074	0.00585072	0.00764006
PKMYT1	0.0315395	0.0279675	0.646677	-0.502844	0.00765439	0.00765439
ZBTB7C	0.000526918	0.59524	-2.94486	-0.225599	0.0031383	0.0076777
NR3C2	0.000813002	0.917708	1.51439	0.130239	0.00663182	0.00768278
SHLD2	0.993607	0.000895896	-0.00390843	0.521161	0.0077144	0.0077144
RNASEH1	0.712622	0.000637599	0.168357	0.461592	0.00432688	0.00774813
CDCA5	0.000917914	0.975229	0.785341	-0.144888	0.00775149	0.00775149
YWHAZ	0.977642	0.000881478	0.0181501	0.536002	0.00750337	0.0077993
TRPM7	0.888508	0.000801773	0.074438	0.638093	0.00637384	0.00780481
LCOR	0.43734	0.000395339	0.288694	0.553705	0.00186711	0.00781649
CIP2A	0.192561	0.000174551	0.457008	0.645155	0.00044	0.00783504
GCC2	0.977028	0.000933111	-0.0161925	0.524817	0.00787348	0.00787348
METTL18	0.82569	0.0011058	-0.104797	0.568407	0.00788361	0.00788361
ELAVL2	0.918643	0.000994172	-0.0678527	0.777486	0.00788538	0.00788538
JRKL	0.942471	0.000969164	-0.0497412	0.604386	0.00788627	0.00788627
MBNL3	0.666912	0.000616391	0.187206	0.719419	0.00396797	0.00796617
GPHN	0.000922449	0.994587	0.897008	0.035724	0.00791612	0.00798991
BMPER	0.00122844	0.755119	-0.634488	0.15471	0.00799102	0.00799102
KCTD16	0.4475	0.000415171	0.489413	0.698873	0.00198833	0.00799203
ITPKA	0.31838	0.00292065	0.395056	-0.634594	0.00800762	0.00800762
KPNA3	0.97877	0.000911559	0.0124434	0.574119	0.0077295	0.00801833
RASA2	0.824154	0.00077863	0.101331	0.61027	0.00582669	0.00811702
SPATA18	0.00066229	0.697328	2.31599	0.172553	0.00438825	0.00815365
LYPD3	0.000361453	0.38011	-1.16474	-0.306129	0.00152651	0.00816218
DAAM2	0.000917716	0.960665	-0.730302	-0.155466	0.00765097	0.00819425
YES1	0.718034	0.000686198	0.170556	0.67462	0.00464053	0.00819696
GADD45G	0.60569	0.000582171	-0.232224	-0.790181	0.00347412	0.00823728
BIRC5	0.000968631	0.999564	0.6249	-0.0585877	0.00828878	0.00828878
ANLN	0.000186859	0.192758	0.798616	0.313801	0.000467897	0.00829747
JAK2	0.228404	0.000221655	0.452298	0.612035	0.000632929	0.00830519
PIGB	0.907176	0.00107171	-0.0558781	0.529312	0.00831815	0.00831815
PAPOLG	0.888124	0.000869881	0.0660935	0.598428	0.00683301	0.00837094
TIAM1	0.000978331	0.998837	0.72658	0.0355883	0.00835441	0.00837102
RAB22A	0.671195	0.00066151	0.187763	0.51053	0.00424142	0.00841551
EEPD1	0.000321487	0.324733	-0.886479	-0.30375	0.00119924	0.00844783
DHDH	0.577347	0.00171505	0.255908	-0.925718	0.00844907	0.00844907
ACTN3	0.592952	0.000588949	-0.278685	-0.934951	0.00344508	0.00847145
CFH	0.000102777	0.103444	0.913445	0.395564	0.000157385	0.00847363
SKIL	0.488667	0.00048798	0.284607	0.768449	0.00247242	0.00851035
CHST6	0.00103348	0.966617	-0.896288	0.0334685	0.00851312	0.00851312
PPP4R3A	0.718754	0.000718457	0.180867	0.49088	0.00483236	0.00851757
ZNF100	0.818669	0.00081871	0.118216	0.940031	0.00604874	0.00852093
TLR3	0.031202	3.12385e-05	0.932396	0.725828	1.81777e-05	0.00852907
SYTL5	0.000593024	0.590692	0.69873	0.249931	0.00345428	0.00854927
MMP17	0.692099	0.00145183	0.183911	-0.647703	0.00855554	0.00855554
ATG2A	0.962273	0.000974575	-0.0798339	-0.586108	0.00806595	0.00861344
FOXM1	0.00106128	0.962486	0.711017	-0.159656	0.00867637	0.00867637
UCHL1	0.00127358	0.802445	2.23301	-0.202987	0.00868009	0.00868009
PRRT3	0.47053	0.000483862	-0.271972	-0.6055	0.0023746	0.00872614
MYEF2	0.000330144	0.320322	0.897317	0.299681	0.00121292	0.00874298
TPX2	0.00103343	0.999859	0.63385	-0.0241826	0.00876196	0.00876196
MIS18BP1	0.73414	0.000758888	0.15203	0.687322	0.00515927	0.00876503
TMEM64	0.77357	0.000801783	0.12949	0.574797	0.0056586	0.00878501
ZSCAN31	0.000673383	0.648819	0.765398	0.222535	0.00418273	0.00879503
LRR1	0.745532	0.000778945	0.146907	0.560236	0.00534697	0.0088453
AC091021.1	0.901812	0.000943655	0.0944461	0.555852	0.00742305	0.00885671
ZYG11B	0.456136	0.000477508	0.290959	0.590236	0.0022846	0.00886
PPM1K	0.702911	0.000736233	0.190465	0.515266	0.00484134	0.00886398
RPRD1A	0.933606	0.000978821	0.0464476	0.493797	0.0078894	0.00887137
ZFYVE16	0.903846	0.00116146	-0.0595524	0.587601	0.00888109	0.00888109
AGPS	0.895249	0.0011739	-0.0690647	0.512741	0.00888945	0.00888945
EEA1	0.763129	0.00082582	0.142098	0.696005	0.00573676	0.00911404
STXBP2	0.000388763	0.359006	-1.2605	-0.312164	0.00154771	0.00911931
CREB1	0.851145	0.000923099	0.0892841	0.675941	0.00693242	0.00913117
NCKAP5L	0.944781	0.0010251	-0.0879444	-0.522042	0.00829084	0.00913454
FAM149A	0.00126964	0.855324	2.00082	-0.135652	0.00914131	0.00914131
DCTN4	0.964543	0.00105276	0.0346457	0.470899	0.00863264	0.00918081
STC2	0.000948021	0.868071	-0.956824	-0.138422	0.00721309	0.0091854
ZFP1	0.865827	0.0012622	-0.0822395	0.541614	0.00919076	0.00919076
MATR3	0.948186	0.00103987	0.0315318	1.11415	0.00841854	0.00921828
RBM43	0.91329	0.0012009	-0.0510962	0.720148	0.00921883	0.00921883
UBE2C	0.00121478	0.910215	0.731081	-0.179377	0.00928287	0.00928287
PTH1R	9.63767e-05	0.0865938	-1.40106	-0.612641	0.000126645	0.00933477
HID1	0.582769	0.000649865	-0.249714	-0.613723	0.00369603	0.0093502
FGF14	0.153242	0.00728938	-0.653414	0.876828	0.00936382	0.00936382
CCL2	0.00130857	0.858539	-0.860342	0.175782	0.00940959	0.00940959
CLEC1A	0.00362134	0.311171	-1.72624	0.349714	0.00943384	0.00943384
PFDN4	0.682176	0.00165563	-0.179226	0.639765	0.00945219	0.00945219
UBR3	0.867057	0.00098141	0.0972626	0.510837	0.0074226	0.00946969
SYNM	0.00113311	0.998836	0.596695	0.0747701	0.00946904	0.00948784
CLSPN	0.000846823	0.745537	0.925141	0.216603	0.00574561	0.00949797
NNAT	0.0199979	0.0568539	0.515315	-0.379376	0.00950583	0.00950583
KDELR2	0.741922	0.00153428	-0.167114	0.453784	0.00951546	0.00951546
FKBP5	0.00115597	0.986923	-0.634654	0.12598	0.00953351	0.00953351
KCNE4	0.0015688	0.730061	0.808756	-0.196016	0.00956529	0.00956529
MAP1S	0.99854	0.00114372	-0.00221038	-0.612224	0.00954209	0.00956585
ZNF91	0.849178	0.000975385	0.104474	0.68114	0.00725305	0.00958878
TENM4	0.00198303	0.579913	-1.17336	0.229235	0.00959845	0.00959845
NUP58	0.371973	0.000430285	0.325995	0.54196	0.00174512	0.00964661
U2SURP	0.80751	0.000935951	0.133414	0.570709	0.00670563	0.00966289
HMGN4	0.984508	0.00114312	0.016411	0.520279	0.00942355	0.00967744
KBTBD6	0.986163	0.00117827	-0.0209159	0.541961	0.00968353	0.00968353
OTUD6B	0.270612	0.00031449	0.415114	0.838008	0.00100172	0.00968478
ANKRD49	0.626441	0.0018569	-0.209226	0.690224	0.00969253	0.00969253
FLVCR1	0.651787	0.000765032	0.200437	0.537483	0.00468865	0.00976701
TMEFF2	0.00117323	0.999435	-0.787351	-0.0491462	0.00975866	0.00976806
NTNG2	0.000183661	0.156415	-1.27104	-0.404386	0.000382626	0.00977017
ARHGAP33	0.0487641	0.0241086	0.459898	-0.442494	0.0097804	0.0097804
PAMR1	0.00102646	0.870172	-1.58983	-0.105789	0.00773683	0.00980848
MRPL1	0.926721	0.00109363	0.0440343	0.582431	0.00861854	0.00981202
SEMA3F	6.98682e-05	0.0590589	-0.916904	-0.392897	6.71711e-05	0.00983268
CDH8	0.000949163	0.80164	0.775248	0.192735	0.00674439	0.00983975
ENOPH1	0.273601	0.000324543	0.352556	0.58326	0.00103991	0.00985508
ZEB1	0.949649	0.00125206	-0.082794	0.489967	0.00987501	0.00987501
GUF1	0.309593	0.000369533	0.387673	0.538555	0.00129978	0.00990746
C4orf3	0.757354	0.000905677	0.139796	0.598859	0.00616999	0.00992325
TICRR	0.00122202	0.98216	0.801236	-0.126161	0.00995414	0.00995414
CTTNBP2	0.00117922	0.980088	-0.625014	-0.103014	0.00963934	0.009975
NAB1	0.974448	0.00117665	0.0218522	0.615867	0.00957431	0.0100055
ATF2	0.991337	0.00122013	-0.00642028	0.578688	0.01002	0.01002
LLPH	0.972476	0.00117812	0.02041	0.533144	0.00956795	0.0100334
SLC9A6	0.998631	0.00121824	-0.00141159	0.47926	0.0100694	0.0100694
TRAPPC13	0.840253	0.00102869	0.0966759	0.483619	0.00752267	0.0101235
TP53INP1	0.929251	0.00132544	-0.0421387	0.52647	0.0101755	0.0101755
GPBP1	0.98518	0.00125284	-0.0144389	0.480574	0.0101938	0.0101938
MKNK2	0.859306	0.00106559	-0.170284	-0.487619	0.00790293	0.0102344
ARMC10	0.852666	0.00105781	0.0952963	0.502943	0.00780167	0.0102381
DUSP6	0.764579	0.000951052	0.17241	0.525706	0.0064871	0.0102613
MAP2	0.000167052	0.134074	1.54611	0.331987	0.000306502	0.0102759
SCN1A	0.000476499	0.382037	1.48732	0.297372	0.0019532	0.0102849
PLAG1	0.579227	0.000723619	0.23519	0.769824	0.00403522	0.0102991
VAMP3	0.976537	0.00128047	-0.0217971	0.472597	0.0103071	0.0103071
ACSL4	0.179342	0.00022473	0.416992	0.660792	0.000517025	0.0103257
CEP152	0.000685377	0.545567	1.00383	0.25454	0.00365538	0.010348
TIA1	0.714502	0.000901244	0.170645	0.638393	0.00584409	0.0103836
IPMK	0.267698	0.000337964	0.556168	0.854728	0.0010572	0.0103915
ADRA1A	0.00127053	0.994595	0.788126	-0.016414	0.0103998	0.0103998
TSNAX	0.469525	0.000593828	0.279906	0.765162	0.00283307	0.0104073
NCALD	0.00110602	0.868699	2.08358	0.105922	0.00823458	0.0104664
SCFD1	0.948948	0.00121416	0.0391667	0.554772	0.00961401	0.0105103
ANP32E	0.208829	0.00026733	0.443936	0.788782	0.000690172	0.0105149
SLK	0.907782	0.00116416	0.099494	0.506295	0.00893175	0.0105308
HASPIN	0.00164284	0.781818	0.948948	-0.209575	0.0105446	0.0105446
KPNA4	0.929866	0.00119519	0.0517547	0.477749	0.00932329	0.0105511
TNFSF10	0.243882	0.000314401	0.462153	0.721639	0.000913671	0.0105777
RABL3	0.915076	0.00118938	0.059297	0.488729	0.0091587	0.0106517
ZNF430	0.830002	0.00108449	0.110258	0.636655	0.00778816	0.0106993
C1GALT1C1	0.822354	0.00159563	-0.142063	0.546459	0.0107379	0.0107379
PRRC1	0.851788	0.0011226	0.115928	0.525082	0.00820104	0.010778
CETN3	0.972616	0.00128192	0.0264532	0.654912	0.0102818	0.0107785
CCDC117	0.987731	0.00133582	-0.00851359	0.487776	0.0107883	0.0107883
PNPT1	0.904696	0.00119726	0.0762722	0.565454	0.00912126	0.0108158
SMPDL3A	0.730452	0.00181512	-0.153048	0.633385	0.010833	0.010833
SGK1	0.00127704	0.952991	0.821495	0.158778	0.0100724	0.0109312
BRCA1	0.00116828	0.869437	0.771184	0.195869	0.00863492	0.0109568
PHACTR2	0.823725	0.00111008	0.110351	0.598399	0.00789356	0.0109838
MAD2L1	0.0217442	2.94282e-05	0.811706	0.707468	1.23945e-05	0.0110236
ACTR3	0.971177	0.00139913	-0.0502654	0.445064	0.0110611	0.0110611
UBE2J1	0.910572	0.00149628	-0.0739226	0.508279	0.0110864	0.0110864
DNM1L	0.592685	0.000807538	0.227716	0.554797	0.00452565	0.0110866
ABHD8	0.936025	0.00128211	-0.0645777	-0.609413	0.0099532	0.0111365
IL13RA2	0.582705	0.000800719	0.231273	0.707626	0.00442721	0.0111669
SH3GLB1	0.973945	0.00141402	-0.0283436	0.479923	0.0111878	0.0111878
MBTPS2	0.8948	0.00124056	0.0680436	0.502176	0.00931388	0.0112514
GPR35	0.636664	0.000883411	-0.207954	-0.761503	0.00520158	0.0112594
IGIP	0.883732	0.00122747	0.0670978	0.585652	0.00913269	0.011269
COX11	0.970661	0.00135696	0.0187792	0.603302	0.0107725	0.011331
SLC41A2	0.19362	0.000271954	0.564739	0.684398	0.000655348	0.0113764
ARNTL2	0.502479	0.000706885	0.263277	0.525489	0.00349616	0.0113916
SLC46A3	0.172983	0.00814492	-0.621334	0.599357	0.0114063	0.0114063
RAP2C	0.90815	0.00157043	-0.0538676	0.868576	0.0115246	0.0115246
XRN1	0.568303	0.000812886	0.236425	0.569821	0.00438933	0.0115533
TAGLN	0.000510003	0.355458	-0.925162	-0.29184	0.00194611	0.0115834
SLC7A11	0.0224152	3.23233e-05	0.885449	0.665163	1.38789e-05	0.011633
TSPAN11	0.000494877	0.342878	-0.787836	-0.299278	0.00183669	0.0116417
SRSF11	0.415384	0.00060076	0.298817	0.597012	0.0025723	0.0116621
YWHAQ	0.946711	0.00152791	-0.0345201	0.444026	0.0116635	0.0116635
KYAT3	0.624986	0.000905679	0.209618	0.558149	0.00523026	0.0116815
TAS1R1	0.000209897	0.144714	-1.27624	-0.451144	0.000402101	0.0116904
SNX14	0.923516	0.0015762	-0.0450758	0.619736	0.0117261	0.0117261
ZNF281	0.813191	0.00119485	0.141278	0.550086	0.00831387	0.0118195
ECHDC1	0.911747	0.00134364	0.0984098	0.541407	0.0101291	0.0118492
COL6A3	0.00190125	0.775718	0.825655	-0.196539	0.0118569	0.0118569
ADAM10	0.468733	0.00314965	-0.27415	0.526368	0.0118673	0.0118673
LEPR	0.33394	0.000494367	0.411626	0.819888	0.00179309	0.0118949
UBE2N	0.922009	0.00136715	0.0512941	0.461363	0.0103778	0.0119112
NKX3-1	0.00142434	0.959582	1.014	0.132676	0.0111161	0.0119216
PDF	0.462408	0.000687001	-0.319896	-1.29312	0.00317331	0.0119309
FASTKD2	0.853663	0.00175596	-0.095987	0.528389	0.0120213	0.0120213
DBT	0.975526	0.0014694	0.0221872	0.562479	0.0115743	0.0120706
PCMTD1	0.92078	0.00138754	0.0456815	0.735578	0.0104973	0.0120751
TBC1D19	0.482644	0.000727354	0.281285	0.550732	0.00346077	0.0120758
UTP23	0.864562	0.00130558	0.0860438	0.613775	0.00944738	0.0120967
C11orf98	0.413747	0.00365471	0.442568	-1.0143	0.0121104	0.0121104
N4BP2L2	0.993595	0.00152417	-0.00392298	0.551389	0.0121259	0.0121259
USP14	0.877345	0.00133141	0.103542	0.494642	0.00972705	0.0121472
NFYB	0.990579	0.0015048	0.011293	0.59638	0.0119644	0.0121578
FANCI	0.00138108	0.903891	0.661234	0.178667	0.0102925	0.0122175
LLGL2	0.906744	0.00169098	0.0536033	-0.631081	0.0122538	0.0122538
PTPRB	0.00149685	0.975865	1.73057	0.113895	0.0117607	0.0122577
NXPH4	0.568465	0.00271299	0.237818	-0.599797	0.0123143	0.0123143
APC2	0.879368	0.00136153	-0.144337	-0.649719	0.0099334	0.0123553
CAND1	0.818247	0.00126718	0.117781	0.514815	0.00878788	0.0123577
LIN7C	0.495439	0.000767667	0.296368	0.953616	0.00370964	0.0123632
ATAD1	0.717584	0.00111545	0.167693	0.537496	0.00704366	0.0123968
RWDD1	0.923592	0.00169192	-0.0726213	0.520445	0.0124521	0.0124521
NAPEPLD	0.858554	0.00182438	-0.0986299	0.558132	0.0124769	0.0124769
BAG4	0.693222	0.00108789	0.173927	0.639616	0.00669313	0.0124971
BROX	0.676531	0.00106841	0.182207	0.672532	0.00645384	0.012564
RRM2	0.000423583	0.268134	0.793469	0.29324	0.00129151	0.0125673
NPAT	0.898862	0.0014227	0.0636203	0.589057	0.0105056	0.0125877
NAV3	0.000736064	0.464366	0.645276	0.268852	0.00338152	0.0126033
GOLPH3L	0.992876	0.0015974	-0.0082993	0.496866	0.0126096	0.0126096
PNPLA2	0.546922	0.000869057	-0.251593	-0.554184	0.00449862	0.0126295
ATAD2B	0.800509	0.00127299	0.134014	0.565128	0.00865879	0.0126378
SEC63	0.985971	0.00161287	-0.0134481	0.492772	0.0126379	0.0126379
ADGRB1	0.0302388	0.0526134	0.467344	-0.422168	0.0126428	0.0126428
DIS3	0.637261	0.00250314	-0.210073	0.566027	0.0126709	0.0126709
SASS6	0.203986	0.000326453	0.469296	0.847127	0.000806676	0.012706
FZD3	0.30817	0.000494105	0.423446	0.783229	0.00167051	0.012726
CACUL1	0.723486	0.00116129	0.171406	0.464486	0.00734218	0.012738
ZNF662	0.00116841	0.727006	1.04957	0.204517	0.0074114	0.0127515
LATS1	0.742916	0.00119658	0.148668	0.543424	0.00770542	0.012775
SLC7A2	0.000486603	0.301979	1.10203	0.334007	0.0016192	0.0127799
ADAMTS4	0.00110369	0.681541	-0.784348	-0.221576	0.00667839	0.0128337
TRUB1	0.738858	0.00119941	0.148966	0.682179	0.00768492	0.01286
HMGA1	0.00167303	0.973391	0.676304	-0.0638383	0.0128947	0.0128947
ARHGAP20	0.00104496	0.639477	1.88314	0.219374	0.00603303	0.012932
ARHGEF17	4.03735e-06	0.00245604	-1.27253	-0.481821	2.70319e-07	0.0129973
CPNE7	0.0876458	0.0187972	0.5999	-0.438497	0.0130217	0.0130217
RAD17	0.66905	0.00110342	0.186302	0.605479	0.00657189	0.0130333
JAG2	0.809201	0.00133532	-0.122182	-0.694313	0.00910252	0.0130396
ZMAT3	0.912851	0.00181854	-0.0501156	0.729235	0.0131056	0.0131056
FAM210A	0.950628	0.00157964	0.0374286	0.497074	0.0120393	0.0131164
VPS50	0.98533	0.00164156	0.0107463	0.565141	0.0128208	0.0131452
ZBTB44	0.675098	0.00112606	0.183378	0.61182	0.00673917	0.0131585
ASAH2B	0.946965	0.00158215	0.0305058	0.70275	0.0120162	0.0131769
MESP1	0.734023	0.00122808	-0.160436	-0.827106	0.00779786	0.0131924
PREPL	0.789252	0.00212003	-0.142828	0.500033	0.0131935	0.0131935
CISD2	0.117631	0.000197693	0.524598	0.723843	0.000316947	0.0132426
CAMK2N1	0.768226	0.00129766	0.132105	0.463269	0.008498	0.0132995
GNPNAT1	0.816195	0.00137956	0.109692	0.658237	0.00942766	0.0133066
HNRNPA1	0.917268	0.00155184	0.0512397	0.446779	0.0115059	0.0133171
SOHLH2	0.71022	0.001208	0.173055	0.96084	0.00747487	0.0133774
PNPLA8	0.928197	0.00183263	-0.065564	0.453413	0.0133785	0.0133785
ERLEC1	0.335819	0.0050692	-0.31409	0.433376	0.0133871	0.0133871
CKAP2L	0.000207209	0.121572	0.834724	0.346416	0.00034037	0.0134008
MITD1	0.817747	0.00208555	-0.114177	0.551338	0.0134078	0.0134078
ZHX1	0.94781	0.00161814	0.0391725	0.558959	0.0122565	0.0134197
ANAPC13	0.8297	0.00206039	-0.11412	0.439733	0.0134347	0.0134347
SLC39A6	0.941922	0.0018166	-0.0748391	0.467877	0.0134453	0.0134453
FAM151B	0.484217	0.00353732	-0.292709	0.907927	0.0134568	0.0134568
NADK2	0.796255	0.00136924	0.131432	0.579913	0.00917223	0.0135017
TK1	0.0114409	0.150672	0.614656	-0.36165	0.0135297	0.0135297
PLAAT3	0.00173029	0.995125	-0.754463	-0.0744977	0.0135166	0.0136287
RPP40	0.971426	0.00179071	-0.0205131	0.526112	0.0136338	0.0136338
AC027237.1	0.00116354	0.66437	0.749088	0.237583	0.00683649	0.0137119
OCIAD2	0.00187333	0.935481	0.644858	-0.136002	0.0137193	0.0137193
KCNK2	0.0210088	0.083472	-0.921032	0.466185	0.0137271	0.0137271
ACP7	0.00208236	0.842149	1.20476	-0.15234	0.0137272	0.0137272
BEX1	0.00164695	0.935168	0.919357	0.113223	0.0123004	0.0137765
MPP5	0.72951	0.00129095	0.162438	0.574323	0.00809498	0.0138325
GLI1	0.899223	0.00196924	0.0579163	-0.545545	0.0138403	0.0138403
SRMS	0.750671	0.0013385	-0.156348	-1.31391	0.00855524	0.0139213
HCFC2	0.959245	0.0018664	-0.028507	0.548006	0.0139691	0.0139691
PLA2R1	0.00655277	0.273446	-0.651673	0.295777	0.013979	0.013979
GMCL1	0.590193	0.00105836	0.237506	0.706121	0.0056931	0.0139882
ADO	0.692568	0.00259478	-0.175189	0.457839	0.0140134	0.0140134
LINS1	0.814977	0.0014747	0.112833	0.524446	0.00996559	0.0140952
AIDA	0.852608	0.00213336	-0.0907406	0.443448	0.0141571	0.0141571
CCSAP	0.812663	0.00149871	0.10996	0.627701	0.010079	0.0143229
RRM2B	0.752938	0.00139162	0.142064	0.59044	0.00886682	0.0143494
UBE3A	0.888082	0.00208937	-0.0811837	0.461365	0.0143971	0.0143971
SLC2A3	0.474018	0.00391717	-0.269106	0.456433	0.0144055	0.0144055
WDR62	0.0137818	0.134808	0.598905	-0.347992	0.0144126	0.0144126
MRPL30	0.997849	0.00186208	-0.00149913	0.494634	0.0144137	0.0144137
ZFAND5	0.97351	0.00181219	0.0165816	0.529213	0.0137967	0.0144362
2024-03-06	0.988714	0.00188685	-0.00882721	0.450179	0.0144627	0.0144627
CALU	0.0833113	0.0224396	-0.396508	0.376212	0.0144883	0.0144883
KLHL14	0.00681215	0.274697	-0.674807	0.404808	0.0145001	0.0145001
YPEL5	0.390881	0.00481341	-0.323368	0.488941	0.0145666	0.0145666
DLAT	0.678393	0.001281	0.195346	0.522311	0.00755735	0.0146111
PSIP1	0.601434	0.00113682	0.223776	0.648689	0.00615301	0.0146235
FAM83H	0.468198	0.00408069	0.287573	-0.598805	0.0147563	0.0147563
ZNF316	0.97231	0.00185897	-0.0511151	-0.54364	0.0140821	0.0147651
CSNK1G3	0.997054	0.00192693	-0.00179472	0.587307	0.0148258	0.0148258
TMA16	0.43029	0.00083029	0.305667	0.747827	0.00351382	0.0148801
IL11	0.00371098	0.520199	1.01671	-0.257008	0.0148856	0.0148856
GTF2H2C	0.882915	0.00171503	0.0832318	0.512257	0.0121246	0.0149636
TMEM52	0.488115	0.000948426	-0.337683	-1.09718	0.00439733	0.0149674
CNTNAP3	0.00186813	0.959954	0.827186	0.0746427	0.0139888	0.014987
LBR	0.631125	0.00123074	0.208428	0.501457	0.00686477	0.0150131
2024-03-07	0.956228	0.00204651	-0.0333846	0.569778	0.0150575	0.0150575
SFR1	0.946027	0.00207177	-0.0313838	0.550966	0.0150771	0.0150771
MTERF1	0.98281	0.00199736	-0.0131356	0.573184	0.0150969	0.0150969
LIN9	0.427207	0.000841602	0.318327	0.626853	0.0035332	0.0151422
ATP11B	0.790208	0.00155869	0.137511	0.50592	0.0101756	0.0151583
TYW5	0.867154	0.00171475	0.0829702	0.511899	0.0119394	0.0151903
LOX	0.242988	0.00815184	-0.397113	0.473409	0.0152121	0.0152121
ITFG1	0.787459	0.00251593	-0.170489	0.492184	0.0152146	0.0152146
C3orf38	0.954774	0.00189973	0.0302461	0.562003	0.0141236	0.0152697
ZNF641	0.00199682	0.997658	-0.759984	0.0217611	0.0152853	0.0152853
CCNT2	0.989835	0.00201341	-0.00754423	0.558963	0.0152905	0.0152905
BLOC1S6	0.534143	0.0010658	0.251272	0.596195	0.00525614	0.015306
CCDC50	0.837977	0.00167288	0.0992249	0.494889	0.0113575	0.0153124
SP3	0.936454	0.00215244	-0.0587845	0.553336	0.0154371	0.0154371
SACS	0.0863962	0.000174522	0.615764	0.613474	0.000215228	0.0154652
TNKS2	0.677311	0.00136823	0.205265	0.466409	0.00798439	0.0154657
PCLO	0.000952753	0.471142	1.56475	0.272641	0.00428168	0.0154794
NPW	0.688954	0.00293682	0.195098	-0.905567	0.0154866	0.0154866
GAP43	0.00202547	0.999604	1.23256	0.00946343	0.0154952	0.0155055
OSTM1	0.429848	0.00472538	-0.325457	0.562819	0.0155373	0.0155373
MTF2	0.591139	0.00121136	0.229201	0.604337	0.00640226	0.0156531
NAA16	0.527927	0.00388271	-0.259465	0.514834	0.0156568	0.0156568
BLZF1	0.957393	0.00214137	-0.052616	0.460648	0.0156591	0.0156591
BAD	0.813241	0.00166861	-0.132891	-0.689337	0.0110484	0.0156698
TAF1B	0.844305	0.00243326	-0.0990837	0.501781	0.0156866	0.0156866
CLK1	0.686559	0.0030151	-0.189854	0.506832	0.0157869	0.0157869
LRRC66	0.00206426	0.994556	1.25462	0.0170306	0.0156777	0.0158224
RBM12B	0.427243	0.00088762	0.285537	0.577217	0.00370032	0.0158351
PLPP1	0.00210668	0.996212	-0.614596	0.0753173	0.0159706	0.0159706
COL5A1	5.86309e-05	0.0278244	-0.877807	-0.400938	2.90155e-05	0.0160248
ZNF519	0.3791	0.000798902	0.325606	0.674964	0.00304437	0.016026
LHFPL4	0.00109571	0.518118	-0.773687	-0.257764	0.00524357	0.0160736
E2F7	0.000940238	0.443937	0.915214	0.269464	0.00402077	0.0160937
MMRN1	0.00689163	0.308453	-0.817172	0.405343	0.0161435	0.0161435
TRIM33	0.802126	0.00170589	0.129378	0.596164	0.0111269	0.0161497
FAM200A	0.980921	0.00216809	-0.0114386	0.563117	0.0161498	0.0161498
PODNL1	0.00122	0.571811	-0.9658	-0.233792	0.00626018	0.0161935
ASF1B	0.00447804	0.479434	0.677129	-0.266158	0.0162786	0.0162786
LRRC8B	0.489943	0.00105246	0.317872	0.615925	0.00482631	0.0162863
FKTN	0.68009	0.00146114	0.188264	0.535432	0.00847476	0.0162883
NIPSNAP3A	0.988167	0.00213216	0.0092684	0.551236	0.0160233	0.0163473
TMEM150C	0.00172003	0.794621	1.33227	0.167105	0.0111161	0.0163912
CENPH	0.223476	0.000484464	0.479765	0.66988	0.00123825	0.016412
TMEM167B	0.739617	0.00294242	-0.153562	0.504883	0.0164654	0.0164654
ROBO2	0.00137979	0.633647	0.643849	0.239338	0.00759661	0.0164735
EVI5L	0.892612	0.00194485	-0.102711	-0.535942	0.0136103	0.0164817
ARL1	0.963401	0.00210297	0.0589683	0.477161	0.0155038	0.0165074
E2F2	0.0028753	0.759353	1.10595	-0.194367	0.0165106	0.0165106
PRRX2	0.798473	0.00174537	-0.158169	-0.61713	0.0113011	0.0165266
RAB5IF	0.527855	0.00115633	-0.255431	-0.863869	0.00558113	0.0165567
ZMAT5	0.926389	0.00203091	-0.0665968	-0.590756	0.0145663	0.0165673
CUL2	0.78823	0.00173204	0.134952	0.483613	0.0111055	0.0165996
SMURF2	0.983915	0.00216244	0.0265279	0.49474	0.0161557	0.0166022
MAPRE1	0.996634	0.00220971	-0.0129164	0.400493	0.0166307	0.0166307
PCSK1N	0.572626	0.00126228	-0.280558	-0.92702	0.00645387	0.016644
DHX29	0.871467	0.00192611	0.125918	0.489167	0.0132288	0.0166809
ODF2L	0.101188	0.000224105	0.541805	0.797866	0.00030991	0.0167098
SSH3	0.687514	0.00152384	-0.208552	-0.543353	0.0088658	0.0167205
MTCL1	0.00235442	0.942712	0.660832	-0.144495	0.0167401	0.0167401
SOS2	0.941104	0.0020897	0.0422391	0.498236	0.0151203	0.0167461
PCSK1	0.00156114	0.70279	2.46492	0.175729	0.00922159	0.0167516
COPS8	0.688483	0.00153533	0.191081	0.427095	0.00893353	0.0168065
AR	0.00220143	0.986235	1.63903	0.11435	0.0164328	0.01682
DHX36	0.964104	0.00215365	0.0341135	0.486458	0.0158274	0.0168307
GASK1B	0.20259	0.0110399	-0.550913	0.716621	0.016848	0.016848
EPHA7	5.93428e-05	0.0264532	3.98201	0.480794	2.80207e-05	0.0168906
ANKRD26	0.234116	0.000530076	0.379659	0.653086	0.00139607	0.0170224
TLE2	0.483959	0.00109687	-0.266945	-0.517948	0.00494872	0.0170368
SLITRK5	0.00130781	0.576268	1.33637	0.231016	0.00668934	0.0170557
TRIM5	0.872533	0.00260576	-0.137548	0.453997	0.017082	0.017082
KIF15	0.00192645	0.846785	0.655591	0.195549	0.0129133	0.0170909
ORC1	0.00235917	0.967017	0.980728	-0.100287	0.0171308	0.0171308
TARDBP	0.816112	0.00187224	0.169409	0.518375	0.0122177	0.0172111
ZNF681	0.762702	0.00301251	-0.140852	0.980037	0.0172335	0.0172335
EFCAB12	0.838442	0.00274903	0.093125	-0.772433	0.0172791	0.0172791
THAP9	0.158932	0.000367024	0.535886	0.731383	0.000717518	0.0173069
LEPROT	0.962024	0.0024016	-0.0368253	0.488518	0.0173137	0.0173137
ISLR	0.00159286	0.68913	-1.26612	-0.178614	0.00922544	0.0173201
CPNE8	0.863231	0.00268341	-0.110177	0.513634	0.0173515	0.0173515
MAP9	0.16431	0.000380717	0.560117	0.877743	0.000763292	0.0173557
AP1AR	0.569646	0.00132375	0.242804	0.625499	0.00669252	0.017398
UBL3	0.941468	0.00219053	0.03671	0.609721	0.0157373	0.0174163
RAB20	0.00189061	0.811429	-1.2232	-0.17443	0.0122592	0.0174368
ABCG1	0.0042898	0.54365	0.788453	-0.253632	0.0174504	0.0174504
CALCRL	0.0687479	0.000160825	0.736294	0.793205	0.000163012	0.0174956
KRBA1	0.974212	0.00227941	-0.0509352	-0.603919	0.016747	0.0174981
ATRX	0.870167	0.00203774	0.0967418	0.546458	0.0138561	0.0175109
YEATS4	0.982498	0.00238754	-0.0104945	0.65854	0.0175358	0.0175358
B3GNT5	0.453739	0.00106533	0.288192	0.626968	0.00456455	0.0175492
ZNF431	0.390826	0.000919072	0.3323	0.830254	0.00353029	0.0175726
SCRIB	0.85447	0.00275463	0.162859	-0.549848	0.0175859	0.0175859
PLEKHA1	0.591138	0.00140156	0.232849	0.612723	0.00725486	0.0176937
KLHL42	0.987837	0.00240413	-0.0141451	0.487513	0.0177183	0.0177183
C4orf48	0.57064	0.0013562	-0.247396	-1.14748	0.00684318	0.0177293
H2AFX	0.238711	0.00999455	0.357174	-0.439165	0.0177867	0.0177867
MAB21L1	0.00273987	0.873264	-0.891166	0.0841895	0.0178293	0.0178293
NID1	0.00239515	0.999976	-0.53069	-0.00935981	0.0178447	0.0178454
UBP1	0.967912	0.00232769	0.0358442	0.451712	0.0169519	0.0179057
PRPF40A	0.947536	0.00254083	-0.0461491	0.51703	0.0179224	0.0179224
TSEN15	0.582397	0.00140435	0.233707	0.535844	0.00717508	0.017946
TMEM230	0.716864	0.0033639	-0.171582	0.488743	0.0179469	0.0179469
PAXBP1	0.859254	0.00207348	0.0836965	0.551921	0.0139119	0.0179573
PUM2	0.931872	0.0022512	0.067419	0.481825	0.015965	0.0179739
PKNOX2	0.00132693	0.548219	-1.0843	-0.251281	0.00648935	0.0180029
AKAP11	0.94168	0.00229085	0.0387989	0.53842	0.0163444	0.0180795
HJURP	0.00243112	0.998937	0.695538	0.0581368	0.0180534	0.0180856
AKAP12	0.00243591	0.99996	0.664289	0.0159574	0.0180988	0.0181
OSGEPL1	0.781783	0.00191128	0.145052	0.552823	0.0119888	0.0181546
SCRN3	0.963246	0.0025385	-0.0247967	0.564218	0.0181572	0.0181572
RBM26	0.745329	0.00183222	0.163942	0.558931	0.011108	0.0182385
THAP12	0.884317	0.0027819	-0.0739887	0.508481	0.0182498	0.0182498
PTCHD1	0.0016403	0.664002	2.30278	0.217791	0.00916436	0.0183135
STAM2	0.683588	0.0036163	-0.192706	0.517442	0.0183242	0.0183242
GLCCI1	0.863391	0.00213749	0.0946051	0.615668	0.0143314	0.0183467
SELENOO	0.976265	0.0024219	-0.0426118	-0.579551	0.0176528	0.0183784
FKBP7	0.395651	0.00627478	-0.305841	0.58467	0.0183898	0.0183898
P3H2	0.00242582	0.977051	-0.56982	-0.134797	0.0176887	0.0183909
FOXS1	0.00291597	0.851875	-0.981821	0.0901636	0.0183986	0.0183986
NTRK1	0.00232759	0.936545	-1.02953	-0.0357702	0.0164885	0.0184064
MCL1	0.988767	0.00249162	0.0145343	0.418989	0.0182719	0.0186211
UBE2D2	0.909521	0.00277413	-0.0662505	0.430953	0.0186409	0.0186409
GIN1	0.971892	0.00245645	0.0235297	0.595832	0.0177967	0.0186679
KCNN2	0.00318933	0.79285	1.64446	-0.143275	0.0186751	0.0186751
GABPA	0.551075	0.0013988	0.27382	0.852045	0.00681997	0.0187348
TMCO1	0.961233	0.00265414	-0.0687169	0.485792	0.0188147	0.0188147
KCNMB2	0.247207	0.000631354	0.542338	0.906437	0.00170705	0.0188314
FEZF1	0.00717587	0.35659	0.674437	-0.290876	0.0188616	0.0188616
DDTL	0.42437	0.00108666	-0.296201	-0.724815	0.00438259	0.0188727
SOWAHC	0.852679	0.00300598	-0.0846081	0.584014	0.0188881	0.0188881
IFT88	0.82843	0.00214596	0.134135	0.51448	0.0138864	0.0190562
LEMD3	0.944436	0.00275125	-0.0395444	0.477197	0.0191053	0.0191053
DCTN6	0.544176	0.0014253	0.248339	0.622314	0.00685613	0.0192333
TMEM132B	0.000813643	0.309854	0.602753	0.287766	0.00259531	0.0192745
SLC30A4	0.893946	0.00235558	0.064796	0.64159	0.0160158	0.0193307
GTF2H2	0.494912	0.0013088	0.297901	0.632811	0.00587375	0.0193888
SPAG5	0.00266604	0.992289	0.659047	-0.127301	0.0193947	0.0193947
CCDC43	0.933685	0.00247207	0.0759807	0.505044	0.0172995	0.0194081
ANK1	0.00298994	0.887436	0.682683	-0.178292	0.0194432	0.0194432
PABPC5	0.00709323	0.374337	-1.48179	0.333296	0.0194547	0.0194547
DLD	0.799562	0.00212756	0.159234	0.463854	0.013379	0.0194894
GDPD1	0.87564	0.00233238	0.0725817	1.02886	0.0156089	0.019506
FMNL2	0.833671	0.00319867	-0.150973	0.459026	0.0195244	0.0195244
PHIP	0.234068	0.000624397	0.406116	0.655401	0.00161154	0.0195303
SCAF1	0.999764	0.00267014	0.000679973	-0.588601	0.0195421	0.0195421
SNRPB2	0.963099	0.00257122	0.0463456	0.474474	0.0183508	0.0195434
GNG11	0.966642	0.0025832	0.0279396	0.477302	0.0184792	0.0195594
DDX3X	0.995301	0.00268576	-0.00612384	0.447518	0.0195642	0.0195642
FAM133B	0.567982	0.00151994	0.241944	0.62581	0.00751476	0.019582
VPS26A	0.846205	0.00227536	0.0971175	0.506498	0.0148529	0.0196607
CBR4	0.427383	0.00115848	0.325613	0.660429	0.00466004	0.0197935
KIF5B	0.578736	0.00156896	0.236914	0.488227	0.00784643	0.0197958
CKAP2	0.652924	0.0017814	0.204717	0.556973	0.00969171	0.0199016
TSNARE1	0.92226	0.00251986	-0.088543	-0.552316	0.017399	0.0199255
TIMP4	0.00462572	0.591976	1.17581	-0.22394	0.0199624	0.0199624
SLC35A1	0.549212	0.00498974	-0.248171	0.677919	0.0199753	0.0199753
SHC2	0.662962	0.00182338	-0.197945	-0.674479	0.0100148	0.0200357
GRM1	0.00234231	0.850707	1.41	0.0859302	0.0152885	0.0200541
PLXDC2	0.00342897	0.804389	-0.713568	0.193805	0.0200837	0.0200837
TMEM63C	0.00134224	0.485851	-0.795635	-0.265723	0.00590793	0.0201107
PKP1	0.00123623	0.447321	-1.34564	-0.275938	0.00512624	0.0201166
TRPC1	0.864758	0.00320902	-0.0814784	0.524944	0.0201858	0.0201858
THOC2	0.984514	0.00274146	0.0319211	0.467184	0.0197225	0.020244
TNRC18	0.996742	0.00277576	-0.0155674	-0.518549	0.0201353	0.0202455
WASL	0.932402	0.00298987	-0.0404752	0.566932	0.0202633	0.0202633
ZC3H3	0.976852	0.00272442	-0.0555617	-0.495942	0.0194921	0.0202707
STK17B	0.561881	0.00496711	-0.248372	0.566361	0.0202825	0.0202825
CDH24	0.96291	0.00268891	-0.067326	-0.531779	0.0190487	0.020292
ATF7IP	0.429888	0.00120924	0.291958	0.514904	0.00486014	0.020416
ACTG2	0.0307033	0.0920397	0.56602	-0.445196	0.0204948	0.0204948
PPP6C	0.870201	0.0024592	0.0808087	0.57501	0.0162345	0.0204954
SMARCAD1	0.287371	0.000812815	0.390319	0.652417	0.00242824	0.0205101
SMIM14	0.752816	0.00212987	0.154991	0.528345	0.0127264	0.0205147
PIK3C2A	0.384893	0.00108983	0.322892	0.614504	0.00403794	0.0205286
ZNF449	0.689568	0.00410691	-0.181983	0.484236	0.0205316	0.0205316
SUCLA2	0.768639	0.00368534	-0.178688	0.475515	0.0205358	0.0205358
CCP110	0.941117	0.00266626	0.0444588	0.566871	0.018555	0.0205381
EYS	0.690372	0.0019583	0.223728	0.933155	0.0110137	0.0205594
DNAJC24	0.900309	0.00255542	0.0591263	0.631862	0.0172525	0.0205702
TADA1	0.894538	0.00253976	0.09721	0.499408	0.0170713	0.0205751
LIX1L	0.986775	0.00287738	-0.013949	0.493436	0.020576	0.020576
PHF10	0.531636	0.00151683	0.253528	0.567923	0.0070887	0.0206595
HNRNPH2	0.863428	0.00247433	0.173044	0.445631	0.0162116	0.0207355
FGL2	0.976915	0.00293672	-0.0158108	0.78538	0.020755	0.020755
BUB1	0.00230122	0.802008	0.668697	0.221114	0.0143321	0.0207574
DNAJB4	0.172135	0.00049423	0.494997	0.820811	0.0010014	0.0207686
PKD2	0.272207	0.000781834	0.352398	0.464945	0.00223887	0.0207748
AEBP2	0.806279	0.00233255	0.122757	0.651739	0.0145615	0.0209002
AGA	0.875678	0.00253633	0.12814	0.525084	0.0167494	0.0209209
PCGF5	0.0209787	6.09066e-05	0.99595	0.875321	2.32461e-05	0.0209622
SCAI	0.432724	0.00126187	0.355966	0.771432	0.00507068	0.0210397
HSPA6	0.643305	0.00188099	-0.208139	-0.755738	0.0100234	0.0210868
PCDH9	0.256804	0.0114081	-0.478843	0.439208	0.0211211	0.0211211
DYSF	0.00800306	0.36668	0.934044	-0.338269	0.0211507	0.0211507
NLGN1	0.639046	0.00188047	0.2023	0.619383	0.00996461	0.0211991
PLGLB2	0.889417	0.0033108	-0.0662465	0.811474	0.0212115	0.0212115
TMPRSS9	0.880393	0.00259289	-0.073995	-0.79684	0.0171397	0.0212144
ISCA1	0.888164	0.00331749	-0.0701826	0.516402	0.0212223	0.0212223
TROAP	0.00696258	0.423441	0.655231	-0.279008	0.0212329	0.0212329
SMC5	0.441878	0.00130278	0.29034	0.652322	0.00530685	0.0212333
CHGB	0.0722565	0.0408422	-0.698846	0.473798	0.0212502	0.0212502
CHDH	0.00369259	0.800543	1.0531	-0.177753	0.02128	0.02128
NTN1	0.00257358	0.869869	-1.23978	-0.168147	0.0168613	0.0212951
DNAH10	0.00987469	0.300004	0.899963	-0.30933	0.0213183	0.0213183
CXCR4	0.0029333	0.989938	0.95036	0.0975198	0.0209653	0.0213223
SNTB1	0.00242014	0.806803	0.858914	0.200913	0.0150293	0.0215416
GDA	0.0438856	0.000133177	0.787311	0.511901	9.19279e-05	0.0217508
DIMT1	0.897666	0.00272779	0.0660905	0.499997	0.0181787	0.0217755
TXNL1	0.961428	0.00316761	-0.0471584	0.43964	0.0218153	0.0218153
PCOLCE2	0.00312778	0.979252	1.82268	-0.0350607	0.0219196	0.0219196
PIBF1	0.51678	0.0059306	-0.259158	0.50737	0.0219311	0.0219311
CCDC17	0.109027	0.0281939	0.660112	-0.517009	0.0219853	0.0219853
C2orf81	0.887038	0.0027272	-0.0658965	-0.936894	0.0179948	0.0219889
HOMER2	0.00310556	0.99296	-0.560117	0.0565933	0.0220436	0.0220436
KLF9	0.740098	0.00416935	-0.189271	0.47779	0.0220558	0.0220558
ZNF354A	0.996242	0.00310831	-0.00297656	0.588714	0.0221207	0.0221207
ZNF441	0.612876	0.00506418	-0.215335	0.605651	0.0221629	0.0221629
COL1A2	0.00201377	0.648153	-0.569497	-0.240865	0.0106897	0.0221821
HES6	0.466547	0.00145027	-0.281391	-0.825932	0.00609807	0.0221915
MYL9	0.00226547	0.726019	-0.995341	-0.163868	0.0130035	0.0222621
CCDC112	0.732284	0.00426469	-0.152649	0.609215	0.0222774	0.0222774
PDIK1L	0.447172	0.0013993	0.319218	0.549936	0.00570167	0.0223145
GRM8	0.0037236	0.846507	1.10076	-0.0923832	0.0224502	0.0224502
PIK3CA	0.66412	0.00209498	0.194797	0.568051	0.0112852	0.0224649
CD109	0.832063	0.00263752	0.141697	0.444937	0.0165819	0.0225558
ARV1	0.542674	0.00585309	-0.248172	0.443696	0.0225941	0.0225941
GCLC	0.886869	0.00281874	0.125103	0.444348	0.0184967	0.0226058
SYT12	0.369119	0.00861538	0.587662	-0.612615	0.0226165	0.0226165
CPSF2	0.360167	0.00114723	0.302075	0.494751	0.00398562	0.0226471
DCAF10	0.798432	0.00255143	0.127607	0.476051	0.0155755	0.022708
CREBL2	0.845559	0.00270914	0.104493	0.502091	0.01719	0.0227578
CDK8	0.958728	0.00334195	-0.0466606	0.517352	0.0227581	0.0227581
LSM11	0.755084	0.00242509	0.14892	0.499945	0.0142374	0.0228034
FAM43B	0.000626669	0.195007	-1.30806	-0.458839	0.00137734	0.0228146
IPO11	0.924475	0.00297641	0.0562312	0.444409	0.0200434	0.02285
CYBRD1	0.189808	0.0169978	-0.391002	0.398883	0.02289	0.02289
STRN	0.686301	0.00222024	0.182883	0.510091	0.0121892	0.0229417
TRIP11	0.232307	0.000753952	0.397857	0.541682	0.00188836	0.0230032
AP4E1	0.792342	0.00258276	0.137203	0.4699	0.0156353	0.0230867
SCAF11	0.908524	0.00297226	0.0780645	0.49178	0.0197308	0.0231567
XBP1	0.00320757	0.980358	-0.59726	-0.101149	0.0224057	0.0231585
CARD10	0.261106	0.000854477	-0.446647	-0.706805	0.00233304	0.0231626
THSD7B	0.00327623	0.998641	0.926812	0.0284328	0.0231581	0.0232106
YWHAG	0.966322	0.00340519	-0.0543753	0.391057	0.0232685	0.0232685
CYB5R4	0.573997	0.00575536	-0.233975	0.473627	0.0233453	0.0233453
CHD9	0.652708	0.00216542	0.206011	0.527227	0.0114369	0.0234278
SBK1	0.0856621	0.0387539	0.534529	-0.495592	0.0234404	0.0234404
PIK3IP1	0.00135946	0.408741	-0.811293	-0.283822	0.00514759	0.0234769
MIB2	0.722336	0.00240331	-0.19422	-0.643472	0.0136104	0.0234838
ODR4	0.756484	0.00252709	0.142785	0.488291	0.0147637	0.0235627
CBSL	0.000548047	0.163834	-0.853683	-0.350389	0.00105016	0.0235895
TRIP13	0.00321262	0.955696	0.640285	0.15107	0.0219637	0.0236857
CEP170B	0.795802	0.00423496	0.175749	-0.509272	0.0237364	0.0237364
XPO4	0.648938	0.00219004	0.197202	0.45565	0.0114904	0.0237634
PITPNM1	0.976914	0.00330091	-0.0596137	-0.509897	0.0228804	0.0237875
NFATC1	5.13335e-05	0.0151635	-0.939643	-0.498525	1.4815e-05	0.023825
IDE	0.986338	0.00335025	0.0149334	0.424319	0.0233507	0.0238913
PRRG4	0.0349852	0.000119022	0.99425	0.938786	6.7724e-05	0.0239229
METAP1	0.00204032	0.599286	0.603641	0.245814	0.0101127	0.0239377
CTH	0.00335954	0.986727	0.632062	0.108334	0.0234122	0.0239385
USP33	0.86599	0.00295028	0.105546	0.49436	0.0188374	0.0239508
CHMP5	0.770877	0.00443547	-0.173685	0.437866	0.0240231	0.0240231
FAM83D	0.00341999	0.999972	0.629443	0.0141225	0.0240272	0.0240283
BMPR2	0.846388	0.00289581	0.0944108	0.607289	0.0181932	0.0240358
ABCD3	0.864442	0.00296031	0.0857818	0.544516	0.0188627	0.0240543
MAGI2	0.0378112	0.0908159	-0.620878	0.379303	0.0241088	0.0241088
MZT2B	0.666353	0.00229283	-0.212123	-0.721936	0.0122169	0.0241496
CNTLN	0.30789	0.00106057	0.349101	0.651772	0.00325007	0.0241717
MIGA1	0.357615	0.00123226	0.376031	0.618059	0.00421391	0.0241782
CARNS1	0.592203	0.00204965	-0.226684	-0.830728	0.0100499	0.0242674
SENP7	0.928386	0.00322634	0.0428921	0.662796	0.0215153	0.0243498
PPP1R37	0.981188	0.00341131	-0.0365902	-0.563018	0.0236012	0.0243586
KIF4A	0.00347902	0.999873	0.596093	-0.0205551	0.0243695	0.0243695
MINDY3	0.805392	0.00280838	0.118151	0.551265	0.0170077	0.0244183
SEMA3E	4.56118e-05	0.013013	3.77035	0.428815	1.1574e-05	0.0245237
COLQ	0.205662	0.0170743	0.502552	-0.56552	0.0245612	0.0245612
STAT4	0.00474332	0.740402	1.60546	-0.150995	0.0245637	0.0245637
SLC7A14	0.798831	0.00281125	0.193877	0.470915	0.0169058	0.0246057
MLLT11	0.922302	0.00382207	-0.0633624	0.476988	0.02464	0.02464
PRR7	0.336376	0.00118879	-0.361021	-0.762302	0.00387422	0.0246923
BEGAIN	0.249049	0.0142374	0.337408	-0.477736	0.0247602	0.0247602
MILR1	0.00113017	0.316804	1.92582	0.359976	0.00352044	0.0248854
JOSD2	0.445789	0.00159173	-0.280133	-0.749912	0.00635226	0.0249038
SOS1	0.854842	0.00306811	0.0961924	0.525811	0.0192552	0.025011
DTWD2	0.376967	0.00135732	0.378384	0.790278	0.00479416	0.0250778
C16orf87	0.693225	0.00520911	-0.176076	0.536305	0.0251382	0.0251382
CD40	0.000672792	0.185182	-0.755614	-0.357474	0.00140091	0.0252656
TMX1	0.91593	0.00397014	-0.0528187	0.623064	0.0252843	0.0252843
ZNF283	0.975393	0.003551	0.0325503	0.531347	0.0242823	0.0253086
STRN3	0.815905	0.00297141	0.151807	0.505405	0.0180276	0.025316
CASP2	0.00346444	0.949886	0.523857	0.170364	0.0232703	0.0253469
LRP3	0.589138	0.00216016	-0.239717	-0.572093	0.0104625	0.0254589
SESTD1	0.247069	0.000905945	0.364215	0.50969	0.00233961	0.0254596
C11orf58	0.910438	0.00335255	0.073575	0.516152	0.0218563	0.0255494
ESF1	0.930254	0.0034454	0.103217	0.575553	0.0227645	0.0256724
MRPL19	0.691424	0.00256596	0.175251	0.580971	0.0138626	0.025715
SOD3	0.0490056	0.0759517	0.676304	-0.51305	0.0257778	0.0257778
FXYD6	0.00296435	0.795186	-0.603432	-0.200874	0.0176076	0.0258112
USP20	0.965926	0.00361866	-0.0608222	-0.43938	0.0244671	0.0259171
EXOC8	0.936521	0.00352883	0.0591271	0.522187	0.0233527	0.0260416
STIL	0.00327196	0.866485	0.761882	0.188402	0.0205504	0.0260881
PTPN4	0.90389	0.00341355	0.0559663	0.533183	0.0220543	0.0260903
CASKIN2	0.804042	0.00303856	-0.171935	-0.513894	0.0181443	0.0261052
SLC14A1	0.00492514	0.769521	-0.538086	0.206037	0.0261675	0.0261675
RBMX	0.643802	0.00244059	0.220935	0.46224	0.0125101	0.0261727
MCFD2	0.478439	0.00793933	-0.267671	0.407294	0.0262161	0.0262161
PRRX1	0.209807	0.0181405	-0.372177	0.410226	0.0262591	0.0262591
LZTS1	0.125277	0.0303832	0.374877	-0.386749	0.026261	0.026261
DDIAS	0.0943358	0.00036129	0.635452	0.677199	0.000445474	0.0263954
FOPNL	0.989402	0.00380278	0.00667231	0.515121	0.0260098	0.0264735
TRDMT1	0.467468	0.00180667	0.287774	0.583313	0.00737496	0.0265951
HOMER1	0.543496	0.00210765	0.247746	0.575305	0.00956658	0.02667
CLU	0.00331167	0.852959	-0.64033	-0.182072	0.0204875	0.0266963
BRWD1	0.720855	0.00280102	0.162198	0.520127	0.0154595	0.0267141
ZNF25	0.941519	0.00366271	0.0589624	0.516523	0.0241942	0.0267399
PATJ	0.0036894	0.947299	0.598911	0.14343	0.0244648	0.0267652
IPO8	0.591933	0.00230772	0.228922	0.468771	0.0111108	0.0267877
SENP6	0.900584	0.00351702	0.0667415	0.484155	0.0225411	0.0268256
PCNX4	0.655656	0.00257002	0.199067	0.525678	0.0132721	0.0269082
ADM2	0.0637926	0.0617332	1.14935	-0.402549	0.0270125	0.0270125
NUDT11	0.964672	0.00380062	0.0229152	0.602608	0.0254572	0.0270221
NUDCD1	0.754043	0.00522851	-0.170704	0.450087	0.0270375	0.0270375
MAMDC2	0.491166	0.00804089	-0.325066	0.515536	0.0270766	0.0270766
GPN3	0.946679	0.00418343	-0.0376445	0.478412	0.0271388	0.0271388
RCN2	0.555668	0.00714956	-0.243199	0.499584	0.0272093	0.0272093
IMPACT	0.82025	0.00326131	0.129909	0.445966	0.0195762	0.0272275
CCR1	0.0010141	0.254871	1.11996	0.333696	0.00265218	0.0272437
FGFR1OP2	0.945723	0.00377995	0.0364888	0.572413	0.0249282	0.027346
HDGFL3	0.528829	0.0021141	0.254808	0.582656	0.00937065	0.0273506
CTXN1	0.899843	0.00444356	0.0583519	-0.647171	0.0273551	0.0273551
NOXA1	0.450865	0.00181068	-0.283066	-0.831024	0.00716371	0.0274543
CDKN1C	0.191641	0.000769921	-0.365164	-0.644959	0.00162504	0.0274628
EOGT	0.931965	0.00433514	-0.050714	0.511204	0.0275911	0.0275911
ZNF724	0.0933768	0.000378005	0.635826	0.847103	0.000459556	0.0276362
NEURL1B	0.0045997	0.881772	0.680982	-0.166947	0.0276798	0.0276798
SEC23A	0.958177	0.00424233	-0.0633794	0.464844	0.0277307	0.0277307
ENC1	0.00406826	0.996981	0.542452	0.110908	0.0276803	0.0278192
LRIT3	0.00490401	0.838634	1.69252	-0.0927793	0.0280002	0.0280002
FAM214A	0.602625	0.00247897	0.220057	0.550204	0.0119866	0.0280054
SEL1L	0.976722	0.00421369	-0.0197822	0.436012	0.0280167	0.0280167
GTF2A2	0.994763	0.00409549	0.00562344	0.525349	0.0277823	0.0280248
DPY19L3	0.691761	0.00285085	0.174035	0.569988	0.0151558	0.0280479
AP5Z1	0.836071	0.00344561	-0.175237	-0.587351	0.0208265	0.0280482
GGH	0.639563	0.00263768	0.219357	0.498394	0.0132849	0.028065
IMPG2	0.00046657	0.112956	1.7216	0.51614	0.000655856	0.0281009
OPA1	0.995779	0.00415131	-0.00452055	0.479822	0.028119	0.028119
HIF1A	0.972398	0.0042555	-0.0518279	0.470716	0.028143	0.028143
PMP22	0.0254846	0.162811	-0.472018	0.316761	0.0282057	0.0282057
NKX3-2	0.29261	0.014311	0.360958	-0.487578	0.0284212	0.0284212
CABP7	0.0553138	0.000232244	-0.816546	-0.867481	0.000186476	0.0284836
KLHL15	0.884044	0.00372574	0.067475	0.497904	0.0232874	0.0285721
PRKCI	0.904151	0.00381582	0.0595705	0.574198	0.0242034	0.0286052
SSX2IP	0.0119978	5.0777e-05	0.839257	0.67269	1.18519e-05	0.0286717
CDCA3	0.00478339	0.88933	0.60161	-0.18062	0.0287938	0.0287938
FASTKD3	0.839447	0.00358789	0.0952435	0.534865	0.0216145	0.0289062
NCAPH	0.00427716	0.99999	0.699999	0.00203209	0.028923	0.0289235
TRPV4	0.00415373	0.970862	-1.01479	-0.017647	0.0275487	0.0289301
TTYH2	0.00401668	0.936453	-0.610936	-0.123306	0.0260038	0.0289908
UBE2S	0.598126	0.00717758	0.231128	-0.554829	0.0290123	0.0290123
RFLNA	0.0154236	0.278708	0.70293	-0.384095	0.0290434	0.0290434
NUDT14	0.960173	0.00412892	-0.038141	-0.585748	0.0271622	0.0290519
UBXN4	0.962885	0.00414531	0.0462013	0.466676	0.0273152	0.0290793
IQGAP3	0.00490064	0.883206	0.617261	-0.182705	0.0292087	0.0292087
TCF7	0.0138508	0.313613	0.676546	-0.321342	0.0292951	0.0292951
ZKSCAN8	0.957678	0.00416167	0.0398125	0.490058	0.0272816	0.0293051
TAPT1	0.525357	0.00228401	0.254738	0.476464	0.00995203	0.0293161
IFT74	0.996028	0.00434881	0.0025875	0.561553	0.0292269	0.0294197
RAB11FIP2	0.700025	0.00306511	0.171124	0.654254	0.0162705	0.0294888
ICAM1	0.00387623	0.882122	-0.794844	-0.105371	0.0240237	0.0295758
RPP30	0.877802	0.00386587	0.0781118	0.461221	0.0238727	0.0296304
AK4	0.015557	0.283908	-0.63172	0.308479	0.0297011	0.0297011
PRELID3B	0.171771	0.000762844	0.433422	0.694834	0.00146435	0.029836
SHOC2	0.738265	0.00328944	0.149923	0.539036	0.018053	0.0299168
TFPI	0.0283822	0.000126488	1.00131	0.753939	5.92384e-05	0.0299222
GALNT7	0.928042	0.00480461	-0.053359	0.523897	0.0299349	0.0299349
PXDC1	0.00274683	0.615577	-0.775118	-0.245921	0.013311	0.0299533
TAS2R14	0.522784	0.00856733	-0.329857	0.981887	0.0300455	0.0300455
SLC38A4	0.111407	0.040215	-0.575252	0.61997	0.030053	0.030053
MAP3K10	0.821016	0.00547454	0.158765	-0.506906	0.0301331	0.0301331
LRRC15	0.00384578	0.855477	-0.876021	-0.116023	0.0232653	0.0301375
MAPK1IP1L	0.881791	0.00396572	0.0745122	0.474463	0.0244763	0.0301479
GPSM1	0.792785	0.00358519	-0.176011	-0.520985	0.0205938	0.0302857
CAPN15	0.986808	0.00446687	-0.0438979	-0.570882	0.0296521	0.0303096
FAM76B	0.948571	0.00429395	0.0338311	0.693821	0.0277771	0.0303105
MYBL2	0.00709557	0.638049	0.644044	-0.241187	0.0303137	0.0303137
PPP1R2B	0.190053	0.0238303	-0.415553	0.601884	0.0303231	0.0303231
FSBP	0.306473	0.0013921	0.416239	1.00651	0.00409762	0.0303966
ZNF180	0.92353	0.00419688	0.0878175	0.524672	0.0266586	0.0304079
OXR1	0.958725	0.00439359	0.040235	0.555877	0.0285598	0.0306196
CDC73	0.945442	0.00434408	0.0360634	0.523226	0.0279686	0.0306858
CROCC	0.932299	0.00429359	-0.0799192	-0.588462	0.0273801	0.0307443
RFK	0.900561	0.00513491	-0.0571289	0.616024	0.0308484	0.0308484
ABCA1	0.00153605	0.332059	0.619036	0.286466	0.00478118	0.030857
MTERF2	0.282306	0.0164495	-0.382276	0.593203	0.0309556	0.0309556
LRIG2	0.565947	0.00262916	0.237577	0.504971	0.0119463	0.0309655
RC3H2	0.911352	0.00424135	0.0754283	0.449398	0.0265983	0.0310113
PLEKHA3	0.99393	0.00462669	0.00360585	0.52351	0.030707	0.0310169
PDHX	0.931984	0.00436215	0.111511	0.419287	0.0277338	0.0311573
ORC5	0.753036	0.00352496	0.142431	0.517757	0.0194496	0.03116
DCAF17	0.930802	0.00435914	0.0419425	0.591346	0.0276889	0.0311722
TMEM184C	0.343977	0.00161749	0.318309	0.549187	0.00515328	0.031277
SARAF	0.973593	0.0045835	0.0797453	0.43321	0.0299547	0.0313072
ANKFN1	0.00467637	0.992852	1.14451	0.00475974	0.030951	0.0313193
KLHL9	0.971176	0.0048675	-0.0284849	0.453972	0.0314134	0.0314134
NDRG1	0.00471501	0.991224	-0.644331	-0.0790214	0.0311196	0.0315752
HMGN3	0.822014	0.00391321	0.126581	0.701974	0.0228332	0.0315958
CDC6	0.0047573	0.999284	0.659001	0.0526402	0.0315596	0.0315969
EN1	0.00470156	0.987452	-0.570191	-0.0832203	0.0309489	0.0316001
THBS1	0.00479361	0.994039	-0.527327	0.107838	0.0316205	0.0316205
PRKAA1	0.960927	0.00497659	-0.0275366	0.557805	0.031714	0.031714
IL20RA	0.0356459	0.134692	1.64112	-0.566672	0.0318183	0.0318183
ZNF581	0.813149	0.00392312	-0.165095	-0.534015	0.0226756	0.0319459
PPA1	0.940721	0.005152	-0.0465706	0.399495	0.0320658	0.0320658
CYBA	0.317531	0.015272	0.329897	-0.530909	0.0320807	0.0320807
PRH2	0.0361896	0.134002	1.28084	-0.478021	0.0320815	0.0320815
VANGL2	0.00485263	0.999951	-0.558378	-0.00240201	0.0320974	0.0321
RAB33B	0.834574	0.00406602	0.100407	0.601255	0.0238723	0.0322041
TBC1D10C	0.671124	0.00328011	-0.185632	-0.852669	0.0166249	0.0322885
SRGAP1	0.00427057	0.870572	0.617493	0.183889	0.0257536	0.0323863
PHF19	0.007305	0.672084	0.606992	-0.237301	0.0324086	0.0324086
SCN2B	0.00452035	0.92043	-0.956279	-0.045363	0.0282702	0.032417
CACNA1G	0.0244631	0.000120274	-0.46389	-0.618397	4.94916e-05	0.0324466
OSGIN2	0.376133	0.00185034	0.321118	0.565062	0.0062476	0.0324619
CYHR1	0.993047	0.00497158	0.0275957	-0.487689	0.0325577	0.0325577
PHF24	0.29837	0.0165719	0.471609	-0.634726	0.0325986	0.0325986
HACD4	0.280196	0.0013879	0.387335	0.650488	0.00378178	0.0326461
HHIP	0.00877559	0.565181	-0.70389	0.238045	0.0326813	0.0326813
ATM	0.624	0.00309544	0.209429	0.51923	0.0148928	0.0326859
PQLC3	0.0116175	0.429097	-0.668943	0.276222	0.0328182	0.0328182
ABI2	0.885441	0.00563191	-0.101505	0.434102	0.0328273	0.0328273
PIWIL2	0.00708329	0.710346	1.29432	-0.180465	0.0330702	0.0330702
ATAD3A	0.992857	0.00507252	0.0132025	-0.508499	0.0330956	0.0330956
TSN	0.937242	0.00539574	-0.0472368	0.420016	0.0332082	0.0332082
MAML2	0.98352	0.00498634	0.0445255	0.49545	0.0323792	0.0332772
H2AFZ	0.000963698	0.189889	0.758771	0.324901	0.00196216	0.0333051
BAALC	0.00506863	0.998551	-0.584932	-0.0191676	0.0332307	0.0333101
SLC30A6	0.969716	0.00523491	-0.0208046	0.486499	0.0333122	0.0333122
HPF1	0.710202	0.003612	0.164241	0.582479	0.0189012	0.0333635
UTP15	0.902927	0.00459225	0.0680137	0.424189	0.0281904	0.0333639
KCNQ5	0.0969594	0.0524627	-0.497999	0.431367	0.0333682	0.0333682
PAFAH1B2	0.917199	0.00466931	0.0699924	0.447332	0.0289541	0.0333902
MCM10	0.00489458	0.957925	0.934689	0.165531	0.031202	0.0334913
VWA5A	0.00512606	0.997116	0.618718	-0.0981765	0.0335005	0.0335005
C17orf75	0.567623	0.00290359	0.239565	0.467438	0.013026	0.0335224
PDGFRB	0.00190635	0.372007	-0.628445	-0.286275	0.0063492	0.0335717
PPP1R12A	0.510942	0.00262431	0.259943	0.557685	0.010937	0.0336349
CCDC169	0.889102	0.00579252	-0.0651616	0.649053	0.0337098	0.0337098
ZMYM6	0.360522	0.00187329	0.399099	0.792977	0.00608833	0.0339567
DPY30	0.879349	0.00591167	-0.0914557	0.441737	0.0339695	0.0339695
ZNF614	0.958429	0.00543589	-0.0559821	0.434191	0.0340312	0.0340312
BEX2	0.00613748	0.849027	0.871738	-0.187069	0.0340364	0.0340364
EVI5	0.590823	0.00308104	0.226426	0.465583	0.0141665	0.0340576
ARHGAP6	0.00579167	0.900467	0.991419	-0.102275	0.0340596	0.0340596
GCFC2	0.232056	0.00121358	0.477648	0.722973	0.00285781	0.0341372
MAT2B	0.960411	0.00545189	-0.0388615	0.457047	0.0341715	0.0341715
NAGS	0.622703	0.00327481	-0.222413	-0.588179	0.015589	0.0342947
PERP	0.486972	0.00256464	0.274924	0.477999	0.0102965	0.0343348
EMILIN3	0.447768	0.00236133	-0.277734	-0.53457	0.00893553	0.0343725
SLC9A4	0.00547802	0.966621	0.814258	-0.0403812	0.0344882	0.0344882
PHGDH	0.058371	0.0907196	0.465602	-0.422662	0.0344894	0.0344894
CDK17	0.940536	0.00563206	-0.0437334	0.484572	0.0344988	0.0344988
GTSE1	0.00673429	0.78915	0.588912	-0.213675	0.0345909	0.0345909
NR2C1	0.734954	0.00723562	-0.159398	0.517201	0.0346095	0.0346095
MBLAC2	0.896951	0.00477134	0.059242	0.703846	0.0289372	0.0346184
C4orf33	0.27442	0.00146037	0.386639	0.602096	0.00388156	0.03463
PAK2	0.982041	0.00524196	0.0208328	0.420443	0.0336974	0.0347163
CCNB1	0.00531723	0.994138	0.543575	0.0936816	0.0344395	0.0347738
OLA1	0.855264	0.0062702	-0.116088	0.444356	0.034849	0.034849
RGS12	0.0577578	0.0932109	0.425358	-0.341728	0.034961	0.034961
CCNA1	0.0693785	0.0776562	1.19697	-0.483753	0.0349824	0.0349824
ACVR2A	0.842929	0.00642419	-0.129462	0.508632	0.0351288	0.0351288
PSMC6	0.942611	0.00511017	0.037345	0.465847	0.0319039	0.0351615
APBB2	0.00449704	0.824256	0.816714	0.213621	0.0256896	0.0353456
ZNF300	0.820867	0.00450006	0.136606	0.522383	0.0256161	0.0354849
MSI2	0.956188	0.0057715	-0.0433432	0.536796	0.035679	0.035679
TMEM200B	0.468745	0.00258743	-0.273282	-0.5574	0.0100431	0.0356858
BRI3BP	0.226992	0.00125371	0.399932	0.501025	0.00288396	0.035703
LAPTM4A	0.656311	0.00842198	-0.204656	0.398396	0.0357257	0.0357257
RASIP1	0.225544	0.0245717	0.608904	-0.52111	0.0358029	0.0358029
PIDD1	0.978204	0.0056831	0.0459326	-0.557924	0.0358942	0.0358942
TWSG1	0.997289	0.00559644	-0.00179662	0.501299	0.0360109	0.0360109
CNOT8	0.955079	0.00533261	0.0342535	0.414265	0.0334023	0.0360223
RAD1	0.842765	0.00473242	0.114267	0.445428	0.0272974	0.0361912
INCENP	0.00853956	0.660594	0.544654	-0.237364	0.0363277	0.0363277
PARP11	0.883852	0.00638379	-0.0771463	0.540639	0.0363337	0.0363337
YIPF4	0.79068	0.00716747	-0.121215	0.442225	0.0364649	0.0364649
ZC2HC1C	0.296156	0.0191388	0.484694	-0.636107	0.0364696	0.0364696
CLOCK	0.0906509	0.00051488	0.562439	0.567702	0.000588929	0.0365316
RPGRIP1L	0.963191	0.00548263	0.033558	0.48938	0.0344114	0.0365966
POLQ	0.00119399	0.209659	1.10545	0.316183	0.00257934	0.0366113
EVA1B	0.775924	0.00442384	-0.139745	-0.755954	0.0241012	0.0366453
NOC3L	0.961698	0.00550108	0.0336791	0.410048	0.0344626	0.0367443
LRWD1	0.965014	0.00553235	-0.0756542	-0.50297	0.0347215	0.0368114
NSUN3	0.939467	0.00538942	0.0389375	0.49209	0.033241	0.0368312
ZXDB	0.793249	0.00455363	0.130079	0.466052	0.0251444	0.0368512
GATA6	0.00573429	0.99842	-0.725071	-0.0111097	0.0367709	0.0368664
SYDE1	0.985637	0.00566187	-0.044102	-0.519535	0.0360071	0.0368717
CSTF1	0.922408	0.00531089	0.0767831	0.397647	0.0323501	0.0369414
[truncated: 10,997 more rows]
