# Supplementary material for: Directional integration and pathway enrichment analysis for multi-omics data
Source: Nat Commun. 2024 Jul 7;15:5690. doi: 10.1038/s41467-024-49986-4 (PMC11227559; doi:10.1038/s41467-024-49986-4)
Supplement: Supplementary file 6 — Supplementary Data 3 [file 41467_2024_49986_MOESM6_ESM.xlsx]

## Sheet: Supplementary Data 3
term_id	term_name	adjusted_p_val	term_size	overlap	evidence	Genes_overexpression	Genes_knockdown
GO:0140014	mitotic nuclear division	8.24098e-17	292	SGO2|MAD2L1|CCDC8|KIF11|NAA50|KIF20B|CENPE|NUF2|NCAPG|TTK|ESCO2|CHMP2B|SLF1|CDCA8|GEN1|CDC27|CEP97|KIF18A|KIF14|EREG|RAB11A|ESPL1|ANLN|CENPK|RB1|ESCO1|KIF2C|DLGAP5|MAP9|ZWILCH|SGO1|STAG2|KIF18B|CDCA2|PHIP|CDKN1C|UBXN2B|CAV2|CDC20|CENPF|RAD21|AURKA|REEP3|TGFA|MKI67|SMC4|SMC5|SPAST|MTBP|ANKRD53|AURKB|PDGFRB|ZWINT|DMRT1|PDS5A|PKMYT1|CDCA5|BIRC5|SLF2|TPX2|UBE2C|SMC2|CCSAP|HASPIN|FBXO43|KNTC1|KIF15|AT…	overexpression|knockdown	CCDC8|CDCA8|KIF2C|ESPL1|KIF18B|CDCA2|ANLN|AURKA|CENPF|MKI67|TGFA|ZWINT|CDCA5|AURKB|BIRC5|CDC20|TPX2|UBE2C|DLGAP5|HASPIN|PDGFRB|KIF15|BUB1|SPAG5|NCAPG|TRIP13|KIF4A|KIF11|NCAPH|KIF14|BUB1B|CCNB1|NEK2|MYBL2|CENPE|KNSTRN|CDC25C|NCAPD2|KIFC1|RIPOR2|INCENP|FBXO43|NDC80|SGO1|SMC2|CAV2|SPC24|PDS5A	SGO2|NAA50|CHMP2B|SLF1|CDC27|TTK|MAD2L1|KIF20B|RAB11A|GEN1|CEP97|ESCO1|EREG|RB1|KIF18A|STAG2|CENPK|NUF2|ZWILCH|ESCO2|UBXN2B|KIF11|MAP9|CENPE|REEP3|SPAST|PHIP|CDKN1C|SMC5|ANKRD53|CCSAP|RAD21|NCAPG|ATRX|MAPRE1|ATM|SMC4|CHMP5|KIF14|MTBP|MZT1|PIBF1|PDXP|SLF2|UBE2S|USP44|PDS5B|AURKAIP1|CCDC61|USP16|LSM14A|SGO1|CENPC|DMRT1|ABRAXAS1|ABRAXAS2|BUB3|CHEK1|PIN1|KIFC2|TNKS|VPS4B|EML4|CDC42|CAV2|KATNB1|PKMYT1…
GO:0048285	organelle fission	5.24239e-16	496	DCN|MYBL1|BRCA2|SGO2|MAD2L1|MSX1|CCDC8|KIF11|ASPM|NAA50|KIF20B|CENPE|FANCM|NDC1|NUF2|NCAPG|TTK|ESCO2|CHMP2B|CCNE2|SLF1|RAD51AP1|CDCA8|GEN1|CDC27|CEP97|RMI1|KIF18A|SLC25A46|KIF14|EREG|RAB11A|ESPL1|ANLN|CENPK|RB1|ESCO1|KIF2C|DLGAP5|MAP9|ZWILCH|RALA|SGO1|STAG2|TOP2A|TMEM135|KIF18B|CDCA2|PHIP|CDKN1C|UBXN2B|MASTL|RAD54L|SYCP2|FANCA|WNT5A|FIGNL1|ACTR2|CAV2|CDC20|MND1|CENPF|RAD21|AURKA|RAD54B|DNM1L|UBE2…	overexpression|knockdown	DCN|CCDC8|CDCA8|KIF2C|ESPL1|KIF18B|CDCA2|ANLN|MSX1|RAD54L|FANCA|AURKA|CENPF|MKI67|TGFA|ZWINT|CDCA5|AURKB|BIRC5|CDC20|TPX2|UBE2C|DLGAP5|HASPIN|PDGFRB|KIF15|MYBL1|BUB1|SPAG5|NCAPG|TRIP13|TOP2A|KIF4A|MND1|KIF11|NCAPH|KIF14|BUB1B|CCNB1|NEK2|PIWIL2|MYBL2|CENPE|KNSTRN|EME1|CDC25C|FANCD2|CCNE2|NCAPD2|KIFC1|RIPOR2|INCENP|BRCA2|FBXO43|NDC80|SGO1|SMC2|CAV2|SPC24|CCNB2|RAD51AP1|PDS5A|RAD51|MAD2L1|ESCO2|NUF2…	SGO2|NAA50|FANCM|CHMP2B|SLF1|CDC27|SLC25A46|RMI1|NDC1|TTK|MAD2L1|KIF20B|RAB11A|ASPM|GEN1|CEP97|ESCO1|EREG|RB1|BRCA2|KIF18A|STAG2|RALA|TMEM135|MYBL1|CENPK|NUF2|ZWILCH|ESCO2|UBXN2B|KIF11|MAP9|ACTR2|CENPE|FIGNL1|UBE2B|REEP3|RAD51AP1|SPAST|PHIP|CDKN1C|DNM1L|CCNE2|SMC5|ACTR3|ANKRD53|CCSAP|SYCP2|RAD21|NCAPG|ATRX|WNT5A|MAPRE1|MSX1|ATM|TERF1|SMC4|MASTL|OPA1|CHMP5|KIF14|MTBP|RAD1|MZT1|HFM1|PIBF1|PDXP|SLF2…
GO:0000280	nuclear division	7.24222e-16	450	MYBL1|BRCA2|SGO2|MAD2L1|MSX1|CCDC8|KIF11|ASPM|NAA50|KIF20B|CENPE|FANCM|NDC1|NUF2|NCAPG|TTK|ESCO2|CHMP2B|CCNE2|SLF1|RAD51AP1|CDCA8|GEN1|CDC27|CEP97|RMI1|KIF18A|KIF14|EREG|RAB11A|ESPL1|ANLN|CENPK|RB1|ESCO1|KIF2C|DLGAP5|MAP9|ZWILCH|SGO1|STAG2|TOP2A|KIF18B|CDCA2|PHIP|CDKN1C|UBXN2B|MASTL|RAD54L|SYCP2|FANCA|WNT5A|FIGNL1|ACTR2|CAV2|CDC20|MND1|CENPF|RAD21|AURKA|RAD54B|UBE2B|REEP3|TGFA|MKI67|SMC4|SMC5|SPA…	overexpression|knockdown	CCDC8|CDCA8|KIF2C|ESPL1|KIF18B|CDCA2|ANLN|MSX1|RAD54L|FANCA|AURKA|CENPF|MKI67|TGFA|ZWINT|CDCA5|AURKB|BIRC5|CDC20|TPX2|UBE2C|DLGAP5|HASPIN|PDGFRB|KIF15|MYBL1|BUB1|SPAG5|NCAPG|TRIP13|TOP2A|KIF4A|MND1|KIF11|NCAPH|KIF14|BUB1B|CCNB1|NEK2|PIWIL2|MYBL2|CENPE|KNSTRN|EME1|CDC25C|FANCD2|CCNE2|NCAPD2|KIFC1|RIPOR2|INCENP|BRCA2|FBXO43|NDC80|SGO1|SMC2|CAV2|SPC24|CCNB2|RAD51AP1|PDS5A|RAD51|MAD2L1|ESCO2|NUF2|BMP…	SGO2|NAA50|FANCM|CHMP2B|SLF1|CDC27|RMI1|NDC1|TTK|MAD2L1|KIF20B|RAB11A|ASPM|GEN1|CEP97|ESCO1|EREG|RB1|BRCA2|KIF18A|STAG2|MYBL1|CENPK|NUF2|ZWILCH|ESCO2|UBXN2B|KIF11|MAP9|ACTR2|CENPE|FIGNL1|UBE2B|REEP3|RAD51AP1|SPAST|PHIP|CDKN1C|CCNE2|SMC5|ACTR3|ANKRD53|CCSAP|SYCP2|RAD21|NCAPG|ATRX|WNT5A|MAPRE1|MSX1|ATM|TERF1|SMC4|MASTL|CHMP5|KIF14|MTBP|RAD1|MZT1|HFM1|PIBF1|PDXP|SLF2|UBE2S|USP44|PDS5B|AURKAIP1|CCDC6…
GO:0098813	nuclear chromosome segregation	6.2295e-14	337	ECT2|SGO2|MAD2L1|CENPQ|KIF11|ASPM|NAA50|CENPE|FANCM|NDC1|NUF2|NCAPG|TTK|ESCO2|CHMP2B|CCNE2|SLF1|CDCA8|GEN1|CDC27|CEP97|RMI1|KIF18A|KIF14|TACC3|RAB11A|ESPL1|CENPK|RB1|ESCO1|KIF2C|DLGAP5|MAP9|ZWILCH|SGO1|STAG2|KNL1|TOP2A|KIF18B|SYCP2|ACTR2|CDC20|MND1|RIOK2|CENPF|RAD21|AURKA|UBE2B|SMC4|SMC5|BRIP1|ANAPC4|ANKRD53|AURKB|ZWINT|PHF10|HFM1|PDS5A|LATS1|CDCA5|BIRC5|SLF2|TPX2|UBE2C|MAP1S|SMC2|CCSAP|HASPIN|AC…	overexpression|knockdown	CDCA8|KIF2C|ESPL1|TACC3|KIF18B|AURKA|CENPF|ZWINT|CDCA5|AURKB|BIRC5|CDC20|TPX2|UBE2C|DLGAP5|HASPIN|KIF15|BUB1|SPAG5|NCAPG|TRIP13|FAM83D|TOP2A|KIF4A|MND1|KIF11|NCAPH|CDC6|KIF14|BUB1B|CCNB1|NEK2|MYBL2|CENPE|KNSTRN|EME1|FANCD2|CCNE2|NCAPD2|KIFC1|RIPOR2|INCENP|NDC80|SGO1|SMC2|SPC24|CCNB2|PDS5A|MAD2L1|ESCO2|NUF2|DPF3|P3H4|KNL1|ECT2|GEM|KNTC1|PSMC3IP|BRIP1|ASPM|MSH5|DSN1|PLK1|RACGAP1|MLH3|PTTG1|TEX14	CENPQ|SGO2|NAA50|FANCM|CHMP2B|ECT2|SLF1|CDC27|RMI1|NDC1|TTK|MAD2L1|RAB11A|ASPM|GEN1|CEP97|ESCO1|RB1|KIF18A|STAG2|CENPK|NUF2|ZWILCH|ESCO2|KIF11|RIOK2|MAP9|ACTR2|CENPE|UBE2B|CCNE2|MAP1S|LATS1|SMC5|ACTR3|ANKRD53|CCSAP|PHF10|SYCP2|RAD21|NCAPG|ATRX|MAPRE1|ATM|KNL1|TERF1|SMC4|ANAPC4|CHMP5|KIF14|MZT1|HFM1|PIBF1|SMARCD3|SLF2|USP44|PDS5B|CCDC61|LSM14A|SGO1|CENPC|MRE11|ABRAXAS1|ABRAXAS2|MEIOC|BUB3|BRIP1|TO…
GO:0007059	chromosome segregation	1.78181e-13	429	ECT2|SGO2|MAD2L1|CENPQ|KIF11|ARL8B|ASPM|NAA50|CENPE|NEK7|FANCM|NDC1|NUF2|NCAPG|TTK|ESCO2|HAUS3|CHMP2B|CCNE2|SLF1|CDCA8|GEN1|CDC27|CEP97|RMI1|KIF18A|KIF14|SKA2|TACC3|RAB11A|ESPL1|CENPK|RB1|ESCO1|KIF2C|DLGAP5|MAP9|SASS6|ZWILCH|SKA3|SGO1|STAG2|CENPH|KNL1|TOP2A|TLK1|KIF18B|CDCA2|SMARCAD1|SYCP2|HAUS6|ACTR2|CDC20|MND1|RIOK2|CENPF|RAD21|AURKA|UBE2B|MKI67|SMC4|SMC5|BRIP1|ANAPC4|ANKRD53|AURKB|ZWINT|PHF10|…	overexpression|knockdown	CDCA8|KIF2C|ESPL1|TACC3|KIF18B|CDCA2|AURKA|CENPF|MKI67|ZWINT|CDCA5|AURKB|BIRC5|CDC20|TPX2|BRCA1|UBE2C|DLGAP5|HASPIN|KIF15|BUB1|HJURP|SPAG5|NCAPG|SKA3|TRIP13|STIL|FAM83D|TOP2A|KIF4A|MND1|KIF11|NCAPH|CDC6|KIF14|BUB1B|CCNB1|NEK2|MYBL2|CENPE|KNSTRN|EME1|FANCD2|CCNE2|NCAPD2|KIFC1|RIPOR2|INCENP|NDC80|SGO1|SMC2|SPC24|CCNB2|PDS5A|MAD2L1|TUBB|ESCO2|NUF2|DPF3|P3H4|KNL1|ECT2|SKA1|GEM|KNTC1|PSMC3IP|BRIP1|ASP…	CENPQ|SGO2|ARL8B|NAA50|NEK7|FANCM|CHMP2B|ECT2|SLF1|CDC27|RMI1|NDC1|TTK|MAD2L1|RAB11A|ASPM|GEN1|HAUS3|SKA2|CEP97|ESCO1|RB1|KIF18A|STAG2|TLK1|CENPK|NUF2|ZWILCH|ESCO2|SASS6|KIF11|RIOK2|MAP9|HAUS6|ACTR2|CENPE|CENPH|UBE2B|SMARCAD1|CCNE2|MAP1S|LATS1|SMC5|ACTR3|ANKRD53|CCSAP|PHF10|SYCP2|RAD21|NCAPG|ATRX|MAPRE1|PUM2|DDX3X|ATM|KNL1|SENP6|TERF1|SMC4|ANAPC4|RAD18|CHMP5|KIF14|MZT1|HFM1|PIBF1|SMARCD3|SLF2|USP…
GO:0010564	regulation of cell cycle process	2.36934e-13	715	ECT2|HMGA2|BRCA2|MAD2L1|MSX1|CCDC8|PBK|KIF11|PLK4|CDK1|KIF20B|CDC7|CENPE|SFRP1|RDX|NUF2|NCAPG|TTK|CHMP2B|SLF1|RAD51AP1|CDCA8|GEN1|CDC27|CEP97|XPO1|DACT1|DBF4|KIF14|ADAMTS1|EREG|CCNG1|TACC3|RAB11A|ESPL1|PTEN|ANLN|ATAD5|E2F8|CUL4B|CLOCK|RB1|KIF2C|TIPRL|DLGAP5|MAP9|SASS6|PKN2|PPP2CA|PROX1|ZWILCH|ETAA1|MDM2|DNA2|CDKN1A|ZMPSTE24|RRM2|CALM2|TAOK1|CDCA2|PHIP|CDKN1C|GPR132|UBXN2B|APPL1|DRD2|PKD2|CDC45|WN…	overexpression|knockdown	CCDC8|SFRP1|CDCA8|DACT1|ADAMTS1|E2F8|KIF2C|ESPL1|TACC3|CDCA2|ANLN|DRD2|MSX1|CDC45|RRM2|AURKA|CENPF|MKI67|TGFA|ZWINT|CLSPN|CDC7|CDCA5|AURKB|E2F7|BIRC5|CDC20|TPX2|BRCA1|UBE2C|TICRR|CCL2|NKX3-1|DLGAP5|HASPIN|E2F1|PDGFRB|KIF15|PLK4|MN1|BUB1|ORC1|SPAG5|NCAPG|DTL|TRIP13|STIL|FAM83D|CASP2|KIF11|NCAPH|APBB2|CDC6|KIF14|BUB1B|CCNB1|NEK2|GTSE1|ANXA1|PIWIL2|CENPE|KNSTRN|EME1|CDC25C|FANCD2|KIF20A|RIPOR2|INCEN…	HMGA2|RDX|CHMP2B|ECT2|XPO1|SLF1|CDC27|CDK1|TTK|MAD2L1|KIF20B|RAB11A|GEN1|PTEN|CCNG1|CUL4B|CEP97|EREG|RB1|TIPRL|BRCA2|PPP2CA|DBF4|ETAA1|PBK|CALM2|TAOK1|NUF2|APPL1|PKN2|ZMPSTE24|ZWILCH|PROX1|MDM2|UBXN2B|SASS6|KIF11|RIOK2|MAP9|CENPE|TMEM67|UBE2B|CLOCK|ATAD5|RAD51AP1|SPAST|PHIP|PLK4|TXLNG|RAB6C|CDKN1C|PKD2|NAE1|NBN|RAD17|ATF2|SMC5|RRM2B|SH3GLB1|ANKRD53|CCSAP|PHF10|RAD21|NCAPG|GLI1|ATRX|WNT5A|PUM2|CDK…
GO:0000070	mitotic sister chromatid segregation	3.18109e-13	203	SGO2|MAD2L1|KIF11|NAA50|CENPE|NUF2|NCAPG|TTK|ESCO2|CHMP2B|SLF1|CDCA8|GEN1|CDC27|CEP97|KIF18A|KIF14|RAB11A|ESPL1|CENPK|RB1|ESCO1|KIF2C|DLGAP5|MAP9|ZWILCH|SGO1|STAG2|KIF18B|CDC20|CENPF|RAD21|SMC4|SMC5|ANKRD53|AURKB|ZWINT|PDS5A|CDCA5|BIRC5|SLF2|TPX2|SMC2|CCSAP|HASPIN|KNTC1|KIF15|ATRX|BUB1|ATM|MAPRE1|NDC80|SPAG5|PIBF1|TRIP13|CENPC|BUB1B|CHMP5|KIF4A|ABRAXAS1|MZT1|NCAPH|MYBL2|NEK2|CCNB1|KIFC2|INCENP|TN…	overexpression|knockdown	CDCA8|KIF2C|ESPL1|KIF18B|CENPF|ZWINT|CDCA5|AURKB|BIRC5|CDC20|TPX2|DLGAP5|HASPIN|KIF15|BUB1|SPAG5|NCAPG|TRIP13|KIF4A|KIF11|NCAPH|KIF14|BUB1B|CCNB1|NEK2|MYBL2|CENPE|KNSTRN|NCAPD2|KIFC1|RIPOR2|INCENP|NDC80|SGO1|SMC2|SPC24|PDS5A	SGO2|NAA50|CHMP2B|SLF1|CDC27|TTK|MAD2L1|RAB11A|GEN1|CEP97|ESCO1|RB1|KIF18A|STAG2|CENPK|NUF2|ZWILCH|ESCO2|KIF11|MAP9|CENPE|SMC5|ANKRD53|CCSAP|RAD21|NCAPG|ATRX|MAPRE1|ATM|SMC4|CHMP5|KIF14|MZT1|PIBF1|SLF2|USP44|PDS5B|CCDC61|LSM14A|SGO1|CENPC|ABRAXAS1|ABRAXAS2|BUB3|KIFC2|TNKS|VPS4B|EML4|KATNB1|MAD2L2|KNTC1|CHMP3|ZNF207|APC|NIPBL|XRCC3|SPICE1|DLGAP5|SMARCA5|RMDN1|SPC25|PPP2R1A|MIS12|CDT1|PDS5A|FBXO5|K…
GO:0044772	mitotic cell cycle phase transition	4.32348e-13	448	BCAT1|CCNA2|MAD2L1|CDK1|CDC7|CENPE|RDX|NUF2|CUL5|TTK|CCNE2|CDCA8|CCNO|GEN1|CDC27|CDK6|RPS6KB1|DACT1|DBF4|KIF14|ADAMTS1|CCNG1|TACC3|RAB11A|ESPL1|ARPP19|PTEN|ANLN|ATAD5|EIF4E|CUL4B|RB1|FBXL3|DLGAP5|CDK14|SASS6|PPP2CA|ZWILCH|MDM2|CDKN1A|BACH1|RRM2|CALM2|TAOK1|CDKN1C|FBXL15|GPR132|PPP3CA|APPL1|MASTL|PKD2|MELK|CCNJ|CDC20|RIOK2|CENPF|RAD21|E2F7|ID4|AURKA|CACNB4|SMC5|SPAST|ANAPC4|CLSPN|MTBP|AURKB|RAD17|…	overexpression|knockdown	CDCA8|DACT1|ADAMTS1|ESPL1|TACC3|ANLN|CCNA2|MELK|RRM2|AURKA|CENPF|ZWINT|CLSPN|CDC7|CDCA5|AURKB|E2F7|BIRC5|CDC20|FOXM1|BRCA1|UBE2C|TICRR|CCL2|DLGAP5|HASPIN|E2F1|BUB1|ORC1|DTL|TRIP13|STIL|CASP2|CDC6|KIF14|BUB1B|IQGAP3|CCNB1|GTSE1|ANXA1|CENPE|CDC25C|CCNE2|INCENP|CDC25A|NDC80|BCAT1|RRM1|GPR132|MYO16|SPC24|CCNB2|MAD2L1|CCNB3|PRKDC|NUF2|DPF3|PKMYT1|CCNF|CDK14|CDKN1A|KNTC1|CACNB4|MASTL|NPM2|CKS2|CDKN2C|A…	BCAT1|RDX|CUL5|CDK6|CDC27|RPS6KB1|CDK1|TTK|MAD2L1|RAB11A|GEN1|PTEN|CCNG1|ARPP19|CUL4B|RB1|FBXL3|CCNO|PPP2CA|DBF4|EIF4E|BACH1|CALM2|TAOK1|NUF2|APPL1|ZWILCH|MDM2|PPP3CA|FBXL15|SASS6|RIOK2|CENPE|CCNJ|ATAD5|SPAST|CDKN1C|PKD2|NAE1|NBN|RAD17|CCNE2|CACUL1|LATS1|SMC5|RRM2B|NPAT|PHF10|RAD21|CUL2|CDK14|ID4|CCNA2|CDKN1A|LSM11|PPP6C|DDX3X|CDC7|ATM|PKD1|NOP53|MASTL|ANAPC4|BRSK2|CDC73|KIF14|MTBP|CDK17|PIDD1|ZN…
GO:0044770	cell cycle phase transition	7.48701e-13	551	BCAT1|BRCA2|CCNA2|MAD2L1|PBK|CDK1|CDC7|CENPE|RDX|NUF2|CUL5|TTK|CCNE2|CDCA8|CCNO|GEN1|CDC27|CDK6|RPS6KB1|DACT1|DBF4|KIF14|ADAMTS1|CCNG1|TACC3|RAB11A|ESPL1|ARPP19|PTEN|ANLN|ATAD5|EIF4E|CUL4B|CLOCK|RB1|FBXL3|TIPRL|DLGAP5|CDK14|SASS6|PPP2CA|PROX1|ZWILCH|ETAA1|MDM2|DNA2|CDKN1A|BACH1|RRM2|CALM2|TAOK1|CDKN1C|FBXL15|GPR132|PPP3CA|APPL1|MASTL|PKD2|CDC45|MELK|CCNJ|CDC20|RIOK2|CENPF|RAD21|E2F7|ID4|AURKA|CAC…	overexpression|knockdown	CDCA8|DACT1|ADAMTS1|ESPL1|TACC3|ANLN|CDC45|CCNA2|MELK|RRM2|AURKA|CENPF|ZWINT|CLSPN|CDC7|CDCA5|AURKB|E2F7|BIRC5|CDC20|FOXM1|BRCA1|UBE2C|TICRR|CCL2|NKX3-1|DLGAP5|HASPIN|E2F1|MN1|BUB1|ORC1|DTL|TRIP13|STIL|FAM83D|CASP2|APBB2|CDC6|KIF14|BUB1B|IQGAP3|CCNB1|GTSE1|ANXA1|CENPE|EME1|CDC25C|FANCD2|CCNE2|INCENP|BRCA2|CDC25A|PBK|NDC80|BCAT1|TIMELESS|RRM1|GPR132|MYO16|SPC24|CCNB2|WDR76|RAD51|MAD2L1|CCNB3|PRKDC…	BCAT1|RDX|CUL5|CDK6|CDC27|RPS6KB1|CDK1|TTK|MAD2L1|RAB11A|GEN1|PTEN|CCNG1|ARPP19|CUL4B|RB1|TIPRL|BRCA2|FBXL3|CCNO|PPP2CA|DBF4|ETAA1|EIF4E|PBK|BACH1|CALM2|TAOK1|NUF2|APPL1|ZWILCH|PROX1|MDM2|PPP3CA|FBXL15|SASS6|RIOK2|CENPE|CCNJ|CLOCK|ATAD5|SPAST|CDKN1C|PKD2|NAE1|NBN|RAD17|CCNE2|CACUL1|LATS1|ATF2|SMC5|RRM2B|NPAT|PHF10|RAD21|CUL2|CDK14|GLI1|ID4|CCNA2|CDKN1A|LSM11|PPP6C|DDX3X|CDC7|ATM|DNA2|PKD1|NOP53|M…
REAC:R-HSA-69620	Cell Cycle Checkpoints	1.51449e-12	287	CCNA2|SGO2|MAD2L1|CENPQ|CDK1|CDC7|CENPE|NUF2|UBE2E1|CCNE2|CENPU|CDCA8|UBE2V2|ORC4|CDC27|XPO1|PPP1CC|RMI1|KIF18A|DBF4|SKA2|RFC3|ITGB3BP|NSD2|CENPK|KIF2C|PSMA1|UBE2D1|PPP2CA|ZWILCH|MDM2|DNA2|CDKN1A|SGO1|CENPH|KNL1|TAOK1|EXO1|ERCC6L|PSMD10|PPP2R5E|CDC45|MCM4|CDC20|CENPF|PSMD12|BRIP1|ANAPC4|CLSPN|AURKB|RAD17|ZWINT|B9D2|NBN|YWHAZ|PKMYT1|BIRC5|BRCA1|UBE2C|UBE2N|KNTC1|YWHAQ|BUB1|ATM|MAPRE1|ORC1|NDC80|OR…	overexpression|knockdown	CDCA8|NSD2|KIF2C|EXO1|CDC45|MCM4|CCNA2|CENPU|CENPF|ZWINT|CLSPN|CDC7|AURKB|BIRC5|CDC20|BRCA1|UBE2C|BUB1|ORC1|CDC6|BUB1B|MCM10|CCNB1|GTSE1|CENPE|CDC25C|CCNE2|ORC6|MCM8|INCENP|ERCC6L|CDC25A|NDC80|SGO1|CENPA|SPC24|CCNB2|CENPI|MAD2L1|MCM2|DNA2|NUF2|PKMYT1|KNL1|SKA1|CDKN1A|KNTC1|BRIP1|CENPN|DSN1|PLK1|CCNA1|MCM5	CENPQ|SGO2|UBE2E1|ORC4|XPO1|PPP1CC|CDC27|UBE2V2|CDK1|RMI1|MAD2L1|SKA2|ITGB3BP|RFC3|KIF18A|PSMA1|PPP2CA|DBF4|UBE2D1|TAOK1|CENPK|NUF2|PSMD10|ZWILCH|MDM2|PPP2R5E|CENPE|PSMD12|CENPH|NBN|YWHAZ|RAD17|CCNE2|UBE2N|YWHAQ|B9D2|CCNA2|MAPRE1|CDKN1A|CDC7|ATM|KNL1|YWHAG|DNA2|ORC5|ANAPC4|PPP2R5C|RAD1|PSMC6|ORC3|BARD1|UBE2S|PSMA2|BRCC3|SGO1|CENPC|MRE11|ANAPC10|ABRAXAS1|PSMA3|BUB3|BRIP1|CHEK1
REAC:R-HSA-1640170	Cell Cycle	2.04077e-12	676	BRCA2|CCNA2|SGO2|MAD2L1|HMMR|CENPQ|PLK4|GAR1|CDK1|CDC7|PPP1CB|CENPE|NEK7|RAB1A|NDC1|PHLDA1|NUF2|NCAPG|UBE2E1|ESCO2|HAUS3|CHMP2B|CCNE2|CENPU|CDCA8|TNPO1|UBE2V2|ORC4|CDC27|CNEP1R1|CDK6|XPO1|PPP1CC|RMI1|KIF18A|DBF4|NUP210|SKA2|RFC3|ESPL1|ARPP19|ITGB3BP|NSD2|CENPK|RB1|ESCO1|JAK2|KIF2C|GINS1|PSMA1|CEP135|UBE2D1|PPP2CA|ZWILCH|MDM2|DNA2|CDKN1A|RAB2A|SUMO1|SGO1|STAG2|CENPH|KNL1|TOP2A|RRM2|TAOK1|EXO1|ERCC…	overexpression|knockdown	CDCA8|NUP210|NSD2|KIF2C|ESPL1|EXO1|CDC45|MCM4|CCNA2|CENPU|LMNB1|RRM2|AURKA|CENPF|CEP152|ZWINT|CLSPN|CDC7|CDCA5|AURKB|BIRC5|CDC20|TPX2|FOXM1|BRCA1|UBE2C|E2F1|PLK4|CEP135|BUB1|ORC1|HJURP|E2F2|NCAPG|TOP2A|MND1|NCAPH|CDC6|BUB1B|MCM10|GINS1|CCNB1|NEK2|GTSE1|MYBL2|CENPE|CDC25C|CCNE2|ORC6|NCAPD2|KIF20A|MCM8|INCENP|ERCC6L|BRCA2|CDC25A|DHFR|TK1|NDC80|SGO1|SMC2|CENPA|TYMS|SPC24|CCNB2|NUP54|PDS5A|RAD51|CENP…	CENPQ|SGO2|PPP1CB|NEK7|RAB1A|PHLDA1|UBE2E1|HMMR|GAR1|CHMP2B|TNPO1|CDK6|ORC4|XPO1|CNEP1R1|PPP1CC|CDC27|UBE2V2|CDK1|RMI1|NDC1|MAD2L1|HAUS3|SKA2|ITGB3BP|ARPP19|ESCO1|RFC3|RB1|BRCA2|KIF18A|PSMA1|PPP2CA|DBF4|UBE2D1|SUMO1|RAB2A|STAG2|POT1|TAOK1|CENPK|NUF2|PSMD10|JAK2|ZWILCH|MDM2|ESCO2|PPP2R5E|HAUS6|CENPE|PSMD12|CENPH|SPAST|PLK4|MIS18BP1|CDKN1C|NBN|LIN9|YWHAZ|RAD17|CCNE2|LBR|UBE2N|YWHAQ|SYCP2|RAD21|NCAP…
GO:0007346	regulation of mitotic cell cycle	2.23582e-12	490	BRCA2|MAD2L1|CCDC8|PBK|CDK1|KIF20B|CDC7|CENPE|NEK7|RDX|NUF2|DYNLT3|TTK|CDCA8|GEN1|CDC27|RPS6KB1|SDCBP|DACT1|KIF14|ADAMTS1|EREG|CCNG1|RAB11A|ESPL1|PTEN|ANLN|ATAD5|EIF4E|CUL4B|RB1|DLGAP5|SASS6|PKN2|PPP2CA|ZWILCH|MDM2|CDKN1A|ZMPSTE24|RRM2|TAOK1|CDCA2|BTG2|HECA|PHIP|CDKN1C|FZD3|GPR132|APPL1|PKD2|CAV2|CDC20|RIOK2|CENPF|RAD21|BRINP2|E2F7|AURKA|CACNB4|TGFA|MKI67|ANAPC4|CLSPN|MTBP|AURKB|PDGFRB|RAD17|DTL|…	overexpression|knockdown	CCDC8|CDCA8|DACT1|ADAMTS1|ESPL1|CDCA2|BTG2|ANLN|RRM2|BRINP2|AURKA|CENPF|MKI67|TGFA|ZWINT|CLSPN|CDC7|CDCA5|AURKB|E2F7|BIRC5|CDC20|BRCA1|UBE2C|TICRR|CCL2|NKX3-1|DLGAP5|HASPIN|E2F1|PDGFRB|BUB1|ORC1|DTL|TRIP13|STIL|CASP2|CDC6|KIF14|BUB1B|CCNB1|NEK2|GTSE1|ANXA1|CENPE|EME1|LGMN|GAS1|CDC25C|FANCD2|INCENP|BRCA2|CDC25A|FBXO43|PBK|NDC80|BRINP1|RRM1|GPR132|CAV2|MYO16	NEK7|RDX|DYNLT3|CDC27|RPS6KB1|SDCBP|CDK1|TTK|MAD2L1|KIF20B|RAB11A|GEN1|PTEN|CCNG1|CUL4B|EREG|RB1|BRCA2|PPP2CA|EIF4E|PBK|HECA|TAOK1|NUF2|APPL1|PKN2|ZMPSTE24|ZWILCH|MDM2|SASS6|RIOK2|CENPE|FZD3|ATAD5|PHIP|CDKN1C|PKD2|NAE1|NBN|RAD17|ATF2|RRM2B|PHF10|RAD21|ANAPC13|CDKN1A|LSM11|DDX3X|SCRIB|CDC7|ATM|PKD1|NOP53|ANAPC4|CDC73|KIF14|MTBP|PIDD1|ZNF655|PDXP|BARD1|SMARCD3|USP44|AURKAIP1|BRCC3|ANGEL2|DMRT1|NABP…
GO:0000819	sister chromatid segregation	4.42593e-12	250	SGO2|MAD2L1|KIF11|NAA50|CENPE|NUF2|NCAPG|TTK|ESCO2|CHMP2B|SLF1|CDCA8|GEN1|CDC27|CEP97|KIF18A|KIF14|TACC3|RAB11A|ESPL1|CENPK|RB1|ESCO1|KIF2C|DLGAP5|MAP9|ZWILCH|SGO1|STAG2|TOP2A|KIF18B|CDC20|RIOK2|CENPF|RAD21|SMC4|SMC5|ANAPC4|ANKRD53|AURKB|ZWINT|PHF10|PDS5A|LATS1|CDCA5|BIRC5|SLF2|TPX2|UBE2C|SMC2|CCSAP|HASPIN|KNTC1|KIF15|ATRX|BUB1|ATM|MAPRE1|NDC80|SPAG5|PIBF1|TRIP13|CENPC|BUB1B|CHMP5|KIF4A|ABRAXAS1|…	overexpression|knockdown	CDCA8|KIF2C|ESPL1|TACC3|KIF18B|CENPF|ZWINT|CDCA5|AURKB|BIRC5|CDC20|TPX2|UBE2C|DLGAP5|HASPIN|KIF15|BUB1|SPAG5|NCAPG|TRIP13|TOP2A|KIF4A|KIF11|NCAPH|CDC6|KIF14|BUB1B|CCNB1|NEK2|MYBL2|CENPE|KNSTRN|NCAPD2|KIFC1|RIPOR2|INCENP|NDC80|SGO1|SMC2|SPC24|PDS5A|MAD2L1|ESCO2|NUF2|DPF3	SGO2|NAA50|CHMP2B|SLF1|CDC27|TTK|MAD2L1|RAB11A|GEN1|CEP97|ESCO1|RB1|KIF18A|STAG2|CENPK|NUF2|ZWILCH|ESCO2|KIF11|RIOK2|MAP9|CENPE|LATS1|SMC5|ANKRD53|CCSAP|PHF10|RAD21|NCAPG|ATRX|MAPRE1|ATM|SMC4|ANAPC4|CHMP5|KIF14|MZT1|PIBF1|SMARCD3|SLF2|USP44|PDS5B|CCDC61|LSM14A|SGO1|CENPC|ABRAXAS1|ABRAXAS2|BUB3|TOP2B|KIFC2|TNKS|SMARCE1|VPS4B|EML4|KATNB1|ANAPC2|MAD2L2|KNTC1|CHMP3|TOP2A|ZNF207|PBRM1|APC|NIPBL|XRCC3|…
GO:0051783	regulation of nuclear division	1.38757e-10	145	MAD2L1|MSX1|CCDC8|KIF20B|NUF2|TTK|RAD51AP1|CDCA8|GEN1|CDC27|EREG|ESPL1|RB1|DLGAP5|ZWILCH|CDCA2|PHIP|WNT5A|CAV2|CDC20|CENPF|RAD21|AURKA|UBE2B|TGFA|MKI67|MTBP|AURKB|PDGFRB|ZWINT|DMRT1|PKMYT1|BIRC5|HASPIN|FBXO43|KNTC1|BUB1|ATM|NPM2|NDC80|TRIP13|BUB1B|PDXP|RAD1|NEK2|PIWIL2|CCNB1|CHEK1|INCENP|USP44|CDC25C|AURKAIP1|PIN1|PLCB1|OBSL1|BUB3|SPC25|HOXA13|FBXO5|CDT1|SPC24|XRCC3|PDE3A|BORA|SPDL1|CDC42	overexpression|knockdown	CCDC8|CDCA8|ESPL1|CDCA2|MSX1|AURKA|CENPF|MKI67|TGFA|ZWINT|AURKB|BIRC5|CDC20|DLGAP5|HASPIN|PDGFRB|BUB1|TRIP13|BUB1B|CCNB1|NEK2|PIWIL2|CDC25C|INCENP|FBXO43|NDC80|CAV2|SPC24|RAD51AP1|MAD2L1|NUF2|BMP4|PKMYT1	CDC27|TTK|MAD2L1|KIF20B|GEN1|EREG|RB1|NUF2|ZWILCH|UBE2B|RAD51AP1|PHIP|RAD21|WNT5A|MSX1|ATM|MTBP|RAD1|PDXP|USP44|AURKAIP1|DMRT1|BUB3|CHEK1|PIN1|CDC42|PDE3A|CAV2|PKMYT1|MAD2L2|KNTC1|FBXW5|HOXA13|ZNF207|APC|OBSL1|XRCC3|DLGAP5|NPM2|SPC25|BORA|CDT1|FBXO5|DAPK3|SMPD3
GO:0051301	cell division	2.1944e-10	646	LBH|ECT2|HMGA2|BMI1|BRCA2|CCNA2|SGO2|MAD2L1|KIF11|PLK4|ARL8B|ASPM|CDK1|HELLS|KIT|KIF20B|CDC7|PPP1CB|CENPE|NUF2|DYNLT3|NCAPG|HAUS3|HMCN1|SFRP2|CHMP2B|CCNE2|CDCA8|CCNO|CDC27|FGF2|CDK6|PPP1CC|EXOC5|EXOC6|KIF14|EREG|CCNG1|FGF13|SKA2|LRRCC1|TACC3|RAB11A|ESPL1|ARPP19|ITGB3BP|KATNAL1|ANLN|E2F8|RB1|KIF2C|MAP9|CDK14|RAB10|FGF7|PKN2|ZWILCH|FGF5|RALA|SKA3|CEP55|SGO1|STAG2|KNL1|TOP2A|CALM2|KIF18B|CDCA2|ERCC6…	overexpression|knockdown	LBH|KIT|SFRP2|CDCA8|HMCN1|E2F8|KIF2C|ESPL1|TACC3|KIF18B|CDCA2|ANLN|DRD2|CCNA2|AURKA|CENPF|TGFA|ZWINT|CDC7|CDCA5|AURKB|E2F7|BIRC5|CDC20|TPX2|UBE2C|NKX3-1|PLK4|BUB1|SPAG5|NCAPG|SKA3|FAM83D|TOP2A|KIF4A|FGF7|KIF11|NCAPH|CEP55|CDC6|KIF14|CDCA3|BUB1B|CCNB1|NEK2|CENPE|KNSTRN|CDC25C|CCNE2|ORC6|NCAPD2|KIFC1|KIF20A|INCENP|ERCC6L|BRCA2|CDC25A|NDC80|SGO1|SMC2|TIMELESS|CLTC|CENPA|SPC24|CCNB2|PDS5A|NOTCH1|MAD2…	BMI1|HMGA2|SGO2|ARL8B|PPP1CB|DYNLT3|CHMP2B|ECT2|CDK6|PPP1CC|CDC27|CDK1|HELLS|EXOC6|EXOC5|MAD2L1|KIF20B|RAB11A|ASPM|HAUS3|SKA2|ITGB3BP|CCNG1|ARPP19|LRRCC1|FGF2|EREG|RB1|BRCA2|FGF13|KATNAL1|CCNO|RAB10|STAG2|RALA|CALM2|NUF2|PKN2|GNAI3|ZWILCH|FGF5|KIF11|MAP9|HAUS6|ACTR2|CENPE|LIG4|DR1|CD2AP|REEP3|SPAST|PLK4|MIS18BP1|CCNE2|LATS1|CETN3|SMC5|ACTR3|SH3GLB1|ANKRD53|CCSAP|SYCP2|RAD21|LLGL2|CKAP2|CDK14|NCAP…
GO:0007088	regulation of mitotic nuclear division	3.51916e-10	118	MAD2L1|CCDC8|KIF20B|NUF2|TTK|CDCA8|GEN1|CDC27|EREG|ESPL1|RB1|DLGAP5|ZWILCH|CDCA2|PHIP|CAV2|CDC20|CENPF|RAD21|AURKA|TGFA|MKI67|MTBP|AURKB|PDGFRB|ZWINT|DMRT1|PKMYT1|BIRC5|HASPIN|FBXO43|KNTC1|BUB1|ATM|NDC80|TRIP13|BUB1B|PDXP|NEK2|CCNB1|CHEK1|INCENP|USP44|CDC25C|AURKAIP1|PIN1|OBSL1|BUB3|SPC25|HOXA13|FBXO5|CDT1|SPC24|XRCC3|BORA|SPDL1|CDC42	overexpression	CCDC8|CDCA8|ESPL1|CDCA2|AURKA|CENPF|MKI67|TGFA|ZWINT|AURKB|BIRC5|CDC20|DLGAP5|HASPIN|PDGFRB|BUB1|TRIP13|BUB1B|CCNB1|NEK2|CDC25C|INCENP|FBXO43|NDC80|CAV2|SPC24|MAD2L1|NUF2|BMP4|PKMYT1
REAC:R-HSA-69278	Cell Cycle, Mitotic	6.57042e-10	546	CCNA2|SGO2|MAD2L1|HMMR|CENPQ|PLK4|CDK1|CDC7|PPP1CB|CENPE|NEK7|RAB1A|NDC1|PHLDA1|NUF2|NCAPG|UBE2E1|ESCO2|HAUS3|CHMP2B|CCNE2|CENPU|CDCA8|TNPO1|ORC4|CDC27|CNEP1R1|CDK6|XPO1|PPP1CC|KIF18A|DBF4|NUP210|SKA2|RFC3|ESPL1|ARPP19|ITGB3BP|CENPK|RB1|ESCO1|JAK2|KIF2C|GINS1|PSMA1|CEP135|UBE2D1|PPP2CA|ZWILCH|DNA2|CDKN1A|RAB2A|SUMO1|SGO1|STAG2|CENPH|KNL1|TOP2A|RRM2|TAOK1|ERCC6L|CDKN1C|PSMD10|MASTL|PPP2R5E|CDC45|M…	overexpression|knockdown	CDCA8|NUP210|KIF2C|ESPL1|CDC45|MCM4|CCNA2|CENPU|LMNB1|RRM2|AURKA|CENPF|CEP152|ZWINT|CDC7|CDCA5|AURKB|BIRC5|CDC20|TPX2|FOXM1|UBE2C|E2F1|PLK4|CEP135|BUB1|ORC1|E2F2|NCAPG|TOP2A|NCAPH|CDC6|BUB1B|MCM10|GINS1|CCNB1|NEK2|GTSE1|MYBL2|CENPE|CDC25C|CCNE2|ORC6|NCAPD2|KIF20A|MCM8|INCENP|ERCC6L|CDC25A|DHFR|TK1|NDC80|SGO1|SMC2|CENPA|TYMS|SPC24|CCNB2|NUP54|PDS5A|CENPI|MAD2L1|TUBB|POLA2|GINS2|ESCO2|MCM2|DNA2|NUF…	CENPQ|SGO2|PPP1CB|NEK7|RAB1A|PHLDA1|UBE2E1|HMMR|CHMP2B|TNPO1|CDK6|ORC4|XPO1|CNEP1R1|PPP1CC|CDC27|CDK1|NDC1|MAD2L1|HAUS3|SKA2|ITGB3BP|ARPP19|ESCO1|RFC3|RB1|KIF18A|PSMA1|PPP2CA|DBF4|UBE2D1|SUMO1|RAB2A|STAG2|TAOK1|CENPK|NUF2|PSMD10|JAK2|ZWILCH|ESCO2|PPP2R5E|HAUS6|CENPE|PSMD12|CENPH|SPAST|PLK4|CDKN1C|LIN9|CCNE2|LBR|RAD21|NCAPG|B9D2|BLZF1|CCNA2|MAPRE1|MZT2B|CDKN1A|PPP1R12A|CCP110|LEMD3|CEP290|CDC7|KNL…
GO:0045786	negative regulation of cell cycle	6.08843e-09	380	BRCA2|MAD2L1|THAP5|PBK|CDK1|NUF2|TTK|CDCA8|GEN1|CDK6|DACT1|CCNG1|ESPL1|PTEN|E2F8|CLOCK|RB1|TIPRL|PROX1|ZWILCH|ETAA1|MDM2|DNA2|CDKN1A|TAOK1|BTG2|HECA|CDKN1C|FZD3|GPR132|PKD2|CDC45|CDC20|TMEM67|CENPF|RAD21|BRINP2|E2F7|CACNB4|BRIP1|CLSPN|MTBP|AURKB|RAD17|PTGS2|DTL|ZWINT|NAE1|DMRT1|E2F1|NBN|LATS1|BIRC5|BRCA1|CCL2|CEBPA|TICRR|ATF2|HASPIN|FBXO43|NKX3-1|KNTC1|NOP53|ATRX|NR4A1|BUB1|ATM|TERF1|ORC1|SCRIB|C…	overexpression	CDCA8|DACT1|E2F8|ESPL1|BTG2|CDC45|BRINP2|CENPF|ZWINT|CLSPN|AURKB|E2F7|BIRC5|CDC20|BRCA1|TICRR|CCL2|NKX3-1|HASPIN|E2F1|BUB1|ORC1|DTL|TRIP13|CASP2|APBB2|CDC6|BUB1B|CCNB1|NEK2|GTSE1|EME1|GAS1|FANCD2|INCENP|BRCA2|NR4A1|FBXO43|PBK|NDC80|TIMELESS|BRINP1|GPR132|MYO16|SPC24|WDR76|RAD51|MAD2L1|PRKDC|DNA2|NUF2|GPER1|BMP4|CCNF|CEBPA|CDKN1A|KNTC1|CACNB4|NUPR1|BRIP1|CDKN2C|EZH2|PLK1|HLA-G|PTTG1|TEX14|CLOCK|CD…
REAC:R-HSA-69618	Mitotic Spindle Checkpoint	8.67678e-09	109	SGO2|MAD2L1|CENPQ|CENPE|NUF2|UBE2E1|CENPU|CDCA8|CDC27|XPO1|PPP1CC|KIF18A|SKA2|ITGB3BP|CENPK|KIF2C|UBE2D1|PPP2CA|ZWILCH|SGO1|CENPH|KNL1|TAOK1|ERCC6L|PPP2R5E|CDC20|CENPF|ANAPC4|AURKB|ZWINT|B9D2|BIRC5|UBE2C|KNTC1|BUB1|MAPRE1|NDC80|ANAPC10|CENPC|PPP2R5C|BUB1B|UBE2S|INCENP|CENPI|BUB3|SKA1|SPC25|PPP2R5B|CENPA|SPC24	overexpression|knockdown	CDCA8|KIF2C|CENPU|CENPF|ZWINT|AURKB|BIRC5|CDC20|UBE2C|BUB1|BUB1B|CENPE|INCENP|ERCC6L|NDC80|SGO1|CENPA|SPC24|CENPI|MAD2L1|NUF2|KNL1|SKA1|KNTC1|CENPN|DSN1|PLK1	CENPQ|SGO2|UBE2E1|XPO1|PPP1CC|CDC27|MAD2L1|SKA2|ITGB3BP|KIF18A|PPP2CA|UBE2D1|TAOK1|CENPK|NUF2|ZWILCH|PPP2R5E|CENPE|CENPH|B9D2|MAPRE1|KNL1|ANAPC4|PPP2R5C|UBE2S|SGO1|CENPC|ANAPC10|BUB3|ERCC6L|PPP2R5B|CENPU|ANAPC2|NUP43|KNTC1|PPP2CB|PPP2R5A|SPC25|PPP2R1A|MIS12|KIF2A|NSL1|PAFAH1B1|ANAPC11|RANGAP1
GO:0051276	chromosome organization	9.12316e-09	627	HMGA2|BRCA2|SGO2|MAD2L1|KIF11|TPRKB|GAR1|CDK1|PTGES3|HELLS|NAA50|CENPE|NEK7|DCP2|FANCM|NDC1|NUF2|NCAPG|HMGB1|TTK|ESCO2|CHMP2B|CCNE2|RIF1|SLF1|CDCA8|GEN1|CDC27|CEP97|KIF18A|KIF14|RFC3|TACC3|RAB11A|ESPL1|UCHL5|ITGB3BP|PURA|CENPK|RB1|ESCO1|KIF2C|DLGAP5|GINS1|MAP9|SUB1|ZWILCH|DNA2|SGO1|STAG2|CENPH|TOP2A|ZMPSTE24|EXO1|KIF18B|HMGB2|MCMDC2|POT1|TASOR|CDC45|RAD54L|SYCP2|MCM4|POLQ|LIG4|CDC20|MND1|RIOK2|CE…	overexpression|knockdown	CDCA8|KIF2C|ESPL1|TACC3|KIF18B|HMGB2|EXO1|CDC45|RAD54L|MCM4|CENPF|ZWINT|CDCA5|AURKB|BIRC5|CDC20|TPX2|POLQ|UBE2C|DLGAP5|HASPIN|HMGA1|KIF15|BUB1|HJURP|SPAG5|HNRNPD|NCAPG|TRIP13|TOP2A|KIF4A|MND1|KIF11|NCAPH|CDC6|KIF14|BUB1B|GINS1|CCNB1|NEK2|ANXA1|MYBL2|CENPE|KNSTRN|FANCD2|CCNE2|NCAPD2|KIFC1|RIPOR2|MCM8|INCENP|BRCA2|NDC80|SGO1|SMC2|CENPA|MCMDC2|SPC24|PDS5A|RAD51|CENPI|MAD2L1|PRKDC|GINS2|ESCO2|MCM2|PI…	HMGA2|SGO2|TPRKB|PTGES3|NAA50|NEK7|DCP2|FANCM|GAR1|HMGB1|CHMP2B|RIF1|SLF1|CDC27|CDK1|HELLS|NDC1|TTK|MAD2L1|RAB11A|GEN1|ITGB3BP|CEP97|ESCO1|RFC3|UCHL5|RB1|BRCA2|PURA|KIF18A|SUB1|STAG2|POT1|CENPK|NUF2|ZMPSTE24|TASOR|ZWILCH|ESCO2|KIF11|RIOK2|MAP9|CENPE|LIG4|CENPH|UBE2B|SMCHD1|XRN1|NBN|ZBTB48|SHLD2|CCNE2|LATS1|ATF7IP|SMC5|GTF2H2|TNKS2|ANKRD53|CCSAP|PHF10|HNRNPA1|SYCP2|RAD21|NCAPG|MTERF1|ATRX|DHX36|MA…
GO:0010948	negative regulation of cell cycle process	1.08095e-08	298	BRCA2|MAD2L1|PBK|CDK1|NUF2|TTK|CDCA8|GEN1|DACT1|CCNG1|ESPL1|PTEN|E2F8|CLOCK|RB1|TIPRL|PROX1|ZWILCH|ETAA1|MDM2|DNA2|CDKN1A|TAOK1|GPR132|PKD2|CDC45|CDC20|TMEM67|CENPF|RAD21|E2F7|CACNB4|BRIP1|CLSPN|MTBP|AURKB|RAD17|DTL|ZWINT|NAE1|DMRT1|E2F1|NBN|BIRC5|BRCA1|CCL2|TICRR|ATF2|HASPIN|FBXO43|NKX3-1|KNTC1|NOP53|ATRX|BUB1|ATM|TERF1|ORC1|CCP110|NDC80|TRIP13|BUB1B|TELO2|CASP2|APBB2|BARD1|ABRAXAS1|RAD1|CDC73|N…	overexpression|knockdown	CDCA8|DACT1|E2F8|ESPL1|CDC45|CENPF|ZWINT|CLSPN|AURKB|E2F7|BIRC5|CDC20|BRCA1|TICRR|CCL2|NKX3-1|HASPIN|E2F1|BUB1|ORC1|DTL|TRIP13|CASP2|APBB2|CDC6|BUB1B|CCNB1|NEK2|GTSE1|EME1|FANCD2|INCENP|BRCA2|FBXO43|PBK|NDC80|TIMELESS|GPR132|MYO16|SPC24|WDR76|RAD51|MAD2L1|PRKDC|DNA2|NUF2|GPER1|BMP4|CCNF|CDKN1A|KNTC1|CACNB4|BRIP1|EZH2|PLK1|HLA-G|PTTG1|TEX14|CLOCK|CDK1|DMRT1	CDK1|TTK|MAD2L1|GEN1|PTEN|CCNG1|RB1|TIPRL|BRCA2|ETAA1|PBK|TAOK1|NUF2|ZWILCH|PROX1|MDM2|TMEM67|CLOCK|PKD2|NAE1|NBN|RAD17|ATF2|RAD21|ATRX|CDKN1A|CCP110|ATM|DNA2|NOP53|TERF1|CDC73|MTBP|RAD1|PIDD1|ZNF655|BARD1|FEM1B|USP44|AURKAIP1|BRCC3|DMRT1|NABP1|MRE11|ABRAXAS1|BUB3|CACNB4|GPR132|BRIP1|CHEK1|TNKS|TELO2|PPP2R5B|MSH2|GJC2|CDK2AP2|INIP|MEN1|WAC|MAD2L2|KNTC1|NPM1|ZNF207|APC|XRCC3|SMARCA5|SPC25|DLG1|APB…
GO:0045930	negative regulation of mitotic cell cycle	1.24176e-08	226	MAD2L1|PBK|CDK1|NUF2|TTK|CDCA8|GEN1|DACT1|CCNG1|PTEN|RB1|ZWILCH|MDM2|CDKN1A|TAOK1|BTG2|HECA|CDKN1C|FZD3|GPR132|PKD2|CDC20|CENPF|RAD21|BRINP2|E2F7|CACNB4|CLSPN|MTBP|AURKB|RAD17|DTL|ZWINT|NAE1|NBN|BIRC5|BRCA1|CCL2|TICRR|ATF2|HASPIN|KNTC1|NOP53|BUB1|ATM|ORC1|SCRIB|NDC80|MEIOC|TRIP13|BUB1B|CASP2|BARD1|ABRAXAS1|CDC73|NABP1|CDC6|CCNB1|GTSE1|PIDD1|CHEK1|INCENP|ZNF655|ANGEL2|MRE11|USP44|GAS1|FANCD2|EME1|…	overexpression	CDCA8|DACT1|BTG2|BRINP2|CENPF|ZWINT|CLSPN|AURKB|E2F7|BIRC5|CDC20|BRCA1|TICRR|CCL2|HASPIN|BUB1|ORC1|DTL|TRIP13|CASP2|CDC6|BUB1B|CCNB1|GTSE1|EME1|GAS1|FANCD2|INCENP|PBK|NDC80|BRINP1|GPR132|MYO16|SPC24
GO:1901987	regulation of cell cycle phase transition	4.79944e-08	429	BRCA2|MAD2L1|PBK|CDK1|CDC7|CENPE|RDX|NUF2|TTK|CDCA8|GEN1|CDC27|DACT1|DBF4|KIF14|ADAMTS1|CCNG1|RAB11A|ESPL1|PTEN|ANLN|ATAD5|CUL4B|CLOCK|RB1|TIPRL|DLGAP5|SASS6|PPP2CA|PROX1|ZWILCH|ETAA1|MDM2|DNA2|CDKN1A|RRM2|TAOK1|CDKN1C|GPR132|APPL1|PKD2|CDC45|CDC20|RIOK2|CENPF|RAD21|E2F7|AURKA|CACNB4|MN1|BRIP1|ANAPC4|CLSPN|MTBP|AURKB|RAD17|DTL|ZWINT|NAE1|PHF10|E2F1|NBN|CDCA5|BIRC5|BRCA1|RRM2B|UBE2C|CCL2|TICRR|ATF…	overexpression	CDCA8|DACT1|ADAMTS1|ESPL1|ANLN|CDC45|RRM2|AURKA|CENPF|ZWINT|CLSPN|CDC7|CDCA5|AURKB|E2F7|BIRC5|CDC20|BRCA1|UBE2C|TICRR|CCL2|NKX3-1|DLGAP5|HASPIN|E2F1|MN1|BUB1|ORC1|DTL|TRIP13|STIL|FAM83D|CASP2|APBB2|CDC6|KIF14|BUB1B|CCNB1|GTSE1|ANXA1|CENPE|EME1|CDC25C|FANCD2|INCENP|BRCA2|CDC25A|PBK|NDC80|TIMELESS|RRM1|GPR132|MYO16|SPC24|WDR76|RAD51|MAD2L1|CCNB3|PRKDC|DNA2|NUF2|DPF3
GO:0006260	DNA replication	6.08323e-08	281	NFIA|BRCA2|CCNA2|CDK1|CDC7|FANCM|ESCO2|CCNE2|ORC4|GEN1|RMI1|MMS22L|DBF4|ZGRF1|EREG|RFC3|UCHL5|CDK2AP1|NUCKS1|ATAD5|E2F8|PURA|FAM111B|ESCO1|GINS1|PPP2CA|ETAA1|DNA2|ZMPSTE24|RRM2|METTL4|CDC45|MCM4|POLQ|ID3|LIG4|POLK|NAP1L1|PCLAF|E2F7|TONSL|RBMS1|RNASEH1|CCDC88A|GLI2|RAD17|DTL|NBN|PDS5A|BRCA1|RRM2B|TICRR|HMGA1|WDHD1|GLI1|ATRX|POLI|TERF1|NPM2|ORC1|ENDOG|PRIMPOL|ORC5|INO80D|REPIN1|BARD1|MCM10|CDC6|WDR…	overexpression|knockdown	NFIA|E2F8|CDC45|MCM4|CCNA2|RRM2|GLI2|CDC7|E2F7|BRCA1|POLQ|TICRR|HMGA1|ORC1|DTL|CDC6|MCM10|GINS1|EME1|CCNE2|ORC6|S100A11|MCM8|ZGRF1|BRCA2|TIMELESS|RRM1|WDHD1|PDS5A|RAD51|POLA2|GINS2|ESCO2|MCM2|PIF1|BOD1L1|DNA2|FEN1|TONSL|GINS4|ID3|NPM2|FAM111B|NASP|ATAD5|MCM5|PCLAF|PRIM1|RFC1|LIG1|DDX11|PCNA|CDK1|UCN|CHAF1A|POLE|REPIN1	FANCM|ORC4|CDK1|RMI1|GEN1|MMS22L|NUCKS1|CDK2AP1|ESCO1|EREG|RFC3|UCHL5|BRCA2|PURA|PPP2CA|DBF4|ETAA1|METTL4|ZMPSTE24|ESCO2|LIG4|POLK|NAP1L1|ATAD5|RBMS1|RNASEH1|FAM111B|CCDC88A|NBN|RAD17|CCNE2|RRM2B|GLI1|ATRX|CCNA2|ZGRF1|CDC7|DNA2|ORC5|TERF1|POLI|ENDOG|NOC3L|LRWD1|ID3|INO80D|PCLAF|ORC3|BARD1|WDR18|MRE11|TONSL|CHEK1|REV3L|PRIMPOL|GINS1|RECQL4|E4F1|CDC42|ORC2|DNAJC2|NFIA|ZNF365|SET|CORT|NFIB|REPIN1|WR…
GO:1901990	regulation of mitotic cell cycle phase transition	6.39717e-08	330	MAD2L1|CDK1|CDC7|CENPE|RDX|NUF2|TTK|CDCA8|GEN1|CDC27|DACT1|KIF14|ADAMTS1|CCNG1|RAB11A|ESPL1|PTEN|ANLN|ATAD5|CUL4B|RB1|DLGAP5|SASS6|PPP2CA|ZWILCH|MDM2|CDKN1A|RRM2|TAOK1|CDKN1C|GPR132|APPL1|PKD2|CDC20|RIOK2|CENPF|RAD21|E2F7|AURKA|CACNB4|ANAPC4|CLSPN|MTBP|AURKB|RAD17|DTL|ZWINT|NAE1|PHF10|E2F1|NBN|CDCA5|BIRC5|BRCA1|RRM2B|UBE2C|CCL2|TICRR|HASPIN|KNTC1|NOP53|LSM11|BUB1|ATM|PKD1|NPM2|ORC1|NDC80|DDX3X|ST…	overexpression	CDCA8|DACT1|ADAMTS1|ESPL1|ANLN|RRM2|AURKA|CENPF|ZWINT|CLSPN|CDC7|CDCA5|AURKB|E2F7|BIRC5|CDC20|BRCA1|UBE2C|TICRR|CCL2|DLGAP5|HASPIN|E2F1|BUB1|ORC1|DTL|TRIP13|STIL|CASP2|CDC6|KIF14|BUB1B|CCNB1|GTSE1|ANXA1|CENPE|CDC25C|INCENP|CDC25A|NDC80|RRM1|GPR132|MYO16|SPC24
REAC:R-HSA-68877	Mitotic Prometaphase	9.14109e-08	199	SGO2|MAD2L1|CENPQ|PLK4|CDK1|CENPE|NEK7|NUF2|NCAPG|HAUS3|CENPU|CDCA8|XPO1|PPP1CC|KIF18A|SKA2|ITGB3BP|CENPK|KIF2C|CEP135|PPP2CA|ZWILCH|SGO1|STAG2|CENPH|KNL1|TAOK1|ERCC6L|PPP2R5E|HAUS6|CDC20|CEP152|CENPF|RAD21|CEP290|SMC4|AURKB|PRKAR2B|ZWINT|B9D2|PDS5A|CDCA5|BIRC5|SMC2|KNTC1|MZT2B|BUB1|MAPRE1|CCP110|NDC80|CENPC|PPP2R5C|BUB1B|NEDD1|YWHAG|MZT1|NCAPH|NEK2|CCNB1|INCENP|CEP78|PDS5B|NCAPD2|CENPI|SSNA1|BUB…	overexpression|knockdown	CDCA8|KIF2C|CENPU|CENPF|CEP152|ZWINT|CDCA5|AURKB|BIRC5|CDC20|PLK4|CEP135|BUB1|NCAPG|NCAPH|BUB1B|CCNB1|NEK2|CENPE|NCAPD2|INCENP|ERCC6L|NDC80|SGO1|SMC2|CENPA|SPC24|CCNB2|PDS5A|CENPI|MAD2L1|TUBB|NUF2|KNL1|PRKAR2B|SKA1|KNTC1|CENPN|DSN1|PLK1	CENPQ|SGO2|NEK7|XPO1|PPP1CC|CDK1|MAD2L1|HAUS3|SKA2|ITGB3BP|KIF18A|PPP2CA|STAG2|TAOK1|CENPK|NUF2|ZWILCH|PPP2R5E|HAUS6|CENPE|CENPH|PLK4|RAD21|NCAPG|B9D2|MAPRE1|MZT2B|CCP110|CEP290|KNL1|YWHAG|SMC4|PPP2R5C|MZT1|NEDD1|PDS5B|SGO1|CENPC|BUB3|SSNA1|ERCC6L|PPP2R5B|EML4|PRKAR2B|TUBA4A|CEP131|CENPU|MZT2A|CEP78|TUBB3|NUP43|KNTC1|CEP135|PPP2CB|AKAP9|PPP2R5A|SPC25|PPP2R1A|MIS12|PDS5A|TUBGCP6|CEP57|KIF2A|NSL1
GO:0051784	negative regulation of nuclear division	1.04657e-07	63	MAD2L1|NUF2|TTK|CDCA8|GEN1|ZWILCH|CDC20|CENPF|RAD21|MTBP|AURKB|ZWINT|DMRT1|BIRC5|HASPIN|FBXO43|KNTC1|BUB1|ATM|NDC80|TRIP13|BUB1B|RAD1|CCNB1|CHEK1|INCENP|USP44|AURKAIP1|BUB3|SPC25|FBXO5|CDT1|SPC24|XRCC3|SPDL1	overexpression	CDCA8|CENPF|ZWINT|AURKB|BIRC5|CDC20|HASPIN|BUB1|TRIP13|BUB1B|CCNB1|INCENP|FBXO43|NDC80|SPC24|MAD2L1|NUF2|BMP4|KNTC1|PLK1|TEX14|DMRT1
REAC:R-HSA-216083	Integrin cell surface interactions	1.16007e-07	84	COL9A3|COL5A3|COL1A1|COL3A1|CD47|LUM|COL5A1|ITGA7|AGRN|ITGA6|COL4A2|ITGB8|VCAM1|ITGA2|ITGA11|HSPG2|COL4A1|COL5A2|COL23A1|COL8A1|ITGA4|ITGA9|ITGAV|ICAM5|COL2A1|ITGA10|COL1A2|COL6A3|COL8A2|ITGA1|COL18A1|ICAM1|THBS1|COL6A1|VWF|FN1|COL16A1	overexpression	COL9A3|COL3A1|COL5A3|COL1A1|ITGA7|COL4A2|VCAM1|AGRN|ITGA11|COL4A1|COL5A1|COL5A2|COL8A1|ITGA9|LUM|ITGA2|HSPG2|ITGA10|COL23A1|COL6A3|COL1A2|ITGA6|ICAM1|ITGA1|THBS1|FN1|COL6A1|COL8A2|ITGA3|ICAM5|TNC|ITGB5|VWF|COL4A6|COL16A1|COL2A1
REAC:R-HSA-141424	Amplification of signal from the kinetochores	1.51654e-07	92	SGO2|MAD2L1|CENPQ|CENPE|NUF2|CENPU|CDCA8|XPO1|PPP1CC|KIF18A|SKA2|ITGB3BP|CENPK|KIF2C|PPP2CA|ZWILCH|SGO1|CENPH|KNL1|TAOK1|ERCC6L|PPP2R5E|CDC20|CENPF|AURKB|ZWINT|B9D2|BIRC5|KNTC1|BUB1|MAPRE1|NDC80|CENPC|PPP2R5C|BUB1B|INCENP|CENPI|BUB3|SKA1|SPC25|PPP2R5B|CENPA|SPC24	overexpression|knockdown	CDCA8|KIF2C|CENPU|CENPF|ZWINT|AURKB|BIRC5|CDC20|BUB1|BUB1B|CENPE|INCENP|ERCC6L|NDC80|SGO1|CENPA|SPC24|CENPI|MAD2L1|NUF2|KNL1|SKA1|KNTC1|CENPN|DSN1|PLK1	CENPQ|SGO2|XPO1|PPP1CC|MAD2L1|SKA2|ITGB3BP|KIF18A|PPP2CA|TAOK1|CENPK|NUF2|ZWILCH|PPP2R5E|CENPE|CENPH|B9D2|MAPRE1|KNL1|PPP2R5C|SGO1|CENPC|BUB3|ERCC6L|PPP2R5B|CENPU|NUP43|KNTC1|PPP2CB|PPP2R5A|SPC25|PPP2R1A|MIS12|KIF2A|NSL1|PAFAH1B1|RANGAP1
REAC:R-HSA-141444	Amplification of signal from unattached kinetochores via a MAD2 inhibitory signal	1.51654e-07	92	SGO2|MAD2L1|CENPQ|CENPE|NUF2|CENPU|CDCA8|XPO1|PPP1CC|KIF18A|SKA2|ITGB3BP|CENPK|KIF2C|PPP2CA|ZWILCH|SGO1|CENPH|KNL1|TAOK1|ERCC6L|PPP2R5E|CDC20|CENPF|AURKB|ZWINT|B9D2|BIRC5|KNTC1|BUB1|MAPRE1|NDC80|CENPC|PPP2R5C|BUB1B|INCENP|CENPI|BUB3|SKA1|SPC25|PPP2R5B|CENPA|SPC24	overexpression|knockdown	CDCA8|KIF2C|CENPU|CENPF|ZWINT|AURKB|BIRC5|CDC20|BUB1|BUB1B|CENPE|INCENP|ERCC6L|NDC80|SGO1|CENPA|SPC24|CENPI|MAD2L1|NUF2|KNL1|SKA1|KNTC1|CENPN|DSN1|PLK1	CENPQ|SGO2|XPO1|PPP1CC|MAD2L1|SKA2|ITGB3BP|KIF18A|PPP2CA|TAOK1|CENPK|NUF2|ZWILCH|PPP2R5E|CENPE|CENPH|B9D2|MAPRE1|KNL1|PPP2R5C|SGO1|CENPC|BUB3|ERCC6L|PPP2R5B|CENPU|NUP43|KNTC1|PPP2CB|PPP2R5A|SPC25|PPP2R1A|MIS12|KIF2A|NSL1|PAFAH1B1|RANGAP1
GO:1901988	negative regulation of cell cycle phase transition	1.54837e-07	254	BRCA2|MAD2L1|PBK|CDK1|NUF2|TTK|CDCA8|GEN1|DACT1|CCNG1|PTEN|CLOCK|RB1|TIPRL|PROX1|ZWILCH|ETAA1|MDM2|DNA2|CDKN1A|TAOK1|GPR132|PKD2|CDC45|CDC20|CENPF|RAD21|E2F7|CACNB4|BRIP1|CLSPN|AURKB|RAD17|DTL|ZWINT|NAE1|E2F1|NBN|BIRC5|BRCA1|CCL2|TICRR|ATF2|HASPIN|NKX3-1|KNTC1|NOP53|BUB1|ATM|ORC1|NDC80|TRIP13|BUB1B|TELO2|CASP2|APBB2|BARD1|ABRAXAS1|RAD1|CDC73|NABP1|CDC6|CCNB1|GTSE1|PIDD1|CHEK1|INCENP|ZNF655|MRE11|…	overexpression	CDCA8|DACT1|CDC45|CENPF|ZWINT|CLSPN|AURKB|E2F7|BIRC5|CDC20|BRCA1|TICRR|CCL2|NKX3-1|HASPIN|E2F1|BUB1|ORC1|DTL|TRIP13|CASP2|APBB2|CDC6|BUB1B|CCNB1|GTSE1|EME1|FANCD2|INCENP|BRCA2|PBK|NDC80|TIMELESS|GPR132|MYO16|SPC24|WDR76|RAD51|MAD2L1|PRKDC|DNA2|NUF2
GO:0000075	cell cycle checkpoint signaling	2.11202e-07	190	BRCA2|MAD2L1|PBK|CDK1|NUF2|TTK|CDCA8|GEN1|CCNG1|CLOCK|TIPRL|PROX1|ZWILCH|ETAA1|MDM2|DNA2|CDKN1A|TAOK1|CDC45|CDC20|CENPF|BRIP1|CLSPN|AURKB|RAD17|DTL|ZWINT|NAE1|E2F1|NBN|BIRC5|BRCA1|TICRR|ATF2|HASPIN|KNTC1|NOP53|BUB1|ATM|ORC1|NDC80|TRIP13|BUB1B|TELO2|CASP2|BARD1|ABRAXAS1|RAD1|NABP1|CDC6|CCNB1|GTSE1|PIDD1|CHEK1|INCENP|MRE11|FEM1B|USP44|FANCD2|EME1|BRCC3|BLM|BUB3|SPC25|WDR76|CDT1|TIMELESS|SPC24|MSH2|…	overexpression	CDCA8|CDC45|CENPF|ZWINT|CLSPN|AURKB|BIRC5|CDC20|BRCA1|TICRR|HASPIN|E2F1|BUB1|ORC1|DTL|TRIP13|CASP2|CDC6|BUB1B|CCNB1|GTSE1|EME1|FANCD2|INCENP|BRCA2|PBK|NDC80|TIMELESS|SPC24|WDR76|RAD51|MAD2L1|PRKDC|DNA2|NUF2
GO:0048589	developmental growth	2.64202e-07	651	CHRNA1|S1PR1|RBPJ|WNT11|BMPR1B|COL3A1|RGS2|TBL1XR1|COPS2|BRCA2|SEMA3E|STC1|IER3IP1|EPHA7|ASPM|CDK1|DCX|APOE|PPP3CB|AGRN|SEMA3F|CLIC4|SFRP1|MTPN|SERP1|SFRP2|PRLR|FGF2|SEMA3A|RPS6KB1|RMI1|MAP2|EREG|FGF13|TGFBR1|FLRT3|PTEN|SMAD4|GHR|YAP1|SORBS2|TMED2|RAB21|GINS1|FGF7|SLITRK6|APBA1|PROX1|DCC|CDKN1A|ZMPSTE24|BMPR1A|PLS1|CDKN1C|ITGA4|PPP3CA|LEPR|CYFIP2|FGFR3|DRD2|SLIT3|XRCC2|WNT5A|CRABP2|ACTN3|SEMA3C|W…	overexpression	CHRNA1|S1PR1|COL3A1|RGS2|BMPR1B|SFRP1|SFRP2|DCX|STC1|AGRN|SEMA3E|GHR|EPHA7|SEMA3F|SORBS2|APBA1|WNT11|MAP2|DRD2|SLIT3|APOE|AURKA|L1CAM|CRABP2|GLI2|CHST11|DCC|STC2|ADRA1A|CYFIP2|PDGFRB|TENM4|GAP43|AR|NTN1|FOXS1|CXCR4|TNFAIP6|STIL|FGF7|EN1|GINS1|FLRT3|GATA6|FN1|BDNF|ANXA1|SEMA3G|LGMN|GAS1|RDH10|BRCA2|ZFPM2|AKAP6|KIF26B|PDLIM5|WWC2|NEDD4L|RIMS2|SELENOM|TYMS|NOG|XRCC2|NKD1|SLITRK1|NOTCH1|HEG1|SPTBN2|K…
GO:0045839	negative regulation of mitotic nuclear division	2.8634e-07	56	MAD2L1|NUF2|TTK|CDCA8|GEN1|ZWILCH|CDC20|CENPF|RAD21|MTBP|AURKB|ZWINT|BIRC5|HASPIN|KNTC1|BUB1|ATM|NDC80|TRIP13|BUB1B|CCNB1|CHEK1|INCENP|USP44|AURKAIP1|BUB3|SPC25|FBXO5|CDT1|SPC24|XRCC3|SPDL1	overexpression	CDCA8|CENPF|ZWINT|AURKB|BIRC5|CDC20|HASPIN|BUB1|TRIP13|BUB1B|CCNB1|INCENP|NDC80|SPC24|MAD2L1|NUF2|BMP4|KNTC1|PLK1|TEX14
REAC:R-HSA-2500257	Resolution of Sister Chromatid Cohesion	3.05528e-07	123	SGO2|MAD2L1|CENPQ|CDK1|CENPE|NUF2|CENPU|CDCA8|XPO1|PPP1CC|KIF18A|SKA2|ITGB3BP|CENPK|KIF2C|PPP2CA|ZWILCH|SGO1|STAG2|CENPH|KNL1|TAOK1|ERCC6L|PPP2R5E|CDC20|CENPF|RAD21|AURKB|ZWINT|B9D2|PDS5A|CDCA5|BIRC5|KNTC1|BUB1|MAPRE1|NDC80|CENPC|PPP2R5C|BUB1B|CCNB1|INCENP|PDS5B|CENPI|BUB3|SKA1|SPC25|PPP2R5B|TUBB3|CENPA|SPC24|CCNB2	overexpression|knockdown	CDCA8|KIF2C|CENPU|CENPF|ZWINT|CDCA5|AURKB|BIRC5|CDC20|BUB1|BUB1B|CCNB1|CENPE|INCENP|ERCC6L|NDC80|SGO1|CENPA|SPC24|CCNB2|PDS5A|CENPI|MAD2L1|NUF2|KNL1|SKA1|KNTC1|CENPN|DSN1|PLK1|TUBB6	CENPQ|SGO2|XPO1|PPP1CC|CDK1|MAD2L1|SKA2|ITGB3BP|KIF18A|PPP2CA|STAG2|TAOK1|CENPK|NUF2|ZWILCH|PPP2R5E|CENPE|CENPH|RAD21|B9D2|MAPRE1|KNL1|PPP2R5C|PDS5B|SGO1|CENPC|BUB3|ERCC6L|PPP2R5B|TUBA4A|CENPU|TUBB3|NUP43|KNTC1|PPP2CB|PPP2R5A|SPC25|PPP2R1A|MIS12|PDS5A|KIF2A|NSL1
GO:0045841	negative regulation of mitotic metaphase/anaphase transition	3.59958e-07	48	MAD2L1|NUF2|TTK|CDCA8|GEN1|ZWILCH|CDC20|CENPF|RAD21|AURKB|ZWINT|BIRC5|HASPIN|KNTC1|BUB1|ATM|NDC80|TRIP13|BUB1B|CCNB1|INCENP|USP44|BUB3|SPC25|FBXO5|CDT1|SPC24|XRCC3|SPDL1	overexpression	CDCA8|CENPF|ZWINT|AURKB|BIRC5|CDC20|HASPIN|BUB1|TRIP13|BUB1B|CCNB1|INCENP|NDC80|SPC24|MAD2L1|NUF2|KNTC1|PLK1|TEX14
GO:0000226	microtubule cytoskeleton organization	5.19398e-07	643	GJA1|VAMP4|BRCA2|SSX2IP|KATNBL1|MAD2L1|CCDC8|KIF11|PLK4|ASPM|RNF19A|CDK1|DCX|CENPE|NEK7|NUF2|RASSF8|TTK|HAUS3|CHMP2B|CDCA8|GEN1|CDH5|CEP97|XPO1|KIF18A|MAP2|DNAH8|CCSER2|FGF13|SKA2|TACC3|RAB11A|ESPL1|KATNAL1|KIF2C|DLGAP5|MAP9|TBCEL|SASS6|PRKAA2|CEP135|CAPN6|SKA3|SGO1|STAG2|CENPH|TAOK1|KIF18B|UBXN2B|SPEF2|PKD2|XRCC2|CCDC102B|TXNDC9|FIGNL2|CCDC78|HAUS6|DCLK2|FIGNL1|CNTLN|CAMSAP2|NAV3|CDC20|TMEM67|CE…	overexpression|knockdown	CCDC8|CDCA8|DCX|CDH5|DNAH8|KIF2C|CAPN6|ESPL1|TACC3|KIF18B|MAP2|DCLK2|AURKA|CEP152|NAV3|AURKB|BIRC5|CDC20|TPX2|BRCA1|FIGNL2|DLGAP5|KIF15|PLK4|SPEF2|CEP135|MTCL1|SPAG5|SKA3|STIL|KIF4A|KIF11|TRPV4|ANKFN1|CCNB1|CCDC78|NEK2|MYBL2|CENPE|KNSTRN|STMN3|KIFC1|KIF20A|RIPOR2|INCENP|BRCA2|NDC80|SGO1|SSX2IP|MAP1A|MAP7|WDR62|CLTC|CENPA|XRCC2|CCNB2	GJA1|VAMP4|KATNBL1|RNF19A|NEK7|CHMP2B|XPO1|RASSF8|CDK1|TTK|MAD2L1|RAB11A|ASPM|GEN1|HAUS3|SKA2|CCSER2|SSX2IP|CEP97|TBCEL|BRCA2|FGF13|KIF18A|KATNAL1|STAG2|TAOK1|NUF2|UBXN2B|SASS6|TXNDC9|KIF11|MAP9|HAUS6|CENPE|CAMSAP2|FIGNL1|CENPH|TMEM67|UBE2B|SPAST|PLK4|RAB6C|CCDC88A|PKD2|GCC2|NCKAP5L|CNTLN|MAP1S|SLK|DNAAF4|CETN3|APC2|DCTN6|ANKRD53|EPHA3|CCSAP|CCDC102B|LLGL2|CKAP2|ATRX|HDGFL3|MAPRE1|PPP1R12A|CCP110…
GO:2001251	negative regulation of chromosome organization	5.27159e-07	97	MAD2L1|DCP2|NUF2|TTK|CDCA8|GEN1|ESPL1|SUB1|ZWILCH|TOP2A|POT1|CDC20|CENPF|RAD21|XRN1|AURKB|ZWINT|NBN|TNKS2|BIRC5|HASPIN|KNTC1|HNRNPA1|ATRX|BUB1|ATM|TERF1|NDC80|TRIP13|BUB1B|CCNB1|INCENP|PIF1|TNKS|USP44|BUB3|SPC25|FBXO5|CDT1|SPC24|ACD|XRCC3|SMARCA5|SPDL1|SRC	overexpression	CDCA8|ESPL1|CENPF|ZWINT|AURKB|BIRC5|CDC20|HASPIN|BUB1|TRIP13|TOP2A|BUB1B|CCNB1|INCENP|NDC80|SPC24|MAD2L1|MCM2|PIF1|NUF2
GO:1901991	negative regulation of mitotic cell cycle phase transition	8.24303e-07	177	MAD2L1|CDK1|NUF2|TTK|CDCA8|GEN1|DACT1|CCNG1|PTEN|RB1|ZWILCH|MDM2|CDKN1A|TAOK1|GPR132|PKD2|CDC20|CENPF|RAD21|E2F7|CACNB4|CLSPN|AURKB|RAD17|DTL|ZWINT|NAE1|NBN|BIRC5|BRCA1|CCL2|TICRR|HASPIN|KNTC1|NOP53|BUB1|ATM|ORC1|NDC80|TRIP13|BUB1B|CASP2|BARD1|ABRAXAS1|CDC73|NABP1|CDC6|CCNB1|GTSE1|PIDD1|CHEK1|INCENP|ZNF655|MRE11|USP44|BRCC3|BLM|BUB3|SPC25|FBXO5|RBL1|MYO16|CDT1|GJC2|SPC24	overexpression	CDCA8|DACT1|CENPF|ZWINT|CLSPN|AURKB|E2F7|BIRC5|CDC20|BRCA1|TICRR|CCL2|HASPIN|BUB1|ORC1|DTL|TRIP13|CASP2|CDC6|BUB1B|CCNB1|GTSE1|INCENP|NDC80|GPR132|MYO16|SPC24|MAD2L1|PRKDC|NUF2
GO:0010965	regulation of mitotic sister chromatid separation	1.04654e-06	61	MAD2L1|NUF2|TTK|CDCA8|GEN1|CDC27|ESPL1|RB1|DLGAP5|ZWILCH|CDC20|CENPF|RAD21|AURKB|ZWINT|BIRC5|HASPIN|KNTC1|BUB1|ATM|NDC80|TRIP13|BUB1B|CCNB1|INCENP|USP44|BUB3|SPC25|FBXO5|CDT1|SPC24|XRCC3|SPDL1	overexpression	CDCA8|ESPL1|CENPF|ZWINT|AURKB|BIRC5|CDC20|DLGAP5|HASPIN|BUB1|TRIP13|BUB1B|CCNB1|INCENP|NDC80|SPC24|MAD2L1|NUF2|KNTC1|PLK1|PTTG1|TEX14
GO:0033046	negative regulation of sister chromatid segregation	1.44976e-06	50	MAD2L1|NUF2|TTK|CDCA8|GEN1|ZWILCH|CDC20|CENPF|RAD21|AURKB|ZWINT|BIRC5|HASPIN|KNTC1|BUB1|ATM|NDC80|TRIP13|BUB1B|CCNB1|INCENP|USP44|BUB3|SPC25|FBXO5|CDT1|SPC24|XRCC3|SPDL1	overexpression	CDCA8|CENPF|ZWINT|AURKB|BIRC5|CDC20|HASPIN|BUB1|TRIP13|BUB1B|CCNB1|INCENP|NDC80|SPC24|MAD2L1|NUF2|KNTC1|PLK1|PTTG1|TEX14
GO:0033048	negative regulation of mitotic sister chromatid segregation	1.44976e-06	50	MAD2L1|NUF2|TTK|CDCA8|GEN1|ZWILCH|CDC20|CENPF|RAD21|AURKB|ZWINT|BIRC5|HASPIN|KNTC1|BUB1|ATM|NDC80|TRIP13|BUB1B|CCNB1|INCENP|USP44|BUB3|SPC25|FBXO5|CDT1|SPC24|XRCC3|SPDL1	overexpression	CDCA8|CENPF|ZWINT|AURKB|BIRC5|CDC20|HASPIN|BUB1|TRIP13|BUB1B|CCNB1|INCENP|NDC80|SPC24|MAD2L1|NUF2|KNTC1|PLK1|PTTG1|TEX14
GO:1902100	negative regulation of metaphase/anaphase transition of cell cycle	1.44976e-06	50	MAD2L1|NUF2|TTK|CDCA8|GEN1|ZWILCH|CDC20|CENPF|RAD21|AURKB|ZWINT|BIRC5|HASPIN|KNTC1|BUB1|ATM|NDC80|TRIP13|BUB1B|CCNB1|INCENP|USP44|BUB3|SPC25|FBXO5|CDT1|SPC24|XRCC3|SPDL1	overexpression	CDCA8|CENPF|ZWINT|AURKB|BIRC5|CDC20|HASPIN|BUB1|TRIP13|BUB1B|CCNB1|INCENP|NDC80|SPC24|MAD2L1|NUF2|KNTC1|PLK1|TEX14
GO:2000816	negative regulation of mitotic sister chromatid separation	1.44976e-06	50	MAD2L1|NUF2|TTK|CDCA8|GEN1|ZWILCH|CDC20|CENPF|RAD21|AURKB|ZWINT|BIRC5|HASPIN|KNTC1|BUB1|ATM|NDC80|TRIP13|BUB1B|CCNB1|INCENP|USP44|BUB3|SPC25|FBXO5|CDT1|SPC24|XRCC3|SPDL1	overexpression	CDCA8|CENPF|ZWINT|AURKB|BIRC5|CDC20|HASPIN|BUB1|TRIP13|BUB1B|CCNB1|INCENP|NDC80|SPC24|MAD2L1|NUF2|KNTC1|PLK1|PTTG1|TEX14
GO:1905818	regulation of chromosome separation	1.6525e-06	74	MAD2L1|NUF2|NCAPG|TTK|CDCA8|GEN1|CDC27|ESPL1|RB1|DLGAP5|ZWILCH|CDC20|CENPF|RAD21|SMC4|AURKB|ZWINT|BIRC5|SMC2|HASPIN|KNTC1|BUB1|ATM|NDC80|TRIP13|BUB1B|NCAPH|CCNB1|INCENP|USP44|BUB3|SPC25|FBXO5|CDT1|SPC24|XRCC3|SPDL1	overexpression	CDCA8|ESPL1|CENPF|ZWINT|AURKB|BIRC5|CDC20|DLGAP5|HASPIN|BUB1|NCAPG|TRIP13|NCAPH|BUB1B|CCNB1|INCENP|NDC80|SMC2|SPC24|MAD2L1|NUF2|KNTC1|PLK1|PTTG1|TEX14
GO:0007093	mitotic cell cycle checkpoint signaling	1.77307e-06	142	MAD2L1|PBK|CDK1|NUF2|TTK|CDCA8|GEN1|CCNG1|ZWILCH|MDM2|CDKN1A|TAOK1|CDC20|CENPF|CLSPN|AURKB|RAD17|DTL|ZWINT|NAE1|NBN|BIRC5|BRCA1|TICRR|ATF2|HASPIN|KNTC1|NOP53|BUB1|ATM|ORC1|NDC80|TRIP13|BUB1B|CASP2|BARD1|ABRAXAS1|NABP1|CDC6|CCNB1|GTSE1|PIDD1|CHEK1|INCENP|MRE11|USP44|FANCD2|EME1|BRCC3|BLM|BUB3|SPC25	overexpression	CDCA8|CENPF|ZWINT|CLSPN|AURKB|BIRC5|CDC20|BRCA1|TICRR|HASPIN|BUB1|ORC1|DTL|TRIP13|CASP2|CDC6|BUB1B|CCNB1|GTSE1|EME1|FANCD2|INCENP|PBK|NDC80|SPC24|MAD2L1|PRKDC|NUF2
GO:0010498	proteasomal protein catabolic process	2.0198e-06	518	UBE2D3|CAV1|TBL1XR1|SOCS4|SH3BGRL|YOD1|UBE2W|RNF139|PBK|DNAJB9|RNF19A|APOE|GLMN|NKD2|CUL5|RCHY1|HECW1|ARRB1|SOCS5|UBE2K|CDC27|STYX|XPO1|SDCBP|JKAMP|FMR1|BIRC2|UGGT2|KIF14|STT3B|SIAH3|DNAJB14|UCHL5|FEM1C|TMTC3|CUL4B|CLOCK|FBXL3|LTN1|SPOPL|PSMA1|MDM2|FAM8A1|RNFT1|SUMO1|NUDT15|MAN1A1|RNF217|FBXL15|UBXN2B|SUMO2|PSMD10|RNF103|FBXO45|CLGN|ZYG11B|RAD23B|WWP1|CDC20|SGTB|PCNP|EDEM3|TMEM67|PSMD12|CD2AP|AUR…	knockdown		UBE2D3|TBL1XR1|SH3BGRL|SOCS4|UBE2W|RNF139|YOD1|RNF19A|DNAJB9|GLMN|CUL5|RCHY1|XPO1|SOCS5|JKAMP|CDC27|BIRC2|SDCBP|STYX|STT3B|FMR1|UBE2K|FEM1C|TMTC3|CUL4B|UCHL5|FBXL3|LTN1|DNAJB14|SPOPL|PSMA1|SUMO1|UGGT2|PBK|NUDT15|FAM8A1|RNFT1|SUMO2|RNF103|PSMD10|FBXO45|MDM2|RAD23B|FBXL15|UBXN2B|RNF217|WWP1|PCNP|SGTB|EDEM3|PSMD12|ZYG11B|TMEM67|UBE2B|CLOCK|CAV1|CD2AP|TRIM13|APPBP2|UBR3|DNAJC10|DNAAF4|KBTBD6|USP14|AP…
GO:0000086	G2/M transition of mitotic cell cycle	2.29162e-06	142	CCNA2|CDK1|CDC7|KIF14|CCNG1|RAB11A|ARPP19|FBXL3|CDK14|CDKN1A|BACH1|CALM2|TAOK1|FBXL15|GPR132|MASTL|MELK|CENPF|RAD21|AURKA|CLSPN|AURKB|RAD17|DTL|NAE1|NBN|PKMYT1|LATS1|BRCA1|FOXM1|RRM2B|TICRR|FBXL8|NOP53|ATM|ORC1|BRSK2|BARD1|ABRAXAS1|NABP1|CDC6|CCNB1|CHEK1|MRE11|CDC25C|BRCC3|BLM|CDC25A|PLCB1|CCNB3|FBXL6|FBXL17|FBXO5	overexpression|knockdown	CCNA2|MELK|AURKA|CENPF|CLSPN|CDC7|AURKB|FOXM1|BRCA1|TICRR|ORC1|DTL|CDC6|KIF14|CCNB1|CDC25C|CDC25A|RRM1|GPR132|CCNB3|PKMYT1|CDK14|CDKN1A|MASTL|APP|PLK1|FBXL8	CDK1|RAB11A|CCNG1|ARPP19|FBXL3|BACH1|CALM2|TAOK1|FBXL15|NAE1|NBN|RAD17|LATS1|RRM2B|RAD21|CDK14|CCNA2|CDKN1A|CDC7|ATM|NOP53|MASTL|BRSK2|KIF14|BARD1|BRCC3|NABP1|MRE11|ABRAXAS1|FBXL6|GPR132|CHEK1|FBXL17
GO:0051321	meiotic cell cycle	2.49454e-06	285	MYBL1|BRCA2|SGO2|MSX1|ASPM|FANCM|NDC1|NUF2|TTK|CCNE2|RAD51AP1|CDC27|RMI1|KIF18A|RBM7|LFNG|EREG|ESPL1|PPP2CA|SGO1|STAG2|TOP2A|EXO1|MCMDC2|MASTL|XRCC2|RAD54L|SYCP2|FANCA|WNT5A|FIGNL1|ACTR2|CDC20|MND1|RAD21|AURKA|RAD54B|UBE2B|SMC4|BRIP1|ANAPC4|PDIK1L|OSGIN2|HFM1|DMRT1|NBN|PKMYT1|BIRC5|SMC2|FBXO43|ACTR3|ANAPC13|ATRX|BUB1|ATM|SUN2|TERF1|NPM2|NDC80|ANAPC10|MEIOC|TRIP13|CENPC|BUB1B|RAD1|NCAPH|NEK2|PIWIL…	overexpression	LFNG|ESPL1|EXO1|MSX1|RAD54L|FANCA|AURKA|BIRC5|CDC20|MYBL1|BUB1|TRIP13|TOP2A|MND1|NCAPH|BUB1B|NEK2|PIWIL2|EME1|CDC25C|FANCD2|CCNE2|NCAPD2|INCENP|BRCA2|CDC25A|FBXO43|NDC80|SGO1|SMC2|MCMDC2|XRCC2|CCNB2|RAD51AP1|RAD51|CCNB3|NUF2|PKMYT1|P3H4|PSMC3IP|MASTL|NPM2|BRIP1|RAD54B|CKS2|ASPM|MSH5|PLK1|CCNA1|MLH3|PTTG1|TEX14|DMRT1|AGO4
GO:0006261	DNA-templated DNA replication	2.61102e-06	161	BRCA2|CDC7|FANCM|CCNE2|ORC4|GEN1|MMS22L|DBF4|ZGRF1|RFC3|CDK2AP1|NUCKS1|ATAD5|E2F8|PURA|GINS1|ETAA1|DNA2|ZMPSTE24|METTL4|CDC45|MCM4|POLQ|E2F7|TONSL|NBN|BRCA1|RRM2B|TICRR|HMGA1|WDHD1|ATRX|TERF1|ORC1|ENDOG|PRIMPOL|ORC5|BARD1|MCM10|CDC6|WDR18|NOC3L|LRWD1|ORC3|MCM8|MRE11|POLA2|EME1|ORC6|BLM|FAM111A|RECQL4|PRIM1|CORT|FBXO5|REV3L|CDT1|TIMELESS|RRM1	overexpression|knockdown	E2F8|CDC45|MCM4|CDC7|E2F7|BRCA1|POLQ|TICRR|HMGA1|ORC1|CDC6|MCM10|GINS1|EME1|CCNE2|ORC6|MCM8|ZGRF1|BRCA2|TIMELESS|RRM1|WDHD1|RAD51|POLA2|GINS2|MCM2|BOD1L1|DNA2|FEN1|TONSL|GINS4|ATAD5|MCM5|PRIM1|RFC1|LIG1|DDX11|PCNA|POLE	FANCM|ORC4|GEN1|MMS22L|NUCKS1|CDK2AP1|RFC3|BRCA2|PURA|DBF4|ETAA1|METTL4|ZMPSTE24|ATAD5|NBN|CCNE2|RRM2B|ATRX|ZGRF1|CDC7|DNA2|ORC5|TERF1|ENDOG|NOC3L|LRWD1|ORC3|BARD1|WDR18|MRE11|TONSL|REV3L|PRIMPOL|GINS1|RECQL4|ORC2|ZNF365|CORT|WRN|POLE2|CDT1|BLM|WIZ|FBXO5|CENPX|CDC34|FAM111A|MUS81|THOC1|TIPIN|RECQL|PNKP|POLD1|DSCC1|ATR
GO:0001503	ossification	2.61402e-06	415	S1PR1|RBPJ|WNT11|BMPR1B|IL6ST|BMP5|COL1A1|SLC8A1|STC1|KREMEN2|SMAD5|CBS|IGFBP3|HAND2|SFRP1|HGF|LGR4|OMD|SFRP2|PTH1R|FGF2|CDK6|CREB3L1|ITGA11|BCAP29|RORB|SMAD4|YAP1|GPM6B|CBFB|MMP16|ASF1A|PTHLH|TFAP2A|KREMEN1|MGP|COL5A2|ZMPSTE24|RRAS2|BMPR1A|FBXL15|PPP3CA|BMP3|ALPL|FGFR3|SYNCRIP|SUCO|CCR1|WNT5A|SATB2|SGMS2|ID3|FIGNL1|MINPP1|ACTN3|TNFAIP6|ID4|ACHE|MN1|IGSF10|COL2A1|GLI2|IFT80|ADAMTS7|TMEM64|LTBP3|T…	overexpression	S1PR1|BMP5|SLC8A1|BMPR1B|IGFBP3|HAND2|COL1A1|SFRP1|SFRP2|STC1|HGF|ITGA11|PTH1R|COL5A2|MGP|PTHLH|WNT11|KREMEN1|ALPL|CBS|CREB3L1|RORB|GLI2|TFAP2A|IGSF10|CCR1|BMP3|MN1|COL1A2|TNFAIP6|GPC3|BMP2K|KREMEN2|COL6A1|PRKD1|CLTC|VCAN|NOG|RFLNA|NOTCH1|ISG15|OSTF1|BMP4|CRIM1|XYLT1|LTBP3|CEBPA|CSGALNACT1|TNC|KAZALD1|TCIRG1|ID3|ENPP1|DKK1|MMP2|ACVR2B|RBPJ|PPARG|VDR|COL2A1|FAT4|FGF18|CSF1
GO:1902850	microtubule cytoskeleton organization involved in mitosis	3.16512e-06	165	GJA1|MAD2L1|KIF11|CENPE|NUF2|TTK|CHMP2B|CDCA8|CEP97|TACC3|RAB11A|ESPL1|DLGAP5|MAP9|SASS6|STAG2|CENPH|UBXN2B|CDC20|AURKA|SPAST|ANKRD53|AURKB|DCTN6|BIRC5|TPX2|MAP1S|CCSAP|KIF15|WDR62|PKD1|SUN2|MAPRE1|NDC80|STIL|GPSM1|CEP126|PIBF1|CHMP5|KIF4A|ENKD1|ABRAXAS1|MZT1|MYBL2|ANKFN1|NEK2|CCNB1|KIFC2|INCENP|TNKS|ABRAXAS2|KIFC1|CCDC61|LSM14A|RIPOR2|SPC25|ITGB1|CLTC	overexpression	CDCA8|ESPL1|TACC3|AURKA|AURKB|BIRC5|CDC20|TPX2|DLGAP5|KIF15|STIL|KIF4A|KIF11|ANKFN1|CCNB1|NEK2|MYBL2|CENPE|KIFC1|RIPOR2|INCENP|NDC80|WDR62|CLTC|CENPA
REAC:R-HSA-1650814	Collagen biosynthesis and modifying enzymes	3.91028e-06	67	COL9A3|COL25A1|COL5A3|COL1A1|COL3A1|COL26A1|PLOD2|COL5A1|TLL1|P4HA1|COL4A2|COL22A1|COL4A1|COL5A2|COL23A1|COL8A1|COL2A1|COL1A2|COL6A3|COL8A2|P3H2|COL18A1|PCOLCE2|ADAMTS3|SERPINH1|COL21A1|COL11A2|COL6A1|COL16A1|P4HA2|PLOD1|COL9A2	overexpression	COL9A3|COL3A1|COL5A3|COL26A1|COL25A1|COL1A1|COL4A2|COL22A1|TLL1|COL4A1|COL5A1|COL5A2|COL8A1|P4HA1|COL23A1|COL6A3|COL1A2|P3H2|PCOLCE2|SERPINH1|COL6A1|P4HA2|PLOD1|COL8A2|ADAMTS3|COL14A1|TLL2|COL21A1
GO:0007094	mitotic spindle assembly checkpoint signaling	4.23931e-06	46	MAD2L1|NUF2|TTK|CDCA8|GEN1|ZWILCH|CDC20|CENPF|AURKB|ZWINT|BIRC5|HASPIN|KNTC1|BUB1|ATM|NDC80|TRIP13|BUB1B|CCNB1|INCENP|USP44|BUB3|SPC25|CDT1|SPC24|XRCC3|SPDL1	overexpression	CDCA8|CENPF|ZWINT|AURKB|BIRC5|CDC20|HASPIN|BUB1|TRIP13|BUB1B|CCNB1|INCENP|NDC80|SPC24|MAD2L1|NUF2|KNTC1|PLK1|TEX14
GO:0071173	spindle assembly checkpoint signaling	4.23931e-06	46	MAD2L1|NUF2|TTK|CDCA8|GEN1|ZWILCH|CDC20|CENPF|AURKB|ZWINT|BIRC5|HASPIN|KNTC1|BUB1|ATM|NDC80|TRIP13|BUB1B|CCNB1|INCENP|USP44|BUB3|SPC25|CDT1|SPC24|XRCC3|SPDL1	overexpression	CDCA8|CENPF|ZWINT|AURKB|BIRC5|CDC20|HASPIN|BUB1|TRIP13|BUB1B|CCNB1|INCENP|NDC80|SPC24|MAD2L1|NUF2|KNTC1|PLK1|TEX14
GO:0071174	mitotic spindle checkpoint signaling	4.23931e-06	46	MAD2L1|NUF2|TTK|CDCA8|GEN1|ZWILCH|CDC20|CENPF|AURKB|ZWINT|BIRC5|HASPIN|KNTC1|BUB1|ATM|NDC80|TRIP13|BUB1B|CCNB1|INCENP|USP44|BUB3|SPC25|CDT1|SPC24|XRCC3|SPDL1	overexpression	CDCA8|CENPF|ZWINT|AURKB|BIRC5|CDC20|HASPIN|BUB1|TRIP13|BUB1B|CCNB1|INCENP|NDC80|SPC24|MAD2L1|NUF2|KNTC1|PLK1|TEX14
GO:0090068	positive regulation of cell cycle process	4.27546e-06	252	ECT2|MAD2L1|MSX1|PBK|PLK4|CDK1|KIF20B|CDC7|RDX|NCAPG|SLF1|RAD51AP1|CDCA8|GEN1|CDC27|DBF4|KIF14|ADAMTS1|EREG|RAB11A|ESPL1|ATAD5|E2F8|CUL4B|RB1|DLGAP5|SASS6|PKN2|MDM2|RRM2|PHIP|UBXN2B|DRD2|WNT5A|RAD21|E2F7|AURKA|UBE2B|TGFA|SMC4|SMC5|SPAST|MTBP|AURKB|PDGFRB|DTL|DMRT1|CDCA5|BIRC5|SLF2|RRM2B|UBE2C|SMC2|RAD18|GLI1|ATRX|LSM11|NPM2|NDC80|SPAG5|DDX3X|STIL|FAM83D|CDC73|NCAPH|CDC6|PIWIL2|CCNB1|INCENP|ANXA1|…	overexpression	CDCA8|ADAMTS1|E2F8|ESPL1|DRD2|MSX1|RRM2|AURKA|TGFA|CDC7|CDCA5|AURKB|E2F7|BIRC5|UBE2C|DLGAP5|PDGFRB|PLK4|SPAG5|NCAPG|DTL|STIL|FAM83D|NCAPH|CDC6|KIF14|CCNB1|ANXA1|PIWIL2|CDC25C|INCENP|CDC25A|PBK|NDC80|SMC2|RRM1
GO:0051983	regulation of chromosome segregation	4.8029e-06	127	MAD2L1|CENPE|NUF2|NCAPG|TTK|CDCA8|GEN1|CDC27|TACC3|ESPL1|RB1|KIF2C|DLGAP5|ZWILCH|CDCA2|CDC20|RIOK2|CENPF|RAD21|MKI67|SMC4|SMC5|ANAPC4|AURKB|ZWINT|PHF10|BIRC5|UBE2C|SMC2|HASPIN|RAD18|KNTC1|BUB1|ATM|PUM2|NDC80|TRIP13|BUB1B|NCAPH|CDC6|CCNB1|INCENP|SMARCD3|USP44|SMARCE1|BUB3|SPC25|FBXO5|CDT1|SPC24|XRCC3|SPDL1	overexpression	CDCA8|KIF2C|ESPL1|TACC3|CDCA2|CENPF|MKI67|ZWINT|AURKB|BIRC5|CDC20|UBE2C|DLGAP5|HASPIN|BUB1|NCAPG|TRIP13|NCAPH|CDC6|BUB1B|CCNB1|CENPE|INCENP|NDC80|SMC2|SPC24|MAD2L1|NUF2|DPF3
GO:0051985	negative regulation of chromosome segregation	5.23875e-06	52	MAD2L1|NUF2|TTK|CDCA8|GEN1|ZWILCH|CDC20|CENPF|RAD21|AURKB|ZWINT|BIRC5|HASPIN|KNTC1|BUB1|ATM|NDC80|TRIP13|BUB1B|CCNB1|INCENP|USP44|BUB3|SPC25|FBXO5|CDT1|SPC24|XRCC3|SPDL1	overexpression	CDCA8|CENPF|ZWINT|AURKB|BIRC5|CDC20|HASPIN|BUB1|TRIP13|BUB1B|CCNB1|INCENP|NDC80|SPC24|MAD2L1|NUF2|KNTC1|PLK1|PTTG1|TEX14
GO:1905819	negative regulation of chromosome separation	5.23875e-06	52	MAD2L1|NUF2|TTK|CDCA8|GEN1|ZWILCH|CDC20|CENPF|RAD21|AURKB|ZWINT|BIRC5|HASPIN|KNTC1|BUB1|ATM|NDC80|TRIP13|BUB1B|CCNB1|INCENP|USP44|BUB3|SPC25|FBXO5|CDT1|SPC24|XRCC3|SPDL1	overexpression	CDCA8|CENPF|ZWINT|AURKB|BIRC5|CDC20|HASPIN|BUB1|TRIP13|BUB1B|CCNB1|INCENP|NDC80|SPC24|MAD2L1|NUF2|KNTC1|PLK1|PTTG1|TEX14
REAC:R-HSA-68882	Mitotic Anaphase	5.3026e-06	228	SGO2|MAD2L1|CENPQ|CDK1|CENPE|NDC1|NUF2|UBE2E1|CHMP2B|CENPU|CDCA8|TNPO1|CDC27|XPO1|PPP1CC|KIF18A|SKA2|ESPL1|ITGB3BP|CENPK|KIF2C|PSMA1|UBE2D1|PPP2CA|ZWILCH|SUMO1|SGO1|STAG2|CENPH|KNL1|TAOK1|ERCC6L|PSMD10|PPP2R5E|CDC20|CENPF|LMNB1|RAD21|PSMD12|NUP54|SPAST|ANAPC4|AURKB|ZWINT|LBR|B9D2|PDS5A|CDCA5|BIRC5|UBE2C|KNTC1|BUB1|MAPRE1|NDC80|LEMD3|ANAPC10|CENPC|PPP2R5C|BUB1B|UBE2S|PSMC6|CCNB1|INCENP|PSMA2|PDS5B…	overexpression|knockdown	CDCA8|KIF2C|ESPL1|CENPU|LMNB1|CENPF|ZWINT|CDCA5|AURKB|BIRC5|CDC20|UBE2C|BUB1|BUB1B|CCNB1|CENPE|INCENP|ERCC6L|NDC80|SGO1|CENPA|SPC24|CCNB2|NUP54|PDS5A|CENPI|MAD2L1|NUF2|KNL1|VRK1|SKA1|KNTC1|CENPN|RCC1|DSN1|PLK1|TUBB6|NUP205|PTTG1	CENPQ|SGO2|UBE2E1|CHMP2B|TNPO1|XPO1|PPP1CC|CDC27|CDK1|NDC1|MAD2L1|SKA2|ITGB3BP|KIF18A|PSMA1|PPP2CA|UBE2D1|SUMO1|STAG2|TAOK1|CENPK|NUF2|PSMD10|ZWILCH|PPP2R5E|CENPE|PSMD12|CENPH|SPAST
GO:0008608	attachment of spindle microtubules to kinetochore	5.31484e-06	43	ECT2|CENPE|NUF2|CDCA8|RB1|KIF2C|SGO1|KNL1|AURKB|BIRC5|MAPRE1|NDC80|SPAG5|CENPC|ABRAXAS1|NEK2|CCNB1|INCENP|ABRAXAS2|KNSTRN|BUB3|SPC25|CDT1|SPC24|EML4|CDC42	overexpression|knockdown	CDCA8|KIF2C|AURKB|BIRC5|SPAG5|CCNB1|NEK2|CENPE|KNSTRN|INCENP|NDC80|SGO1|SPC24|NUF2|KNL1|ECT2	ECT2|RB1|NUF2|CENPE|MAPRE1|KNL1|SGO1|CENPC|ABRAXAS1|ABRAXAS2|BUB3|EML4|CDC42|ZNF207|APC|RMDN1|SPC25|MIS12|CDT1
REAC:R-HSA-2555396	Mitotic Metaphase and Anaphase	5.48265e-06	229	SGO2|MAD2L1|CENPQ|CDK1|CENPE|NDC1|NUF2|UBE2E1|CHMP2B|CENPU|CDCA8|TNPO1|CDC27|XPO1|PPP1CC|KIF18A|SKA2|ESPL1|ITGB3BP|CENPK|KIF2C|PSMA1|UBE2D1|PPP2CA|ZWILCH|SUMO1|SGO1|STAG2|CENPH|KNL1|TAOK1|ERCC6L|PSMD10|PPP2R5E|CDC20|CENPF|LMNB1|RAD21|PSMD12|NUP54|SPAST|ANAPC4|AURKB|ZWINT|LBR|B9D2|PDS5A|CDCA5|BIRC5|UBE2C|KNTC1|BUB1|MAPRE1|NDC80|LEMD3|ANAPC10|CENPC|PPP2R5C|BUB1B|UBE2S|PSMC6|CCNB1|INCENP|PSMA2|PDS5B…	overexpression|knockdown	CDCA8|KIF2C|ESPL1|CENPU|LMNB1|CENPF|ZWINT|CDCA5|AURKB|BIRC5|CDC20|UBE2C|BUB1|BUB1B|CCNB1|CENPE|INCENP|ERCC6L|NDC80|SGO1|CENPA|SPC24|CCNB2|NUP54|PDS5A|CENPI|MAD2L1|NUF2|KNL1|VRK1|SKA1|KNTC1|CENPN|RCC1|DSN1|PLK1|TUBB6|NUP205|PTTG1	CENPQ|SGO2|UBE2E1|CHMP2B|TNPO1|XPO1|PPP1CC|CDC27|CDK1|NDC1|MAD2L1|SKA2|ITGB3BP|KIF18A|PSMA1|PPP2CA|UBE2D1|SUMO1|STAG2|TAOK1|CENPK|NUF2|PSMD10|ZWILCH|PPP2R5E|CENPE|PSMD12|CENPH|SPAST
GO:0051306	mitotic sister chromatid separation	5.54532e-06	64	MAD2L1|NUF2|TTK|CDCA8|GEN1|CDC27|ESPL1|RB1|DLGAP5|ZWILCH|CDC20|CENPF|RAD21|AURKB|ZWINT|BIRC5|HASPIN|KNTC1|BUB1|ATM|NDC80|TRIP13|BUB1B|CCNB1|INCENP|USP44|BUB3|SPC25|FBXO5|CDT1|SPC24|XRCC3|SPDL1	overexpression	CDCA8|ESPL1|CENPF|ZWINT|AURKB|BIRC5|CDC20|DLGAP5|HASPIN|BUB1|TRIP13|BUB1B|CCNB1|INCENP|NDC80|SPC24|MAD2L1|NUF2|KNTC1|PLK1|PTTG1|TEX14
GO:0051304	chromosome separation	6.32023e-06	80	MAD2L1|NUF2|NCAPG|TTK|CDCA8|GEN1|CDC27|ESPL1|RB1|DLGAP5|ZWILCH|SMARCAD1|CDC20|CENPF|RAD21|SMC4|AURKB|ZWINT|BIRC5|SMC2|HASPIN|KNTC1|BUB1|ATM|NDC80|TRIP13|BUB1B|NCAPH|CCNB1|INCENP|USP44|BUB3|SPC25|FBXO5|CDT1|SPC24|XRCC3|SPDL1	overexpression	CDCA8|ESPL1|CENPF|ZWINT|AURKB|BIRC5|CDC20|DLGAP5|HASPIN|BUB1|NCAPG|TRIP13|NCAPH|BUB1B|CCNB1|INCENP|NDC80|SMC2|SPC24|MAD2L1|NUF2
GO:0045787	positive regulation of cell cycle	6.3505e-06	351	ECT2|BRCA2|MAD2L1|MSX1|PBK|PLK4|CDK1|KIF20B|CDC7|RDX|DYNLT3|NCAPG|SLF1|RAD51AP1|CDCA8|CCPG1|GEN1|CDC27|RPS6KB1|DBF4|LFNG|KIF14|ADAMTS1|EREG|RAB11A|ESPL1|ATAD5|E2F8|EIF4E|CUL4B|RB1|DLGAP5|SASS6|PKN2|TBX3|PROX1|MDM2|RRM2|PHIP|UBXN2B|PSMD10|DRD2|PKD2|WNT5A|RAD21|E2F7|AURKA|UBE2B|TGFA|SMC4|SMC5|SPAST|MTBP|AURKB|PDGFRB|DTL|DMRT1|CDCA5|BIRC5|SLF2|RRM2B|UBE2C|SMC2|NKX3-1|RAD18|GLI1|ATRX|LSM11|PKD1|CCNT2…	overexpression	CDCA8|LFNG|ADAMTS1|E2F8|ESPL1|TBX3|DRD2|MSX1|RRM2|AURKA|TGFA|CDC7|CDCA5|AURKB|E2F7|BIRC5|UBE2C|NKX3-1|DLGAP5|PDGFRB|PLK4|SPAG5|NCAPG|DTL|STIL|FAM83D|NCAPH|CDC6|KIF14|CCNB1|RPS15A|ANXA1|PIWIL2|LGMN|CDC25C|INCENP|BRCA2|CDC25A|PBK|NDC80|SMC2|RRM1
REAC:R-HSA-8948216	Collagen chain trimerization	7.60649e-06	44	COL9A3|COL25A1|COL5A3|COL1A1|COL3A1|COL26A1	overexpression	COL9A3|COL3A1|COL5A3|COL26A1|COL25A1|COL1A1|COL4A2|COL22A1|COL4A1|COL5A1|COL5A2|COL8A1
GO:0031577	spindle checkpoint signaling	8.27055e-06	47	MAD2L1|NUF2|TTK|CDCA8|GEN1|ZWILCH|CDC20|CENPF|AURKB|ZWINT|BIRC5|HASPIN|KNTC1|BUB1|ATM|NDC80|TRIP13|BUB1B|CCNB1|INCENP|USP44|BUB3|SPC25|CDT1|SPC24|XRCC3|SPDL1	overexpression	CDCA8|CENPF|ZWINT|AURKB|BIRC5|CDC20|HASPIN|BUB1|TRIP13|BUB1B|CCNB1|INCENP|NDC80|SPC24|MAD2L1|NUF2|KNTC1|PLK1|TEX14
GO:0007091	metaphase/anaphase transition of mitotic cell cycle	8.87463e-06	94	MAD2L1|CENPE|NUF2|TTK|CDCA8|GEN1|CDC27|TACC3|ESPL1|RB1|DLGAP5|ZWILCH|CDC20|RIOK2|CENPF|RAD21|ANAPC4|AURKB|ZWINT|PHF10|BIRC5|UBE2C|HASPIN|KNTC1|BUB1|ATM|NDC80|TRIP13|BUB1B|CDC6|CCNB1|INCENP|SMARCD3|USP44|SMARCE1|BUB3|SPC25|FBXO5|CDT1|SPC24|XRCC3|SPDL1	overexpression	CDCA8|ESPL1|TACC3|CENPF|ZWINT|AURKB|BIRC5|CDC20|UBE2C|DLGAP5|HASPIN|BUB1|TRIP13|CDC6|BUB1B|CCNB1|CENPE|INCENP|NDC80|SPC24|MAD2L1|NUF2|DPF3
GO:0051129	negative regulation of cellular component organization	9.07814e-06	697	S1PR1|GMFB|CAV1|SEMA3E|MAD2L1|DAB1|PFN2|VBP1|CAPZA1|EPHA7|PAQR3|APOE|SEMA3F|DCP2|RDX|HGF|NUF2|HMGB1|MTPN|TTK|DPP4|CDCA8|GEN1|CDH5|SEMA3A|CEP97|FEZ2|SACS|EMILIN1|SDCBP|DACT1|ID1|BIRC2|DNM3|KIF14|MAP2|ODF2L|FGF13|ESPL1|PTEN|SMAD4|YAP1|BOK|TLX2|CAPZA2|SUB1|ZWILCH|KREMEN1|DCC|TOP2A|TAOK1|THY1|PPP3CA|PSMD10|POT1|TMOD2|TWF1|WNT5A|ITGAV|TSPO|RHPN1|CAMSAP2|NAV3|CDC20|SEMA3C|TMEM67|CENPF|RAD21|XRN1|SPTBN2…	overexpression	S1PR1|DAB1|CDCA8|CDH5|DACT1|HGF|SEMA3E|DNM3|ID1|EPHA7|SEMA3F|ESPL1|THY1|KREMEN1|MAP2|APOE|CENPF|EMILIN1|CAV1|DPP4|NAV3|ZWINT|DCC|AURKB|BIRC5|CDC20|TPX2|BRCA1|TMEFF2|TLX2|ROBO2|HASPIN|BOK|AR|BUB1|NTN1|TRIP13|CLU|RHPN1|TOP2A|TRPV4|KIF14|THBS1|BUB1B|CCNB1|ARHGAP6|SEMA3G|INCENP|ARHGAP24|FBXO43|NDC80|PRKD1|EFNB2|SPC24|RHPN2|NOTCH1|SPTBN2|MAD2L1|HES1|ITGA3|MCM2|PMP22|PIF1|PLEKHH2|NUF2|EFNA1|BMP4|OMA1|C…
GO:0030071	regulation of mitotic metaphase/anaphase transition	1.02514e-05	91	MAD2L1|CENPE|NUF2|TTK|CDCA8|GEN1|CDC27|ESPL1|RB1|DLGAP5|ZWILCH|CDC20|RIOK2|CENPF|RAD21|ANAPC4|AURKB|ZWINT|PHF10|BIRC5|UBE2C|HASPIN|KNTC1|BUB1|ATM|NDC80|TRIP13|BUB1B|CDC6|CCNB1|INCENP|SMARCD3|USP44|SMARCE1|BUB3|SPC25|FBXO5|CDT1|SPC24|XRCC3|SPDL1	overexpression	CDCA8|ESPL1|CENPF|ZWINT|AURKB|BIRC5|CDC20|UBE2C|DLGAP5|HASPIN|BUB1|TRIP13|CDC6|BUB1B|CCNB1|CENPE|INCENP|NDC80|SPC24|MAD2L1|NUF2|DPF3
GO:0043161	proteasome-mediated ubiquitin-dependent protein catabolic process	1.02716e-05	448	UBE2D3|CAV1|TBL1XR1|SOCS4|SH3BGRL|YOD1|UBE2W|PBK|DNAJB9|RNF19A|GLMN|NKD2|CUL5|RCHY1|HECW1|ARRB1|SOCS5|UBE2K|CDC27|STYX|XPO1|SDCBP|JKAMP|BIRC2|KIF14|STT3B|SIAH3|DNAJB14|UCHL5|FEM1C|CUL4B|CLOCK|FBXL3|LTN1|SPOPL|PSMA1|MDM2|FAM8A1|SUMO1|MAN1A1|RNF217|FBXL15|UBXN2B|SUMO2|PSMD10|RNF103|FBXO45|CLGN|ZYG11B|RAD23B|WWP1|CDC20|SGTB|PCNP|EDEM3|TMEM67|PSMD12|CD2AP|AURKA|UBE2B|FBXL16|SVIP|TRIM13|ANAPC4|DNAJC10…	knockdown		UBE2D3|TBL1XR1|SH3BGRL|SOCS4|UBE2W|YOD1|RNF19A|DNAJB9|GLMN|CUL5|RCHY1|XPO1|SOCS5|JKAMP|CDC27|BIRC2|SDCBP|STYX|STT3B|UBE2K|FEM1C|CUL4B|UCHL5|FBXL3|LTN1|DNAJB14|SPOPL|PSMA1|SUMO1|PBK|FAM8A1|SUMO2|RNF103|PSMD10|FBXO45|MDM2|RAD23B|FBXL15|UBXN2B|RNF217|WWP1|PCNP|SGTB|EDEM3|PSMD12|ZYG11B|TMEM67|UBE2B|CLOCK|CAV1|CD2AP|TRIM13|APPBP2|UBR3|DNAJC10|KBTBD6|USP14|APC2|UBE2J1|CUL2|ANAPC13|SMURF2|KLHL42|GCLC|AT…
REAC:R-HSA-1474244	Extracellular matrix organization	1.08364e-05	298	COL9A3|COL25A1|COL5A3|SPARC|DCN|COL1A1|COL3A1|COL26A1|CD47|FBLN1|LUM|PLOD2|COL5A1|TLL1|ITGA7|P4HA1|AGRN|ITGA6|COL4A2|ITGB8|VCAM1|MFAP5|ELN|ITGA2	overexpression	COL9A3|SPARC|DCN|COL3A1|FBLN1|COL5A3|COL26A1|COL25A1|COL1A1|ITGA7|COL4A2|VCAM1|EFEMP1|ELN|COL22A1|AGRN|ADAMTS1|ITGA11|TLL1|COL4A1|COL5A1|CAPN6|COL5A2|MMP11|LOXL3|COL8A1|ITGA9|LAMA4|LUM|ITGA2|EMILIN1|P4HA1|A2M|HSPG2|ITGA10|ADAMTS4|COL23A1|COL6A3|MMP15|COL1A2|NID1|P3H2|PCOLCE2|ITGA6|ICAM1|ITGA1|THBS1|FN1|SERPINH1|ADAMTS5|COL6A1|P4HA2|PLOD1|VCAN|COL8A2|ADAMTS3|COL14A1|TLL2|ITGA3|LAMA5|MFAP5|COL21A1|…
GO:0007052	mitotic spindle organization	1.1598e-05	133	KIF11|CENPE|NUF2|TTK|CHMP2B|CDCA8|CEP97|TACC3|RAB11A|DLGAP5|MAP9|SASS6|STAG2|CENPH|CDC20|AURKA|SPAST|ANKRD53|AURKB|DCTN6|BIRC5|TPX2|MAP1S|CCSAP|KIF15|WDR62|PKD1|SUN2|NDC80|STIL|CEP126|PIBF1|CHMP5|KIF4A|ABRAXAS1|MZT1|MYBL2|NEK2|CCNB1|KIFC2|INCENP|TNKS|ABRAXAS2|KIFC1|CCDC61|LSM14A|RIPOR2|SPC25|CLTC	overexpression	CDCA8|TACC3|AURKA|AURKB|BIRC5|CDC20|TPX2|DLGAP5|KIF15|STIL|KIF4A|KIF11|CCNB1|NEK2|MYBL2|CENPE|KIFC1|RIPOR2|INCENP|NDC80|WDR62|CLTC
GO:0044839	cell cycle G2/M phase transition	1.3217e-05	157	CCNA2|CDK1|CDC7|KIF14|CCNG1|RAB11A|ARPP19|ATAD5|FBXL3|CDK14|CDKN1A|BACH1|CALM2|TAOK1|FBXL15|GPR132|MASTL|MELK|CENPF|RAD21|AURKA|CLSPN|AURKB|RAD17|DTL|NAE1|NBN|PKMYT1|LATS1|BRCA1|FOXM1|RRM2B|TICRR|FBXL8|NOP53|ATM|ORC1|NDC80|BRSK2|BARD1|ABRAXAS1|NABP1|CDC6|CCNB1|CHEK1|MRE11|CDC25C|BRCC3|BLM|CDC25A|PLCB1|CCNB3|FBXL6|FBXL17|FBXO5|RRM1|VPS4B|CCNB2	overexpression	CCNA2|MELK|AURKA|CENPF|CLSPN|CDC7|AURKB|FOXM1|BRCA1|TICRR|ORC1|DTL|CDC6|KIF14|CCNB1|CDC25C|CDC25A|NDC80|RRM1|GPR132|CCNB2|CCNB3|PKMYT1|CDK14|CDKN1A|MASTL|APP|PLK1|ATAD5|NEK10|FBXL8
GO:0051640	organelle localization	1.96973e-05	571	GJA1|BORCS7|MAD2L1|RNF13|ARMC1|DAB1|CENPQ|ARL8B|ASPM|KIT|CENPE|RAB1A|RAB8B|NUF2|CHMP2B|RAB3B|CDCA8|XPO1|EXOC5|SDCBP|KIF18A|TBC1D23|ARL6|EXOC6|ABCE1|AP3S1|KIF14|MAP2|TRAPPC6A|TMED10|VAMP7|RAB11A|ESPL1|STXBP3|PTEN|STX7|FAM91A1|TMED2|KIF2C|DLGAP5|RAB10|PDCD10|TMEM106B|MYO1B|RAB6A|STXBP2|ITGA4|UBXN2B|ARMCX3|TRIP11|FAM98A|POLR2M|NMD3|SNX4|ACTR2|CAV2|SAR1B|MILR1|SHROOM2|RIOK2|CENPF|LMNB1|PCLO|IL13RA2|D…	knockdown		GJA1|ARMC1|BORCS7|CENPQ|ARL8B|RAB1A|RAB8B|CHMP2B|XPO1|ARL6|TBC1D23|SDCBP|EXOC6|AP3S1|EXOC5|MAD2L1|RNF13|RAB11A|ASPM|TMED10|VAMP7|STXBP3|ABCE1|PTEN|TMED2|FAM91A1|KIF18A|STX7|RAB10|PDCD10|RAB6A|TMEM106B|ITGA4|NUF2|POLR2M|ARMCX3|SNX4|UBXN2B|NMD3|SAR1B|RIOK2|ACTR2|CENPE|UBE2B|SPAST|FAM98A|PICALM|RHOT1|TRIP11|IL13RA2|DNM1L|YWHAZ|TRAPPC13|BLOC1S6|MAP1S|VAMP3|AP1AR|ACTR3|ANKRD53|KIF5B|LLGL2|NLGN1|MAPRE1…
REAC:R-HSA-1474290	Collagen formation	2.20512e-05	89	COL9A3|COL25A1|COL5A3|COL1A1|COL3A1|COL26A1|PLOD2|COL5A1|TLL1|P4HA1|ITGA6|COL4A2|COL22A1|COL4A1|LOXL3|COL5A2|COL23A1|COL8A1|COL2A1|COL1A2|COL6A3|COL8A2|LOX|P3H2|COL18A1|PCOLCE2|ADAMTS3|SERPINH1|COL21A1|LOXL1|COL11A2|COL6A1|COL16A1|PLEC|P4HA2|PLOD1	overexpression	COL9A3|COL3A1|COL5A3|COL26A1|COL25A1|COL1A1|COL4A2|COL22A1|TLL1|COL4A1|COL5A1|COL5A2|LOXL3|COL8A1|P4HA1|COL23A1|COL6A3|COL1A2|P3H2|PCOLCE2|ITGA6|SERPINH1|COL6A1|P4HA2|PLOD1|COL8A2|ADAMTS3|COL14A1|TLL2|COL21A1|PXDN|P4HB|COL4A6|COL16A1|LOXL1|COL2A1
GO:0044784	metaphase/anaphase transition of cell cycle	2.84993e-05	97	MAD2L1|CENPE|NUF2|TTK|CDCA8|GEN1|CDC27|TACC3|ESPL1|RB1|DLGAP5|ZWILCH|CDC20|RIOK2|CENPF|RAD21|ANAPC4|AURKB|ZWINT|PHF10|BIRC5|UBE2C|HASPIN|KNTC1|BUB1|ATM|NDC80|TRIP13|BUB1B|CDC6|CCNB1|INCENP|SMARCD3|USP44|SMARCE1|BUB3|SPC25|FBXO5|CDT1|SPC24|XRCC3|SPDL1	overexpression	CDCA8|ESPL1|TACC3|CENPF|ZWINT|AURKB|BIRC5|CDC20|UBE2C|DLGAP5|HASPIN|BUB1|TRIP13|CDC6|BUB1B|CCNB1|CENPE|INCENP|NDC80|SPC24|MAD2L1|NUF2|DPF3
GO:0006281	DNA repair	2.87173e-05	582	UBE2D3|MORF4L1|HMGA2|BRCA2|UBE2W|CDK1|CDC7|PPP4R3B|FANCM|HMGB1|RCHY1|ESCO2|RADX|RIF1|SLF1|RAD51AP1|UBE2V2|GEN1|RMI1|FANCB|MMS22L|FMR1|USP1|RFC3|UCHL5|NUCKS1|NSD2|RNF138|CUL4B|PMS1|NEIL3|ASF1A|DEK|SLC30A9|ETAA1|DNA2|SUMO1|EEPD1|BACH1|ZMPSTE24|TAOK1|HLTF|EXO1|USP45|TDP2|BTG2|HMGB2|PARPBP|MCMDC2|POT1|PPP4R2|MGMT|XRCC2|SMARCAD1|CDC45|RAD54L|RAD23B|MCM4|POLQ|FANCA|FIGNL1|ACTR2|LIG4|POLK|RAD21|PCLAF|TO…	knockdown		UBE2D3|MORF4L1|HMGA2|UBE2W|PPP4R3B|FANCM|HMGB1|RIF1|RCHY1|SLF1|UBE2V2|CDK1|RMI1|GEN1|FMR1|MMS22L|NUCKS1|RNF138|CUL4B|PMS1|USP1|RFC3|UCHL5|BRCA2|ASF1A|DEK|ETAA1|SUMO1|BACH1|SLC30A9|USP45|TDP2|POT1|HLTF|TAOK1|PPP4R2|ZMPSTE24|RAD23B|ESCO2|PARPBP|ACTR2|LIG4|POLK|FIGNL1|UBE2B|ZBTB1|SMCHD1|RAD51AP1|FANCB|SMARCAD1|NBN|SHLD2|RAD17|SMC5|GTF2H2|CCDC117|UBE2N|RRM2B|PHF10|RAD21|GTF2H2C|ATRX|SFR1|YEATS4|TADA1…
GO:0033047	regulation of mitotic sister chromatid segregation	3.02964e-05	55	MAD2L1|NUF2|TTK|CDCA8|GEN1|ZWILCH|CDC20|CENPF|RAD21|AURKB|ZWINT|BIRC5|HASPIN|KNTC1|BUB1|ATM|NDC80|TRIP13|BUB1B|CCNB1|INCENP|USP44|BUB3|SPC25|FBXO5|CDT1|SPC24|XRCC3|SPDL1	overexpression	CDCA8|CENPF|ZWINT|AURKB|BIRC5|CDC20|HASPIN|BUB1|TRIP13|BUB1B|CCNB1|INCENP|NDC80|SPC24|MAD2L1|NUF2|KNTC1|PLK1|PTTG1|TEX14
GO:1902099	regulation of metaphase/anaphase transition of cell cycle	3.35235e-05	94	MAD2L1|CENPE|NUF2|TTK|CDCA8|GEN1|CDC27|ESPL1|RB1|DLGAP5|ZWILCH|CDC20|RIOK2|CENPF|RAD21|ANAPC4|AURKB|ZWINT|PHF10|BIRC5|UBE2C|HASPIN|KNTC1|BUB1|ATM|NDC80|TRIP13|BUB1B|CDC6|CCNB1|INCENP|SMARCD3|USP44|SMARCE1|BUB3|SPC25|FBXO5|CDT1|SPC24|XRCC3|SPDL1	overexpression	CDCA8|ESPL1|CENPF|ZWINT|AURKB|BIRC5|CDC20|UBE2C|DLGAP5|HASPIN|BUB1|TRIP13|CDC6|BUB1B|CCNB1|CENPE|INCENP|NDC80|SPC24|MAD2L1|NUF2|DPF3
REAC:R-HSA-9648025	EML4 and NUDC in mitotic spindle formation	3.388e-05	115	SGO2|MAD2L1|CENPQ|CENPE|NEK7|NUF2|CENPU|CDCA8|XPO1|PPP1CC|KIF18A|SKA2|ITGB3BP|CENPK|KIF2C|PPP2CA|ZWILCH|SGO1|CENPH|KNL1|TAOK1|ERCC6L|PPP2R5E|CDC20|CENPF|AURKB|ZWINT|B9D2|BIRC5|KNTC1|BUB1|MAPRE1|NDC80|CENPC|PPP2R5C|BUB1B|INCENP|CENPI|BUB3|SKA1|SPC25|PPP2R5B|TUBB3|CENPA|SPC24|EML4|SPDL1	overexpression|knockdown	CDCA8|KIF2C|CENPU|CENPF|ZWINT|AURKB|BIRC5|CDC20|BUB1|BUB1B|CENPE|INCENP|ERCC6L|NDC80|SGO1|CENPA|SPC24|CENPI|MAD2L1|NUF2|KNL1|SKA1|KNTC1|CENPN|DSN1|PLK1|TUBB6	CENPQ|SGO2|NEK7|XPO1|PPP1CC|MAD2L1|SKA2|ITGB3BP|KIF18A|PPP2CA|TAOK1|CENPK|NUF2|ZWILCH|PPP2R5E|CENPE|CENPH|B9D2|MAPRE1|KNL1|PPP2R5C|SGO1|CENPC|BUB3|ERCC6L|PPP2R5B|EML4|TUBA4A|CENPU|TUBB3|NUP43|KNTC1|PPP2CB|PPP2R5A|SPC25|PPP2R1A|MIS12
GO:0010639	negative regulation of organelle organization	3.75672e-05	363	S1PR1|GMFB|MAD2L1|PFN2|CAPZA1|DCP2|RDX|HGF|NUF2|MTPN|TTK|CDCA8|GEN1|CDH5|CEP97|FEZ2|MAP2|ODF2L|FGF13|ESPL1|SMAD4|YAP1|BOK|CAPZA2|SUB1|ZWILCH|TOP2A|TAOK1|PSMD10|POT1|TMOD2|TWF1|TSPO|RHPN1|CAMSAP2|NAV3|CDC20|TMEM67|CENPF|RAD21|XRN1|SPTBN2|MTBP|AURKB|ZWINT|DMRT1|NBN|TNKS2|BIRC5|BRCA1|TPX2|SSH3|HDGFL3|SCFD1|CKAP2|TMEFF2|APC2|HASPIN|FBXO43|KNTC1|PIK3CA|HNRNPA1|OMA1|EVI5L|ATRX|BUB1|ATM|MAPRE1|TERF1|GCL…	overexpression|knockdown	S1PR1|CDCA8|CDH5|HGF|ESPL1|MAP2|CENPF|NAV3|ZWINT|AURKB|BIRC5|CDC20|TPX2|BRCA1|TMEFF2|HASPIN|BOK|BUB1|TRIP13|CLU|RHPN1|TOP2A|BUB1B|CCNB1|ARHGAP6|INCENP|FBXO43|NDC80|SPC24|RHPN2|SPTBN2|MAD2L1|MCM2|PIF1|PLEKHH2|NUF2|BMP4|OMA1|CCNF|TMSB15A|TMOD2|TSPO|KIF24|KNTC1|VILL|NUPR1	GMFB|PFN2|CAPZA1|DCP2|RDX|MTPN|FEZ2|TTK|MAD2L1|GEN1|YAP1|SMAD4|CEP97|FGF13|SUB1|CAPZA2|POT1|TAOK1|NUF2|PSMD10|ODF2L|ZWILCH|TWF1|CAMSAP2|TMEM67|XRN1|NBN|SCFD1|APC2|TNKS2|SSH3|HNRNPA1|RAD21|CKAP2|EVI5L|ATRX|PIK3CA|HDGFL3|MAPRE1|CCP110|GCLC|ATM|TERF1|OPA1|TMOD2|MTBP|RAD1|PAK2|TSPO|USP44|AURKAIP1|SPTBN5|DYRK1A|DMRT1|TIGAR|PINK1|BUB3|ARHGAP28|CHEK1|TNKS|ACD|SRC|TWF2|NCK1|INPP5K|SPTBN2|KATNB1|BOK|MAD2L…
GO:0140013	meiotic nuclear division	4.88664e-05	194	MYBL1|BRCA2|SGO2|MSX1|ASPM|FANCM|NDC1|NUF2|TTK|CCNE2|RAD51AP1|RMI1|KIF18A|EREG|ESPL1|SGO1|TOP2A|MASTL|RAD54L|SYCP2|FANCA|WNT5A|FIGNL1|ACTR2|CDC20|MND1|RAD21|AURKA|RAD54B|UBE2B|SMC4|BRIP1|HFM1|DMRT1|BIRC5|SMC2|FBXO43|ACTR3|BUB1|ATM|TERF1|NPM2|NDC80|MEIOC|TRIP13|CENPC|BUB1B|RAD1|NCAPH|PIWIL2|CCNA1|INCENP|MRE11|FANCD2|EME1|CKS2|PLCB1|CORT|P3H4|AGO4|SLC2A8|FBXO5|TOP2B	overexpression	ESPL1|MSX1|RAD54L|FANCA|AURKA|BIRC5|CDC20|MYBL1|BUB1|TRIP13|TOP2A|MND1|NCAPH|BUB1B|PIWIL2|EME1|FANCD2|CCNE2|INCENP|BRCA2|FBXO43|NDC80|SGO1|SMC2|CCNB2|RAD51AP1|RAD51|NUF2|P3H4|PSMC3IP|MASTL|NPM2|BRIP1|RAD54B|CKS2|ASPM|MSH5|PLK1|CCNA1|MLH3|PTTG1|TEX14|DMRT1|AGO4
GO:0048667	cell morphogenesis involved in neuron differentiation	5.61068e-05	575	B4GALT6|BMPR1B|CHN1|PLXNC1|NOTCH3|SEMA3E|NGFR|DAB1|BCL11B|EPHA7|PLPPR4|DCX|APOE|PPP3CB|METRN|EFNB1|SEMA3F|HECW1|ZDHHC17|NECTIN1|SEMA3A|FEZ2|ID1|SLC25A46|DNM3|MAP2|B3GNT2|FGF13|FLRT3|NTNG2|PTEN|SMAD4|RB1|RAB21|NRXN3|HPRT1|TLX2|RAB10|ETV1|TMEM106B|SLITRK6|PTPRD|RAP2A|DCC|MYPN|PLS1|THY1|FZD3|ITGA4|PPP3CA|DRD2|FBXO45|SLIT3|SKIL|WNT5A|ACTR2|CRABP2|SEMA3C|LAMA5|WDR36|FEZF2|L1CAM|C9orf72|EPHA3|PICALM|SP…	overexpression	CHN1|BMPR1B|PLXNC1|DAB1|BCL11B|PLPPR4|HECW1|NGFR|DCX|NOTCH3|NECTIN1|SEMA3E|DNM3|ID1|EPHA7|B4GALT6|SEMA3F|PTPRD|THY1|NRXN3|MAP2|NTNG2|DRD2|SLIT3|APOE|MYPN|EFNB1|L1CAM|METRN|CRABP2|GLI2|DCC|TIAM1|TLX2|UCHL1|SLITRK5|ROBO2|GAP43|NTRK1|NTN1|FLRT3|ADCY1|FN1|BDNF|SEMA3G|FEZF1|RIPOR2|UST|PDLIM5|FEZF2|MAP1A|NEDD4L|EFNB2|NOG|PLXNB2|SLITRK1|NOTCH1|ECE1|MAPK8IP2|HES1|LAMA5|LRP8|NKX6-1|AUTS2|EFNA1|ADGRB1|CDH4…
GO:1903046	meiotic cell cycle process	5.66412e-05	212	MYBL1|BRCA2|SGO2|MSX1|ASPM|FANCM|NDC1|NUF2|TTK|CCNE2|RAD51AP1|RMI1|KIF18A|EREG|ESPL1|SGO1|TOP2A|MASTL|RAD54L|SYCP2|FANCA|WNT5A|FIGNL1|ACTR2|CDC20|MND1|RAD21|AURKA|RAD54B|UBE2B|SMC4|BRIP1|HFM1|DMRT1|BIRC5|SMC2|FBXO43|ACTR3|ATRX|BUB1|ATM|TERF1|NPM2|NDC80|MEIOC|TRIP13|CENPC|BUB1B|RAD1|NCAPH|PIWIL2|CCNA1|INCENP|MRE11|FANCD2|EME1|CDC25C|NCAPD2|CKS2|CDC25A|PLCB1|CORT|P3H4|AGO4|SLC2A8|FBXO5|TOP2B	overexpression	ESPL1|MSX1|RAD54L|FANCA|AURKA|BIRC5|CDC20|MYBL1|BUB1|TRIP13|TOP2A|MND1|NCAPH|BUB1B|PIWIL2|EME1|CDC25C|FANCD2|CCNE2|NCAPD2|INCENP|BRCA2|CDC25A|FBXO43|NDC80|SGO1|SMC2|CCNB2|RAD51AP1|RAD51|NUF2|P3H4|PSMC3IP|MASTL|NPM2|BRIP1|RAD54B|CKS2|ASPM|MSH5|PLK1|CCNA1|MLH3|PTTG1|TEX14|DMRT1|AGO4
GO:0001944	vasculature development	5.83728e-05	733	S1PR1|RBPJ|SPARC|DCN|WNT11|COL1A1|COL3A1|GNA13|AQP1|CAV1|HMGA2|NOTCH3|SEMA3E|SCG2|HOXB3|NGFR|NFATC1|TLR3|RORA|C1GALT1|COL5A1|CYP1B1|KIT|TNFAIP2|APOE|ANGPT1|GLMN|HAS2|PPP3CB|HAND2|NUS1|CLIC4|SFRP1|HGF|COL4A2|ITGB8	overexpression	S1PR1|SPARC|DCN|COL3A1|AQP1|HOXB3|SCG2|HAND2|COL1A1|KIT|TNFAIP2|COL4A2|SFRP1|SFRP2|NGFR|CDH5|NOTCH3|ACTA2|COL22A1|HGF|ADAMTS1|MFGE8|E2F8|COL4A1|SEMA3E|ID1|NFATC1|COL5A1|COL8A1|TMEM100|THY1|WNT11|NRXN3|C3|TBX3|APOE|LAMA4|APLN|CREB3L1|NDNF|EMILIN1|TGFA|CAV1|SVEP1|CD40|HSPG2|E2F7|BRCA1|BMPER|CCL2|ROBO2|NKX3-1|PTPRB|PDGFRB|COL1A2|RHOJ|HAS2|E2F2|FOXS1|CXCR4|XBP1|CTH|GPC3|THBS1|FZD8|GATA6|FN1|ANXA1|ZFP…
REAC:R-HSA-9716542	Signaling by Rho GTPases, Miro GTPases and RHOBTB3	7.51815e-05	713	ARHGEF17|GJA1|CHN1|GNA13|CAV1|PLEKHG4B|ECT2|COPS2|SGO2|MAD2L1|CDC42EP1|PFN2|CENPQ|GOPC|ARHGEF28|PPP1CB|CENPE|NUF2|RHOQ|SLC4A7|CENPU|CDCA8|ARHGAP29|CEP97|XPO1|PPP1CC|CDC42SE2|FAM135A|ARHGAP11A|KIF18A|LMAN1|KIF14|SKA2|RHOJ|ITGB3BP|ANLN|ARHGAP12|CENPK|FAM91A1|KIF2C|PGRMC2|PKN2|PPP2CA|ZWILCH|NCKAP1|RHOD|ARPC5|SGO1|CENPH|KNL1|DIAPH2|RRAS2|TAOK1|ANKRD26|ERCC6L|PHIP|ARMCX3|PLEKHG3|MOSPD2|CYFIP2|STARD8|T…	overexpression|knockdown	CHN1|PLEKHG4B|ARHGEF28|ARHGEF17|CDCA8|KIF2C|CDC42EP1|ANLN|STARD8|CENPU|LMNB1|SPATA13|CENPF|CAV1|ZWINT|AURKB|BIRC5|TIAM1|CDC20|ARHGAP20|SLITRK5|CYFIP2|PLEKHG3|AR|MYL9|BUB1|AKAP12|RHOJ|RHPN1|ARHGAP11A|DIAPH2|CKB|SRGAP1|KIF14|VANGL2|BUB1B|IQGAP3|ARHGAP6|CENPE|CDC25C|INCENP|ERCC6L|ARHGAP24|EPSTI1|NDC80|SGO1|DEF6|MCF2L|CLTC|CENPA|FGD5|SPC24|RHPN2|STEAP3|ARHGEF39	GNA13|GJA1|COPS2|GOPC|CENPQ|SGO2|PFN2|PPP1CB|RHOQ|ECT2|XPO1|PPP1CC|LMAN1|CDC42SE2|FAM135A|MAD2L1|SKA2|ARHGAP29|ITGB3BP|CEP97|SLC4A7|PGRMC2|ARHGAP12|FAM91A1|KIF18A|PPP2CA|NCKAP1|RRAS2|ARPC5|TAOK1|CENPK|MOSPD2|NUF2|PKN2|ZWILCH|TWF1|ARMCX3|PPP2R5E|ACTR2|CENPE|ARHGAP5|CENPH|ARHGAP27|ANKRD26|ERBIN|CAV1|FRS2|PHIP|PICALM|RHOT1|NDUFA5|CCDC88A|TRA2B|YWHAZ|SLK|SCFD1|LBR|SCAI|RHOD|VAMP3|ACTR3|DBT|YWHAQ|KIF5…
GO:0071363	cellular response to growth factor stimulus	7.62382e-05	673	RBPJ|DCN|BMPR1B|BMP5|UBE2D3|COL1A1|COL3A1|CAV1|GDF6|CCNA2|FGF12|MSX1|NGFR|NFATC1|SMAD5|HAS2|VASN|NUS1|SFRP1|RDX|HGF|COL4A2|ITGB8|VCAM1|SFRP2|SLC4A7|ZDHHC17|RAB14|CDH5|FGF2|DKK3|RPS6KB1|CHURC1|EMILIN1|SDCBP|CREB3L1|ID1|USP15|FST|ZEB2|TGFBR1|FLRT3|SMAD4|LIMS1|SPRED1|FGF7|WNT10A|UBE2D1|CTDSPL2|FGF5|TMEM100|BMPR1A|XIAP|CDKN1C|FBXL15|SULF2|CYFIP2|FGFR3|APPL1|GCLM|USP9Y|DDIT4|SKIL|WNT5A|APLN|SHCBP1|BRM…	overexpression	DCN|BMP5|COL3A1|GDF6|BMPR1B|COL1A1|COL4A2|SFRP1|VCAM1|SFRP2|NGFR|DKK3|CDH5|HGF|ID1|FST|NFATC1|ZEB2|FGF12|TMEM100|WNT10A|MSX1|SULF2|CCNA2|APLN|CREB3L1|NDNF|EMILIN1|CAV1|CHST11|VASN|BMPER|CCL2|CYFIP2|GAS6|SHCBP1|E2F1|PDGFRB|COL1A2|NTRK1|HAS2|TNFAIP6|XBP1|FGF7|GPC3|THBS1|LRIT3|FLRT3|GATA6|BDNF|ANXA1|KNSTRN|LGMN|GAS1|HHIP|SMAD9|HTRA3|NR4A1|LEFTY2|SOSTDC1|DDIT4|PRKD1|CAV2|NOG|ADAMTS3|FOLR1|NOTCH1|ADAM…
REAC:R-HSA-1442490	Collagen degradation	7.76853e-05	64	COL9A3|COL25A1|COL5A3|COL1A1|COL3A1|COL26A1	overexpression	COL9A3|COL3A1|COL5A3|COL26A1|COL25A1|COL1A1|COL4A2|COL4A1|COL5A1|COL5A2|MMP11|COL8A1
REAC:R-HSA-3000178	ECM proteoglycans	8.33553e-05	75	COL9A3|COL5A3|SPARC|DCN|COL1A1|COL3A1|LUM|COL5A1|ITGA7|AGRN|COL4A2|ITGA2	overexpression	COL9A3|SPARC|DCN|COL3A1|COL5A3|COL1A1|ITGA7|COL4A2|AGRN|COL4A1|COL5A1|COL5A2|ITGA9|LAMA4|LUM|ITGA2|HSPG2|COL6A3|COL1A2
REAC:R-HSA-2467813	Separation of Sister Chromatids	0.00010354	188	SGO2|MAD2L1|CENPQ|CENPE|NUF2|UBE2E1|CENPU|CDCA8|CDC27|XPO1|PPP1CC|KIF18A|SKA2|ESPL1|ITGB3BP|CENPK|KIF2C|PSMA1|UBE2D1|PPP2CA|ZWILCH|SGO1|STAG2|CENPH|KNL1|TAOK1|ERCC6L|PSMD10|PPP2R5E|CDC20|CENPF|RAD21|PSMD12|ANAPC4|AURKB|ZWINT|B9D2|PDS5A|CDCA5|BIRC5|UBE2C|KNTC1|BUB1|MAPRE1|NDC80|ANAPC10|CENPC|PPP2R5C|BUB1B|UBE2S|PSMC6|INCENP|PSMA2|PDS5B|CENPI|PSMA3|BUB3|SKA1|SPC25|PPP2R5B|TUBB3|CENPA|SPC24	overexpression|knockdown	CDCA8|KIF2C|ESPL1|CENPU|CENPF|ZWINT|CDCA5|AURKB|BIRC5|CDC20|UBE2C|BUB1|BUB1B|CENPE|INCENP|ERCC6L|NDC80|SGO1|CENPA|SPC24|PDS5A|CENPI|MAD2L1|NUF2|KNL1|SKA1|KNTC1|CENPN|DSN1|PLK1|TUBB6|PTTG1	CENPQ|SGO2|UBE2E1|XPO1|PPP1CC|CDC27|MAD2L1|SKA2|ITGB3BP|KIF18A|PSMA1|PPP2CA|UBE2D1|STAG2|TAOK1|CENPK|NUF2|PSMD10|ZWILCH|PPP2R5E|CENPE|PSMD12|CENPH
REAC:R-HSA-194315	Signaling by Rho GTPases	0.000114351	698	ARHGEF17|GJA1|CHN1|GNA13|CAV1|PLEKHG4B|ECT2|COPS2|SGO2|MAD2L1|CDC42EP1|PFN2|CENPQ|GOPC|ARHGEF28|PPP1CB|CENPE|NUF2|RHOQ|SLC4A7|CENPU|CDCA8|ARHGAP29|CEP97|XPO1|PPP1CC|CDC42SE2|FAM135A|ARHGAP11A|KIF18A|LMAN1|KIF14|SKA2|RHOJ|ITGB3BP|ANLN|ARHGAP12|CENPK|FAM91A1|KIF2C|PGRMC2|PKN2|PPP2CA|ZWILCH|NCKAP1|RHOD|ARPC5|SGO1|CENPH|KNL1|DIAPH2|RRAS2|TAOK1|ANKRD26|ERCC6L|PHIP|ARMCX3|PLEKHG3|MOSPD2|CYFIP2|STARD8|T…	overexpression|knockdown	CHN1|PLEKHG4B|ARHGEF28|ARHGEF17|CDCA8|KIF2C|CDC42EP1|ANLN|STARD8|CENPU|LMNB1|SPATA13|CENPF|CAV1|ZWINT|AURKB|BIRC5|TIAM1|CDC20|ARHGAP20|SLITRK5|CYFIP2|PLEKHG3|AR|MYL9|BUB1|AKAP12|RHOJ|RHPN1|ARHGAP11A|DIAPH2|CKB|SRGAP1|KIF14|VANGL2|BUB1B|IQGAP3|ARHGAP6|CENPE|CDC25C|INCENP|ERCC6L|ARHGAP24|EPSTI1|NDC80|SGO1|DEF6|MCF2L|CLTC|CENPA|FGD5|SPC24|RHPN2|STEAP3|ARHGEF39	GNA13|GJA1|COPS2|GOPC|CENPQ|SGO2|PFN2|PPP1CB|RHOQ|ECT2|XPO1|PPP1CC|LMAN1|CDC42SE2|FAM135A|MAD2L1|SKA2|ARHGAP29|ITGB3BP|CEP97|SLC4A7|PGRMC2|ARHGAP12|FAM91A1|KIF18A|PPP2CA|NCKAP1|RRAS2|ARPC5|TAOK1|CENPK|MOSPD2|NUF2|PKN2|ZWILCH|TWF1|ARMCX3|PPP2R5E|ACTR2|CENPE|ARHGAP5|CENPH|ARHGAP27|ANKRD26|ERBIN|CAV1|FRS2|PHIP|PICALM|NDUFA5|CCDC88A|TRA2B|YWHAZ|SLK|SCFD1|LBR|SCAI|RHOD|VAMP3|ACTR3|DBT|YWHAQ|KIF5B|NOXA…
GO:0007064	mitotic sister chromatid cohesion	0.000124956	29	NAA50|ESCO2|SLF1|RB1|ESCO1|SGO1|STAG2|CDC20|RAD21|SMC5|PDS5A|CDCA5|SLF2|HASPIN|ATRX	knockdown		NAA50|SLF1|ESCO1|RB1|STAG2|ESCO2|SMC5|RAD21|ATRX|SLF2|PDS5B|SGO1|TNKS
GO:0061448	connective tissue development	0.000127419	275	WNT11|BMPR1B|BMP5|COL1A1|COL3A1|GDF6|HMGA2|TBL1XR1|MSX1|HOXB3|STC1|COL5A1|SMAD5|CBS|ARRDC3|HAND2|ITGB8|SFRP2|PTH1R|EFEMP1|FGF2|ACTA2|MBOAT2|TGFBR1|GHR|RB1|LNPK|PGRMC2|PTHLH|MGP|ZMPSTE24|BMPR1A|SULF2|BMP3|TRIP11|FGFR3|WNT5A|SATB2|SELENOM|ID4|ARID5A|COL2A1|GLI2|IFT80|ADAMTS7|LTBP3|PDGFRB|CHST11|NOTCH1|ZEB1|TAPT1|ATF2|PIK3CA|PLAAT3|LOX|PKD1|PUM2|BMPR2|OGN|XBP1|PRRX1|SERPINH1|TRPV4|HIF1A|NKX3-2|RFLNA…	overexpression	BMP5|COL3A1|GDF6|HOXB3|BMPR1B|HAND2|COL1A1|SFRP2|EFEMP1|STC1|ACTA2|GHR|COL5A1|PTH1R|MGP|PTHLH|WNT11|MSX1|SULF2
REAC:R-HSA-5663220	RHO GTPases Activate Formins	0.00015019	136	SGO2|MAD2L1|PFN2|CENPQ|CENPE|NUF2|CENPU|CDCA8|XPO1|PPP1CC|KIF18A|SKA2|ITGB3BP|CENPK|KIF2C|PPP2CA|ZWILCH|RHOD|SGO1|CENPH|KNL1|TAOK1|ERCC6L|PPP2R5E|CDC20|CENPF|SCAI|AURKB|ZWINT|B9D2|BIRC5|KNTC1|BUB1|MAPRE1|NDC80|FMNL2|CENPC|PPP2R5C|BUB1B|INCENP|CENPI|BUB3|SKA1|SPC25|ITGB1|PPP2R5B|TUBB3|CENPA|SPC24|FMNL1|SPDL1|CDC42	overexpression|knockdown	CDCA8|KIF2C|CENPU|CENPF|ZWINT|AURKB|BIRC5|CDC20|BUB1|BUB1B|CENPE|INCENP|ERCC6L|NDC80|SGO1|CENPA|SPC24|CENPI|MAD2L1|NUF2|KNL1|SKA1|KNTC1|CENPN|DSN1|PLK1|RHOD|TUBB6	CENPQ|SGO2|PFN2|XPO1|PPP1CC|MAD2L1|SKA2|ITGB3BP|KIF18A|PPP2CA|TAOK1|CENPK|NUF2|ZWILCH|PPP2R5E|CENPE|CENPH|SCAI|RHOD|B9D2|MAPRE1|KNL1|FMNL2|PPP2R5C|SGO1|CENPC|BUB3|ERCC6L|PPP2R5B|FMNL1|CDC42|TUBA4A|CENPU|TUBB3|NUP43|KNTC1|DVL1|PPP2CB|PPP2R5A|SPC25|PPP2R1A|MIS12|DIAPH3|KIF2A|NSL1|PAFAH1B1|RANGAP1|ITGB1
REAC:R-HSA-419037	NCAM1 interactions	0.000162359	42	COL9A3|COL5A3|CACNA1H|COL3A1|CACNA1I|COL5A1|CACNA1G|AGRN|COL4A2	overexpression	COL9A3|COL3A1|COL5A3|CACNA1I|COL4A2|AGRN|COL4A1|COL5A1|COL5A2
GO:0000904	cell morphogenesis involved in differentiation	0.000237204	646	FAT1|B4GALT6|BMPR1B|CHN1|PLXNC1|NOTCH3|SEMA3E|NGFR|DAB1|STC1|BCL11B|EPHA7|PLPPR4|DCX|APOE|PPP3CB|METRN|EFNB1|SEMA3F|CLIC4|HECW1|ZDHHC17|NECTIN1|SEMA3A|FEZ2|ID1|SLC25A46|DNM3|COL22A1|MAP2|B3GNT2|FGF13|FLRT3|NTNG2|PTEN|SMAD4|RB1|RAB21|NRXN3|HPRT1|TLX2|RAB10|ETV1|TMEM106B|SLITRK6|PTPRD|RAP2A|PROX1|DCC|MYPN|PLS1|THY1|FZD3|ITGA4|PPP3CA|DRD2|FBXO45|SLIT3|SKIL|WNT5A|ACTR2|CRABP2|SEMA3C|LAMA5|WDR36|FEZF2…	overexpression	FAT1|CHN1|BMPR1B|PLXNC1|DAB1|BCL11B|PLPPR4|HECW1|NGFR|DCX|NOTCH3|NECTIN1|STC1|COL22A1|SEMA3E|DNM3|ID1|EPHA7|B4GALT6|SEMA3F|PTPRD|THY1|NRXN3|MAP2|NTNG2|DRD2|SLIT3|APOE|MYPN|EFNB1|L1CAM|METRN|CRABP2|GLI2|DCC|TIAM1|TLX2|UCHL1|SLITRK5|ROBO2|GAP43|AR|NTRK1|NTN1|FLRT3|ADCY1|FN1|BDNF|SEMA3G|FEZF1|RIPOR2|UST|PDLIM5|FEZF2|MAP1A|NEDD4L|EFNB2|NOG|PLXNB2|SLITRK1|NOTCH1|HEG1|ECE1|MAPK8IP2|PRKDC|HES1|LAMA5|LRP…
GO:0070848	response to growth factor	0.00025551	702	RBPJ|DCN|BMPR1B|BMP5|UBE2D3|COL1A1|COL3A1|CAV1|GDF6|CCNA2|FGF12|MSX1|NGFR|NFATC1|SMAD5|HAS2|VASN|NUS1|SFRP1|RDX|HGF|COL4A2|ITGB8|VCAM1|SFRP2|SLC4A7|ZDHHC17|RAB14|CDH5|FGF2|DKK3|RPS6KB1|CHURC1|EMILIN1|SDCBP|CREB3L1|ID1|USP15|FST|ZEB2|TGFBR1|FLRT3|SMAD4|LIMS1|SPRED1|FGF7|WNT10A|UBE2D1|CTDSPL2|FGF5|TMEM100|BMPR1A|XIAP|CDKN1C|FBXL15|SULF2|CYFIP2|FGFR3|APPL1|GCLM|USP9Y|DDIT4|SKIL|WNT5A|APLN|SHCBP1|BRM…	overexpression	DCN|BMP5|COL3A1|GDF6|BMPR1B|COL1A1|COL4A2|SFRP1|VCAM1|SFRP2|NGFR|DKK3|CDH5|HGF|ID1|FST|NFATC1|ZEB2|FGF12|TMEM100|WNT10A|MSX1|SULF2|CCNA2|APLN|CREB3L1|NDNF|EMILIN1|CAV1|CHST11|VASN|BMPER|CCL2|CYFIP2|GAS6|SHCBP1|E2F1|PDGFRB|COL1A2|NTRK1|HAS2|TNFAIP6|XBP1|FGF7|GPC3|THBS1|LRIT3|FLRT3|GATA6|BDNF|ANXA1|KNSTRN|LGMN|GAS1|HHIP|SMAD9|HTRA3|NR4A1|LEFTY2|SOSTDC1|DDIT4|PRKD1|CAV2|NOG|ADAMTS3|FOLR1|NOTCH1|ADAM…
REAC:R-HSA-375165	NCAM signaling for neurite out-growth	0.000286982	59	COL9A3|COL5A3|CACNA1H|COL3A1|CACNA1I|COL5A1|CACNA1G|AGRN|NRAS|COL4A2	overexpression	COL9A3|COL3A1|COL5A3|CACNA1I|COL4A2|AGRN|COL4A1|COL5A1|COL5A2
GO:0033044	regulation of chromosome organization	0.000300038	250	MAD2L1|CENPE|NEK7|DCP2|NUF2|NCAPG|TTK|SLF1|CDCA8|GEN1|CDC27|TACC3|ESPL1|UCHL5|RB1|DLGAP5|SUB1|ZWILCH|TOP2A|POT1|TASOR|LIG4|CDC20|RIOK2|CENPF|RAD21|XRN1|ATF7IP|SMC4|SMC5|ANAPC4|GTF2H2|AURKB|ZWINT|PHF10|NBN|HNRNPD|CDCA5|TNKS2|BIRC5|SLF2|UBE2C|SMC2|HASPIN|KNTC1|HNRNPA1|ATRX|BUB1|ATM|DHX36|TERF1|NDC80|INO80D|TRIP13|SENP6|BUB1B|NCAPH|CDC6|NEK2|CCNB1|INCENP|PIF1|MRE11|SMARCD3|TNKS|HNRNPA2B1|USP44	overexpression	CDCA8|ESPL1|TACC3|CENPF|ZWINT|CDCA5|AURKB|BIRC5|CDC20|UBE2C|DLGAP5|HASPIN|BUB1|HNRNPD|NCAPG|TRIP13|TOP2A|NCAPH|CDC6|BUB1B|CCNB1|NEK2|CENPE|NCAPD2|INCENP|NDC80|SMC2|SPC24|MAD2L1|MCM2|PIF1|NUF2|DPF3
REAC:R-HSA-1474228	Degradation of the extracellular matrix	0.00034319	140	COL9A3|COL25A1|COL5A3|DCN|COL1A1|COL3A1|COL26A1	overexpression	COL9A3|DCN|COL3A1|COL5A3|COL26A1|COL25A1|COL1A1|COL4A2|ELN|ADAMTS1|TLL1|COL4A1|COL5A1|CAPN6|COL5A2|MMP11|COL8A1|A2M|HSPG2|ADAMTS4|COL23A1|COL6A3|MMP15|COL1A2|NID1
GO:0048812	neuron projection morphogenesis	0.000344547	633	B4GALT6|BMPR1B|CHN1|PLXNC1|NOTCH3|SEMA3E|NGFR|DAB1|BCL11B|EPHA7|PLPPR4|KIF20B|DCX|APOE|PPP3CB|METRN|EFNB1|SEMA3F|HECW1|ZDHHC17|NECTIN1|SEMA3A|FEZ2|ID1|SLC25A46|DNM3|MAP2|B3GNT2|FGF13|FLRT3|NTNG2|PTEN|SMAD4|RAB21|NRXN3|HPRT1|TLX2|RAB10|ETV1|TMEM106B|SLITRK6|PTPRD|RAP2A|NCKAP1|DCC|MYPN|TAOK1|THY1|FZD3|ITGA4|PPP3CA|CYFIP2|DRD2|FBXO45|SLIT3|SKIL|WNT5A|ACTR2|CRABP2|SEMA3C|LAMA5|WDR36|FEZF2|L1CAM|AURKA…	overexpression	CHN1|BMPR1B|PLXNC1|DAB1|BCL11B|PLPPR4|HECW1|NGFR|DCX|NOTCH3|NECTIN1|SEMA3E|DNM3|ID1|EPHA7|B4GALT6|SEMA3F|PTPRD|THY1|NRXN3|MAP2|NTNG2|DRD2|SLIT3|APOE|MYPN|EFNB1|AURKA|L1CAM|METRN|CRABP2|GLI2|DCC|TIAM1|TLX2|UCHL1|SGK1|SLITRK5|CYFIP2|ROBO2|GAP43|NTRK1|NTN1|CXCR4|ITGA1|FLRT3|ADCY1|FN1|BDNF|SEMA3G|FEZF1|UST|PDLIM5|FEZF2|MAP1A|NEDD4L|EFNB2|MYO16|RIMS2|NOG|PLXNB2|SLITRK1|NOTCH1|ECE1|MAPK8IP2|LAMA5|LRP8|…
GO:0048514	blood vessel morphogenesis	0.000384526	615	S1PR1|RBPJ|SPARC|DCN|WNT11|COL3A1|GNA13|AQP1|CAV1|HMGA2|NOTCH3|SEMA3E|SCG2|HOXB3|NGFR|TLR3|RORA|C1GALT1|CYP1B1|TNFAIP2|APOE|ANGPT1|GLMN|HAS2|HAND2|NUS1|CLIC4|SFRP1|HGF|COL4A2|ITGB8	overexpression	S1PR1|SPARC|DCN|COL3A1|AQP1|HOXB3|SCG2|HAND2|TNFAIP2|COL4A2|SFRP1|SFRP2|NGFR|CDH5|NOTCH3|COL22A1|HGF|ADAMTS1|MFGE8|E2F8|COL4A1|SEMA3E|ID1|COL8A1|TMEM100|THY1|WNT11|NRXN3|C3|APOE|APLN|CREB3L1|NDNF|EMILIN1|TGFA|CAV1|CD40|HSPG2|E2F7|BRCA1|BMPER|CCL2|PTPRB|PDGFRB|RHOJ|HAS2|E2F2|CXCR4|XBP1|THBS1|FZD8|GATA6|FN1|ANXA1|ZFPM2|NR4A1|AGO2|ARHGAP24|GJC1|HOXA7|PRKD1|EFNB2|NOG|COL8A2|FOLR1|NOTCH1|HEG1|AGT|HES1…
GO:0120035	regulation of plasma membrane bounded cell projection organization	0.000394387	637	NEGR1|BMP5|CHN1|RGS2|CAV1|PLXNC1|SEMA3E|CDC42EP1|DAB1|PFN2|SNX3|EPHA7|KIT|PAQR3|APOE|AGRN|METRN|SEMA3F|TMEM30A|SFRP1|RDX|HGF|ITGA6|RHOQ|SFRP2|HECW1|SEMA3A|CEP97|FMR1|ID1|DNM3|MAP2|ODF2L|FGF13|TGFBR1|NTNG2|PTEN|ANLN|YAP1|RAB21|TLX2|TMEM106B|CEP135|PTPRD|RAP2A|KREMEN1|NCKAP1|DCC|RALA|PLS1|THY1|PPP3CA|TWF1|FAM98A|SCARB2|SKIL|WNT5A|ACTR2|CRABP2|CAMSAP2|CDC20|SEMA3C|FEZF2|L1CAM|NDNF|EPHA3|CCDC88A|B2M|…	overexpression	BMP5|RGS2|CHN1|PLXNC1|DAB1|KIT|SFRP1|HECW1|SFRP2|HGF|AGRN|SEMA3E|DNM3|ID1|EPHA7|SEMA3F|PTPRD|CDC42EP1|THY1|KREMEN1|MAP2|NTNG2|ANLN|APOE|NEGR1|NDNF|L1CAM|METRN|CRABP2|CAV1|DCC|DAAM2|TIAM1|CDC20|TLX2|ROBO2|GAP43|CEP135|NTRK1|NTN1|ITGA6|ICAM1|ENC1|TRPV4|FN1|BDNF|SEMA3G|ALK|RIPOR2|ARHGAP24|UST|PDLIM5|TENM2|FEZF2|NEDD4L|PRKD1|EFNB2|PLXNB2|SLITRK1|AGT|HES1|ITGA3|LRP8|PMP22|AUTS2|SYNE2|EFNA1|CDH4|PPFIA2…
GO:0033045	regulation of sister chromatid segregation	0.000461686	105	MAD2L1|CENPE|NUF2|TTK|CDCA8|GEN1|CDC27|TACC3|ESPL1|RB1|DLGAP5|ZWILCH|CDC20|RIOK2|CENPF|RAD21|ANAPC4|AURKB|ZWINT|PHF10|BIRC5|UBE2C|HASPIN|KNTC1|BUB1|ATM|NDC80|TRIP13|BUB1B|CDC6|CCNB1|INCENP|SMARCD3|USP44|SMARCE1|BUB3|SPC25|FBXO5|CDT1|SPC24|XRCC3|SPDL1	overexpression	CDCA8|ESPL1|TACC3|CENPF|ZWINT|AURKB|BIRC5|CDC20|UBE2C|DLGAP5|HASPIN|BUB1|TRIP13|CDC6|BUB1B|CCNB1|CENPE|INCENP|NDC80|SPC24|MAD2L1|NUF2|DPF3
GO:0030198	extracellular matrix organization	0.000466682	321	COL9A3|COL5A3|COL1A1|COL3A1|MELTF|CAV1|FBLN1|LUM|IER3IP1|COL5A1|TLL1|CYP1B1|HAS2|P4HA1|COL4A2|ERO1A|ELN|HMCN1|SFRP2|DPP4|POSTN|EMILIN1|CREB3L1|COL22A1|ADAMTS1|TGFBR1|NTNG2|COL4A1|RB1|GPM6B|IMPG2|MMP11|MMP16|MMP15|THSD4|LOXL3|COL5A2|COL23A1|HSD17B12|COL8A1|ADAMTS10	overexpression	COL9A3|COL3A1|FBLN1|COL5A3|COL1A1|COL4A2|SFRP2|HMCN1|ELN|COL22A1|ADAMTS1|TLL1|COL4A1|MELTF|COL5A1|THSD4|COL5A2|MMP11|LOXL3|COL8A1|NTNG2|SULF2|LUM|CREB3L1|NDNF|IMPG2|EMILIN1|CAV1|P4HA1|DPP4|ADAMTS4|COL23A1|GAS6|MMP15|COL1A2|NID1|ADAMTS10|HAS2|POSTN|SERPINH1|ADAMTS5|DPT|ADAMTS15|OLFML2A|CAV2|COL8A2|ADAMTS3|NOTCH1|ADAMTSL2|COL14A1|TLL2|AGT|VWA1|P3H4|LTBP3|CSGALNACT1|ELANE|FKBP10|KAZALD1|FMOD|FGFR4|B…
GO:0030199	collagen fibril organization	0.000488517	64	COL5A3|COL1A1|COL3A1|LUM|COL5A1|TLL1|CYP1B1|P4HA1|SFRP2|EMILIN1|TGFBR1|RB1|MMP11|LOXL3|COL5A2|COL2A1|ADAMTS7|DPT|COL1A2|LOX|TNXB|ADAMTS3|SERPINH1|LOXL1|COL11A2	overexpression	COL3A1|COL5A3|COL1A1|SFRP2|TLL1|COL5A1|COL5A2|MMP11|LOXL3|LUM|EMILIN1|P4HA1|COL1A2|SERPINH1|DPT|ADAMTS3|COL14A1|TLL2|P3H4|FKBP10|FMOD|PXDN|AEBP1|CYP1B1|LOXL1|COL2A1
GO:0043062	extracellular structure organization	0.000509025	322	COL9A3|COL5A3|COL1A1|COL3A1|MELTF|CAV1|FBLN1|LUM|IER3IP1|COL5A1|TLL1|CYP1B1|HAS2|P4HA1|COL4A2|ERO1A|ELN|HMCN1|SFRP2|DPP4|POSTN|EMILIN1|CREB3L1|COL22A1|ADAMTS1|TGFBR1|NTNG2|COL4A1|RB1|GPM6B|IMPG2|MMP11|MMP16|MMP15|THSD4|LOXL3|COL5A2|COL23A1|HSD17B12|COL8A1|ADAMTS10	overexpression	COL9A3|COL3A1|FBLN1|COL5A3|COL1A1|COL4A2|SFRP2|HMCN1|ELN|COL22A1|ADAMTS1|TLL1|COL4A1|MELTF|COL5A1|THSD4|COL5A2|MMP11|LOXL3|COL8A1|NTNG2|SULF2|LUM|CREB3L1|NDNF|IMPG2|EMILIN1|CAV1|P4HA1|DPP4|ADAMTS4|COL23A1|GAS6|MMP15|COL1A2|NID1|ADAMTS10|HAS2|POSTN|SERPINH1|ADAMTS5|DPT|ADAMTS15|OLFML2A|CAV2|COL8A2|ADAMTS3|NOTCH1|ADAMTSL2|COL14A1|TLL2|AGT|VWA1|P3H4|LTBP3|CSGALNACT1|ELANE|FKBP10|KAZALD1|FMOD|FGFR4|B…
REAC:R-HSA-68886	M Phase	0.000526171	405	SGO2|MAD2L1|CENPQ|PLK4|CDK1|CENPE|NEK7|RAB1A|NDC1|NUF2|NCAPG|UBE2E1|HAUS3|CHMP2B|CENPU|CDCA8|TNPO1|CDC27|CNEP1R1|XPO1|PPP1CC|KIF18A|NUP210|SKA2|ESPL1|ARPP19|ITGB3BP|CENPK|RB1|KIF2C|PSMA1|CEP135|UBE2D1|PPP2CA|ZWILCH|RAB2A|SUMO1|SGO1|STAG2|CENPH|KNL1|TAOK1|ERCC6L|PSMD10|MASTL|PPP2R5E|HAUS6|CDC20|CEP152|CENPF|LMNB1|RAD21|PSMD12|NUP54|CEP290|SMC4|SPAST|ANAPC4|AURKB|PRKAR2B|ZWINT|LBR|B9D2|PDS5A|CDCA5|…	combined
GO:0045229	external encapsulating structure organization	0.00060492	324	COL9A3|COL5A3|COL1A1|COL3A1|MELTF|CAV1|FBLN1|LUM|IER3IP1|COL5A1|TLL1|CYP1B1|HAS2|P4HA1|COL4A2|ERO1A|ELN|HMCN1|SFRP2|DPP4|POSTN|EMILIN1|CREB3L1|COL22A1|ADAMTS1|TGFBR1|NTNG2|COL4A1|RB1|GPM6B|IMPG2|MMP11|MMP16|MMP15|THSD4|LOXL3|COL5A2|COL23A1|HSD17B12|COL8A1|ADAMTS10	overexpression	COL9A3|COL3A1|FBLN1|COL5A3|COL1A1|COL4A2|SFRP2|HMCN1|ELN|COL22A1|ADAMTS1|TLL1|COL4A1|MELTF|COL5A1|THSD4|COL5A2|MMP11|LOXL3|COL8A1|NTNG2|SULF2|LUM|CREB3L1|NDNF|IMPG2|EMILIN1|CAV1|P4HA1|DPP4|ADAMTS4|COL23A1|GAS6|MMP15|COL1A2|NID1|ADAMTS10|HAS2|POSTN|SERPINH1|ADAMTS5|DPT|ADAMTS15|OLFML2A|CAV2|COL8A2|ADAMTS3|NOTCH1|ADAMTSL2|COL14A1|TLL2|AGT|VWA1|P3H4|LTBP3|CSGALNACT1|ELANE|FKBP10|KAZALD1|FMOD|FGFR4|B…
GO:0001568	blood vessel development	0.000631744	702	S1PR1|RBPJ|SPARC|DCN|WNT11|COL1A1|COL3A1|GNA13|AQP1|CAV1|HMGA2|NOTCH3|SEMA3E|SCG2|HOXB3|NGFR|TLR3|RORA|C1GALT1|COL5A1|CYP1B1|TNFAIP2|APOE|ANGPT1|GLMN|HAS2|HAND2|NUS1|CLIC4|SFRP1|HGF|COL4A2|ITGB8|SFRP2|CALCRL|CDH5|FGF2|EMILIN1|ACTA2|CREB3L1|ID1|MFGE8|COL22A1|ADAMTS1|EREG|TGFBR1|HSPG2|RHOJ|PTEN|MIB1	overexpression	S1PR1|SPARC|DCN|COL3A1|AQP1|HOXB3|SCG2|HAND2|COL1A1|TNFAIP2|COL4A2|SFRP1|SFRP2|NGFR|CDH5|NOTCH3|ACTA2|COL22A1|HGF|ADAMTS1|MFGE8|E2F8|COL4A1|SEMA3E|ID1|COL5A1|COL8A1|TMEM100|THY1|WNT11|NRXN3|C3|TBX3|APOE|LAMA4|APLN|CREB3L1|NDNF|EMILIN1|TGFA|CAV1|CD40|HSPG2|E2F7|BRCA1|BMPER|CCL2|ROBO2|NKX3-1|PTPRB|PDGFRB|COL1A2|RHOJ|HAS2|E2F2|FOXS1|CXCR4|XBP1|GPC3|THBS1|FZD8|GATA6|FN1|ANXA1|ZFPM2|NR4A1|AGO2|ARHGAP2…
GO:0007051	spindle organization	0.000656291	195	KIF11|ASPM|CENPE|NEK7|NUF2|TTK|HAUS3|CHMP2B|CDCA8|CEP97|TACC3|RAB11A|ESPL1|DLGAP5|MAP9|SASS6|STAG2|CENPH|HAUS6|CDC20|AURKA|SPAST|ANKRD53|AURKB|DCTN6|BIRC5|TPX2|MAP1S|CCSAP|KIF15|ATRX|WDR62|PKD1|SUN2|MAPRE1|NDC80|SPAG5|STIL|CEP126|PIBF1|SENP6|CHMP5|KIF4A|ABRAXAS1|MZT1|MYBL2|NEK2|CCNB1|KIFC2|INCENP|TNKS|ABRAXAS2|KIFC1|CCDC61|KNSTRN|LSM14A|RIPOR2	overexpression	CDCA8|ESPL1|TACC3|AURKA|AURKB|BIRC5|CDC20|TPX2|DLGAP5|KIF15|SPAG5|STIL|KIF4A|KIF11|CCNB1|NEK2|MYBL2|CENPE|KNSTRN|KIFC1|RIPOR2|INCENP|NDC80|WDR62|CLTC|CCNB2
GO:0071456	cellular response to hypoxia	0.000671913	139	RBPJ|SLC8A1|AQP1|CCNA2|STC1|BNIP3L|RORA|SDHD|VASN|CBS|SFRP1|ERO1A|CPEB2|SUV39H2|PTEN|DDAH1|MDM2|BBC3|NDNF|BRIP1|PTGS2|STC2|E2F1|NOTCH1|ATF2|BAD|NKX3-1|NOP53|PDK3|KCNK2|ADO|PMAIP1|ENDOG|SLC2A4|MT3|HIF1A|AK4|STUB1|EGLN1|NDRG1|PRKAA1|GATA6|PDK1|PINK1|TIGAR|ROCK2	overexpression	SLC8A1|AQP1|SFRP1|STC1|CCNA2|CBS|NDNF|STC2|VASN|NKX3-1|E2F1|NDRG1|GATA6|BBC3|AK4|NOTCH1|KCNK2|HIPK2|EGR1|EPHA4|FAM162A|BRIP1|P4HB|RBPJ|PPARG|SLC2A4|EPAS1|SLC29A1
GO:0031344	regulation of cell projection organization	0.000721455	653	NEGR1|BMP5|CHN1|RGS2|CAV1|PLXNC1|SEMA3E|CDC42EP1|DAB1|PFN2|SNX3|EPHA7|KIT|PAQR3|APOE|AGRN|METRN|SEMA3F|TMEM30A|SFRP1|RAB8B|RDX|HGF|ITGA6|RHOQ|ITGA2|SFRP2|HECW1|SEMA3A|CEP97|FMR1|ID1|DNM3|MAP2|ODF2L|FGF13|TGFBR1|NTNG2|PTEN|ANLN|YAP1|RAB21|TLX2|TMEM106B|CEP135|PTPRD|RAP2A|KREMEN1|NCKAP1|DCC|RALA|PLS1|THY1|PPP3CA|TWF1|FAM98A|SCARB2|SKIL|WNT5A|ACTR2|CRABP2|CAMSAP2|CDC20|SEMA3C|FEZF2|L1CAM|NDNF|EPHA3|…	overexpression	BMP5|RGS2|CHN1|PLXNC1|DAB1|KIT|SFRP1|HECW1|SFRP2|HGF|AGRN|SEMA3E|DNM3|ID1|EPHA7|SEMA3F|PTPRD|CDC42EP1|THY1|KREMEN1|MAP2|NTNG2|ANLN|APOE|NEGR1|ITGA2|NDNF|L1CAM|METRN|CRABP2|CAV1|DCC|DAAM2|TIAM1|CDC20|TLX2|ROBO2|GAP43|CEP135|NTRK1|NTN1|ITGA6|ICAM1|ENC1|TRPV4|FN1|BDNF|SEMA3G|ALK|RIPOR2|ARHGAP24|UST|PDLIM5|TENM2|FEZF2|NEDD4L|PRKD1|EFNB2|PLXNB2|SLITRK1|AGT|HES1|ITGA3|LRP8|PMP22|AUTS2|SYNE2|EFNA1|CDH4|…
GO:0001667	ameboidal-type cell migration	0.000727069	428	SPARC|DCN|WNT11|GJA1|GNA13|SLC8A1|AQP1|SEMA3E|SCG2|STC1|PFN2|TNS1|CYP1B1|KITLG|KIT|APOE|ANGPT1|HAS2|HAND2|EFNB1|SEMA3F|NUS1|HMGB1|ITGA2|DPP4|CYGB|CDH5|FGF2|SEMA3A|ACTA2|ID1|ZEB2|TGFBR1|RHOJ|RAB11A|PTEN|ANLN	overexpression	SPARC|DCN|SLC8A1|AQP1|SCG2|HAND2|KIT|TNS1|CDH5|STC1|ACTA2|CYGB|SEMA3E|ID1|ZEB2|SEMA3F|WNT11|ANLN|APOE|EFNB1|ITGA2|DPP4|CD40|DAAM2|BMPER|AKAP12|RHOJ|HAS2|FGF7|GPC3|THBS1|FN1|ANXA1|SEMA3G|LGMN|NR4A1|AGO2|PRKD1|EFNB2|PRR5L|FOLR1|NOTCH1|LGALS8|AGT|ITGA3|LAMA5|STARD13|EFNA1|BMP4|ADGRB1
GO:0051216	cartilage development	0.000779644	204	WNT11|BMPR1B|BMP5|COL1A1|COL3A1|GDF6|HMGA2|MSX1|HOXB3|STC1|SMAD5|CBS|HAND2|ITGB8|SFRP2|PTH1R|EFEMP1|FGF2|MBOAT2|TGFBR1|GHR|RB1|LNPK|PTHLH|MGP|ZMPSTE24|BMPR1A|SULF2|BMP3|TRIP11|FGFR3|WNT5A|SATB2|ARID5A|COL2A1|GLI2|IFT80|ADAMTS7|LTBP3|CHST11|ZEB1|TAPT1|ATF2|PKD1|BMPR2|OGN|PRRX1|SERPINH1|TRPV4|HIF1A|NKX3-2|RFLNA|COL11A2	overexpression	BMP5|COL3A1|GDF6|HOXB3|BMPR1B|HAND2|COL1A1|SFRP2|EFEMP1|STC1|GHR|PTH1R|MGP|PTHLH|WNT11|MSX1|SULF2
GO:0001525	angiogenesis	0.000787984	525	S1PR1|RBPJ|SPARC|DCN|GNA13|AQP1|CAV1|HMGA2|NOTCH3|SEMA3E|SCG2|HOXB3|NGFR|TLR3|RORA|C1GALT1|CYP1B1|TNFAIP2|ANGPT1|HAND2|NUS1|CLIC4|SFRP1|HGF|COL4A2|ITGB8|SFRP2|CALCRL|CDH5|FGF2|EMILIN1|CREB3L1|ID1|MFGE8|COL22A1|ADAMTS1|EREG|TGFBR1|HSPG2|RHOJ|PTEN	overexpression	S1PR1|SPARC|DCN|AQP1|HOXB3|SCG2|HAND2|TNFAIP2|COL4A2|SFRP1|SFRP2|NGFR|CDH5|NOTCH3|COL22A1|HGF|ADAMTS1|MFGE8|E2F8|COL4A1|SEMA3E|ID1|COL8A1|TMEM100|THY1|NRXN3|C3|APLN|CREB3L1|NDNF|EMILIN1|TGFA|CAV1|CD40|HSPG2|E2F7|BRCA1|BMPER|CCL2|PTPRB|PDGFRB|RHOJ|E2F2|CXCR4|XBP1|THBS1|FZD8|GATA6|FN1|ANXA1|NR4A1|AGO2|ARHGAP24|HOXA7|PRKD1|EFNB2|COL8A2|NOTCH1|AGT|STARD13|EFNA1|HK2|BMP4|F3|ADGRB1|TLR3|HIPK2|ADGRG1|SA…
GO:0051656	establishment of organelle localization	0.000815119	437	GJA1|BORCS7|MAD2L1|CENPQ|KIT|CENPE|RAB1A|NUF2|CHMP2B|CDCA8|XPO1|EXOC5|SDCBP|KIF18A|TBC1D23|ARL6|EXOC6|ABCE1|AP3S1|KIF14|MAP2|TRAPPC6A|TMED10|VAMP7|RAB11A|ESPL1|FAM91A1|TMED2|KIF2C|PDCD10|MYO1B|RAB6A|STXBP2|ITGA4|UBXN2B|ARMCX3|TRIP11|NMD3|SNX4|SAR1B|MILR1|SHROOM2|RIOK2|CENPF|LMNB1|IL13RA2|UBE2B|PICALM|BLOC1S6|SPAST|ANKRD53|AURKB|RHOT1|AP1AR|YWHAZ|TRAPPC13|CDCA5|KIF5B|TCIRG1|BIRC5|LIN7A|UCHL1|MAP1S…	knockdown		GJA1|BORCS7|CENPQ|RAB1A|CHMP2B|XPO1|ARL6|TBC1D23|SDCBP|EXOC6|AP3S1|EXOC5|MAD2L1|RAB11A|TMED10|VAMP7|ABCE1|TMED2|FAM91A1|KIF18A|PDCD10|RAB6A|ITGA4|NUF2|ARMCX3|SNX4|UBXN2B|NMD3|SAR1B|RIOK2|CENPE|UBE2B|SPAST|PICALM|RHOT1|TRIP11|IL13RA2|YWHAZ|TRAPPC13|BLOC1S6|MAP1S|AP1AR|ANKRD53|KIF5B|LLGL2|NLGN1|MAPRE1|PPP6C|SCRIB|C17orf75|WASL|ATM|TMEM230|EXOC8|GPSM1|TERF1|OPA1|HIF1A|CROCC|CHMP5|KIF14|SUN2|PIBF1|AP…
GO:0040013	negative regulation of locomotion	0.00106315	339	DCN|WNT11|BMP5|GJA1|COL3A1|GNA13|FBLN1|SEMA3E|NGFR|STC1|PFN2|CYP1B1|NEXMIF|APOE|IGFBP3|ARRDC3|SEMA3F|CLIC4|SFRP1|HMGB1|SFRP2|DPP4|CYGB	overexpression	DCN|BMP5|COL3A1|FBLN1|IGFBP3|SFRP1|SFRP2|NGFR|STC1|CYGB|SEMA3E|SEMA3F|THY1|WNT11|NEXMIF|DRD2|APOE
GO:0045859	regulation of protein kinase activity	0.00107396	656	WNT11|BMPR1B|SLC8A1|RGS2|CAV1|ECT2|HMGA2|MOB1B|CCNA2|SOCS4|DAB1|TLR3|KITLG|KIT|PAQR3|GNAQ|APOE|ANGPT1|CENPE|CBS|RICTOR|SFRP1|HGF|SESN2|SFRP2|CCNE2|PRLR|CD24|CCNO|SOCS5|FGF2|MMD|DBF4|KIF14|EREG|CCNG1|FGF13|PTEN|HIPK3|ZFP91|MOB1A|GHR|RB1|JAK2|CEMIP|SPRED1|PDCD10|PPP2CA|PROX1|ETAA1|UBASH3B|TTBK1|MALT1|CDKN1A|OSBPL8|CALM2|BMPR1A|TAOK1|CD40|THY1|CDKN1C|GPRC5B|PSMD10|FZD8|CAB39|DRD2|PKD2|CARD10|WNT5A|C…	overexpression	SLC8A1|RGS2|BMPR1B|DAB1|KIT|SFRP1|SFRP2|HGF|GHR|CEMIP|THY1|WNT11|GPRC5B|DRD2|APOE|CCNA2|CBS|TGFA|CAV1|CD40|CLSPN|CD24|TTBK1|TPX2|ADRA1A|UCHL1|PTPRB|GAS6|PDGFRB|CLU|CDC6|KIF14|THBS1|FZD8|CCNB1|CENPE|ALK|CDC25C|CCNE2|INCENP|CDC25A|UBASH3B|CCNB2|TRIB1|HEG1|DIRAS3|CCNB3|AGT|LRP8|EFNA1|BMP4|TLR3|PKMYT1|PRLR|MAP3K5|CCNF|CEBPA|ECT2|PRKAR2B|ELANE|CDKN1A|EGR1|GADD45B|EPHA4|ANGPT1|MST1R|DKK1|CKS2|CDKN2C|AP…
GO:0032392	DNA geometric change	0.00122826	85	FANCM|HMGB1|RFC3|PURA|GINS1|SUB1|DNA2|TOP2A|HMGB2|MCMDC2|POT1|CDC45|MCM4|POLQ|RAD54B|BRIP1|GTF2H2|HFM1|NBN|HMGA1|MTERF1|DHX36|DDX3X|HELQ|PIF1|MCM8|MRE11|HNRNPA2B1|ANXA1|BLM|G3BP1|RECQL4	overexpression	HMGB2|CDC45|MCM4|POLQ|HMGA1|TOP2A|GINS1|ANXA1|MCM8|MCMDC2|RAD51|GINS2|MCM2|PIF1|DNA2|GINS4|BRIP1|RAD54B|MCM5|DDX11
GO:0070482	response to oxygen levels	0.00124032	323	RBPJ|COL1A1|SLC8A1|AQP1|CAV1|CCNA2|STC1|BNIP3L|RORA|PLOD2|SDHD|VASN|CBS|FAS|GUCY1A2|SFRP1|BNIP2|VCAM1|ERO1A|ITGA2|DPP4|CYGB|CD24	overexpression	SLC8A1|AQP1|COL1A1|SFRP1|VCAM1|STC1|CYGB|DRD2|CCNA2|GUCY1B1|CBS|ITGA2|NDNF|CAV1|DPP4|STC2|CD24|VASN|NKX3-1|E2F1|PDGFRB|CXCR4|NDRG1|THBS1|GATA6|PLOD1|ITPR2|BBC3|ATP1B1|DDIT4|AK4|NOTCH1|KCNK2|HK2|HIPK2|CXCL12|EGR1|EPHA4|SOD3|FAM162A|ABAT|BRIP1|P4HB|MMP2|RBPJ|PPARG|ANG|ADORA1|SLC2A4|EPAS1|SLC29A1
GO:0050000	chromosome localization	0.00136391	91	CENPQ|CENPE|NUF2|CHMP2B|CDCA8|KIF18A|KIF14|RAB11A|KIF2C|DLGAP5|ACTR2|CENPF|UBE2B|ANKRD53|AURKB|CDCA5|BIRC5|MAP1S|ACTR3|ATM|MAPRE1|TERF1|NDC80|SPAG5|MEIOC|PIBF1|CENPC|CHMP5|FAM83D|CCNB1|INCENP|KIFC1	overexpression	CDCA8|KIF2C|CENPF|CDCA5|AURKB|BIRC5|DLGAP5|SPAG5|FAM83D|KIF14|CCNB1|CENPE|KIFC1|INCENP|NDC80
GO:0048144	fibroblast proliferation	0.00147683	107	COL3A1|MORF4L1|AQP1|CAV1|FBLN1|BMI1|CCNA2|NGFR|CDK1|PTGES3	overexpression	COL3A1|AQP1|FBLN1|SFRP1|NGFR|E2F8|CCNA2|CAV1|GAS6|E2F1|PDGFRB|CDC6|CCNB1|FN1|AGT|C1QL4|CDKN1A|NUPR1|FOSL2|CKS2|NLRC3|PPARG|ESR1|CDK1
REAC:R-HSA-176187	Activation of ATR in response to replication stress	0.00166767	37	CDC7|ORC4|DBF4|RFC3|CDC45|MCM4|CLSPN|RAD17|ORC1|ORC5|RAD1|MCM10|CDC6|CHEK1|ORC3|MCM8|CDC25C|ORC6|CDC25A	overexpression	CDC45|MCM4|CLSPN|CDC7|ORC1|CDC6|MCM10|CDC25C|ORC6|MCM8|CDC25A
GO:0045132	meiotic chromosome segregation	0.00168099	108	SGO2|ASPM|FANCM|NDC1|NUF2|TTK|CCNE2|RMI1|ESPL1|SGO1|TOP2A|SYCP2|ACTR2|MND1|RAD21|AURKA|UBE2B|SMC4|BRIP1|HFM1|SMC2|ACTR3|BUB1|ATM|TERF1|NDC80|MEIOC|TRIP13|CENPC|BUB1B|NCAPH|MRE11|FANCD2|EME1|CORT|P3H4|AGO4|FBXO5|TOP2B	overexpression	ESPL1|AURKA|BUB1|TRIP13|TOP2A|MND1|NCAPH|BUB1B|EME1|FANCD2|CCNE2|NDC80|SGO1|SMC2|CCNB2|NUF2|P3H4|PSMC3IP|BRIP1|ASPM|MSH5|PLK1|MLH3|PTTG1|AGO4
GO:0071453	cellular response to oxygen levels	0.00169	163	RBPJ|SLC8A1|AQP1|CAV1|CCNA2|STC1|BNIP3L|RORA|SDHD|VASN|CBS|FAS|SFRP1|ERO1A|CPEB2|SUV39H2|PTEN|DDAH1|MDM2|BBC3|NDNF|BRIP1|PTGS2|STC2|E2F1|NOTCH1|ATF2|BAD|NKX3-1|NOP53|PDK3|KCNK2|ADO|PMAIP1|ENDOG|SLC2A4|MT3|HIF1A|AK4|STUB1|EGLN1|NDRG1|PRKAA1|GATA6|ATP6V1A|LPAR1|PDK1|PINK1|TIGAR|ROCK2|MDM4|CPEB4|PPARG	overexpression	SLC8A1|AQP1|SFRP1|STC1|CCNA2|CBS|NDNF|CAV1|STC2|VASN|NKX3-1|E2F1|NDRG1|GATA6|BBC3|AK4|NOTCH1|KCNK2|HIPK2|EGR1|EPHA4|FAM162A|BRIP1|P4HB|RBPJ|PPARG|SLC2A4|EPAS1|SLC29A1
GO:0007264	small GTPase mediated signal transduction	0.00171924	507	ARHGEF17|RAP1B|LPAR6|CHN1|COL3A1|GNA13|PLEKHG4B|ECT2|CCNA2|SSX2IP|CDC42EP1|NGFR|DAB1|KITLG|APOE|ARHGEF28|NRAS|RDX|RHOQ|ARRB1|RAB18|CHML|RAPGEF6|FGF2|ARHGAP29|CDC42SE2|ARHGAP11A|SDCBP|KIF14|RALGPS2|RHOJ|ARHGAP12|RB1|RAB21|RAP2A|NCKAP1|RHOD|PSD3|RALA|CDKN1A|G3BP2|RRAS2|RAB30|RAP1GAP2|CHM|PLEKHG3|STARD8|KRAS|SYNJ2BP|ITGAV|ARHGAP5|ARHGAP27|SPATA13|RGL3|RASA4B|CD2AP|ERBIN|ABCA1|SCAI|CCDC88A|GPR35|ARHG…	overexpression|knockdown	COL3A1|CHN1|PLEKHG4B|DAB1|ARHGEF28|ARHGEF17|NGFR|ARRB1|CDC42EP1|APOE|RAP1GAP2|STARD8|PSD3|CCNA2|SPATA13|TIAM1|ARHGAP20|FOXM1|ADRA1A|PLEKHG3|ABCA1|PDGFRB|COL1A2|NTRK1|RHOJ|NTN1|ARHGAP11A|RGL3|KIF14|IQGAP3|ARHGAP6|STMN3|RIPOR2|ELMO1|ARHGAP24|SSX2IP|DEF6|MCF2L|PRKD1|RUNDC3A|FGD5|NOTCH1|HEG1|DENND3|DIRAS3|ITGA3|DGKI|STARD13|AUTS2|OPHN1|ARHGAP18|ECT2|ADGRG1|CAVIN4	RAP1B|GNA13|LPAR6|RDX|RHOQ|NRAS|ECT2|RAB18|RAPGEF6|KITLG|CDC42SE2|SDCBP|ARHGAP29|CHML|SSX2IP|FGF2|RALGPS2|RB1|RAB21|ARHGAP12|NCKAP1|RAP2A|RRAS2|RALA|RAB30|CHM|G3BP2|SYNJ2BP|RASA4B|ARHGAP5|KRAS|ARHGAP27|ERBIN|CD2AP|RHOT1|RAB6C|ITGAV|CCDC88A|RASA2|GPR35|KBTBD6|RABL3|SCAI|RHOD|YWHAQ|RAP2C|SOS2|CCNA2|CDKN1A|ARHGEF17|SOS1|DOCK6|SHOC2|RAB33B|ARHGAP11A|KIF14|ABI2|SYDE1|CDC42EP1|RIPOR1|RRAGC|ARHGAP39|TAX…
GO:0050767	regulation of neurogenesis	0.00172455	373	IL6ST|TMEM98|PLXNC1|SEMA3E|HOXB3|MAN2A1|DAB1|EPHA7|ASPM|KIT|METRN|SEMA3F|FGF2|SEMA3A|PPP1CC|ID1|MAP2|FGF13|PTEN|YAP1|RB1|RAB21|TLX2|PTPRD|PROX1|DCC|TTBK1|BMPR1A|HLTF|THY1|HMGB2|FZD3|PPP3CA|DRD2|KRAS|XRCC2|SKIL|WNT5A|TSPO|ACTR2|CRABP2|LIG4|SEMA3C|NAP1L1|FEZF2|PLAG1|ID4|L1CAM|B2M|HES6|E2F1|ROBO2|DAAM2|ITPKA|TRPV2|TIAM1|NOTCH1|TENM4|PLXNB2|PLXNB3|DICER1|WDR62|DHX36|NTN1|BMPR2|RUFY3|FEZF1|MME|CXCR4|B…	overexpression	TMEM98|HOXB3|PLXNC1|DAB1|KIT|SEMA3E|ID1|EPHA7|SEMA3F|PTPRD|THY1|MAP2|HMGB2|DRD2|L1CAM|METRN|CRABP2|DCC|DAAM2|TIAM1|TTBK1|TLX2|ROBO2|E2F1|TENM4|NTN1|CXCR4|FN1|BDNF|SEMA3G|FEZF1|FEZF2|BRINP1|WDR62|NOG|XRCC2|PLXNB2|SLITRK1|NOTCH1|HES1|LRP8|NKX6-1|GPER1|CDH4|TRPV2|CXCL12|POU4F1|TSPO|EPHA4|LHX2|ASPM|RUFY3|EZH2
GO:0032990	cell part morphogenesis	0.00182574	673	B4GALT6|BMPR1B|CHN1|PLXNC1|NOTCH3|SEMA3E|NGFR|DAB1|BCL11B|EPHA7|PLPPR4|KIF20B|DCX|PID1|APOE|PPP3CB|METRN|EFNB1|SEMA3F|HECW1|ZDHHC17|NECTIN1|SEMA3A|FEZ2|ID1|SLC25A46|DNM3|MAP2|B3GNT2|FGF13|FLRT3|NTNG2|PTEN|SMAD4|RAB21|NRXN3|HPRT1|TLX2|RAB10|ETV1|TMEM106B|SLITRK6|PTPRD|RAP2A|NCKAP1|DCC|MYPN|TAOK1|THY1|FZD3|ITGA4|PPP3CA|CYFIP2|DRD2|FBXO45|SLIT3|SKIL|WNT5A|ACTR2|CRABP2|SEMA3C|LAMA5|WDR36|FEZF2|L1CAM|…	overexpression	CHN1|BMPR1B|PLXNC1|DAB1|PID1|BCL11B|PLPPR4|HECW1|NGFR|DCX|NOTCH3|NECTIN1|SEMA3E|DNM3|ID1|EPHA7|B4GALT6|SEMA3F|PTPRD|THY1|NRXN3|MAP2|NTNG2|DRD2|SLIT3|APOE|MYPN|EFNB1|AURKA|L1CAM|METRN|CRABP2|GLI2|DCC|TIAM1|TLX2|UCHL1|SGK1|SLITRK5|CYFIP2|ROBO2|GAP43|NTRK1|NTN1|CXCR4|ITGA1|FLRT3|ADCY1|FN1|BDNF|SEMA3G|FEZF1|UST|PDLIM5|FEZF2|MAP1A|NEDD4L|EFNB2|MYO16|RIMS2|NOG|PLXNB2|SLITRK1|NOTCH1|ECE1|MAPK8IP2|LAMA5|…
GO:0120039	plasma membrane bounded cell projection morphogenesis	0.00192047	649	B4GALT6|BMPR1B|CHN1|PLXNC1|NOTCH3|SEMA3E|NGFR|DAB1|BCL11B|EPHA7|PLPPR4|KIF20B|DCX|APOE|PPP3CB|METRN|EFNB1|SEMA3F|HECW1|ZDHHC17|NECTIN1|SEMA3A|FEZ2|ID1|SLC25A46|DNM3|MAP2|B3GNT2|FGF13|FLRT3|NTNG2|PTEN|SMAD4|RAB21|NRXN3|HPRT1|TLX2|RAB10|ETV1|TMEM106B|SLITRK6|PTPRD|RAP2A|NCKAP1|DCC|MYPN|TAOK1|THY1|FZD3|ITGA4|PPP3CA|CYFIP2|DRD2|FBXO45|SLIT3|SKIL|WNT5A|ACTR2|CRABP2|SEMA3C|LAMA5|WDR36|FEZF2|L1CAM|AURKA…	overexpression	CHN1|BMPR1B|PLXNC1|DAB1|BCL11B|PLPPR4|HECW1|NGFR|DCX|NOTCH3|NECTIN1|SEMA3E|DNM3|ID1|EPHA7|B4GALT6|SEMA3F|PTPRD|THY1|NRXN3|MAP2|NTNG2|DRD2|SLIT3|APOE|MYPN|EFNB1|AURKA|L1CAM|METRN|CRABP2|GLI2|DCC|TIAM1|TLX2|UCHL1|SGK1|SLITRK5|CYFIP2|ROBO2|GAP43|NTRK1|NTN1|CXCR4|ITGA1|FLRT3|ADCY1|FN1|BDNF|SEMA3G|FEZF1|UST|PDLIM5|FEZF2|MAP1A|NEDD4L|EFNB2|MYO16|RIMS2|NOG|PLXNB2|SLITRK1|NOTCH1|ECE1|MAPK8IP2|LAMA5|LRP8|…
GO:0036294	cellular response to decreased oxygen levels	0.00205525	147	RBPJ|SLC8A1|AQP1|CCNA2|STC1|BNIP3L|RORA|SDHD|VASN|CBS|SFRP1|ERO1A|CPEB2|SUV39H2|PTEN|DDAH1|MDM2|BBC3|NDNF|BRIP1|PTGS2|STC2|E2F1|NOTCH1|ATF2|BAD|NKX3-1|NOP53|PDK3|KCNK2|ADO|PMAIP1|ENDOG|SLC2A4|MT3|HIF1A|AK4|STUB1|EGLN1|NDRG1|PRKAA1|GATA6|PDK1|PINK1|TIGAR|ROCK2|MDM4|CPEB4|PPARG	overexpression	SLC8A1|AQP1|SFRP1|STC1|CCNA2|CBS|NDNF|STC2|VASN|NKX3-1|E2F1|NDRG1|GATA6|BBC3|AK4|NOTCH1|KCNK2|HIPK2|EGR1|EPHA4|FAM162A|BRIP1|P4HB|RBPJ|PPARG|SLC2A4|EPAS1|SLC29A1
GO:0010389	regulation of G2/M transition of mitotic cell cycle	0.0023654	99	CDK1|CDC7|KIF14|CCNG1|RAB11A|CDKN1A|TAOK1|GPR132|CENPF|RAD21|AURKA|CLSPN|AURKB|RAD17|DTL|NAE1|NBN|BRCA1|RRM2B|TICRR|NOP53|ATM|ORC1|BARD1|ABRAXAS1|NABP1|CDC6|CCNB1|CHEK1|MRE11|CDC25C|BRCC3|BLM|CDC25A|CCNB3|FBXO5|RRM1|VPS4B	overexpression	AURKA|CENPF|CLSPN|CDC7|AURKB|BRCA1|TICRR|ORC1|DTL|CDC6|KIF14|CCNB1|CDC25C|CDC25A|RRM1|GPR132
GO:0007409	axonogenesis	0.00288093	447	B4GALT6|BMPR1B|CHN1|PLXNC1|NOTCH3|SEMA3E|NGFR|DAB1|BCL11B|EPHA7|PLPPR4|DCX|APOE|PPP3CB|METRN|EFNB1|SEMA3F|ZDHHC17|NECTIN1|SEMA3A|FEZ2|SLC25A46|MAP2|B3GNT2|FGF13|FLRT3|NTNG2|PTEN|SMAD4|RAB21|NRXN3|RAB10|ETV1|SLITRK6|DCC|MYPN|THY1|FZD3|ITGA4|DRD2|FBXO45|SLIT3|SKIL|WNT5A|CRABP2|SEMA3C|LAMA5|WDR36|FEZF2|L1CAM|C9orf72|EPHA3|PICALM|SPAST|GLI2|SLITRK5|CREB1|ROBO2|KIF5B|TRPV2|TIAM1|UCHL1|NOTCH1|MAP1S|SLC…	overexpression	CHN1|BMPR1B|PLXNC1|DAB1|BCL11B|PLPPR4|NGFR|DCX|NOTCH3|NECTIN1|SEMA3E|EPHA7|B4GALT6|SEMA3F|THY1|NRXN3|MAP2|NTNG2|DRD2|SLIT3|APOE|MYPN|EFNB1|L1CAM|METRN|CRABP2|GLI2|DCC|TIAM1|UCHL1|SLITRK5|ROBO2|GAP43|NTRK1|NTN1|FLRT3|ADCY1|FN1|BDNF|SEMA3G|FEZF1|UST|FEZF2|MAP1A|EFNB2|NOG|PLXNB2|SLITRK1|NOTCH1|ECE1|LAMA5|NKX6-1|AUTS2|EFNA1|ADGRB1|CDH4|OPHN1|TBCE|TRPV2|CXCL12|POU4F1|EPHA4|XK|LHX2|ISL2|RUFY3|CDH2|FYN|…
GO:0048858	cell projection morphogenesis	0.00320034	654	B4GALT6|BMPR1B|CHN1|PLXNC1|NOTCH3|SEMA3E|NGFR|DAB1|BCL11B|EPHA7|PLPPR4|KIF20B|DCX|APOE|PPP3CB|METRN|EFNB1|SEMA3F|HECW1|ZDHHC17|NECTIN1|SEMA3A|FEZ2|ID1|SLC25A46|DNM3|MAP2|B3GNT2|FGF13|FLRT3|NTNG2|PTEN|SMAD4|RAB21|NRXN3|HPRT1|TLX2|RAB10|ETV1|TMEM106B|SLITRK6|PTPRD|RAP2A|NCKAP1|DCC|MYPN|TAOK1|THY1|FZD3|ITGA4|PPP3CA|CYFIP2|DRD2|FBXO45|SLIT3|SKIL|WNT5A|ACTR2|CRABP2|SEMA3C|LAMA5|WDR36|FEZF2|L1CAM|AURKA…	overexpression	CHN1|BMPR1B|PLXNC1|DAB1|BCL11B|PLPPR4|HECW1|NGFR|DCX|NOTCH3|NECTIN1|SEMA3E|DNM3|ID1|EPHA7|B4GALT6|SEMA3F|PTPRD|THY1|NRXN3|MAP2|NTNG2|DRD2|SLIT3|APOE|MYPN|EFNB1|AURKA|L1CAM|METRN|CRABP2|GLI2|DCC|TIAM1|TLX2|UCHL1|SGK1|SLITRK5|CYFIP2|ROBO2|GAP43|NTRK1|NTN1|CXCR4|ITGA1|FLRT3|ADCY1|FN1|BDNF|SEMA3G|FEZF1|UST|PDLIM5|FEZF2|MAP1A|NEDD4L|EFNB2|MYO16|RIMS2|NOG|PLXNB2|SLITRK1|NOTCH1|ECE1|MAPK8IP2|LAMA5|LRP8|…
GO:0006302	double-strand break repair	0.0033992	299	MORF4L1|HMGA2|BRCA2|CDC7|PPP4R3B|FANCM|HMGB1|ESCO2|RADX|RIF1|SLF1|RAD51AP1|UBE2V2|GEN1|RMI1|FANCB|MMS22L|NUCKS1|NSD2|RNF138|DEK|DNA2|TDP2|HMGB2|PARPBP|MCMDC2|POT1|PPP4R2|MGMT|XRCC2|SMARCAD1|CDC45|RAD54L|MCM4|POLQ|FIGNL1|ACTR2|LIG4|RAD21|TONSL|SMCHD1|RAD54B|SMC5|BRIP1|PHF10|NBN|SHLD2|CDCA5|SLF2|BRCA1|FOXM1|UBE2N|ATM|SFR1|YEATS4|HPF1|MEIOC|HELQ|AP5Z1|TRIP13|KLHL15|ABRAXAS1|NABP1|NUDT16L1|GGN|CHEK1|…	knockdown		MORF4L1|HMGA2|PPP4R3B|FANCM|HMGB1|RIF1|SLF1|UBE2V2|RMI1|GEN1|MMS22L|NUCKS1|RNF138|BRCA2|DEK|TDP2|POT1|PPP4R2|ESCO2|PARPBP|ACTR2|LIG4|FIGNL1|SMCHD1|RAD51AP1|FANCB|SMARCAD1|NBN|SHLD2|SMC5|UBE2N|PHF10|RAD21|SFR1|YEATS4|RADX|CDC7|ATM|DNA2|AP5Z1|HPF1|KLHL15|SMARCD3|SLF2|XRCC4|BRCC3|RAD54B|NABP1|ERCC8|MRE11|TONSL|ABRAXAS1|GGN|MEIOC|MCMDC2|BRIP1|HSF1|CHEK1|REV3L|DCLRE1C|XRCC2|RECQL4|SMARCE1|HELQ|MSH2|SM…
GO:0051960	regulation of nervous system development	0.00379941	455	ADGRL2|IL6ST|TMEM98|PLXNC1|SEMA3E|HOXB3|ASIC2|MAN2A1|DAB1|EPHA7|ASPM|KIT|AGRN|METRN|SEMA3F|HGF|FGF2|SEMA3A|PPP1CC|ID1|IL1RAP|KIF14|MAP2|FGF13|FLRT3|PTEN|YAP1|RB1|RAB21|TLX2|SLITRK6|PTPRD|PROX1|DCC|TTBK1|LRRN3|BMPR1A|HLTF|THY1|HMGB2|FZD3|PPP3CA|DRD2|KRAS|XRCC2|SKIL|WNT5A|TSPO|ACTR2|CRABP2|LIG4|SEMA3C|NAP1L1|FEZF2|PLAG1|ID4|L1CAM|B2M|HES6|SLITRK5|E2F1|ROBO2|DAAM2|ITPKA|TRPV2|TIAM1|NOTCH1|TENM4|NLGN…	overexpression	ADGRL2|TMEM98|HOXB3|PLXNC1|ASIC2|DAB1|KIT|HGF|AGRN|SEMA3E|ID1|EPHA7|SEMA3F|PTPRD|THY1|MAP2|HMGB2|DRD2|L1CAM|METRN|CRABP2|DCC|DAAM2|TIAM1|TTBK1|TLX2|SLITRK5|ROBO2|E2F1|TENM4|NTRK1|NTN1|CXCR4|IL1RAP|KIF14|FLRT3|FN1|BDNF|SEMA3G|FEZF1|FEZF2|BRINP1|WDR62|NOG|XRCC2|PLXNB2|SLITRK1|NOTCH1|HES1|LRP8|NKX6-1|GPER1|ADGRB1|CDH4|TRPV2|CXCL12|POU4F1|TSPO|EPHA4|RARG|LHX2|DKK1|ASPM|RUFY3|EZH2|B2M|ADGRB3|PPARG
GO:0007098	centrosome cycle	0.00402097	134	BRCA2|SSX2IP|KIF11|PLK4|CDK1|HAUS3|CHMP2B|GEN1|XPO1|MAP9|SASS6|CEP135|SGO1|UBXN2B|PKD2|XRCC2|CCDC102B|HAUS6|CNTLN|TMEM67|CEP152|PCLAF|AURKA|RAB6C|BRCA1|CETN3|PPP1R12A|WDR62|CCP110|USP33|NDC80|STIL|POC1B|CHMP5|CEP44|CROCC|NEK2|CHEK1|CHORDC1|SLC16A1	knockdown		CHMP2B|XPO1|CDK1|GEN1|HAUS3|SSX2IP|BRCA2|UBXN2B|SASS6|KIF11|MAP9|HAUS6|TMEM67|PLK4|RAB6C|PKD2|CNTLN|CETN3|CCDC102B|PPP1R12A|CCP110|USP33|CROCC|CHMP5|PCLAF|SLC16A1|CEP44|POC1B|CHORDC1|PPP1R35|SGO1|CHEK1|XRCC2|VPS4B|ROCK2|CEP131|KIF3A|CHMP3|CEP135|FBXW5|NPM1|CCDC57|XRCC3|SPICE1|SIRT1
REAC:R-HSA-9012999	RHO GTPase cycle	0.00445592	447	ARHGEF17|GJA1|CHN1|GNA13|CAV1|PLEKHG4B|ECT2|COPS2|CDC42EP1|GOPC|ARHGEF28|RHOQ|SLC4A7|ARHGAP29|CEP97|CDC42SE2|FAM135A|ARHGAP11A|LMAN1|KIF14|RHOJ|ANLN|ARHGAP12|FAM91A1|PGRMC2|PKN2|NCKAP1|RHOD|DIAPH2|RRAS2|ANKRD26|PHIP|ARMCX3|PLEKHG3|MOSPD2|CYFIP2|STARD8|TWF1|TMPO|RHPN1|ARHGAP5|ARHGAP27|SPATA13|CKB|LMNB1|ERBIN|FRS2|PICALM|CCDC88A|NDUFA5|ARHGAP18|ARHGAP20|DEF6|TRA2B|SLITRK5|LBR|NOXA1|TIAM1|SLK|SCFD1|…	knockdown		GNA13|GJA1|COPS2|GOPC|RHOQ|ECT2|LMAN1|CDC42SE2|FAM135A|ARHGAP29|CEP97|SLC4A7|PGRMC2|ARHGAP12|FAM91A1|NCKAP1|RRAS2|MOSPD2|PKN2|TWF1|ARMCX3|ARHGAP5|ARHGAP27|ANKRD26|ERBIN|CAV1|FRS2|PHIP|PICALM|NDUFA5|CCDC88A|TRA2B|SLK|SCFD1|LBR|RHOD|VAMP3|DBT|NOXA1|SOS2|PIK3CA|TMPO|RBMX|ARHGEF17|CCP110|CPNE8|LEMD3|SCRIB|ABCD3|WASL|SOWAHC|SOS1|TXNL1|FMNL2|DOCK6|STAM2|ARHGAP11A|BAIAP2L2|KIF14|PAK2|ABI2|SYDE1|MSI2|CDC…
GO:0050807	regulation of synapse organization	0.00476073	213	ADGRL2|NEGR1|GPC6|ASIC2|SLC7A11|EPHA7|APOE|AGRN|SEMA3F|NECTIN1|IL1RAP|DNM3|FLRT3|NTNG2|PTEN|SLITRK6|PTPRD|LRRN3|DRD2|ARF4|WNT5A|ABHD17C|ACTR2|CDC20|MDGA1|LHFPL4|SLITRK5|CDH8|CAMK1|YWHAZ|ROBO2|ITPKA|HOMER1|CTTNBP2|ARHGAP33|NLGN1|DMPK|ADGRB1|DHX36|NTRK1|NTN1|BDNF|PDLIM5|EFNA1|COLQ|LRP8|STAU2|ABHD17B|EGLN1|ABI2|LZTS3|CAMKV|LRRTM2|NEURL1|MEF2C|SLITRK1|CRIPT|ZDHHC15|DKK1|IGSF9|VPS35|FRMPD4|NRCAM|NEDD4…	overexpression	ADGRL2|ASIC2|NECTIN1|AGRN|DNM3|EPHA7|SEMA3F|PTPRD|NTNG2|DRD2|APOE|NEGR1|GPC6|CDH8|CDC20|LHFPL4|CTTNBP2|SLITRK5|ROBO2|NTRK1|NTN1|IL1RAP|FLRT3|CAMKV|BDNF|MDGA1|ABHD17C|PDLIM5|FRMPD4|SLITRK1|TUBB|SLC7A11|LRP8|EFNA1|ADGRB1|PPFIA2|EPHA4|ARHGAP33|DKK1|CDH2|FYN|APP
GO:0044818	mitotic G2/M transition checkpoint	0.00524424	51	CDK1|CCNG1|CDKN1A|TAOK1|CLSPN|RAD17|DTL|NAE1|NBN|BRCA1|TICRR|NOP53|ATM|ORC1|BARD1|ABRAXAS1|NABP1|CDC6|CHEK1|MRE11|BRCC3|BLM	combined
GO:0080135	regulation of cellular response to stress	0.00525794	709	MORF4L1|CAV1|PYCR1|GDF6|HMGA2|BRCA2|RNF13|MSX1|SLC7A11|TLR3|PBK|DNAJB9|EIF2AK2|SLC38A2|PPP4R3B|HAND2|EEF1E1|FAS|SFRP1|HGF|HMGB1|SFRP2|RADX|RIF1|SLF1|RAD51AP1|UBE2V2|SEMA3A|ARMT1|TAF9B|SDCBP|FANCB|DACT1|FMR1|CREB3L1|TMEM33|BCLAF1|USP1|INSIG2|UCHL5|PTEN|DDIAS|LANCL1|HIPK3|NSD2|ATAD5|BOK|TMED2|MDFIC|DDAH1|DEK|SPRED1|PDCD10|PAWR|RAP2A|KREMEN1|ETAA1|MDM2|RNFT1|BBC3|ZMPSTE24|TAOK1|XIAP|STK26|THY1|PARPB…	knockdown		MORF4L1|HMGA2|EIF2AK2|DNAJB9|PPP4R3B|SLC38A2|EEF1E1|FAS|HMGB1|RIF1|TAF9B|ARMT1|SLF1|SEMA3A|UBE2V2|SDCBP|BCLAF1|RNF13|TLR3|SLC7A11|FMR1|INSIG2|LANCL1|PTEN|HIPK3|USP1|TMED2|TMEM33|UCHL5|BRCA2|PAWR|PYCR1|DDAH1|DEK|PDCD10|ETAA1|RAP2A|SPRED1|PBK|POT1|TAOK1|RNFT1|XIAP|PPP4R2|PSMD10|ZMPSTE24|MDM2|PARPBP|PJA2|DDIAS|ACTR2|FIGNL1|RB1CC1|SKIL|CAV1|ATAD5|GADD45G|SMCHD1|RAD51AP1|TLR4|ZNF675|FANCB|PTGS2|ARL6IP…
GO:0030282	bone mineralization	0.00610937	121	S1PR1|WNT11|BMPR1B|SLC8A1|LGR4|OMD|PTH1R|GPM6B|PTHLH|TFAP2A|MGP|ZMPSTE24|BMPR1A|FBXL15|ALPL|FGFR3|CCR1|SGMS2|MINPP1|ACTN3|IFT80|LTBP3|TXLNG|ATP2B1|PTGS2|CLEC3B|BMP2K|COL1A2|LOX|NOTUM|BMPR2|GPC3|ISG15|HIF1A|RFLNA	combined
GO:0061564	axon development	0.00621969	496	B4GALT6|BMPR1B|CHN1|PLXNC1|NOTCH3|SEMA3E|NGFR|DAB1|BCL11B|EPHA7|PLPPR4|DCX|APOE|PPP3CB|METRN|EFNB1|SEMA3F|ZDHHC17|NECTIN1|SEMA3A|FEZ2|SLC25A46|MAP2|B3GNT2|FGF13|FLRT3|NTNG2|PTEN|SMAD4|JAK2|RAB21|NRXN3|RAB10|ETV1|SLITRK6|KREMEN1|DCC|MYPN|THY1|FZD3|ITGA4|DRD2|FBXO45|SLIT3|SKIL|WNT5A|TSPO|CRABP2|CAMSAP2|SEMA3C|LAMA5|WDR36|FEZF2|L1CAM|C9orf72|EPHA3|PICALM|SPAST|GLI2|SLITRK5|CREB1|ROBO2|KIF5B|TRPV2|TI…	overexpression	CHN1|BMPR1B|PLXNC1|DAB1|BCL11B|PLPPR4|NGFR|DCX|NOTCH3|NECTIN1|SEMA3E|EPHA7|B4GALT6|SEMA3F|THY1|KREMEN1|NRXN3|MAP2|NTNG2|DRD2|SLIT3|APOE|MYPN|EFNB1|L1CAM|METRN|CRABP2|GLI2|DCC|TIAM1|UCHL1|SLITRK5|ROBO2|GAP43|NTRK1|NTN1|FLRT3|ADCY1|FN1|BDNF|SEMA3G|FEZF1|NCAM2|DHFR|UST|FEZF2|MAP1A|EFNB2|NOG|PLXNB2|SLITRK1|FOLR1|NOTCH1|ECE1|LAMA5|NKX6-1|AUTS2|EFNA1|ADGRB1|CDH4|OPHN1|TBCE|TRPV2|CXCL12|TNC|POU4F1|TSPO|…
GO:0010972	negative regulation of G2/M transition of mitotic cell cycle	0.00628297	63	CDK1|CCNG1|CDKN1A|TAOK1|GPR132|RAD21|CLSPN|AURKB|RAD17|DTL|NAE1|NBN|BRCA1|TICRR|NOP53|ATM|ORC1|BARD1|ABRAXAS1|NABP1|CDC6|CHEK1|MRE11|BRCC3|BLM	combined
GO:0050803	regulation of synapse structure or activity	0.00678612	219	ADGRL2|NEGR1|GPC6|ASIC2|SLC7A11|EPHA7|APOE|AGRN|SEMA3F|SLC17A6|NECTIN1|IL1RAP|DNM3|FLRT3|NTNG2|PTEN|SLITRK6|PTPRD|LRRN3|DRD2|ARF4|WNT5A|ABHD17C|ACTR2|CDC20|MDGA1|LHFPL4|SLITRK5|CDH8|CAMK1|YWHAZ|ROBO2|ITPKA|HOMER1|CTTNBP2|ARHGAP33|NLGN1|DMPK|ADGRB1|DHX36|NTRK1|NTN1|BDNF|PDLIM5|EFNA1|COLQ|LRP8|STAU2|ABHD17B|EGLN1|ABI2|LZTS3|CAMKV|LRRTM2|NEURL1|MEF2C|SLITRK1|CRIPT|ZDHHC15|DKK1|IGSF9|VPS35|FRMPD4|NRC…	overexpression	ADGRL2|ASIC2|NECTIN1|AGRN|DNM3|EPHA7|SEMA3F|PTPRD|NTNG2|DRD2|APOE|NEGR1|GPC6|CDH8|CDC20|LHFPL4|CTTNBP2|SLITRK5|ROBO2|NTRK1|NTN1|IL1RAP|FLRT3|CAMKV|BDNF|MDGA1|ABHD17C|PDLIM5|FRMPD4|SLITRK1|TUBB|SLC7A11|LRP8|EFNA1|ADGRB1|PPFIA2|EPHA4|ARHGAP33|DKK1|CDH2|FYN|APP
GO:0006511	ubiquitin-dependent protein catabolic process	0.00695264	680	UBE2D3|CAV1|TBL1XR1|SOCS4|RNF13|SH3BGRL|YOD1|UBE2W|RNF139|PBK|DNAJB9|RNF19A|GLMN|NKD2|UBE2E1|CUL5|RCHY1|NDFIP2|RLIM|CHMP2B|HECW1|UBA6|ARRB1|SOCS5|UBE2K|CDC27|STYX|XPO1|SDCBP|JKAMP|RNF11|BIRC2|USP1|USP15|KIF14|STT3B|SIAH3|DNAJB14|UCHL5|FEM1C|PTEN|MIB1|CUL4B|CLOCK|FBXL3|LTN1|SPOPL|PSMA1|UBE2D1|MDM2|FAM8A1|SUMO1|MAN1A1|USP45|RNF217|USP12|FBXL15|UBXN2B|SUMO2|PSMD10|RNF103|FBXO45|CLGN|ZYG11B|USP9Y|RAD…	knockdown		UBE2D3|TBL1XR1|SH3BGRL|SOCS4|UBE2W|RNF139|YOD1|RNF19A|DNAJB9|GLMN|CUL5|UBE2E1|RLIM|CHMP2B|NDFIP2|RCHY1|XPO1|SOCS5|JKAMP|CDC27|BIRC2|RNF11|SDCBP|USP15|UBA6|STYX|STT3B|RNF13|UBE2K|FEM1C|PTEN|CUL4B|MIB1|USP1|UCHL5|FBXL3|LTN1|DNAJB14|SPOPL|PSMA1|UBE2D1|SUMO1|PBK|FAM8A1|USP45|SUMO2|RNF103|PSMD10|FBXO45|USP12|MDM2|RAD23B|FBXL15|UBXN2B|RNF217|WWP1|PCNP|SGTB|EDEM3|PSMD12|ZYG11B|TMEM67|UBE2B|CLOCK|CAV1|CD…
GO:0019941	modification-dependent protein catabolic process	0.00734262	690	UBE2D3|CAV1|TBL1XR1|SOCS4|RNF13|SH3BGRL|YOD1|UBE2W|RNF139|PBK|DNAJB9|RNF19A|GLMN|NKD2|UBE2E1|CUL5|RCHY1|NDFIP2|RLIM|CHMP2B|HECW1|UBA6|ARRB1|SOCS5|UBE2K|CDC27|STYX|XPO1|SDCBP|JKAMP|RNF11|BIRC2|USP1|USP15|KIF14|STT3B|SIAH3|DNAJB14|UCHL5|FEM1C|PTEN|MIB1|CUL4B|CLOCK|FBXL3|LTN1|SPOPL|PSMA1|UBE2D1|MDM2|FAM8A1|SUMO1|ZMPSTE24|MAN1A1|USP45|RNF217|USP12|FBXL15|UBXN2B|SUMO2|PSMD10|RNF103|FBXO45|CLGN|ZYG11B|…	knockdown		UBE2D3|TBL1XR1|SH3BGRL|SOCS4|UBE2W|RNF139|YOD1|RNF19A|DNAJB9|GLMN|CUL5|UBE2E1|RLIM|CHMP2B|NDFIP2|RCHY1|XPO1|SOCS5|JKAMP|CDC27|BIRC2|RNF11|SDCBP|USP15|UBA6|STYX|STT3B|RNF13|UBE2K|FEM1C|PTEN|CUL4B|MIB1|USP1|UCHL5|FBXL3|LTN1|DNAJB14|SPOPL|PSMA1|UBE2D1|SUMO1|PBK|FAM8A1|USP45|SUMO2|RNF103|PSMD10|FBXO45|ZMPSTE24|USP12|MDM2|RAD23B|FBXL15|UBXN2B|RNF217|WWP1|PCNP|SGTB|EDEM3|PSMD12|ZYG11B|TMEM67|UBE2B|CLOC…
GO:0001701	in utero embryonic development	0.0074532	406	RBPJ|BMP5|MDFI|LPAR6|COL3A1|GNA13|TBL1XR1|PHF6|COPS2|BMI1|BRCA2|MSX1|MBNL1|MAN2A1	knockdown		GNA13|LPAR6|RBPJ|TBL1XR1|PHF6|COPS2|MBNL1|BMI1|MAN2A1
GO:0031023	microtubule organizing center organization	0.007503	147	BRCA2|SSX2IP|KIF11|PLK4|CDK1|HAUS3|CHMP2B|GEN1|XPO1|MAP9|SASS6|CEP135|SGO1|UBXN2B|PKD2|XRCC2|CCDC102B|CCDC78|HAUS6|CNTLN|TMEM67|CEP152|PCLAF|AURKA|RAB6C|GCC2|BRCA1|CETN3|PPP1R12A|WDR62|CCP110|USP33|NDC80|STIL|POC1B|CHMP5|CEP44|CROCC|NEK2|CHEK1|CHORDC1|SLC16A1|CCDC61|PPP1R35	knockdown		CHMP2B|XPO1|CDK1|GEN1|HAUS3|SSX2IP|BRCA2|UBXN2B|SASS6|KIF11|MAP9|HAUS6|TMEM67|PLK4|RAB6C|PKD2|GCC2|CNTLN|CETN3|CCDC102B|PPP1R12A|CCP110|USP33|CROCC|CHMP5|PCLAF|SLC16A1|CEP44|POC1B|CHORDC1|PPP1R35|CCDC61|SGO1|CHEK1|XRCC2|VPS4B|ROCK2|CEP131|KIF3A|CHMP3|CEP135|FBXW5|NPM1|CCDC57|XRCC3|SPICE1|SIRT1
GO:0051303	establishment of chromosome localization	0.00786413	84	CENPQ|CENPE|NUF2|CHMP2B|CDCA8|KIF18A|KIF14|RAB11A|KIF2C|CENPF|UBE2B|ANKRD53|AURKB|CDCA5|BIRC5|MAP1S|ATM|MAPRE1|TERF1|NDC80|SPAG5|MEIOC|PIBF1|CENPC|CHMP5|FAM83D|CCNB1|INCENP|KIFC1	overexpression	CDCA8|KIF2C|CENPF|CDCA5|AURKB|BIRC5|SPAG5|FAM83D|KIF14|CCNB1|CENPE|KIFC1|INCENP|NDC80
REAC:R-HSA-3000170	Syndecan interactions	0.00864096	26	COL5A3|COL1A1|COL3A1|COL5A1|ITGA6|ITGA2|FGF2	overexpression	COL3A1|COL5A3|COL1A1|COL5A1|COL5A2|ITGA2|COL1A2|ITGA6|THBS1|FN1
GO:0035265	organ growth	0.00869913	162	S1PR1|RBPJ|RGS2|STC1|IER3IP1|CDK1|SERP1|PRLR|FGF2|TGFBR1|PTEN|YAP1|SORBS2|FGF7|PROX1|ZMPSTE24|BMPR1A|LEPR|FGFR3|DIPK2A|PLAG1|FLVCR1|PRKAR1A|IFT80|PDGFRB|DUSP6|FOXP1|RGS4|LATS1|MESP1|NOTCH1|TENM4|ATF2|ADRA1A|KCNK2|GLI1|UBE3A|AR	overexpression	S1PR1|RGS2|STC1|SORBS2|ADRA1A|PDGFRB|TENM4|AR|FGF7|GATA6|ZFPM2|AKAP6|PDLIM5|WWC2|NOG|NOTCH1|HEG1|KCNK2|AGT|PRLR|RGS4|RARG|VGLL4|ACVR2B|RBPJ|TSKU|ESR1|ARX|CDK1|BASP1
GO:0016055	Wnt signaling pathway	0.008882	439	RBPJ|WNT11|MDFI|COL1A1|CPE|IGFBP4|CAV1|TBL1XR1|GPC6|NFATC1|TMEM170B|KREMEN2|SNX3|ASPM|GNAQ|APOE|NKD2|SFRP1|ZBTB33|LGR4|SFRP2|HECW1|CD24|FGF2|DKK3|IGFBP2|DACT1|ARL6|SCYL2|LGR5|ZEB2|PTEN|RNF138|YAP1|MDFIC|CDK14|PRKAA2|WNT10A|ATP6AP2|PPP2CA|KREMEN1|XIAP|PYGO1|WLS|GPRC5B|FZD3|SULF2|FZD8|DRD2|PKD2|WNT5A|LYPD6|UBE2B|TLE2|CCDC88A|IFT80|TMEM64|DAAM2|LATS1|MESP1|TNKS2|TIAM1|NOTCH1|APC2|DKK2|STRN|GLI1|DACT…	overexpression	CPE|MDFI|IGFBP4|COL1A1|SFRP1|HECW1|SFRP2|DKK3|DACT1|NKD2|IGFBP2|NFATC1|ZEB2|LGR5|WLS|WNT11|GPRC5B|KREMEN1|WNT10A|DRD2|APOE|SULF2
GO:0043632	modification-dependent macromolecule catabolic process	0.00937793	702	UBE2D3|CAV1|TBL1XR1|SOCS4|RNF13|SH3BGRL|YOD1|UBE2W|RNF139|PBK|DNAJB9|RNF19A|GLMN|NKD2|UBE2E1|CUL5|RCHY1|NDFIP2|RLIM|CHMP2B|HECW1|UBA6|ARRB1|SOCS5|UBE2K|CDC27|STYX|XPO1|SDCBP|JKAMP|RNF11|BIRC2|USP1|USP15|KIF14|STT3B|SIAH3|DNAJB14|UCHL5|FEM1C|PTEN|MIB1|CUL4B|CLOCK|FBXL3|LTN1|SPOPL|PSMA1|UBE2D1|MDM2|FAM8A1|SUMO1|ZMPSTE24|MAN1A1|USP45|RNF217|USP12|FBXL15|UBXN2B|SUMO2|PSMD10|RNF103|FBXO45|CLGN|ZYG11B|…	knockdown		UBE2D3|TBL1XR1|SH3BGRL|SOCS4|UBE2W|RNF139|YOD1|RNF19A|DNAJB9|GLMN|CUL5|UBE2E1|RLIM|CHMP2B|NDFIP2|RCHY1|XPO1|SOCS5|JKAMP|CDC27|BIRC2|RNF11|SDCBP|USP15|UBA6|STYX|STT3B|RNF13|UBE2K|FEM1C|PTEN|CUL4B|MIB1|USP1|UCHL5|FBXL3|LTN1|DNAJB14|SPOPL|PSMA1|UBE2D1|SUMO1|PBK|FAM8A1|USP45|SUMO2|RNF103|PSMD10|FBXO45|ZMPSTE24|USP12|MDM2|RAD23B|FBXL15|UBXN2B|RNF217|WWP1|PCNP|SGTB|EDEM3|PSMD12|ZYG11B|TMEM67|UBE2B|CLOC…
REAC:R-HSA-3700989	Transcriptional Regulation by TP53	0.00996839	356	TCEA1|SESN3|CCNA2|BNIP3L|CDK1|CYCS|IGFBP3|RICTOR|FAS|GLS|SESN2|CCNE2|TAF13|PRR5|TAF9B|RMI1|CCNG1|RFC3|PTEN|E2F8|CNOT7|PRKAA2|PPP2CA|MDM2|DNA2|CDKN1A|BBC3|LAMTOR3|CNOT6L|EXO1|BTG2|CHM|DDIT4|CNOT6|E2F7|AURKA|BRIP1|GTF2H2|AURKB|RAD17|E2F1|AGO3|NBN|YWHAZ|BIRC5|BRCA1|TPX2|RRM2B|ATF2|SGK1|TP53INP1|FANCI|PERP|COX11|YWHAQ|COX18|ATM|PMAIP1|CCNT2|PPP1R13L|PPP2R5C|YWHAG|CASP2|BARD1|RAD1|RRAGC|NDRG1|PRKAA1|C…	combined
GO:2000146	negative regulation of cell motility	0.0102442	302	DCN|WNT11|BMP5|GJA1|COL3A1|GNA13|FBLN1|NGFR|STC1|PFN2|CYP1B1|NEXMIF|APOE|IGFBP3|CLIC4|SFRP1|HMGB1|SFRP2|DPP4|CYGB	overexpression	DCN|BMP5|COL3A1|FBLN1|IGFBP3|SFRP1|SFRP2|NGFR|STC1|CYGB|THY1|WNT11|NEXMIF|DRD2|APOE
GO:0051310	metaphase plate congression	0.0106343	72	CENPQ|CENPE|NUF2|CHMP2B|CDCA8|KIF18A|KIF14|RAB11A|KIF2C|CENPF|ANKRD53|AURKB|CDCA5|BIRC5|MAP1S|MAPRE1|NDC80|SPAG5|MEIOC|PIBF1|CENPC|CHMP5|FAM83D|CCNB1|INCENP|KIFC1	overexpression	CDCA8|KIF2C|CENPF|CDCA5|AURKB|BIRC5|SPAG5|FAM83D|KIF14|CCNB1|CENPE|KIFC1|INCENP|NDC80
REAC:R-HSA-453279	Mitotic G1 phase and G1/S transition	0.0111702	147	CCNA2|CDK1|CDC7|CCNE2|ORC4|CDK6|DBF4|RB1|JAK2|PSMA1|PPP2CA|CDKN1A|TOP2A|RRM2|CDKN1C|PSMD10|CDC45|MCM4|LIN9|PSMD12|E2F1|TK1|E2F2|ORC1|ORC5|MYBL2|MCM10|CDC6|PSMC6|CCNB1|CCNA1|ORC3|MCM8|LIN54|PSMA2|POLA2|DHFR|ORC6|PPP2R2A|DYRK1A|PSMA3|CDC25A|PRIM1|AKT3|FBXO5|RBL1|CDT1|TYMS	overexpression	CDC45|MCM4|CCNA2|RRM2|CDC7|E2F1|ORC1|E2F2|TOP2A|CDC6|MCM10|CCNB1|MYBL2|CCNE2|ORC6|MCM8|CDC25A|DHFR|TK1|TYMS|POLA2|MCM2|CDKN1A|LIN54|CDKN2C|CCNA1|MCM5|PRIM1|PCNA|CDK1|POLE
GO:0090092	regulation of transmembrane receptor protein serine/threonine kinase signaling pathway	0.0112544	272	RBPJ|BMP5|UBE2D3|CAV1|GDF6|MSX1|VASN|SFRP1|TTK|SFRP2|CDH5|DKK3|EMILIN1|SDCBP|FST|ZEB2|TGFBR1|SMAD4|JAK2|SPRED1|UBE2D1|CTDSPL2|BMPR1A|XIAP|CDKN1C|FBXL15|BMP3|SKIL|WNT5A|BRMS1L|CAV2|TNFAIP6|WFIKKN1|SNX6|CHST11|DMRT1|LATS1|BMPER|NOTCH1|ZEB1|TRIM33|LOX|SMURF2|CD109|TGFBR3L|BMPR2|LEMD3|ZC3H3|GPC3|XBP1|MAGI2|STUB1|THBS1|ACVR2A|HTRA3|TWSG1|GATA6|ONECUT2|ZNF451|FKBP1A|PPM1A|NBL1|SOSTDC1|PIN1|FKBP8|NOG|FO…	overexpression	BMP5|GDF6|SFRP1|SFRP2|DKK3|CDH5|FST|ZEB2|MSX1|EMILIN1|CAV1|CHST11|VASN|BMPER|BMP3|TNFAIP6|XBP1|GPC3|THBS1|GATA6|HTRA3|LEFTY2|SOSTDC1|CAV2|NOG|FOLR1|NOTCH1|ADAMTSL2|HES1|ITGA3|BMP4|CRIM1|HIPK2|WFIKKN1|MAGI2|PCSK6|FSTL1|HTRA1|SKOR1|DKK1|ACVR2B|RBPJ|PPARG|NOMO3|ONECUT2|DMRT1
GO:0198738	cell-cell signaling by wnt	0.0113581	441	RBPJ|WNT11|MDFI|COL1A1|CPE|IGFBP4|CAV1|TBL1XR1|GPC6|NFATC1|TMEM170B|KREMEN2|SNX3|ASPM|GNAQ|APOE|NKD2|SFRP1|ZBTB33|LGR4|SFRP2|HECW1|CD24|FGF2|DKK3|IGFBP2|DACT1|ARL6|SCYL2|LGR5|ZEB2|PTEN|RNF138|YAP1|MDFIC|CDK14|PRKAA2|WNT10A|ATP6AP2|PPP2CA|KREMEN1|XIAP|PYGO1|WLS|GPRC5B|FZD3|SULF2|FZD8|DRD2|PKD2|WNT5A|LYPD6|UBE2B|TLE2|CCDC88A|IFT80|TMEM64|DAAM2|LATS1|MESP1|TNKS2|TIAM1|NOTCH1|APC2|DKK2|STRN|GLI1|DACT…	overexpression	CPE|MDFI|IGFBP4|COL1A1|SFRP1|HECW1|SFRP2|DKK3|DACT1|NKD2|IGFBP2|NFATC1|ZEB2|LGR5|WLS|WNT11|GPRC5B|KREMEN1|WNT10A|DRD2|APOE|SULF2
GO:0060828	regulation of canonical Wnt signaling pathway	0.0120982	245	RBPJ|WNT11|COL1A1|IGFBP4|CAV1|TBL1XR1|TMEM170B|ASPM|GNAQ|APOE|NKD2|SFRP1|LGR4|SFRP2|HECW1|FGF2|DKK3|IGFBP2|DACT1|SCYL2|LGR5|ZEB2|YAP1|CDK14|ATP6AP2|KREMEN1|XIAP|WLS|GPRC5B|SULF2|WNT5A|LYPD6|UBE2B|TLE2|TMEM64|DAAM2|LATS1|MESP1|TNKS2|NOTCH1|APC2|DKK2|GLI1|DACT3|CSNK1G3|SMURF2|NOTUM|DDX3X|GPC3|RBMS3|STK3|TNKS|PPM1A|TRPM4|SOSTDC1|PIN1|WNK2|G3BP1|NKD1|NOG|FOLR1|DKK1|NPHP4|IGFBP6|TBX18|WWTR1|VPS35|BICC…	overexpression	IGFBP4|COL1A1|SFRP1|HECW1|SFRP2|DKK3|DACT1|NKD2|IGFBP2|ZEB2|LGR5|WLS|WNT11|GPRC5B|KREMEN1|APOE|SULF2
GO:1902750	negative regulation of cell cycle G2/M phase transition	0.0124666	65	CDK1|CCNG1|CDKN1A|TAOK1|GPR132|RAD21|CLSPN|AURKB|RAD17|DTL|NAE1|NBN|BRCA1|TICRR|NOP53|ATM|ORC1|BARD1|ABRAXAS1|NABP1|CDC6|CHEK1|MRE11|BRCC3|BLM	combined
GO:0071103	DNA conformation change	0.0126596	93	FANCM|HMGB1|RFC3|PURA|GINS1|SUB1|DNA2|TOP2A|HMGB2|MCMDC2|POT1|CDC45|MCM4|POLQ|RAD54B|BRIP1|GTF2H2|HFM1|NBN|HMGA1|MTERF1|DHX36|DDX3X|HELQ|PIF1|MCM8|MRE11|HNRNPA2B1|ANXA1|BLM|G3BP1|RECQL4	overexpression	HMGB2|CDC45|MCM4|POLQ|HMGA1|TOP2A|GINS1|ANXA1|MCM8|MCMDC2|RAD51|GINS2|MCM2|PIF1|DNA2|GINS4|BRIP1|RAD54B|MCM5|DDX11
GO:0034330	cell junction organization	0.0132004	705	CHRNA1|ADGRL2|RAP1B|NEGR1|WNT11|GJA1|NLGN4Y|CAV1|ECT2|NFIA|GPC6|SEMA3E|ASIC2|SLC7A11|PFN2|CAPZA1|EPHA7|TNS1|CDH20|CBLN4|APOE|AGRN|LRRC4|SEMA3F|SFRP1|RAB8B|RDX|ITGA6|ITGA2|NECTIN1|CDH5|SDCBP|IL1RAP|SLC25A46|DNM3|FGF13|TGFBR1|FLRT3|NTNG2|PTEN|COL4A1|LIMS1|GPM6B|SEZ6L2|NRXN3|ZDHHC2|SLITRK6|PTPRD|PKN2|RHOD|LRRN3|THY1|C3|DRD2|FBXO45|ARF4|WNT5A|ABHD17C|LGI2|ACTR2|ACTN3|CDC20|L1CAM|PCLO|MDGA1|SPTBN2|CAC…	overexpression	CHRNA1|ADGRL2|NLGN4Y|ASIC2|LRRC4|TNS1|SFRP1|CBLN4|CDH5|NECTIN1|NFIA|AGRN|COL4A1|SEMA3E|DNM3|EPHA7|SEMA3F|PTPRD|THY1|WNT11|NRXN3|C3|CDH20|SEZ6L2|NTNG2|DRD2|APOE|NEGR1|GPC6|LGI2|ITGA2|L1CAM|CAV1|NOS1AP|SVEP1|GPHN|CDH8|PCLO|CDC20|LHFPL4|CTTNBP2|PKP1|SLITRK5|ROBO2|GAP43|NTRK1|NTN1|PATJ|ITGA6|TRPV4|BSN|IL1RAP|APBB2|THBS1|FLRT3|ARHGAP6|CAMKV|FN1|BDNF|TLN2|LGMN|MDGA1|LIMS2|ABHD17C|GJC1|ANK2|PDLIM5|FRMPD…
GO:0045931	positive regulation of mitotic cell cycle	0.0134161	121	BRCA2|CDK1|CDC7|RDX|DYNLT3|CDC27|RPS6KB1|ADAMTS1|RAB11A|ESPL1|EIF4E|CUL4B|RB1|DLGAP5|SASS6|PKN2|MDM2|RRM2|AURKA|MTBP|DTL|CDCA5|RRM2B|UBE2C|NKX3-1|LSM11|DDX3X|STIL|LGMN|CDC6|CCNB1|ANXA1|CDC25C|CDC25A|PLCB1|HYAL1|HSF1|FBXO5|HES1|CDT1|RRM1	overexpression	ADAMTS1|ESPL1|RRM2|AURKA|CDC7|CDCA5|UBE2C|NKX3-1|DLGAP5|DTL|STIL|CDC6|CCNB1|ANXA1|LGMN|CDC25C|BRCA2|CDC25A|RRM1
GO:0001649	osteoblast differentiation	0.0134682	228	WNT11|BMPR1B|IL6ST|COL1A1|SMAD5|IGFBP3|HAND2|SFRP1|HGF|LGR4|SFRP2|PTH1R|FGF2|CDK6|CREB3L1|ITGA11|BCAP29|RORB|SMAD4|YAP1|CBFB|ASF1A|PTHLH|RRAS2|BMPR1A|PPP3CA|BMP3|ALPL|SYNCRIP|SUCO|SATB2|ID3|FIGNL1|TNFAIP6|ID4|ACHE|GLI2|IFT80|TMEM64	overexpression	BMPR1B|IGFBP3|HAND2|COL1A1|SFRP1|SFRP2|HGF|ITGA11|PTH1R|PTHLH|WNT11|ALPL|CREB3L1|RORB|GLI2
GO:0051225	spindle assembly	0.014703	126	KIF11|ASPM|NEK7|HAUS3|CHMP2B|CDCA8|CEP97|RAB11A|MAP9|SASS6|STAG2|HAUS6|CDC20|AURKA|AURKB|BIRC5|TPX2|CCSAP|KIF15|MAPRE1|NDC80|SPAG5|STIL|PIBF1|SENP6|CHMP5|KIF4A|ABRAXAS1|MZT1|MYBL2|NEK2|KIFC2|INCENP|TNKS|ABRAXAS2|KIFC1|CCDC61|LSM14A|RIPOR2	overexpression	CDCA8|AURKA|AURKB|BIRC5|CDC20|TPX2|KIF15|SPAG5|STIL|KIF4A|KIF11|NEK2|MYBL2|KIFC1|RIPOR2|INCENP|NDC80
GO:0010975	regulation of neuron projection development	0.0151745	444	NEGR1|BMP5|CHN1|RGS2|PLXNC1|SEMA3E|DAB1|SNX3|EPHA7|PAQR3|APOE|METRN|SEMA3F|TMEM30A|SFRP1|HGF|ITGA6|SFRP2|HECW1|SEMA3A|ID1|DNM3|MAP2|FGF13|NTNG2|PTEN|RAB21|TLX2|TMEM106B|PTPRD|RAP2A|KREMEN1|DCC|THY1|PPP3CA|TWF1|SCARB2|SKIL|WNT5A|ACTR2|CRABP2|CAMSAP2|CDC20|SEMA3C|FEZF2|L1CAM|NDNF|EPHA3|CCDC88A|B2M|CAMK1|ROBO2|ITPKA|TRPV2|TIAM1|ARHGAP33|NLGN1|LRIG2|PLXNB2|PLXNB3|DHX36|NTRK1|NTN1|BMPR2|RUFY3|BRSK2|XK…	overexpression	BMP5|RGS2|CHN1|PLXNC1|DAB1|SFRP1|HECW1|SFRP2|HGF|SEMA3E|DNM3|ID1|EPHA7|SEMA3F|PTPRD|THY1|KREMEN1|MAP2|NTNG2|APOE|NEGR1|NDNF|L1CAM|METRN|CRABP2|DCC|TIAM1|CDC20|TLX2|ROBO2|NTRK1|NTN1|ITGA6|ENC1|TRPV4|FN1|BDNF|SEMA3G|ALK|UST|PDLIM5|FEZF2|NEDD4L|PRKD1|EFNB2|PLXNB2|SLITRK1|AGT|HES1|ITGA3|LRP8|PMP22|EFNA1|CDH4|PPFIA2|TRPV2|CXCL12|MAGI2|EPHA4|XK|ARHGAP33|TOX|DKK1|RUFY3|CDH2|FYN|EZH2|B2M|ADGRB3|ARHGAP44|…
GO:0007019	microtubule depolymerization	0.0154779	47	KIF18A|FGF13|KIF2C|TAOK1|KIF18B|CAMSAP2|NAV3|SPAST|STMN3|NCKAP5L|TPX2|HDGFL3|MAP1S|CKAP2|APC2|CCSAP	combined
REAC:R-HSA-8875878	MET promotes cell motility	0.0156611	40	COL5A3|RAP1B|COL1A1|COL3A1	overexpression	COL3A1|COL5A3|COL1A1|HGF|COL5A1|COL5A2|LAMA4|ITGA2
GO:0071604	transforming growth factor beta production	0.0160663	41	WNT11|COL3A1|FBLN1|LUM|ITGB8|CD24|SMAD4|CD46|ATP6AP2|BMPR1A|ITGAV|CD2AP|PTGS2|ATF2|HIF1A|THBS1|GATA6|FN1	combined
REAC:R-HSA-5653656	Vesicle-mediated transport	0.0169599	662	SPARC|GJA1|COL1A1|COL3A1|SCOC|COPS2|VAMP4|MAN2A1|KIF11|CAPZA1|CNIH1|KIF20B|APOE|CENPE|TMED7|RAB1A|RAB8B|RHOQ|COL4A2|LNPEP|CHMP2B|RAB14|ARRB1|RAB18|CHML|VTA1|ALS2CL|EXOC5|KIF18A|LMAN1|AP1S2|EXOC6|AP3S1|DNM3|EREG|TRAPPC6A|TMED10|VAMP7|RAB11A|STXBP3|COL4A1|SSC5D|TMED2|KIF2C|RAB21|CAPZA2|RAB10|PRKAA2|TBC1D8B|NAA30|RALA|ARPC5|TBC1D15|RAB6A|NAPG|KIF18B|MAN1A1|RAB30|CHM|TRIP11|SYNJ2|ARF4|GALNT1|SCARB2|W…	knockdown		GJA1|SCOC|VAMP4|COPS2|MAN2A1|CAPZA1|CNIH1|TMED7|RAB1A|RAB8B|RHOQ|CHMP2B|RAB14|RAB18|LNPEP|VTA1|AP1S2|LMAN1|EXOC6|AP3S1|EXOC5|KIF20B|RAB11A|TMED10|VAMP7|STXBP3|CHML|TMED2|EREG|RAB21|KIF18A|RAB10|NAA30|CAPZA2|TBC1D15|RAB6A|ARPC5|RALA|NAPG|TBC1D8B|RAB30|CHM|GALNT1|SCARB2|DENND6A|SAR1B|KIF11|ACTR2|CENPE|ARF4|SEC24A|BET1|YIPF6|PICALM|TRIP11|YWHAZ|GCC2|TRAPPC13|DCTN4|BLOC1S6|PIK3C2A|SCFD1|VAMP3|ACTR3|D…
GO:1902749	regulation of cell cycle G2/M phase transition	0.0173497	110	CDK1|CDC7|KIF14|CCNG1|RAB11A|ATAD5|CDKN1A|TAOK1|GPR132|CENPF|RAD21|AURKA|CLSPN|AURKB|RAD17|DTL|NAE1|NBN|BRCA1|RRM2B|TICRR|NOP53|ATM|ORC1|BARD1|ABRAXAS1|NABP1|CDC6|CCNB1|CHEK1|MRE11|CDC25C|BRCC3|BLM|CDC25A|CCNB3|FBXO5|RRM1|VPS4B	overexpression	AURKA|CENPF|CLSPN|CDC7|AURKB|BRCA1|TICRR|ORC1|DTL|CDC6|KIF14|CCNB1|CDC25C|CDC25A|RRM1|GPR132|CCNB3|CDKN1A|APP|PLK1|ATAD5|NEK10
GO:0090307	mitotic spindle assembly	0.0174989	74	KIF11|CHMP2B|CDCA8|CEP97|RAB11A|MAP9|STAG2|CDC20|AURKB|BIRC5|TPX2|CCSAP|KIF15|PIBF1|CHMP5|KIF4A|ABRAXAS1|MZT1|MYBL2|NEK2|KIFC2|INCENP|ABRAXAS2|KIFC1|CCDC61|LSM14A|RIPOR2	overexpression	CDCA8|AURKB|BIRC5|CDC20|TPX2|KIF15|KIF4A|KIF11|NEK2|MYBL2|KIFC1|RIPOR2|INCENP
GO:0051347	positive regulation of transferase activity	0.0177461	583	WNT11|BMPR1B|ECT2|HMGA2|MOB1B|BMI1|DAB1|EEF1A2|TLR3|EPHA7|KITLG|PTGES3|KIT|APOE|ANGPT1|CENPE|NEK7|ARRDC3|RICTOR|SERINC1|PRLR|CD24|FGF2|MMD|DCUN1D4|DBF4|DCUN1D1|KIF14|EREG|FGF13|RFC3|EPM2AIP1|PTEN|ZFP91|MOB1A|GHR|JAK2|CEMIP|GINS1|PDCD10|PPP2CA|PROX1|ETAA1|TTBK1|MALT1|CDKN1A|OSBPL8|CALM2|BMPR1A|TAOK1|LAMTOR3|CD40|GPRC5B|PSMD10|POT1|FZD8|CAB39|FGFR3|DRD2|MASTL|PKD2|CARD10	combined
GO:0030336	negative regulation of cell migration	0.0179855	286	DCN|WNT11|BMP5|GJA1|COL3A1|GNA13|NGFR|STC1|PFN2|CYP1B1|NEXMIF|APOE|IGFBP3|CLIC4|SFRP1|HMGB1|SFRP2|DPP4|CYGB	overexpression	DCN|BMP5|COL3A1|IGFBP3|SFRP1|SFRP2|NGFR|STC1|CYGB|THY1|WNT11|NEXMIF|DRD2|APOE|EMILIN1|DPP4|NAV3|TMEFF2|CCL2|TNFAIP6|SRGAP1|THBS1|PIP5KL1|RIPOR2|HOXA7|AFDN|NOG|TRIB1|NOTCH1|STARD13|ADGRB1|ADGRG1|CXCL12|MAGI2|EPHA4|APOD|CYP1B1|RECK|PPARG|ADORA1|ROBO1|MCC|GADD45A|PLXNB3|STK26
GO:0060070	canonical Wnt signaling pathway	0.0180901	295	RBPJ|WNT11|COL1A1|IGFBP4|CAV1|TBL1XR1|TMEM170B|ASPM|GNAQ|APOE|NKD2|SFRP1|LGR4|SFRP2|HECW1|FGF2|DKK3|IGFBP2|DACT1|SCYL2|LGR5|ZEB2|PTEN|YAP1|CDK14|WNT10A|ATP6AP2|KREMEN1|XIAP|PYGO1|WLS|GPRC5B|FZD3|SULF2|FZD8|WNT5A|LYPD6|UBE2B|TLE2|TMEM64|DAAM2|LATS1|MESP1|TNKS2|NOTCH1|APC2|DKK2|GLI1|DACT3|CSNK1G3|SMURF2|SIAH1|NOTUM|DDX3X|GPC3|TCF7|RBMS3|STK3|RAB5A|TNKS|RARG|PPM1A|TRPM4|SOSTDC1|PIN1|WNK2|G3BP1|NKD1|…	overexpression	IGFBP4|COL1A1|SFRP1|HECW1|SFRP2|DKK3|DACT1|NKD2|IGFBP2|ZEB2|LGR5|WLS|WNT11|GPRC5B|KREMEN1|WNT10A|APOE|SULF2
GO:0140694	non-membrane-bounded organelle assembly	0.0185686	382	KIF11|PLK4|ASPM|CENPE|NEK7|FLNC|HAUS3|CHMP2B|CDCA8|CEP97|BRIX1|RAB11A|ANLN|SMAD4|CENPK|CFL2|CNOT7|DLGAP5|MAP9|SASS6|PRKAA2|CEP135|PROX1|STAG2|CENPH|G3BP2|MYPN|CNOT6L|PLS1|TMOD2|CCDC78|HAUS6|CNOT6|CDC20|CEP152|CENPF|AURKA|C9orf72|PRKAR1A|YTHDF3|TIA1|AURKB|PDGFRB|BIRC5|BRCA1|TPX2|CCSAP|KNTC1|NOP53|FASTKD2|KIF15|MYL9|DHX29|WDR62|PUM2|MAPRE1|RC3H1|CCP110|NDC80|RPS15|SPAG5|DDX3X|STIL|POC1B|PIBF1|CENPC…	overexpression	CDCA8|ANLN|MYPN|AURKA|CENPF|CEP152|AURKB|BIRC5|CDC20|TPX2|BRCA1|DLGAP5|PDGFRB|KIF15|PLK4|MYL9|CEP135|SPAG5|STIL|KIF4A|KIF11|CCDC78|NEK2|MYBL2|CENPE|KIFC1|RIPOR2|INCENP|NDC80|WDR62|CENPA|CCNB2|FLNC|TUBB|PRKDC|PRKAA2|TNNT1|MYH7|TMOD2|CSRP1|KNTC1|TRAF7|ASPM|CENPN|RCC1|CNOT6L|PLK1|RACGAP1|CDS1
REAC:R-HSA-113510	E2F mediated regulation of DNA replication	0.0186662	22	CDK1|ORC4|RB1|PPP2CA|E2F1|ORC1|ORC5|CCNB1|ORC3|MCM8|POLA2|ORC6|PRIM1	combined
GO:0036293	response to decreased oxygen levels	0.0189414	297	RBPJ|SLC8A1|AQP1|CAV1|CCNA2|STC1|BNIP3L|RORA|PLOD2|SDHD|VASN|CBS|SFRP1|BNIP2|VCAM1|ERO1A|ITGA2|DPP4|CYGB|CD24	overexpression	SLC8A1|AQP1|SFRP1|VCAM1|STC1|CYGB|DRD2|CCNA2|CBS|ITGA2|NDNF|CAV1|DPP4|STC2|CD24|VASN|NKX3-1|E2F1|CXCR4|NDRG1|THBS1|GATA6|PLOD1|ITPR2|BBC3|ATP1B1|DDIT4|AK4|NOTCH1|KCNK2|HK2|HIPK2|CXCL12|EGR1|EPHA4|SOD3|FAM162A|ABAT|BRIP1|P4HB|MMP2|RBPJ|PPARG|ANG|ADORA1|SLC2A4|EPAS1|SLC29A1
GO:0030510	regulation of BMP signaling pathway	0.0190046	105	RBPJ|UBE2D3|CAV1|MSX1|SFRP1|SFRP2|CDH5|FST|SMAD4|UBE2D1|CTDSPL2|XIAP|FBXL15|SKIL|WNT5A|TNFAIP6|BMPER|NOTCH1|TRIM33|SMURF2|BMPR2|LEMD3|GPC3|HTRA3|TWSG1|GATA6|PPM1A|NBL1|SOSTDC1|FKBP8|NOG|DKK1|HOXA13|HES1|PPARG|ITGA3|HIPK2|SKOR1|SMAD2	overexpression	SFRP1|SFRP2|CDH5|FST|MSX1|CAV1|BMPER|TNFAIP6|GPC3|GATA6|HTRA3|SOSTDC1|NOG|NOTCH1|HES1|ITGA3|BMP4|CRIM1|HIPK2|PCSK6|FSTL1|HTRA1|SKOR1|DKK1|RBPJ|PPARG
GO:0071786	endoplasmic reticulum tubular network organization	0.0203308	19	RAB18|ARL6IP1|TMEM33|TMEM170A|ATL2|LNPK|RAB10|ATL3|REEP3	knockdown		RAB18|ARL6IP1|TMEM170A|TMEM33|LNPK|RAB10|ATL2|ATL3|REEP3
GO:0031570	DNA integrity checkpoint signaling	0.0218917	133	BRCA2|PBK|CDK1|CCNG1|CLOCK|TIPRL|ETAA1|MDM2|DNA2|CDKN1A|TAOK1|CDC45|BRIP1|CLSPN|RAD17|DTL|NAE1|E2F1|NBN|BRCA1|TICRR|ATF2|NOP53|ATM|ORC1|TELO2|CASP2|BARD1|ABRAXAS1|RAD1|CDC6|GTSE1|PIDD1|CHEK1|MRE11|FEM1B|FANCD2|EME1|BRCC3|BLM	combined
GO:0001508	action potential	0.022377	142	CHRNA1|GJA1|CACNA1H|SLC8A1|CAV1|FGF12|USP53|CACNA1I|GNAQ|CACNA1G|KCNMB4|AKAP7|FMR1|CAMK2D|ATP1B1|FGF13|TMEM161B	overexpression	CHRNA1|SLC8A1|CACNA1I|KCNMB4|ATP1A2|FGF12|SCN1A|CACNA1H|CAV1|NOS1AP|ADRA1A|KCNE4|KCNN2|SCN2B|GJC1|AKAP6|ANK2|AKAP7|NEDD4L|ATP1B1|CACNB2|TBX18|CACNA1G|GPER1
GO:0071634	regulation of transforming growth factor beta production	0.0224192	38	WNT11|FBLN1|LUM|ITGB8|CD24|SMAD4|CD46|ATP6AP2|BMPR1A|ITGAV|CD2AP|PTGS2|ATF2|HIF1A|THBS1|GATA6|FN1	combined
GO:0033002	muscle cell proliferation	0.0232872	203	S1PR1|RBPJ|GJA1|GNA13|NOTCH3|CDK1|APOE|ANGPT1|IGFBP3|HGF|ELN|ITGA2|CALCRL|FGF2|RPS6KB1|ADAMTS1|EREG|TGFBR1|PTEN|YAP1|JAK2|SIX5|CDKN1A|BMPR1A|GNAI3|APLN|CAV2|DIPK2A|FRS2|PRKAR1A|TLR4|PDGFRB|PTGS2|FOXP1|NOTCH1|TENM4|PIK3CA|IL15|MEGF10|KCNK2|GLI1|PAXBP1	overexpression	S1PR1|IGFBP3|NOTCH3|ELN|HGF|ADAMTS1|APOE|APLN|ITGA2|PDGFRB|TENM4|XBP1|THBS1|GATA6|ZFPM2|CAV2|NOG|TRIB1|NOTCH1|KCNK2|AGT|PRKDC|GPER1|BMP4|MAP3K5|SIX5|ELANE|CDKN1A|MEGF10|ANGPT1|OGN|VGLL4|APOD|MMP2|RBPJ|CALCRL|PPARG|ANG|PPARGC1A|CDK1|IL15
GO:0007062	sister chromatid cohesion	0.0243413	56	SGO2|NAA50|ESCO2|SLF1|ESPL1|RB1|ESCO1|SGO1|STAG2|CDC20|RAD21|SMC5|PDS5A|CDCA5|SLF2|HASPIN|ATRX|BUB1|BUB1B|MRE11|TNKS|PDS5B	combined
GO:0018209	peptidyl-serine modification	0.0254927	330	DCN|CAV1|UHMK1|PFN2|PBK|CDK1|PAQR3|ANGPT1|CDC7|NEK7|RICTOR|RPS6KA3|HGF|TTK|SFRP2|RPS6KB1|CAMK2D|CAMK4|TGFBR1|PTEN|HIPK3|TBK1|PDE4D|PDCD10|PKN2|TTBK1|MLXIPL|TLK1|CAB39|MASTL|GALNT1|MORC3|DDIT4|CHUK|WNT5A|DCLK2|GAS6|AURKA|NDNF|CLSPN|PTGS2|BAG4|GPD1L|CAMK1|LATS1|MKNK2|SGK1|DMPK|PIK3CA|IFNE|PDK3|CSNK1G3|IL11|ATM|PKD1|CLK1|CREBL2|BRSK2|MAST1|BDNF|SBK1|PRKCI|GALNT16|TSSK6|MAP3K10|PRKAA1|PAK2|STK38L|CAM…	knockdown		UHMK1|PFN2|NEK7|PAQR3|RPS6KA3|RICTOR|CAMK2D|RPS6KB1|CDK1|TTK|TGFBR1|PTEN|HIPK3|ANGPT1|TBK1|PDE4D|PDCD10|PBK|TLK1|MLXIPL|PKN2|CAB39|MORC3|GALNT1|CHUK|CAV1|PTGS2|MKNK2|BAG4|LATS1|GPD1L|CAMK4|CSNK1G3|PIK3CA|WNT5A|CREBL2|CLK1|CDC7|ATM|PKD1|PRKCI|MASTL|BRSK2|PRKAA1|PAK2|MAP3K10|TSSK6|PKN1|PDK3|DMPK|DYRK1A|STK38L|CAMK1|POGLUT3|ULK1|PINK1|AKT3|MAP3K13|MAPK8|DCLK1|MAST1|DGKQ|TNKS|NLK|DDIT4|ROCK2|SRC
REAC:R-HSA-3000171	Non-integrin membrane-ECM interactions	0.0273804	58	COL5A3|COL1A1|COL3A1|COL5A1|AGRN|ITGA6|COL4A2|ITGA2|FGF2|HSPG2|COL4A1	overexpression	COL3A1|COL5A3|COL1A1|COL4A2|AGRN|COL4A1|COL5A1|COL5A2|LAMA4|ITGA2|HSPG2|COL1A2|ITGA6|THBS1|FN1
GO:0016358	dendrite development	0.0275238	238	BMP5|DAB1|DCX|APOE|HECW1|UBA6|SEMA3A|FMR1|ID1|GRIN3A|C21orf91|SLC25A46|DNM3|MAP2|PTEN|RAB21|HPRT1|TLX2|TMEM106B|PTPRD|RAP2A|DCC|PPP3CA|ARF4|MAPK6|ACTR2|CAMSAP2|CDC20|FEZF2|PICALM|MAPK8IP2|SLITRK5|CAMK1|ITPKA|MAP1S|LLPH|ARHGAP33|NLGN1|SLC9A6|STRN|DHX36|NTN1|WASL|PDLIM5|EFNA1|LZTS1|LRP8|STAU2|ABI2|PAK2|LZTS3|NTN5|NEURL1|MEF2C|ALK|LPAR1|CRTC1|NSMF|ZDHHC15|DCLK1|OBSL1|MAP1A|ITGB1|NEDD4L|IGSF9	combined
GO:0051383	kinetochore organization	0.0276683	24	CENPE|NUF2|CENPK|DLGAP5|CENPH|CENPF|SMC4|SMC2|KNTC1|NDC80|CENPC|SENP6	overexpression	CENPF|DLGAP5|CENPE|NDC80|SMC2|CENPA|NUF2|KNTC1|CENPN
GO:0030111	regulation of Wnt signaling pathway	0.0278459	320	RBPJ|WNT11|MDFI|COL1A1|IGFBP4|CAV1|TBL1XR1|NFATC1|TMEM170B|SNX3|ASPM|GNAQ|APOE|NKD2|SFRP1|LGR4|SFRP2|HECW1|FGF2|DKK3|IGFBP2|DACT1|SCYL2|LGR5|ZEB2|YAP1|MDFIC|CDK14|ATP6AP2|PPP2CA|KREMEN1|XIAP|WLS|GPRC5B|SULF2|WNT5A|LYPD6|UBE2B|TLE2|IFT80|TMEM64|DAAM2|LATS1|MESP1|TNKS2|TIAM1|NOTCH1|APC2|DKK2|GLI1|DACT3|CSNK1G3|SMURF2|NOTUM|DDX3X|GPC3|CDC73|TAX1BP3|RBMS3|STK3|TNKS|PPM1A|TRPM4|SOSTDC1|PIN1|WNK2|G3BP1…	overexpression	MDFI|IGFBP4|COL1A1|SFRP1|HECW1|SFRP2|DKK3|DACT1|NKD2|IGFBP2|NFATC1|ZEB2|LGR5|WLS|WNT11|GPRC5B|KREMEN1|APOE|SULF2
REAC:R-HSA-199991	Membrane Trafficking	0.0286252	624	GJA1|SCOC|COPS2|VAMP4|MAN2A1|KIF11|CAPZA1|CNIH1|KIF20B|CENPE|TMED7|RAB1A|RAB8B|RHOQ|LNPEP|CHMP2B|RAB14|ARRB1|RAB18|CHML|VTA1|ALS2CL|EXOC5|KIF18A|LMAN1|AP1S2|EXOC6|AP3S1|DNM3|EREG|TRAPPC6A|TMED10|VAMP7|RAB11A|STXBP3|TMED2|KIF2C|RAB21|CAPZA2|RAB10|PRKAA2|TBC1D8B|NAA30|RALA|ARPC5|TBC1D15|RAB6A|NAPG|KIF18B|MAN1A1|RAB30|CHM|TRIP11|SYNJ2|ARF4|GALNT1|SCARB2|WNT5A|DENND6A|ACTR2|SAR1B|YIPF6|BET1|PIK3C2A|S…	knockdown		GJA1|SCOC|VAMP4|COPS2|MAN2A1|CAPZA1|CNIH1|TMED7|RAB1A|RAB8B|RHOQ|CHMP2B|RAB14|RAB18|LNPEP|VTA1|AP1S2|LMAN1|EXOC6|AP3S1|EXOC5|KIF20B|RAB11A|TMED10|VAMP7|STXBP3|CHML|TMED2|EREG|RAB21|KIF18A|RAB10|NAA30|CAPZA2|TBC1D15|RAB6A|ARPC5|RALA|NAPG|TBC1D8B|RAB30|CHM|GALNT1|SCARB2|DENND6A|SAR1B|KIF11|ACTR2|CENPE|ARF4|SEC24A|BET1|YIPF6|PICALM|TRIP11|YWHAZ|GCC2|TRAPPC13|DCTN4|BLOC1S6|PIK3C2A|SCFD1|VAMP3|ACTR3|D…
GO:0032508	DNA duplex unwinding	0.0287381	79	FANCM|RFC3|PURA|GINS1|SUB1|DNA2|TOP2A|MCMDC2|POT1|CDC45|MCM4|POLQ|RAD54B|BRIP1|GTF2H2|HFM1|NBN|HMGA1|DHX36|DDX3X|HELQ|PIF1|MCM8|MRE11|ANXA1|BLM|G3BP1|RECQL4	overexpression	CDC45|MCM4|POLQ|HMGA1|TOP2A|GINS1|ANXA1|MCM8|MCMDC2|RAD51|GINS2|MCM2|PIF1|DNA2|GINS4|BRIP1|RAD54B|MCM5|DDX11
GO:0061383	trabecula morphogenesis	0.02994	48	S1PR1|RBPJ|BMP5|COL1A1	overexpression	S1PR1|BMP5|COL1A1|SFRP1|ADAMTS1
GO:0038065	collagen-activated signaling pathway	0.0317292	17	COL1A1|COL4A2|ITGA2|ITGA11|COL4A1|JAK2|UBASH3B	overexpression	COL1A1|COL4A2|ITGA11|COL4A1
GO:0043009	chordate embryonic development	0.0327969	670	RBPJ|WNT11|BMP5|MDFI|LPAR6|COL1A1|COL3A1|GNA13|TBL1XR1|PHF6|COPS2|BMI1|BRCA2|MSX1|HOXB3|MBNL1|MAN2A1	overexpression	BMP5|COL3A1|MDFI|HOXB3|HAND2|COL1A1|SFRP1|SFRP2|DACT1|LFNG|E2F8|PTH1R|APBA1|TMEM100|WNT11|TBX3|MSX1|SULF2|CENPU|RRM2|SHROOM3|GLI2|CHST11|TFAP2A|E2F7|BRCA1|NKX3-1|PLK4|AR|STIL|ASF1B|EN1|VANGL2|GINS1|CCNB1|GATA6|NEK2|STMN3|RDH10|BRCA2|ZFPM2|HOXA7|ITPK1|TENT5C|NOG|XRCC2|NKD1|CCNB2|PLXNB2|ADAMTS3|FOLR1|NOTCH1|HEG1|FOSL1|ECE1|TBX18|HOXC6|PRKDC|HES1|HOXD9|FBLL1|BMP4|XYLT1|CEBPA|AKAP3|LIAS|FKBP10|LMO4|G…
GO:0006888	endoplasmic reticulum to Golgi vesicle-mediated transport	0.034192	132	GOLT1B|IER3IP1|RNF139|GOPC|TMED5|TMED7|RAB1A|YIPF5|PGAP1|ERGIC2|LMAN1|TRAPPC6A|BCAP29|TMED10|VAMP7|TMED2|RAB2A|TRIP11|ARF4|SAR1B|YIPF6|BET1|SEC24A|KDELR3|SPAST|VAPA|TRAPPC13|KDELR2|SCFD1	knockdown		GOLT1B|GOPC|RNF139|IER3IP1|TMED5|TMED7|RAB1A|YIPF5|ERGIC2|PGAP1|LMAN1|BCAP29|TMED10|VAMP7|TMED2|RAB2A|SAR1B|ARF4|SEC24A|BET1|YIPF6|SPAST|TRIP11|VAPA|TRAPPC13|SCFD1|KDELR2
GO:0090287	regulation of cellular response to growth factor stimulus	0.0346916	312	RBPJ|DCN|UBE2D3|CAV1|MSX1|NGFR|VASN|SFRP1|SFRP2|ZDHHC17|CDH5|FGF2|DKK3|EMILIN1|SDCBP|CREB3L1|FST|ZEB2|SMAD4|SPRED1|UBE2D1|CTDSPL2|XIAP|CDKN1C|FBXL15|SULF2|CYFIP2|SKIL|WNT5A|APLN|BRMS1L|CAV2|TNFAIP6|WFIKKN1|SNX6|CHST11|LATS1|BMPER|NOTCH1|ZEB1|SLC9A6|TRIM33|LOX|SMURF2|CD109|TGFBR3L|BMPR2|LEMD3|GPC3|ADAMTS3|XBP1|GPC1|MT3|LRIT3|HIF1A|STUB1|THBS1|HHIP|HTRA3|TWSG1|GATA6|ONECUT2|ZNF451|FKBP1A|PPM1A|NBL1…	overexpression	DCN|SFRP1|SFRP2|NGFR|DKK3|CDH5|FST|ZEB2|MSX1|SULF2|APLN|CREB3L1|EMILIN1|CAV1|CHST11|VASN|BMPER|CYFIP2|TNFAIP6|XBP1|GPC3|THBS1|LRIT3|GATA6|HHIP|HTRA3|SOSTDC1|CAV2|NOG|ADAMTS3|FOLR1|NOTCH1|ADAMTSL2|AGT|HES1|ITGA3|BMP4|CRIM1|HIPK2|WFIKKN1|PCSK6|FSTL1|HTRA1|SKOR1
GO:0007178	transmembrane receptor protein serine/threonine kinase signaling pathway	0.0349091	374	RBPJ|BMPR1B|BMP5|UBE2D3|COL3A1|CAV1|GDF6|MSX1|SMAD5|VASN|SFRP1|ITGB8|TTK|SFRP2|LNPEP|CDH5|DKK3|EMILIN1|SDCBP|ID1|USP15|FST|ZEB2|TGFBR1|SMAD4|JAK2|SPRED1|UBE2D1|SUB1|CTDSPL2|TMEM100|BMPR1A|XIAP|CDKN1C|FBXL15|BMP3|APPL1|USP9Y|SKIL|WNT5A|BRMS1L|CAV2|TNFAIP6|WFIKKN1|SNX6|LTBP3|CHST11|DMRT1|LATS1|BMPER|NOTCH1|ZEB1|ATF2|COL1A2|TRIM33|LOX|SMAD9|SMURF2|CD109|TGFBR3L|BMPR2|LEMD3|ZC3H3|GPC3|XBP1|MAGI2|AMH|…	overexpression	BMP5|COL3A1|GDF6|BMPR1B|SFRP1|SFRP2|DKK3|CDH5|ID1|FST|ZEB2|TMEM100|MSX1|EMILIN1|CAV1|CHST11|VASN|BMPER|BMP3|COL1A2|TNFAIP6|XBP1|GPC3|THBS1|GATA6|SMAD9|HTRA3|LEFTY2|SOSTDC1|CAV2|NOG|FOLR1|NOTCH1|ADAMTSL2|HES1|ITGA3|LRRC32|BMP4|CRIM1|HIPK2|LTBP3|AKAP3|WFIKKN1|USP9Y|MAGI2|PCSK6|EGR1|FSTL1|HTRA1|SKOR1|FMOD|DKK1|ITGB5|ACVR2B|RBPJ|PPARG
GO:0050808	synapse organization	0.0359473	436	CHRNA1|ADGRL2|NEGR1|NLGN4Y|NFIA|GPC6|SEMA3E|ASIC2|SLC7A11|PFN2|EPHA7|CBLN4|APOE|AGRN|LRRC4|SEMA3F|NECTIN1|SDCBP|IL1RAP|SLC25A46|DNM3|FGF13|FLRT3|NTNG2|PTEN|COL4A1|SEZ6L2|NRXN3|ZDHHC2|SLITRK6|PTPRD|LRRN3|C3|DRD2|FBXO45|ARF4|WNT5A|ABHD17C|LGI2|ACTR2|CDC20|L1CAM|PCLO|MDGA1|SPTBN2|CACNB4|ACHE|LHFPL4|NOS1AP|SLITRK5|CDH8|CAMK1|YWHAZ|ROBO2|GPHN|ITPKA|HOMER1|CTTNBP2|ARHGAP33|NLGN1|SLC9A6|DMPK|BSN|ADAM10|…	overexpression	CHRNA1|ADGRL2|NLGN4Y|ASIC2|LRRC4|CBLN4|NECTIN1|NFIA|AGRN|COL4A1|SEMA3E|DNM3|EPHA7|SEMA3F|PTPRD|NRXN3|C3|SEZ6L2|NTNG2|DRD2|APOE|NEGR1|GPC6|LGI2|L1CAM|NOS1AP|GPHN|CDH8|PCLO|CDC20|LHFPL4|CTTNBP2|SLITRK5|ROBO2|GAP43|NTRK1|NTN1|BSN|IL1RAP|APBB2|FLRT3|CAMKV|BDNF|LGMN|MDGA1|ABHD17C|PDLIM5|FRMPD4|EFNB2|CACNB2|SPARCL1|PLXNB2|SLITRK1|SPTBN2|TUBB|SLC7A11|ITGA3|LRP8|EFNA1|ADGRB1|PPFIA2|OPHN1|PDZRN3|DNER|TNC|…
GO:1901137	carbohydrate derivative biosynthetic process	0.0362311	656	B4GALT6|BMPR1B|NDUFC2|MAN2A1|NDST3|CMPK1|PANK3|ALG6|C1GALT1|PID1|ANGPT1|HAS2|SDHD|ALG10B|UGCG|NUS1|GUCY1A2|PHLDA1|GXYLT1|PGAP1|SERP1|NECAB1|HS2ST1|TM9SF2|SLC30A5|ALG10|UGGT2|PIGF|B3GNT2|STT3B|ELOVL5|DPY19L4|NANP|TMTC3|ST6GALNAC5|ACSL4|DCK|CHST15|CEMIP|HPRT1|ACER3|DPY19L1|SLC35B3|CHPF|PAWR|ST8SIA1|B3GALT1|GFPT2|RRM2|HSD17B12|MAN1A1|TBPL1|OSTC|ACSL3|TRIP11|PIGK|GALNT1|GNPDA2|NME3|SLC39A8|MAGT1|GUCY…	combined
GO:0001666	response to hypoxia	0.0370895	284	RBPJ|SLC8A1|AQP1|CAV1|CCNA2|STC1|BNIP3L|RORA|PLOD2|SDHD|VASN|CBS|SFRP1|VCAM1|ERO1A|ITGA2|DPP4|CYGB|CD24	overexpression	SLC8A1|AQP1|SFRP1|VCAM1|STC1|CYGB|DRD2|CCNA2|CBS|ITGA2|NDNF|CAV1|DPP4|STC2|CD24|VASN|NKX3-1|E2F1|CXCR4|NDRG1|THBS1|GATA6|PLOD1|ITPR2|BBC3|ATP1B1|DDIT4|AK4|NOTCH1|KCNK2|HK2|HIPK2|CXCL12|EGR1|EPHA4|SOD3|FAM162A|ABAT|BRIP1|P4HB|MMP2|RBPJ|PPARG|ANG|ADORA1|SLC2A4|EPAS1|SLC29A1
REAC:R-HSA-69205	G1/S-Specific Transcription	0.0372018	27	CDK1|RRM2|CDC45|LIN9|E2F1|TK1|ORC1|CDC6|CCNA1|LIN54|DHFR|FBXO5|RBL1|CDT1|TYMS	overexpression	CDC45|RRM2|E2F1|ORC1|CDC6|DHFR|TK1|TYMS|LIN54|CCNA1|PCNA|CDK1
GO:0050680	negative regulation of epithelial cell proliferation	0.037771	140	SPARC|CAV1|BRCA2|SCG2|NGFR|APOE|SFRP1|SFRP2|CDK6|EREG|TGFBR1|PTEN|RB1|PDCD10|CDKN1C|DRD2|SYNJ2BP|WNT5A|CAV2|B2M|IFT80|NOTCH1|CCL2|ZEB1|ATF2|NKX3-1|AR|CD109|GPC3|KLF9|NUPR1|RIDA|CDC73|IFT74|THBS1|STK3|KRIT1|LIMS2|MEF2C|EFNB2|AIMP1|EAF2|STAT1|PPARG|STK11	overexpression	SPARC|SCG2|SFRP1|SFRP2|NGFR|DRD2|APOE|CAV1|CCL2|NKX3-1|AR|GPC3|THBS1|LIMS2|BRCA2|EFNB2|CAV2|EAF2|NOTCH1|BMP4|NUPR1|B4GALT1|B2M|NLRC3|PPARG|VDR|ROBO1|MCC
REAC:R-HSA-69481	G2/M Checkpoints	0.0389377	165	CDK1|CDC7|UBE2V2|ORC4|RMI1|DBF4|RFC3|NSD2|PSMA1|DNA2|EXO1|PSMD10|CDC45|MCM4|PSMD12|BRIP1|CLSPN|RAD17|NBN|YWHAZ|PKMYT1|BRCA1|UBE2N|YWHAQ|ATM|ORC1|ORC5|YWHAG|BARD1|ABRAXAS1|RAD1|MCM10|CDC6|PSMC6|CCNB1|GTSE1|CHEK1|ORC3|MCM8|MRE11|PSMA2|CDC25C|ORC6|BRCC3|BLM|PSMA3|CDC25A	combined
GO:0051668	localization within membrane	0.0400958	670	CPE|TM9SF3|CAV1|SRP9|GPC6|VAMP4|SLC7A11|GOPC|SNX3|SLC5A3|NECTIN3|TRAM1|PID1|APOE|MMGT1|AGRN|ARL5B|NKD2|LRRC4|NDC1|RAB8B|RDX|RHOQ|RAB14|CD24|RAB3B|RAPGEF6|TM9SF2|EXOC5|ARL6IP1|SDCBP|ARL6|EXOC6|ARL5A|ATP1B1|FGF13|SSR1|RAB11A|TOMM20|STX7|TMED2|CEMIP|ZDHHC2|CMTM6|RAB10|SSR3|RAP2A|SEC62|PLEKHF1|RALA|BBC3|ZDHHC21|RAB6A|LYPLA1|PLS1|THY1|SRP19|ACSL3|ITGA4|CHM|APPL1|ZDHHC20|SYNJ2BP|PIGW|SNX4|GAS6|SGTB|LAM…	knockdown		TM9SF3|SRP9|VAMP4|GOPC|TRAM1|SNX3|SLC5A3|NECTIN3|MMGT1|RDX|ARL5B|RAB8B|RHOQ|RAB14|RAPGEF6|ARL6IP1|ARL6|SDCBP|ARL5A|EXOC6|EXOC5|NDC1|RAB11A|TM9SF2|SLC7A11|SSR1|TOMM20|TMED2|FGF13|STX7|CMTM6|RAB10|SEC62|RAP2A|SSR3|RAB6A|RALA|ZDHHC21|SRP19|CHM|PLS1|ITGA4|ACSL3|APPL1|ZDHHC20|SYNJ2BP|LYPLA1|SNX4|PIGW|SGTB|EFR3A|CAV1|IFT80|PICALM|ACAP2|LIN7C|CCDC88A|ZDHHC2|ARL6IP5|BAG4|ATAD1|VAMP3|SH3GLB1|EPHA3|GPC6|KI…
GO:0006275	regulation of DNA replication	0.0412839	137	BRCA2|CCNA2|CDK1|CDC7|ESCO2|DBF4|EREG|RFC3|UCHL5|NUCKS1|ATAD5|E2F8|ESCO1|GINS1|PPP2CA|DNA2|ZMPSTE24|METTL4|MCM4|ID3|E2F7|CCDC88A|GLI2|RAD17|NBN|PDS5A|TICRR|GLI1|ATRX|TERF1|NPM2|ENDOG|ORC5|INO80D	combined
GO:0001934	positive regulation of protein phosphorylation	0.0417223	743	WNT11|BMPR1B|IL6ST|BMP5|CAV1|GDF6|ECT2|HMGA2|MOB1B|DAB1|PFN2|TLR3|EPHA7|KITLG|KIT|ANGPT1|CENPE|RICTOR|FAS|HGF|TTK|SFRP2|PRLR|CD24|ARRB1|CDCA8|PRR5|UBE2K|FGF2|MMD|SDCBP|FMR1|DBF4|PELI2|KIF14|EREG|FGF13|TGFBR1|CDK2AP1|ZFP91|SMAD4|MOB1A|GHR|JAK2|CEMIP|TBK1|FGF7|PDCD10|RAP2A|PPP2CA|PROX1|ETAA1|TTBK1|MALT1|FGF5|CDKN1A|OSBPL8|CALM2|BMPR1A|TAOK1|CD40|GPRC5B|C3|LEPR|PSMD10|BMP3|FZD8|CAB39|FGFR3|DRD2|PKD2…	overexpression	BMP5|GDF6|BMPR1B|DAB1|KIT|SFRP2|CDCA8|ARRB1|HGF|GHR|CEMIP|EPHA7|WNT11|GPRC5B|C3|DRD2|IL31RA|TGFA|CAV1|CD40|PELI2|CLSPN|AURKB|CD24|BIRC5|TTBK1|TPX2|ADRA1A|PRR5|NKX3-1|GAS6|BMP3|PDGFRB|NTRK1|XBP1|CLU|FGF7|IL11|CDC6|KIF14|THBS1|IQGAP3|FZD8|CCNB1|BDNF|CENPE|ALK|INCENP|LEFTY2|PRKD1|PRR5L|AGT|HES1|LRP8|GPER1|EFNA1|BMP4|TLR3|HIPK2|PRLR|MAP3K5|CD81|ECT2|ELANE|CDKN1A|EGR1|BANK1|EPHA4|ANGPT1|MST1R|IFNE|SLC…
REAC:R-HSA-2022090	Assembly of collagen fibrils and other multimeric structures	0.0442942	60	COL9A3|COL5A3|COL1A1|COL3A1|COL5A1|TLL1|ITGA6|COL4A2	overexpression	COL9A3|COL3A1|COL5A3|COL1A1|COL4A2|TLL1|COL4A1|COL5A1|COL5A2|LOXL3|COL8A1
GO:0090263	positive regulation of canonical Wnt signaling pathway	0.0449132	101	RBPJ|COL1A1|CAV1|TBL1XR1|ASPM|SFRP1|LGR4|SFRP2|FGF2|DACT1|LGR5|ZEB2|YAP1|ATP6AP2|XIAP|WLS|GPRC5B|SULF2|LYPD6|UBE2B|DAAM2|TNKS2|DKK2|CSNK1G3|SMURF2|DDX3X|GPC3|TNKS|PPM1A|TRPM4|PIN1|WNK2|VPS35|ADGRA2|GSKIP|SRC|USP34	overexpression	COL1A1|SFRP1|SFRP2|DACT1|ZEB2|LGR5|WLS|GPRC5B|SULF2|LYPD6|CAV1|DAAM2
GO:0034501	protein localization to kinetochore	0.0456964	18	CENPQ|CDK1|TTK|ZWILCH|KNL1|MTBP|AURKB|KNTC1|NDC80|BUB3|CDT1|SPDL1	combined
GO:1903083	protein localization to condensed chromosome	0.0456964	18	CENPQ|CDK1|TTK|ZWILCH|KNL1|MTBP|AURKB|KNTC1|NDC80|BUB3|CDT1|SPDL1	combined
REAC:R-HSA-9709603	Impaired BRCA2 binding to PALB2	0.0471263	24	BRCA2|RAD51AP1|RMI1|DNA2|EXO1|XRCC2|BRIP1|NBN|BRCA1|ATM|BARD1|MRE11|BLM	combined
GO:0048762	mesenchymal cell differentiation	0.0488923	240	RBPJ|WNT11|BMP5|COL1A1|HMGA2|SEMA3E|MSX1|KITLG|HAS2|VASN|HAND2|EFNB1|SEMA3F|SFRP1|HGF|SFRP2|SEMA3A|SDCBP|TGFBR1|PTEN|SMAD4|SPRED1|WNT10A|LOXL3|PPP2CA|TBX3|RADIL|TMEM100|BMPR1A	overexpression	BMP5|HAND2|COL1A1|SFRP1|SFRP2|HGF|SEMA3E|SEMA3F|LOXL3|TMEM100|WNT11|TBX3|WNT10A|MSX1|EFNB1
GO:0010638	positive regulation of organelle organization	0.0497781	507	DCN|WNT11|CD47|KATNBL1|MSX1|CDC42EP1|PFN2|PLK4|NEK7|RICTOR|SFRP1|NCAPG|SLF1|RAD51AP1|CDC27|SDCBP|LMAN1|ID1|EREG|TGFBR1|ESPL1|UCHL5|CFL2|RB1|BOK|LNPK|DLGAP5|SASS6|CEP135|TNFSF10|PROX1|NCKAP1|RALA|BBC3|G3BP2|CNOT6L|PHIP|POT1|TASOR|ATL3|WNT5A|SNX4|CNOT6|LIG4|NAV3|DSTN|RAD21|AURKA|DNM1L|UBE2B|ATF7IP|TGFA|SMC4|CCDC88A|SMC5|SPAST|ANKRD53|GTF2H2|AURKB|PDGFRB|BAG4|DMRT1|NBN|HNRNPD|TNKS2|ATG2A|SLF2|C2CD5|…	knockdown		CD47|KATNBL1|PFN2|NEK7|RICTOR|SLF1|LMAN1|CDC27|SDCBP|TGFBR1|CFL2|EREG|UCHL5|RB1|LNPK|NCKAP1|RALA|G3BP2|POT1|TASOR|PROX1|SNX4|TNFSF10|ATL3|SASS6|WNT11|LIG4|DSTN|CNOT6|UBE2B|RAD51AP1|SPAST|PHIP|PLK4|CCDC88A|DNM1L|NBN|ATG2A|BAG4|ATF7IP|SMC5|GTF2H2|TNKS2|SH3GLB1|ANKRD53|HNRNPA1|RAD21|BAD|NCAPG|CNOT6L|ATRX|IFT88|DHX36|WNT5A|MAPRE1|TAPT1|C2CD5|CCP110|WASL|MSX1|ATM|TERF1|SMC4|MLLT11|HIF1A|CROCC|BAIAP2L2…
GO:0048729	tissue morphogenesis	0.0499153	631	FAT1|S1PR1|RBPJ|ASTN2|WNT11|BMP5|GJA1|COL3A1|GNA13|HMGA2|GPC6|SEMA3E|MSX1|NGFR|STC1|PGR|EPHA7|COL5A1|KIF20B|GLMN|HAND2|CLIC4|SFRP1|HGF|LGR4|ITGA2|SFRP2|FGF2|HS2ST1|EXOC5|DACT1|ACTA2|FST|LGR5|TGFBR1|FLRT3|PTEN|MIB1|COL4A1|ARHGAP12|SMAD4|PRKACB|YAP1|TMED2|TLX2|RAB10|FGF7|PDCD10|WNT10A|TFAP2A|TBX3|PROX1|MDM2	overexpression	FAT1|S1PR1|ASTN2|BMP5|COL3A1|HAND2|SFRP1|PGR|SFRP2|NGFR|DACT1|STC1|ACTA2|HGF|COL4A1|SEMA3E|FST|COL5A1|EPHA7|LGR5|TMEM100|WLS|WNT11|TBX3|WNT10A|MSX1|GPC6|ITGA2|SHROOM3|GLI2|TFAP2A|TIAM1|TMEFF2|TLX2|ROBO2|NKX3-1|AR|NTN1|CXCR4|STIL|FGF7|GPC3|VANGL2|FLRT3|RDH10|HHIP|ZFPM2|ARHGAP24|KIF26B|TIMELESS|SOSTDC1|EFNB2|NOG|NKD1|PLXNB2|FOLR1|NOTCH1|HEG1|TBX18|AGT|HES1|ITGA3|LAMA5|STARD13|BMP4|ACTG2|OPHN1|LIAS|…
