# Supplementary material for: Directional integration and pathway enrichment analysis for multi-omics data
Source: Nat Commun. 2024 Jul 7;15:5690. doi: 10.1038/s41467-024-49986-4 (PMC11227559; doi:10.1038/s41467-024-49986-4)
Supplement: Supplementary file 7 — Supplementary Data 4 [file 41467_2024_49986_MOESM7_ESM.xlsx]

## Sheet: Supplementary Data 4
term_id	term_name	adjusted_p_val	term_size	overlap	evidence	Genes_overexpression	Genes_knockdown
GO:0044772	mitotic cell cycle phase transition	3.31091e-11	448	RDX|CUL5|CDCA8|CDK6|DACT1|RPS6KB1|ADAMTS1|CCNG1|CDC27|TACC3|ESPL1|RAB11A|RB1|CUL4B|FBXL3|PTEN|ARPP19|PPP2CA|GEN1|CALM2|TTK|BACH1|APPL1|CDK1|BCAT1|TAOK1|EIF4E|CDC20|RIOK2|DBF4|ID4|AURKA|PPP3CA|CCNO|FBXL15|SPAST|CENPF|AURKB|MELK|ZWILCH|MDM2|CCNJ|NAE1|ZWINT|E2F1|NBN|PKMYT1|CDCA5|BIRC5|ANLN|FOXM1|UBE2C|CCL2|CLSPN|TICRR|HASPIN|BRCA1|MAD2L1|RRM2|NPAT|SASS6|CACUL1|LATS1|RAD17|RRM2B|E2F7|CUL2|ORC1|DDX3X|…	overexpression|knockdown	CDCA8|DACT1|ADAMTS1|ESPL1|TACC3|ANLN|CCNA2|MELK|RRM2|AURKA|CENPF|ZWINT|CLSPN|CDC7|CDCA5|AURKB|E2F7|BIRC5|CDC20|FOXM1|BRCA1|UBE2C|TICRR|CCL2|DLGAP5|HASPIN|E2F1|BUB1|ORC1|DTL|TRIP13|STIL|CASP2|CDC6|KIF14|BUB1B|IQGAP3|CCNB1|GTSE1|ANXA1|CENPE|CDC25C|CCNE2|INCENP|CDC25A|NDC80|BCAT1|RRM1|GPR132|MYO16|SPC24|CCNB2|MAD2L1|CCNB3|PRKDC|NUF2|DPF3|PKMYT1|CCNF|CDK14|CDKN1A|KNTC1|CACNB4|MASTL|NPM2|CKS2|CDKN2C|A…	BCAT1|RDX|CUL5|CDK6|CDC27|RPS6KB1|CDK1|TTK|MAD2L1|RAB11A|GEN1|PTEN|CCNG1|ARPP19|CUL4B|RB1|FBXL3|CCNO|PPP2CA|DBF4|EIF4E|BACH1|CALM2|TAOK1|NUF2|APPL1|ZWILCH|MDM2|PPP3CA|FBXL15|SASS6|RIOK2|CENPE|CCNJ|ATAD5|SPAST|CDKN1C|PKD2|NAE1|NBN|RAD17|CCNE2|CACUL1|LATS1|SMC5|RRM2B|NPAT|PHF10|RAD21|CUL2|CDK14|ID4|CCNA2|CDKN1A|LSM11|PPP6C|DDX3X|CDC7|ATM|PKD1|NOP53|MASTL|ANAPC4|BRSK2|CDC73|KIF14|MTBP|CDK17|PIDD1|ZN…
GO:0140014	mitotic nuclear division	4.61107e-11	292	CCDC8|NAA50|SGO2|CDCA8|CHMP2B|CDC27|ESPL1|SLF1|RAB11A|RB1|ESCO1|KIF2C|GEN1|STAG2|EREG|TTK|KIF18B|CDCA2|CEP97|KIF18A|CAV2|CDC20|KIF20B|AURKA|TGFA|MKI67|UBXN2B|REEP3|SPAST|CENPF|ANKRD53|AURKB|ZWILCH|CENPK|ZWINT|PKMYT1|CDCA5|BIRC5|ANLN|TPX2|UBE2C|HASPIN|MAD2L1|CCSAP|MAPRE1|KIF15|MAP9|ATRX|SPAG5|PHIP|BUB1|SMC5|PIBF1|TRIP13|CHMP5|KIF4A|CDKN1C|NCAPH|UBE2S|MYBL2|ATM|PDGFRB|CCNB1|INCENP|KIFC1|RAD21|MZT1|…	overexpression|knockdown	CCDC8|CDCA8|KIF2C|ESPL1|KIF18B|CDCA2|ANLN|AURKA|CENPF|MKI67|TGFA|ZWINT|CDCA5|AURKB|BIRC5|CDC20|TPX2|UBE2C|DLGAP5|HASPIN|PDGFRB|KIF15|BUB1|SPAG5|NCAPG|TRIP13|KIF4A|KIF11|NCAPH|KIF14|BUB1B|CCNB1|NEK2|MYBL2|CENPE|KNSTRN|CDC25C|NCAPD2|KIFC1|RIPOR2|INCENP|FBXO43|NDC80|SGO1|SMC2|CAV2|SPC24|PDS5A	SGO2|NAA50|CHMP2B|SLF1|CDC27|TTK|MAD2L1|KIF20B|RAB11A|GEN1|CEP97|ESCO1|EREG|RB1|KIF18A|STAG2|CENPK|NUF2|ZWILCH|ESCO2|UBXN2B|KIF11|MAP9|CENPE|REEP3|SPAST|PHIP|CDKN1C|SMC5|ANKRD53|CCSAP|RAD21|NCAPG|ATRX|MAPRE1|ATM|SMC4|CHMP5|KIF14|MTBP|MZT1|PIBF1|PDXP|SLF2|UBE2S|USP44|PDS5B|AURKAIP1|CCDC61|USP16|LSM14A|SGO1|CENPC|DMRT1|ABRAXAS1|ABRAXAS2|BUB3|CHEK1|PIN1|KIFC2|TNKS|VPS4B|EML4|CDC42|CAV2|KATNB1|PKMYT1…
GO:0044770	cell cycle phase transition	8.49855e-11	551	RDX|CUL5|CDCA8|CDK6|DACT1|RPS6KB1|ADAMTS1|CCNG1|CDC27|TACC3|ESPL1|RAB11A|RB1|CUL4B|FBXL3|PTEN|TIPRL|ARPP19|PPP2CA|GEN1|ETAA1|CALM2|TTK|BACH1|APPL1|CDK1|CDC45|BCAT1|TAOK1|EIF4E|CDC20|RIOK2|DBF4|ID4|AURKA|PPP3CA|CCNO|FBXL15|SPAST|CENPF|AURKB|MELK|ZWILCH|MDM2|CCNJ|PROX1|NAE1|ZWINT|E2F1|NBN|PKMYT1|CDCA5|BIRC5|ANLN|FOXM1|UBE2C|CCL2|CLSPN|TICRR|ATF2|HASPIN|BRCA1|MAD2L1|NKX3-1|RRM2|NPAT|SASS6|CACUL1|LAT…	overexpression|knockdown	CDCA8|DACT1|ADAMTS1|ESPL1|TACC3|ANLN|CDC45|CCNA2|MELK|RRM2|AURKA|CENPF|ZWINT|CLSPN|CDC7|CDCA5|AURKB|E2F7|BIRC5|CDC20|FOXM1|BRCA1|UBE2C|TICRR|CCL2|NKX3-1|DLGAP5|HASPIN|E2F1|MN1|BUB1|ORC1|DTL|TRIP13|STIL|FAM83D|CASP2|APBB2|CDC6|KIF14|BUB1B|IQGAP3|CCNB1|GTSE1|ANXA1|CENPE|EME1|CDC25C|FANCD2|CCNE2|INCENP|BRCA2|CDC25A|PBK|NDC80|BCAT1|TIMELESS|RRM1|GPR132|MYO16|SPC24|CCNB2|WDR76|RAD51|MAD2L1|CCNB3|PRKDC…	BCAT1|RDX|CUL5|CDK6|CDC27|RPS6KB1|CDK1|TTK|MAD2L1|RAB11A|GEN1|PTEN|CCNG1|ARPP19|CUL4B|RB1|TIPRL|BRCA2|FBXL3|CCNO|PPP2CA|DBF4|ETAA1|EIF4E|PBK|BACH1|CALM2|TAOK1|NUF2|APPL1|ZWILCH|PROX1|MDM2|PPP3CA|FBXL15|SASS6|RIOK2|CENPE|CCNJ|CLOCK|ATAD5|SPAST|CDKN1C|PKD2|NAE1|NBN|RAD17|CCNE2|CACUL1|LATS1|ATF2|SMC5|RRM2B|NPAT|PHF10|RAD21|CUL2|CDK14|GLI1|ID4|CCNA2|CDKN1A|LSM11|PPP6C|DDX3X|CDC7|ATM|DNA2|PKD1|NOP53|M…
GO:0010564	regulation of cell cycle process	8.17571e-10	715	CCDC8|HMGA2|RDX|CDCA8|CHMP2B|SFRP1|XPO1|DACT1|ADAMTS1|CCNG1|CDC27|TACC3|ESPL1|SLF1|RAB11A|E2F8|RB1|CUL4B|KIF2C|PTEN|TIPRL|PPP2CA|GEN1|ETAA1|CALM2|EREG|TTK|CDCA2|APPL1|DRD2|CEP97|CDK1|CDC45|TAOK1|ECT2|CAV2|CDC20|RIOK2|KIF20B|DBF4|ZMPSTE24|AURKA|PKN2|UBE2B|TGFA|MKI67|UBXN2B|RAB6C|SPAST|CENPF|ANKRD53|TMEM67|AURKB|ZWILCH|MDM2|TXLNG|PROX1|NAE1|ZWINT|E2F1|NBN|PKMYT1|CDCA5|BIRC5|ANLN|TPX2|UBE2C|CCL2|CLS…	overexpression|knockdown	CCDC8|SFRP1|CDCA8|DACT1|ADAMTS1|E2F8|KIF2C|ESPL1|TACC3|CDCA2|ANLN|DRD2|MSX1|CDC45|RRM2|AURKA|CENPF|MKI67|TGFA|ZWINT|CLSPN|CDC7|CDCA5|AURKB|E2F7|BIRC5|CDC20|TPX2|BRCA1|UBE2C|TICRR|CCL2|NKX3-1|DLGAP5|HASPIN|E2F1|PDGFRB|KIF15|PLK4|MN1|BUB1|ORC1|SPAG5|NCAPG|DTL|TRIP13|STIL|FAM83D|CASP2|KIF11|NCAPH|APBB2|CDC6|KIF14|BUB1B|CCNB1|NEK2|GTSE1|ANXA1|PIWIL2|CENPE|KNSTRN|EME1|CDC25C|FANCD2|KIF20A|RIPOR2|INCEN…	HMGA2|RDX|CHMP2B|ECT2|XPO1|SLF1|CDC27|CDK1|TTK|MAD2L1|KIF20B|RAB11A|GEN1|PTEN|CCNG1|CUL4B|CEP97|EREG|RB1|TIPRL|BRCA2|PPP2CA|DBF4|ETAA1|PBK|CALM2|TAOK1|NUF2|APPL1|PKN2|ZMPSTE24|ZWILCH|PROX1|MDM2|UBXN2B|SASS6|KIF11|RIOK2|MAP9|CENPE|TMEM67|UBE2B|CLOCK|ATAD5|RAD51AP1|SPAST|PHIP|PLK4|TXLNG|RAB6C|CDKN1C|PKD2|NAE1|NBN|RAD17|ATF2|SMC5|RRM2B|SH3GLB1|ANKRD53|CCSAP|PHF10|RAD21|NCAPG|GLI1|ATRX|WNT5A|PUM2|CDK…
GO:0007346	regulation of mitotic cell cycle	2.2768e-09	490	CCDC8|NEK7|RDX|DYNLT3|CDCA8|DACT1|RPS6KB1|ADAMTS1|SDCBP|CCNG1|CDC27|ESPL1|RAB11A|RB1|CUL4B|PTEN|PPP2CA|GEN1|EREG|TTK|CDCA2|APPL1|BTG2|HECA|CDK1|TAOK1|EIF4E|CAV2|CDC20|RIOK2|KIF20B|BRINP2|ZMPSTE24|AURKA|PKN2|TGFA|MKI67|CENPF|AURKB|ZWILCH|MDM2|NAE1|ZWINT|E2F1|NBN|PKMYT1|CDCA5|BIRC5|ANLN|UBE2C|CCL2|CLSPN|TICRR|ATF2|HASPIN|BRCA1|MAD2L1|NKX3-1|RRM2|SASS6|FZD3|RAD17|ANAPC13|RRM2B|E2F7|ORC1|SCRIB|PHIP|D…	overexpression|knockdown	CCDC8|CDCA8|DACT1|ADAMTS1|ESPL1|CDCA2|BTG2|ANLN|RRM2|BRINP2|AURKA|CENPF|MKI67|TGFA|ZWINT|CLSPN|CDC7|CDCA5|AURKB|E2F7|BIRC5|CDC20|BRCA1|UBE2C|TICRR|CCL2|NKX3-1|DLGAP5|HASPIN|E2F1|PDGFRB|BUB1|ORC1|DTL|TRIP13|STIL|CASP2|CDC6|KIF14|BUB1B|CCNB1|NEK2|GTSE1|ANXA1|CENPE|EME1|LGMN|GAS1|CDC25C|FANCD2|INCENP|BRCA2|CDC25A|FBXO43|PBK|NDC80|BRINP1|RRM1|GPR132|CAV2|MYO16	NEK7|RDX|DYNLT3|CDC27|RPS6KB1|SDCBP|CDK1|TTK|MAD2L1|KIF20B|RAB11A|GEN1|PTEN|CCNG1|CUL4B|EREG|RB1|BRCA2|PPP2CA|EIF4E|PBK|HECA|TAOK1|NUF2|APPL1|PKN2|ZMPSTE24|ZWILCH|MDM2|SASS6|RIOK2|CENPE|FZD3|ATAD5|PHIP|CDKN1C|PKD2|NAE1|NBN|RAD17|ATF2|RRM2B|PHF10|RAD21|ANAPC13|CDKN1A|LSM11|DDX3X|SCRIB|CDC7|ATM|PKD1|NOP53|ANAPC4|CDC73|KIF14|MTBP|PIDD1|ZNF655|PDXP|BARD1|SMARCD3|USP44|AURKAIP1|BRCC3|ANGEL2|DMRT1|NABP…
GO:0007059	chromosome segregation	1.43533e-08	429	ARL8B|CENPQ|NAA50|NEK7|SGO2|CDCA8|CHMP2B|FANCM|CDC27|TACC3|ESPL1|SLF1|RAB11A|RMI1|SKA2|RB1|ESCO1|KIF2C|GEN1|STAG2|TTK|KIF18B|TLK1|NDC1|HAUS3|CDCA2|CEP97|SYCP2|ECT2|KIF18A|CDC20|RIOK2|AURKA|ACTR2|HAUS6|UBE2B|MKI67|ASPM|CENPF|ANKRD53|AURKB|ZWILCH|CENPK|ZWINT|CDCA5|BIRC5|TPX2|UBE2C|MAP1S|HASPIN|BRCA1|MAD2L1|ACTR3|SASS6|LATS1|CCSAP|CENPH|MAPRE1|KIF15|MAP9|ATRX|PUM2|HJURP|SPAG5|DDX3X|SMARCAD1|PHF10|BU…	overexpression|knockdown	CDCA8|KIF2C|ESPL1|TACC3|KIF18B|CDCA2|AURKA|CENPF|MKI67|ZWINT|CDCA5|AURKB|BIRC5|CDC20|TPX2|BRCA1|UBE2C|DLGAP5|HASPIN|KIF15|BUB1|HJURP|SPAG5|NCAPG|SKA3|TRIP13|STIL|FAM83D|TOP2A|KIF4A|MND1|KIF11|NCAPH|CDC6|KIF14|BUB1B|CCNB1|NEK2|MYBL2|CENPE|KNSTRN|EME1|FANCD2|CCNE2|NCAPD2|KIFC1|RIPOR2|INCENP|NDC80|SGO1|SMC2|SPC24|CCNB2|PDS5A|MAD2L1|TUBB|ESCO2|NUF2|DPF3|P3H4|KNL1|ECT2|SKA1|GEM|KNTC1|PSMC3IP|BRIP1|ASP…	CENPQ|SGO2|ARL8B|NAA50|NEK7|FANCM|CHMP2B|ECT2|SLF1|CDC27|RMI1|NDC1|TTK|MAD2L1|RAB11A|ASPM|GEN1|HAUS3|SKA2|CEP97|ESCO1|RB1|KIF18A|STAG2|TLK1|CENPK|NUF2|ZWILCH|ESCO2|SASS6|KIF11|RIOK2|MAP9|HAUS6|ACTR2|CENPE|CENPH|UBE2B|SMARCAD1|CCNE2|MAP1S|LATS1|SMC5|ACTR3|ANKRD53|CCSAP|PHF10|SYCP2|RAD21|NCAPG|ATRX|MAPRE1|PUM2|DDX3X|ATM|KNL1|SENP6|TERF1|SMC4|ANAPC4|RAD18|CHMP5|KIF14|MZT1|HFM1|PIBF1|SMARCD3|SLF2|USP…
GO:0048285	organelle fission	3.10021e-08	496	DCN|CCDC8|NAA50|SGO2|CDCA8|CHMP2B|FANCM|SLC25A46|CDC27|ESPL1|SLF1|RAB11A|RMI1|RB1|ESCO1|KIF2C|GEN1|STAG2|EREG|TTK|KIF18B|NDC1|CDCA2|RALA|TMEM135|CEP97|RAD54L|SYCP2|FANCA|KIF18A|CAV2|CDC20|KIF20B|AURKA|ACTR2|UBE2B|TGFA|MKI67|ASPM|UBXN2B|REEP3|SPAST|CENPF|ANKRD53|FIGNL1|AURKB|ZWILCH|CENPK|ZWINT|PKMYT1|CDCA5|BIRC5|ANLN|TPX2|UBE2C|HASPIN|MAD2L1|ACTR3|DNM1L|CCSAP|MAPRE1|KIF15|MAP9|ATRX|SPAG5|PHIP|BUB1…	overexpression|knockdown	DCN|CCDC8|CDCA8|KIF2C|ESPL1|KIF18B|CDCA2|ANLN|MSX1|RAD54L|FANCA|AURKA|CENPF|MKI67|TGFA|ZWINT|CDCA5|AURKB|BIRC5|CDC20|TPX2|UBE2C|DLGAP5|HASPIN|PDGFRB|KIF15|MYBL1|BUB1|SPAG5|NCAPG|TRIP13|TOP2A|KIF4A|MND1|KIF11|NCAPH|KIF14|BUB1B|CCNB1|NEK2|PIWIL2|MYBL2|CENPE|KNSTRN|EME1|CDC25C|FANCD2|CCNE2|NCAPD2|KIFC1|RIPOR2|INCENP|BRCA2|FBXO43|NDC80|SGO1|SMC2|CAV2|SPC24|CCNB2|RAD51AP1|PDS5A|RAD51|MAD2L1|ESCO2|NUF2…	SGO2|NAA50|FANCM|CHMP2B|SLF1|CDC27|SLC25A46|RMI1|NDC1|TTK|MAD2L1|KIF20B|RAB11A|ASPM|GEN1|CEP97|ESCO1|EREG|RB1|BRCA2|KIF18A|STAG2|RALA|TMEM135|MYBL1|CENPK|NUF2|ZWILCH|ESCO2|UBXN2B|KIF11|MAP9|ACTR2|CENPE|FIGNL1|UBE2B|REEP3|RAD51AP1|SPAST|PHIP|CDKN1C|DNM1L|CCNE2|SMC5|ACTR3|ANKRD53|CCSAP|SYCP2|RAD21|NCAPG|ATRX|WNT5A|MAPRE1|MSX1|ATM|TERF1|SMC4|MASTL|OPA1|CHMP5|KIF14|MTBP|RAD1|MZT1|HFM1|PIBF1|PDXP|SLF2…
GO:0000070	mitotic sister chromatid segregation	3.19023e-08	203	NAA50|SGO2|CDCA8|CHMP2B|CDC27|ESPL1|SLF1|RAB11A|RB1|ESCO1|KIF2C|GEN1|STAG2|TTK|KIF18B|CEP97|KIF18A|CDC20|CENPF|ANKRD53|AURKB|ZWILCH|CENPK|ZWINT|CDCA5|BIRC5|TPX2|HASPIN|MAD2L1|CCSAP|MAPRE1|KIF15|MAP9|ATRX|SPAG5|BUB1|SMC5|PIBF1|TRIP13|CHMP5|KIF4A|NCAPH|MYBL2|ATM|CCNB1|INCENP|KIFC1|RAD21|MZT1|USP44|NEK2|NUF2|KNSTRN|BUB1B|PDS5B|NCAPD2|RIPOR2|LSM14A|CCDC61|BUB3|ESCO2|CDT1|SPC24|ABRAXAS2|XRCC3|EML4|VPS…	overexpression|knockdown	CDCA8|KIF2C|ESPL1|KIF18B|CENPF|ZWINT|CDCA5|AURKB|BIRC5|CDC20|TPX2|DLGAP5|HASPIN|KIF15|BUB1|SPAG5|NCAPG|TRIP13|KIF4A|KIF11|NCAPH|KIF14|BUB1B|CCNB1|NEK2|MYBL2|CENPE|KNSTRN|NCAPD2|KIFC1|RIPOR2|INCENP|NDC80|SGO1|SMC2|SPC24|PDS5A	SGO2|NAA50|CHMP2B|SLF1|CDC27|TTK|MAD2L1|RAB11A|GEN1|CEP97|ESCO1|RB1|KIF18A|STAG2|CENPK|NUF2|ZWILCH|ESCO2|KIF11|MAP9|CENPE|SMC5|ANKRD53|CCSAP|RAD21|NCAPG|ATRX|MAPRE1|ATM|SMC4|CHMP5|KIF14|MZT1|PIBF1|SLF2|USP44|PDS5B|CCDC61|LSM14A|SGO1|CENPC|ABRAXAS1|ABRAXAS2|BUB3|KIFC2|TNKS|VPS4B|EML4|KATNB1|MAD2L2|KNTC1|CHMP3|ZNF207|APC|NIPBL|XRCC3|SPICE1|DLGAP5|SMARCA5|RMDN1|SPC25|PPP2R1A|MIS12|CDT1|PDS5A|FBXO5|K…
REAC:R-HSA-1640170	Cell Cycle	5.33933e-08	676	CENPQ|PPP1CB|NEK7|RAB1A|SGO2|PHLDA1|UBE2E1|CDCA8|ORC4|CHMP2B|CDK6|TNPO1|XPO1|PPP1CC|CNEP1R1|CDC27|ESPL1|ITGB3BP|UBE2V2|NSD2|RMI1|SKA2|RB1|ESCO1|KIF2C|GAR1|ARPP19|NUP210|HMMR|PPP2CA|PSMA1|SUMO1|STAG2|RFC3|RAB2A|UBE2D1|NDC1|HAUS3|POT1|CDK1|CDC45|SYCP2|PSMD10|MCM4|TAOK1|EXO1|KIF18A|CDC20|LMNB1|DBF4|AURKA|PPP2R5E|HAUS6|PSMD12|SPAST|CENPF|AURKB|ZWILCH|MDM2|CENPK|B9D2|ZWINT|E2F1|NBN|PKMYT1|CDCA5|YWHAZ|…	overexpression|knockdown	CDCA8|NUP210|NSD2|KIF2C|ESPL1|EXO1|CDC45|MCM4|CCNA2|CENPU|LMNB1|RRM2|AURKA|CENPF|CEP152|ZWINT|CLSPN|CDC7|CDCA5|AURKB|BIRC5|CDC20|TPX2|FOXM1|BRCA1|UBE2C|E2F1|PLK4|CEP135|BUB1|ORC1|HJURP|E2F2|NCAPG|TOP2A|MND1|NCAPH|CDC6|BUB1B|MCM10|GINS1|CCNB1|NEK2|GTSE1|MYBL2|CENPE|CDC25C|CCNE2|ORC6|NCAPD2|KIF20A|MCM8|INCENP|ERCC6L|BRCA2|CDC25A|DHFR|TK1|NDC80|SGO1|SMC2|CENPA|TYMS|SPC24|CCNB2|NUP54|PDS5A|RAD51|CENP…	CENPQ|SGO2|PPP1CB|NEK7|RAB1A|PHLDA1|UBE2E1|HMMR|GAR1|CHMP2B|TNPO1|CDK6|ORC4|XPO1|CNEP1R1|PPP1CC|CDC27|UBE2V2|CDK1|RMI1|NDC1|MAD2L1|HAUS3|SKA2|ITGB3BP|ARPP19|ESCO1|RFC3|RB1|BRCA2|KIF18A|PSMA1|PPP2CA|DBF4|UBE2D1|SUMO1|RAB2A|STAG2|POT1|TAOK1|CENPK|NUF2|PSMD10|JAK2|ZWILCH|MDM2|ESCO2|PPP2R5E|HAUS6|CENPE|PSMD12|CENPH|SPAST|PLK4|MIS18BP1|CDKN1C|NBN|LIN9|YWHAZ|RAD17|CCNE2|LBR|UBE2N|YWHAQ|SYCP2|RAD21|NCAP…
GO:0000280	nuclear division	8.7856e-08	450	CCDC8|NAA50|SGO2|CDCA8|CHMP2B|FANCM|CDC27|ESPL1|SLF1|RAB11A|RMI1|RB1|ESCO1|KIF2C|GEN1|STAG2|EREG|TTK|KIF18B|NDC1|CDCA2|CEP97|RAD54L|SYCP2|FANCA|KIF18A|CAV2|CDC20|KIF20B|AURKA|ACTR2|UBE2B|TGFA|MKI67|ASPM|UBXN2B|REEP3|SPAST|CENPF|ANKRD53|FIGNL1|AURKB|ZWILCH|CENPK|ZWINT|PKMYT1|CDCA5|BIRC5|ANLN|TPX2|UBE2C|HASPIN|MAD2L1|ACTR3|CCSAP|MAPRE1|KIF15|MAP9|ATRX|SPAG5|PHIP|BUB1|SMC5|PIBF1|TRIP13|CHMP5|KIF4A|C…	overexpression|knockdown	CCDC8|CDCA8|KIF2C|ESPL1|KIF18B|CDCA2|ANLN|MSX1|RAD54L|FANCA|AURKA|CENPF|MKI67|TGFA|ZWINT|CDCA5|AURKB|BIRC5|CDC20|TPX2|UBE2C|DLGAP5|HASPIN|PDGFRB|KIF15|MYBL1|BUB1|SPAG5|NCAPG|TRIP13|TOP2A|KIF4A|MND1|KIF11|NCAPH|KIF14|BUB1B|CCNB1|NEK2|PIWIL2|MYBL2|CENPE|KNSTRN|EME1|CDC25C|FANCD2|CCNE2|NCAPD2|KIFC1|RIPOR2|INCENP|BRCA2|FBXO43|NDC80|SGO1|SMC2|CAV2|SPC24|CCNB2|RAD51AP1|PDS5A|RAD51|MAD2L1|ESCO2|NUF2|BMP…	SGO2|NAA50|FANCM|CHMP2B|SLF1|CDC27|RMI1|NDC1|TTK|MAD2L1|KIF20B|RAB11A|ASPM|GEN1|CEP97|ESCO1|EREG|RB1|BRCA2|KIF18A|STAG2|MYBL1|CENPK|NUF2|ZWILCH|ESCO2|UBXN2B|KIF11|MAP9|ACTR2|CENPE|FIGNL1|UBE2B|REEP3|RAD51AP1|SPAST|PHIP|CDKN1C|CCNE2|SMC5|ACTR3|ANKRD53|CCSAP|SYCP2|RAD21|NCAPG|ATRX|WNT5A|MAPRE1|MSX1|ATM|TERF1|SMC4|MASTL|CHMP5|KIF14|MTBP|RAD1|MZT1|HFM1|PIBF1|PDXP|SLF2|UBE2S|USP44|PDS5B|AURKAIP1|CCDC6…
GO:0098813	nuclear chromosome segregation	9.87084e-08	337	CENPQ|NAA50|SGO2|CDCA8|CHMP2B|FANCM|CDC27|TACC3|ESPL1|SLF1|RAB11A|RMI1|RB1|ESCO1|KIF2C|GEN1|STAG2|TTK|KIF18B|NDC1|CEP97|SYCP2|ECT2|KIF18A|CDC20|RIOK2|AURKA|ACTR2|UBE2B|ASPM|CENPF|ANKRD53|AURKB|ZWILCH|CENPK|ZWINT|CDCA5|BIRC5|TPX2|UBE2C|MAP1S|HASPIN|MAD2L1|ACTR3|LATS1|CCSAP|MAPRE1|KIF15|MAP9|ATRX|SPAG5|PHF10|BUB1|SMC5|PIBF1|TRIP13|CHMP5|FAM83D|KIF4A|NCAPH|MYBL2|CDC6|ATM|CCNB1|INCENP|TERF1|KIFC1|RAD…	overexpression|knockdown	CDCA8|KIF2C|ESPL1|TACC3|KIF18B|AURKA|CENPF|ZWINT|CDCA5|AURKB|BIRC5|CDC20|TPX2|UBE2C|DLGAP5|HASPIN|KIF15|BUB1|SPAG5|NCAPG|TRIP13|FAM83D|TOP2A|KIF4A|MND1|KIF11|NCAPH|CDC6|KIF14|BUB1B|CCNB1|NEK2|MYBL2|CENPE|KNSTRN|EME1|FANCD2|CCNE2|NCAPD2|KIFC1|RIPOR2|INCENP|NDC80|SGO1|SMC2|SPC24|CCNB2|PDS5A|MAD2L1|ESCO2|NUF2|DPF3|P3H4|KNL1|ECT2|GEM|KNTC1|PSMC3IP|BRIP1|ASPM|MSH5|DSN1|PLK1|RACGAP1|MLH3|PTTG1|TEX14	CENPQ|SGO2|NAA50|FANCM|CHMP2B|ECT2|SLF1|CDC27|RMI1|NDC1|TTK|MAD2L1|RAB11A|ASPM|GEN1|CEP97|ESCO1|RB1|KIF18A|STAG2|CENPK|NUF2|ZWILCH|ESCO2|KIF11|RIOK2|MAP9|ACTR2|CENPE|UBE2B|CCNE2|MAP1S|LATS1|SMC5|ACTR3|ANKRD53|CCSAP|PHF10|SYCP2|RAD21|NCAPG|ATRX|MAPRE1|ATM|KNL1|TERF1|SMC4|ANAPC4|CHMP5|KIF14|MZT1|HFM1|PIBF1|SMARCD3|SLF2|USP44|PDS5B|CCDC61|LSM14A|SGO1|CENPC|MRE11|ABRAXAS1|ABRAXAS2|MEIOC|BUB3|BRIP1|TO…
REAC:R-HSA-69620	Cell Cycle Checkpoints	1.12593e-07	287	CENPQ|SGO2|UBE2E1|CDCA8|ORC4|XPO1|PPP1CC|CDC27|ITGB3BP|UBE2V2|NSD2|RMI1|SKA2|KIF2C|PPP2CA|PSMA1|RFC3|UBE2D1|CDK1|CDC45|PSMD10|MCM4|TAOK1|EXO1|KIF18A|CDC20|DBF4|PPP2R5E|PSMD12|CENPF|AURKB|ZWILCH|MDM2|CENPK|B9D2|ZWINT|NBN|PKMYT1|YWHAZ|BIRC5|UBE2C|CLSPN|BRCA1|MAD2L1|YWHAQ|UBE2N|RAD17|CENPH|MAPRE1|ORC1|BUB1|YWHAG|UBE2S|ORC5|CDC6|ATM|MCM10|GTSE1|CCNB1|CCNA1|PSMC6|RAD1|INCENP|ORC3|PPP2R5C|PSMA2|NUF2|CD…	overexpression|knockdown	CDCA8|NSD2|KIF2C|EXO1|CDC45|MCM4|CCNA2|CENPU|CENPF|ZWINT|CLSPN|CDC7|AURKB|BIRC5|CDC20|BRCA1|UBE2C|BUB1|ORC1|CDC6|BUB1B|MCM10|CCNB1|GTSE1|CENPE|CDC25C|CCNE2|ORC6|MCM8|INCENP|ERCC6L|CDC25A|NDC80|SGO1|CENPA|SPC24|CCNB2|CENPI|MAD2L1|MCM2|DNA2|NUF2|PKMYT1|KNL1|SKA1|CDKN1A|KNTC1|BRIP1|CENPN|DSN1|PLK1|CCNA1|MCM5	CENPQ|SGO2|UBE2E1|ORC4|XPO1|PPP1CC|CDC27|UBE2V2|CDK1|RMI1|MAD2L1|SKA2|ITGB3BP|RFC3|KIF18A|PSMA1|PPP2CA|DBF4|UBE2D1|TAOK1|CENPK|NUF2|PSMD10|ZWILCH|MDM2|PPP2R5E|CENPE|PSMD12|CENPH|NBN|YWHAZ|RAD17|CCNE2|UBE2N|YWHAQ|B9D2|CCNA2|MAPRE1|CDKN1A|CDC7|ATM|KNL1|YWHAG|DNA2|ORC5|ANAPC4|PPP2R5C|RAD1|PSMC6|ORC3|BARD1|UBE2S|PSMA2|BRCC3|SGO1|CENPC|MRE11|ANAPC10|ABRAXAS1|PSMA3|BUB3|BRIP1|CHEK1
GO:0000819	sister chromatid segregation	2.59995e-07	250	NAA50|SGO2|CDCA8|CHMP2B|CDC27|TACC3|ESPL1|SLF1|RAB11A|RB1|ESCO1|KIF2C|GEN1|STAG2|TTK|KIF18B|CEP97|KIF18A|CDC20|RIOK2|CENPF|ANKRD53|AURKB|ZWILCH|CENPK|ZWINT|CDCA5|BIRC5|TPX2|UBE2C|HASPIN|MAD2L1|LATS1|CCSAP|MAPRE1|KIF15|MAP9|ATRX|SPAG5|PHF10|BUB1|SMC5|PIBF1|TRIP13|CHMP5|KIF4A|NCAPH|MYBL2|CDC6|ATM|CCNB1|INCENP|KIFC1|RAD21|MZT1|USP44|NEK2|NUF2|KNSTRN|BUB1B|SMARCD3|PDS5B|NCAPD2|RIPOR2|LSM14A|CCDC61|BU…	overexpression|knockdown	CDCA8|KIF2C|ESPL1|TACC3|KIF18B|CENPF|ZWINT|CDCA5|AURKB|BIRC5|CDC20|TPX2|UBE2C|DLGAP5|HASPIN|KIF15|BUB1|SPAG5|NCAPG|TRIP13|TOP2A|KIF4A|KIF11|NCAPH|CDC6|KIF14|BUB1B|CCNB1|NEK2|MYBL2|CENPE|KNSTRN|NCAPD2|KIFC1|RIPOR2|INCENP|NDC80|SGO1|SMC2|SPC24|PDS5A|MAD2L1|ESCO2|NUF2|DPF3	SGO2|NAA50|CHMP2B|SLF1|CDC27|TTK|MAD2L1|RAB11A|GEN1|CEP97|ESCO1|RB1|KIF18A|STAG2|CENPK|NUF2|ZWILCH|ESCO2|KIF11|RIOK2|MAP9|CENPE|LATS1|SMC5|ANKRD53|CCSAP|PHF10|RAD21|NCAPG|ATRX|MAPRE1|ATM|SMC4|ANAPC4|CHMP5|KIF14|MZT1|PIBF1|SMARCD3|SLF2|USP44|PDS5B|CCDC61|LSM14A|SGO1|CENPC|ABRAXAS1|ABRAXAS2|BUB3|TOP2B|KIFC2|TNKS|SMARCE1|VPS4B|EML4|KATNB1|ANAPC2|MAD2L2|KNTC1|CHMP3|TOP2A|ZNF207|PBRM1|APC|NIPBL|XRCC3|…
GO:0051301	cell division	2.83639e-07	646	LBH|ARL8B|BMI1|PPP1CB|SGO2|HMGA2|DYNLT3|KIT|CDCA8|CHMP2B|SFRP2|CDK6|PPP1CC|HMCN1|CCNG1|CDC27|FGF13|EXOC6|TACC3|ESPL1|ITGB3BP|RAB11A|EXOC5|SKA2|E2F8|RB1|KIF2C|ARPP19|RAB10|FGF7|LRRCC1|STAG2|CALM2|EREG|KIF18B|HAUS3|CDCA2|KATNAL1|RALA|DRD2|GNAI3|HELLS|FGF2|CDK1|SYCP2|ECT2|CDC20|KIF20B|AURKA|ACTR2|LIG4|HAUS6|PKN2|CCNO|TGFA|ASPM|DR1|REEP3|SPAST|CENPF|ANKRD53|AURKB|ZWILCH|CD2AP|ZWINT|FGF5|CDCA5|BIRC5|A…	overexpression|knockdown	LBH|KIT|SFRP2|CDCA8|HMCN1|E2F8|KIF2C|ESPL1|TACC3|KIF18B|CDCA2|ANLN|DRD2|CCNA2|AURKA|CENPF|TGFA|ZWINT|CDC7|CDCA5|AURKB|E2F7|BIRC5|CDC20|TPX2|UBE2C|NKX3-1|PLK4|BUB1|SPAG5|NCAPG|SKA3|FAM83D|TOP2A|KIF4A|FGF7|KIF11|NCAPH|CEP55|CDC6|KIF14|CDCA3|BUB1B|CCNB1|NEK2|CENPE|KNSTRN|CDC25C|CCNE2|ORC6|NCAPD2|KIFC1|KIF20A|INCENP|ERCC6L|BRCA2|CDC25A|NDC80|SGO1|SMC2|TIMELESS|CLTC|CENPA|SPC24|CCNB2|PDS5A|NOTCH1|MAD2…	BMI1|HMGA2|SGO2|ARL8B|PPP1CB|DYNLT3|CHMP2B|ECT2|CDK6|PPP1CC|CDC27|CDK1|HELLS|EXOC6|EXOC5|MAD2L1|KIF20B|RAB11A|ASPM|HAUS3|SKA2|ITGB3BP|CCNG1|ARPP19|LRRCC1|FGF2|EREG|RB1|BRCA2|FGF13|KATNAL1|CCNO|RAB10|STAG2|RALA|CALM2|NUF2|PKN2|GNAI3|ZWILCH|FGF5|KIF11|MAP9|HAUS6|ACTR2|CENPE|LIG4|DR1|CD2AP|REEP3|SPAST|PLK4|MIS18BP1|CCNE2|LATS1|CETN3|SMC5|ACTR3|SH3GLB1|ANKRD53|CCSAP|SYCP2|RAD21|LLGL2|CKAP2|CDK14|NCAP…
GO:0010498	proteasomal protein catabolic process	3.51293e-07	518	CAV1|UBE2D3|TBL1XR1|SH3BGRL|RNF139|SOCS4|DNAJB9|UBE2W|RNF19A|YOD1|CUL5|GLMN|HECW1|XPO1|JKAMP|BIRC2|UGGT2|SOCS5|STT3B|SDCBP|CDC27|RCHY1|STYX|ARRB1|TMTC3|CUL4B|FEM1C|FBXL3|LTN1|SIAH3|SPOPL|FMR1|FAM8A1|RNFT1|PSMA1|SUMO1|UBE2K|NUDT15|UCHL5|DNAJB14|RNF103|FBXO45|SUMO2|PSMD10|RAD23B|WWP1|CDC20|EDEM3|PCNP|AURKA|NKD2|SGTB|PSMD12|UBE2B|FBXL15|UBXN2B|TMEM67|MDM2|DNAJC10|CD2AP|TRIM13|APPBP2|DNAAF4|RNF217|UC…	knockdown		UBE2D3|TBL1XR1|SH3BGRL|SOCS4|UBE2W|RNF139|YOD1|RNF19A|DNAJB9|GLMN|CUL5|RCHY1|XPO1|SOCS5|JKAMP|CDC27|BIRC2|SDCBP|STYX|STT3B|FMR1|UBE2K|FEM1C|TMTC3|CUL4B|UCHL5|FBXL3|LTN1|DNAJB14|SPOPL|PSMA1|SUMO1|UGGT2|PBK|NUDT15|FAM8A1|RNFT1|SUMO2|RNF103|PSMD10|FBXO45|MDM2|RAD23B|FBXL15|UBXN2B|RNF217|WWP1|PCNP|SGTB|EDEM3|PSMD12|ZYG11B|TMEM67|UBE2B|CLOCK|CAV1|CD2AP|TRIM13|APPBP2|UBR3|DNAJC10|DNAAF4|KBTBD6|USP14|AP…
GO:0045930	negative regulation of mitotic cell cycle	5.70403e-07	226	CDCA8|DACT1|CCNG1|RB1|PTEN|GEN1|TTK|BTG2|HECA|CDK1|TAOK1|CDC20|BRINP2|CENPF|AURKB|ZWILCH|MDM2|NAE1|ZWINT|NBN|BIRC5|CCL2|CLSPN|TICRR|ATF2|HASPIN|BRCA1|MAD2L1|FZD3|RAD17|E2F7|ORC1|SCRIB|BUB1|PKD2|TRIP13|CASP2|CDKN1C|CDC73|CDC6|ATM|GTSE1|CCNB1|PIDD1|INCENP|ZNF655|RAD21|USP44|GAS1|NUF2|EME1|BUB1B|FANCD2|AURKAIP1|BRCC3|NOP53|PBK|BUB3|BARD1|DTL|MYO16|CDT1|ANGEL2|BRINP1|MRE11|SPC24	overexpression	CDCA8|DACT1|BTG2|BRINP2|CENPF|ZWINT|CLSPN|AURKB|E2F7|BIRC5|CDC20|BRCA1|TICRR|CCL2|HASPIN|BUB1|ORC1|DTL|TRIP13|CASP2|CDC6|BUB1B|CCNB1|GTSE1|EME1|GAS1|FANCD2|INCENP|PBK|NDC80|BRINP1|GPR132|MYO16|SPC24
GO:0043161	proteasome-mediated ubiquitin-dependent protein catabolic process	6.09453e-07	448	CAV1|UBE2D3|TBL1XR1|SH3BGRL|SOCS4|DNAJB9|UBE2W|RNF19A|YOD1|CUL5|GLMN|HECW1|XPO1|JKAMP|BIRC2|SOCS5|STT3B|SDCBP|CDC27|RCHY1|STYX|ARRB1|CUL4B|FEM1C|FBXL3|LTN1|SIAH3|SPOPL|FAM8A1|PSMA1|SUMO1|UBE2K|UCHL5|DNAJB14|RNF103|FBXO45|SUMO2|PSMD10|RAD23B|WWP1|CDC20|EDEM3|PCNP|AURKA|NKD2|SGTB|PSMD12|UBE2B|FBXL15|UBXN2B|TMEM67|MDM2|DNAJC10|CD2AP|TRIM13|APPBP2|RNF217|UCHL1|ZYG11B|UBE2C|UBR3|KBTBD6|UBE2J1|USP14|AP…	knockdown		UBE2D3|TBL1XR1|SH3BGRL|SOCS4|UBE2W|YOD1|RNF19A|DNAJB9|GLMN|CUL5|RCHY1|XPO1|SOCS5|JKAMP|CDC27|BIRC2|SDCBP|STYX|STT3B|UBE2K|FEM1C|CUL4B|UCHL5|FBXL3|LTN1|DNAJB14|SPOPL|PSMA1|SUMO1|PBK|FAM8A1|SUMO2|RNF103|PSMD10|FBXO45|MDM2|RAD23B|FBXL15|UBXN2B|RNF217|WWP1|PCNP|SGTB|EDEM3|PSMD12|ZYG11B|TMEM67|UBE2B|CLOCK|CAV1|CD2AP|TRIM13|APPBP2|UBR3|DNAJC10|KBTBD6|USP14|APC2|UBE2J1|CUL2|ANAPC13|SMURF2|KLHL42|GCLC|AT…
GO:0048589	developmental growth	1.39246e-06	651	CHRNA1|S1PR1|COL3A1|RGS2|COPS2|TBL1XR1|IER3IP1|RBPJ|MTPN|SERP1|PPP3CB|CLIC4|BMPR1B|SFRP2|SFRP1|RPS6KB1|SEMA3A|FGF13|TGFBR1|FLRT3|RMI1|GHR|YAP1|TMED2|SMAD4|PTEN|RAB21|FGF7|APBA1|DCX|EREG|SORBS2|AGRN|ITGA4|CYFIP2|BMPR1A|PLS1|FGFR3|DRD2|SLIT3|SLITRK6|FGF2|CDK1|SEMA3C|TNFAIP6|DIPK2A|ZMPSTE24|AURKA|PPP3CA|C9orf72|SPTBN2|STC1|L1CAM|ASPM|PRKAR1A|IFT80|WDR36|PROX1|GLI2|CRABP2|CHST11|PTPN12|NBN|ACTN3|CREB…	overexpression	CHRNA1|S1PR1|COL3A1|RGS2|BMPR1B|SFRP1|SFRP2|DCX|STC1|AGRN|SEMA3E|GHR|EPHA7|SEMA3F|SORBS2|APBA1|WNT11|MAP2|DRD2|SLIT3|APOE|AURKA|L1CAM|CRABP2|GLI2|CHST11|DCC|STC2|ADRA1A|CYFIP2|PDGFRB|TENM4|GAP43|AR|NTN1|FOXS1|CXCR4|TNFAIP6|STIL|FGF7|EN1|GINS1|FLRT3|GATA6|FN1|BDNF|ANXA1|SEMA3G|LGMN|GAS1|RDH10|BRCA2|ZFPM2|AKAP6|KIF26B|PDLIM5|WWC2|NEDD4L|RIMS2|SELENOM|TYMS|NOG|XRCC2|NKD1|SLITRK1|NOTCH1|HEG1|SPTBN2|K…
GO:1901987	regulation of cell cycle phase transition	1.56328e-06	429	RDX|CDCA8|DACT1|ADAMTS1|CCNG1|CDC27|ESPL1|RAB11A|RB1|CUL4B|PTEN|TIPRL|PPP2CA|GEN1|ETAA1|TTK|APPL1|CDK1|CDC45|TAOK1|CDC20|RIOK2|DBF4|AURKA|CENPF|AURKB|ZWILCH|MDM2|PROX1|NAE1|ZWINT|E2F1|NBN|CDCA5|BIRC5|ANLN|UBE2C|CCL2|CLSPN|TICRR|ATF2|HASPIN|BRCA1|MAD2L1|NKX3-1|RRM2|SASS6|RAD17|GLI1|RRM2B|E2F7|ORC1|DDX3X|PHF10|BUB1|PKD2|LSM11|TRIP13|FAM83D|CASP2|STIL|CDKN1C|CDC73|CDC6|ATM|GTSE1|CCNB1|APBB2|PIDD1|RA…	overexpression	CDCA8|DACT1|ADAMTS1|ESPL1|ANLN|CDC45|RRM2|AURKA|CENPF|ZWINT|CLSPN|CDC7|CDCA5|AURKB|E2F7|BIRC5|CDC20|BRCA1|UBE2C|TICRR|CCL2|NKX3-1|DLGAP5|HASPIN|E2F1|MN1|BUB1|ORC1|DTL|TRIP13|STIL|FAM83D|CASP2|APBB2|CDC6|KIF14|BUB1B|CCNB1|GTSE1|ANXA1|CENPE|EME1|CDC25C|FANCD2|INCENP|BRCA2|CDC25A|PBK|NDC80|TIMELESS|RRM1|GPR132|MYO16|SPC24|WDR76|RAD51|MAD2L1|CCNB3|PRKDC|DNA2|NUF2|DPF3
GO:0007088	regulation of mitotic nuclear division	1.63283e-06	118	CCDC8|CDCA8|CDC27|ESPL1|RB1|GEN1|EREG|TTK|CDCA2|CAV2|CDC20|KIF20B|AURKA|TGFA|MKI67|CENPF|AURKB|ZWILCH|ZWINT|PKMYT1|BIRC5|HASPIN|MAD2L1|PHIP|BUB1|TRIP13|ATM|PDGFRB|CCNB1|INCENP|RAD21|USP44|NEK2|NUF2|CDC25C|BUB1B|AURKAIP1|PDXP|HOXA13|BUB3|CDT1|SPC24|XRCC3	overexpression	CCDC8|CDCA8|ESPL1|CDCA2|AURKA|CENPF|MKI67|TGFA|ZWINT|AURKB|BIRC5|CDC20|DLGAP5|HASPIN|PDGFRB|BUB1|TRIP13|BUB1B|CCNB1|NEK2|CDC25C|INCENP|FBXO43|NDC80|CAV2|SPC24|MAD2L1|NUF2|BMP4|PKMYT1
GO:1901990	regulation of mitotic cell cycle phase transition	3.69228e-06	330	RDX|CDCA8|DACT1|ADAMTS1|CCNG1|CDC27|ESPL1|RAB11A|RB1|CUL4B|PTEN|PPP2CA|GEN1|TTK|APPL1|CDK1|TAOK1|CDC20|RIOK2|AURKA|CENPF|AURKB|ZWILCH|MDM2|NAE1|ZWINT|E2F1|NBN|CDCA5|BIRC5|ANLN|UBE2C|CCL2|CLSPN|TICRR|HASPIN|BRCA1|MAD2L1|RRM2|SASS6|RAD17|RRM2B|E2F7|ORC1|DDX3X|PHF10|BUB1|PKD2|LSM11|TRIP13|CASP2|STIL|CDKN1C|CDC73|CDC6|ATM|GTSE1|CCNB1|PIDD1|INCENP|ZNF655|RAD21|PKD1|USP44|ANXA1|NUF2|CDC25C|BUB1B|SMARCD…	overexpression	CDCA8|DACT1|ADAMTS1|ESPL1|ANLN|RRM2|AURKA|CENPF|ZWINT|CLSPN|CDC7|CDCA5|AURKB|E2F7|BIRC5|CDC20|BRCA1|UBE2C|TICRR|CCL2|DLGAP5|HASPIN|E2F1|BUB1|ORC1|DTL|TRIP13|STIL|CASP2|CDC6|KIF14|BUB1B|CCNB1|GTSE1|ANXA1|CENPE|CDC25C|INCENP|CDC25A|NDC80|RRM1|GPR132|MYO16|SPC24
GO:0051783	regulation of nuclear division	4.10915e-06	145	CCDC8|CDCA8|CDC27|ESPL1|RB1|GEN1|EREG|TTK|CDCA2|CAV2|CDC20|KIF20B|AURKA|UBE2B|TGFA|MKI67|CENPF|AURKB|ZWILCH|ZWINT|PKMYT1|BIRC5|HASPIN|MAD2L1|PHIP|BUB1|TRIP13|ATM|PIWIL2|PDGFRB|CCNB1|RAD1|INCENP|RAD21|USP44|NEK2|NUF2|CDC25C|BUB1B|AURKAIP1|PLCB1|PDXP|HOXA13|BUB3|CDT1|SPC24|XRCC3|PDE3A|WNT5A	overexpression|knockdown	CCDC8|CDCA8|ESPL1|CDCA2|MSX1|AURKA|CENPF|MKI67|TGFA|ZWINT|AURKB|BIRC5|CDC20|DLGAP5|HASPIN|PDGFRB|BUB1|TRIP13|BUB1B|CCNB1|NEK2|PIWIL2|CDC25C|INCENP|FBXO43|NDC80|CAV2|SPC24|RAD51AP1|MAD2L1|NUF2|BMP4|PKMYT1	CDC27|TTK|MAD2L1|KIF20B|GEN1|EREG|RB1|NUF2|ZWILCH|UBE2B|RAD51AP1|PHIP|RAD21|WNT5A|MSX1|ATM|MTBP|RAD1|PDXP|USP44|AURKAIP1|DMRT1|BUB3|CHEK1|PIN1|CDC42|PDE3A|CAV2|PKMYT1|MAD2L2|KNTC1|FBXW5|HOXA13|ZNF207|APC|OBSL1|XRCC3|DLGAP5|NPM2|SPC25|BORA|CDT1|FBXO5|DAPK3|SMPD3
GO:0000075	cell cycle checkpoint signaling	4.13868e-06	190	CDCA8|CCNG1|TIPRL|GEN1|ETAA1|TTK|CDK1|CDC45|TAOK1|CDC20|CENPF|AURKB|ZWILCH|MDM2|PROX1|NAE1|ZWINT|E2F1|NBN|BIRC5|CLSPN|TICRR|ATF2|HASPIN|BRCA1|MAD2L1|RAD17|ORC1|BUB1|TRIP13|CASP2|CDC6|ATM|GTSE1|CCNB1|PIDD1|RAD1|INCENP|CLOCK|USP44|FEM1B|NUF2|EME1|BRCA2|BUB1B|FANCD2|BRCC3|NOP53|PBK|BUB3|BARD1|DTL|CDT1|TIMELESS|MRE11|SPC24|XRCC3|NABP1|RAD51	overexpression	CDCA8|CDC45|CENPF|ZWINT|CLSPN|AURKB|BIRC5|CDC20|BRCA1|TICRR|HASPIN|E2F1|BUB1|ORC1|DTL|TRIP13|CASP2|CDC6|BUB1B|CCNB1|GTSE1|EME1|FANCD2|INCENP|BRCA2|PBK|NDC80|TIMELESS|SPC24|WDR76|RAD51|MAD2L1|PRKDC|DNA2|NUF2
GO:0007093	mitotic cell cycle checkpoint signaling	6.63872e-06	142	CDCA8|CCNG1|GEN1|TTK|CDK1|TAOK1|CDC20|CENPF|AURKB|ZWILCH|MDM2|NAE1|ZWINT|NBN|BIRC5|CLSPN|TICRR|ATF2|HASPIN|BRCA1|MAD2L1|RAD17|ORC1|BUB1|TRIP13|CASP2|CDC6|ATM|GTSE1|CCNB1|PIDD1|INCENP|USP44|NUF2|EME1|BUB1B|FANCD2|BRCC3|NOP53|PBK|BUB3|BARD1|DTL|CDT1|MRE11|SPC24|XRCC3|NABP1	overexpression	CDCA8|CENPF|ZWINT|CLSPN|AURKB|BIRC5|CDC20|BRCA1|TICRR|HASPIN|BUB1|ORC1|DTL|TRIP13|CASP2|CDC6|BUB1B|CCNB1|GTSE1|EME1|FANCD2|INCENP|PBK|NDC80|SPC24|MAD2L1|PRKDC|NUF2
REAC:R-HSA-69278	Cell Cycle, Mitotic	6.97112e-06	546	CENPQ|PPP1CB|NEK7|RAB1A|SGO2|PHLDA1|UBE2E1|CDCA8|ORC4|CHMP2B|CDK6|TNPO1|XPO1|PPP1CC|CNEP1R1|CDC27|ESPL1|ITGB3BP|SKA2|RB1|ESCO1|KIF2C|ARPP19|NUP210|HMMR|PPP2CA|PSMA1|SUMO1|STAG2|RFC3|RAB2A|UBE2D1|NDC1|HAUS3|CDK1|CDC45|PSMD10|MCM4|TAOK1|KIF18A|CDC20|LMNB1|DBF4|AURKA|PPP2R5E|HAUS6|PSMD12|SPAST|CENPF|AURKB|ZWILCH|CENPK|B9D2|ZWINT|E2F1|PKMYT1|CDCA5|BIRC5|JAK2|FOXM1|TPX2|UBE2C|CEP152|MAD2L1|RRM2|TK1|LB…	overexpression|knockdown	CDCA8|NUP210|KIF2C|ESPL1|CDC45|MCM4|CCNA2|CENPU|LMNB1|RRM2|AURKA|CENPF|CEP152|ZWINT|CDC7|CDCA5|AURKB|BIRC5|CDC20|TPX2|FOXM1|UBE2C|E2F1|PLK4|CEP135|BUB1|ORC1|E2F2|NCAPG|TOP2A|NCAPH|CDC6|BUB1B|MCM10|GINS1|CCNB1|NEK2|GTSE1|MYBL2|CENPE|CDC25C|CCNE2|ORC6|NCAPD2|KIF20A|MCM8|INCENP|ERCC6L|CDC25A|DHFR|TK1|NDC80|SGO1|SMC2|CENPA|TYMS|SPC24|CCNB2|NUP54|PDS5A|CENPI|MAD2L1|TUBB|POLA2|GINS2|ESCO2|MCM2|DNA2|NUF…	CENPQ|SGO2|PPP1CB|NEK7|RAB1A|PHLDA1|UBE2E1|HMMR|CHMP2B|TNPO1|CDK6|ORC4|XPO1|CNEP1R1|PPP1CC|CDC27|CDK1|NDC1|MAD2L1|HAUS3|SKA2|ITGB3BP|ARPP19|ESCO1|RFC3|RB1|KIF18A|PSMA1|PPP2CA|DBF4|UBE2D1|SUMO1|RAB2A|STAG2|TAOK1|CENPK|NUF2|PSMD10|JAK2|ZWILCH|ESCO2|PPP2R5E|HAUS6|CENPE|PSMD12|CENPH|SPAST|PLK4|CDKN1C|LIN9|CCNE2|LBR|RAD21|NCAPG|B9D2|BLZF1|CCNA2|MAPRE1|MZT2B|CDKN1A|PPP1R12A|CCP110|LEMD3|CEP290|CDC7|KNL…
GO:0045841	negative regulation of mitotic metaphase/anaphase transition	9.71138e-06	48	CDCA8|GEN1|TTK|CDC20|CENPF|AURKB|ZWILCH|ZWINT|BIRC5|HASPIN|MAD2L1|BUB1|TRIP13|ATM|CCNB1|INCENP|RAD21|USP44|NUF2|BUB1B|BUB3|CDT1|SPC24|XRCC3	overexpression	CDCA8|CENPF|ZWINT|AURKB|BIRC5|CDC20|HASPIN|BUB1|TRIP13|BUB1B|CCNB1|INCENP|NDC80|SPC24|MAD2L1|NUF2|KNTC1|PLK1|TEX14
GO:1901988	negative regulation of cell cycle phase transition	1.37974e-05	254	CDCA8|DACT1|CCNG1|RB1|PTEN|TIPRL|GEN1|ETAA1|TTK|CDK1|CDC45|TAOK1|CDC20|CENPF|AURKB|ZWILCH|MDM2|PROX1|NAE1|ZWINT|E2F1|NBN|BIRC5|CCL2|CLSPN|TICRR|ATF2|HASPIN|BRCA1|MAD2L1|NKX3-1|RAD17|E2F7|ORC1|BUB1|PKD2|TRIP13|CASP2|CDC73|CDC6|ATM|GTSE1|CCNB1|APBB2|PIDD1|RAD1|INCENP|CLOCK|ZNF655|RAD21|USP44|FEM1B|NUF2|EME1|BRCA2|BUB1B|FANCD2|BRCC3|NOP53|PBK|BUB3|BARD1|DTL|MYO16|CDT1|TIMELESS|MRE11|SPC24|XRCC3|NABP…	overexpression	CDCA8|DACT1|CDC45|CENPF|ZWINT|CLSPN|AURKB|E2F7|BIRC5|CDC20|BRCA1|TICRR|CCL2|NKX3-1|HASPIN|E2F1|BUB1|ORC1|DTL|TRIP13|CASP2|APBB2|CDC6|BUB1B|CCNB1|GTSE1|EME1|FANCD2|INCENP|BRCA2|PBK|NDC80|TIMELESS|GPR132|MYO16|SPC24|WDR76|RAD51|MAD2L1|PRKDC|DNA2|NUF2
REAC:R-HSA-216083	Integrin cell surface interactions	1.41581e-05	84	COL9A3|COL3A1|LUM|CD47|ITGA6|VCAM1|COL4A2|ITGA7|ITGB8|ITGA11|COL4A1|COL5A3|COL5A2|COL1A1|COL8A1|AGRN|ITGA4|ITGA9|ITGAV	overexpression	COL9A3|COL3A1|COL5A3|COL1A1|ITGA7|COL4A2|VCAM1|AGRN|ITGA11|COL4A1|COL5A1|COL5A2|COL8A1|ITGA9|LUM|ITGA2|HSPG2|ITGA10|COL23A1|COL6A3|COL1A2|ITGA6|ICAM1|ITGA1|THBS1|FN1|COL6A1|COL8A2|ITGA3|ICAM5|TNC|ITGB5|VWF|COL4A6|COL16A1|COL2A1
GO:2001251	negative regulation of chromosome organization	1.81248e-05	97	DCP2|CDCA8|ESPL1|SUB1|GEN1|TTK|POT1|CDC20|CENPF|AURKB|ZWILCH|ZWINT|NBN|BIRC5|HASPIN|MAD2L1|XRN1|HNRNPA1|TNKS2|ATRX|BUB1|TRIP13|ATM|CCNB1|INCENP|PIF1|TERF1|RAD21|USP44|NUF2|BUB1B|BUB3|CDT1|SPC24|ACD|XRCC3|SRC	overexpression	CDCA8|ESPL1|CENPF|ZWINT|AURKB|BIRC5|CDC20|HASPIN|BUB1|TRIP13|TOP2A|BUB1B|CCNB1|INCENP|NDC80|SPC24|MAD2L1|MCM2|PIF1|NUF2
GO:0007094	mitotic spindle assembly checkpoint signaling	2.15033e-05	46	CDCA8|GEN1|TTK|CDC20|CENPF|AURKB|ZWILCH|ZWINT|BIRC5|HASPIN|MAD2L1|BUB1|TRIP13|ATM|CCNB1|INCENP|USP44|NUF2|BUB1B|BUB3|CDT1|SPC24|XRCC3	overexpression	CDCA8|CENPF|ZWINT|AURKB|BIRC5|CDC20|HASPIN|BUB1|TRIP13|BUB1B|CCNB1|INCENP|NDC80|SPC24|MAD2L1|NUF2|KNTC1|PLK1|TEX14
GO:0071173	spindle assembly checkpoint signaling	2.15033e-05	46	CDCA8|GEN1|TTK|CDC20|CENPF|AURKB|ZWILCH|ZWINT|BIRC5|HASPIN|MAD2L1|BUB1|TRIP13|ATM|CCNB1|INCENP|USP44|NUF2|BUB1B|BUB3|CDT1|SPC24|XRCC3	overexpression	CDCA8|CENPF|ZWINT|AURKB|BIRC5|CDC20|HASPIN|BUB1|TRIP13|BUB1B|CCNB1|INCENP|NDC80|SPC24|MAD2L1|NUF2|KNTC1|PLK1|TEX14
GO:0071174	mitotic spindle checkpoint signaling	2.15033e-05	46	CDCA8|GEN1|TTK|CDC20|CENPF|AURKB|ZWILCH|ZWINT|BIRC5|HASPIN|MAD2L1|BUB1|TRIP13|ATM|CCNB1|INCENP|USP44|NUF2|BUB1B|BUB3|CDT1|SPC24|XRCC3	overexpression	CDCA8|CENPF|ZWINT|AURKB|BIRC5|CDC20|HASPIN|BUB1|TRIP13|BUB1B|CCNB1|INCENP|NDC80|SPC24|MAD2L1|NUF2|KNTC1|PLK1|TEX14
GO:0010948	negative regulation of cell cycle process	2.24608e-05	298	CDCA8|DACT1|CCNG1|ESPL1|E2F8|RB1|PTEN|TIPRL|GEN1|ETAA1|TTK|CDK1|CDC45|TAOK1|CDC20|CENPF|TMEM67|AURKB|ZWILCH|MDM2|PROX1|NAE1|ZWINT|E2F1|NBN|BIRC5|CCL2|CLSPN|TICRR|ATF2|HASPIN|BRCA1|MAD2L1|NKX3-1|RAD17|E2F7|ORC1|ATRX|CCP110|BUB1|PKD2|TRIP13|CASP2|CDC73|CDC6|ATM|GTSE1|CCNB1|APBB2|PIDD1|RAD1|INCENP|CLOCK|ZNF655|TERF1|RAD21|USP44|NEK2|FEM1B|NUF2|EME1|BRCA2|BUB1B|FANCD2|AURKAIP1|BRCC3|NOP53|PBK|BUB3|BA…	overexpression|knockdown	CDCA8|DACT1|E2F8|ESPL1|CDC45|CENPF|ZWINT|CLSPN|AURKB|E2F7|BIRC5|CDC20|BRCA1|TICRR|CCL2|NKX3-1|HASPIN|E2F1|BUB1|ORC1|DTL|TRIP13|CASP2|APBB2|CDC6|BUB1B|CCNB1|NEK2|GTSE1|EME1|FANCD2|INCENP|BRCA2|FBXO43|PBK|NDC80|TIMELESS|GPR132|MYO16|SPC24|WDR76|RAD51|MAD2L1|PRKDC|DNA2|NUF2|GPER1|BMP4|CCNF|CDKN1A|KNTC1|CACNB4|BRIP1|EZH2|PLK1|HLA-G|PTTG1|TEX14|CLOCK|CDK1|DMRT1	CDK1|TTK|MAD2L1|GEN1|PTEN|CCNG1|RB1|TIPRL|BRCA2|ETAA1|PBK|TAOK1|NUF2|ZWILCH|PROX1|MDM2|TMEM67|CLOCK|PKD2|NAE1|NBN|RAD17|ATF2|RAD21|ATRX|CDKN1A|CCP110|ATM|DNA2|NOP53|TERF1|CDC73|MTBP|RAD1|PIDD1|ZNF655|BARD1|FEM1B|USP44|AURKAIP1|BRCC3|DMRT1|NABP1|MRE11|ABRAXAS1|BUB3|CACNB4|GPR132|BRIP1|CHEK1|TNKS|TELO2|PPP2R5B|MSH2|GJC2|CDK2AP2|INIP|MEN1|WAC|MAD2L2|KNTC1|NPM1|ZNF207|APC|XRCC3|SMARCA5|SPC25|DLG1|APB…
GO:0051640	organelle localization	2.29994e-05	571	GJA1|BORCS7|RNF13|ARL8B|CENPQ|ARMC1|RAB1A|DAB1|RAB8B|KIT|CDCA8|CHMP2B|XPO1|ARL6|AP3S1|TBC1D23|SDCBP|EXOC6|TMED10|VAMP7|ESPL1|RAB11A|EXOC5|STXBP3|TMED2|KIF2C|PTEN|RAB10|PDCD10|TMEM106B|ABCE1|FAM91A1|RAB6A|STX7|ITGA4|ARMCX3|RAB3B|FAM98A|NMD3|POLR2M|SNX4|KIF18A|CAV2|SHROOM2|SAR1B|RIOK2|LMNB1|ACTR2|UBE2B|PICALM|ASPM|UBXN2B|SPAST|CENPF|ANKRD53|AURKB|RHOT1|CDCA5|YWHAZ|BIRC5|UCHL1|STXBP2|MAP1S|TRAPPC13|…	knockdown		GJA1|ARMC1|BORCS7|CENPQ|ARL8B|RAB1A|RAB8B|CHMP2B|XPO1|ARL6|TBC1D23|SDCBP|EXOC6|AP3S1|EXOC5|MAD2L1|RNF13|RAB11A|ASPM|TMED10|VAMP7|STXBP3|ABCE1|PTEN|TMED2|FAM91A1|KIF18A|STX7|RAB10|PDCD10|RAB6A|TMEM106B|ITGA4|NUF2|POLR2M|ARMCX3|SNX4|UBXN2B|NMD3|SAR1B|RIOK2|ACTR2|CENPE|UBE2B|SPAST|FAM98A|PICALM|RHOT1|TRIP11|IL13RA2|DNM1L|YWHAZ|TRAPPC13|BLOC1S6|MAP1S|VAMP3|AP1AR|ACTR3|ANKRD53|KIF5B|LLGL2|NLGN1|MAPRE1…
GO:0033046	negative regulation of sister chromatid segregation	2.7887e-05	50	CDCA8|GEN1|TTK|CDC20|CENPF|AURKB|ZWILCH|ZWINT|BIRC5|HASPIN|MAD2L1|BUB1|TRIP13|ATM|CCNB1|INCENP|RAD21|USP44|NUF2|BUB1B|BUB3|CDT1|SPC24|XRCC3	overexpression	CDCA8|CENPF|ZWINT|AURKB|BIRC5|CDC20|HASPIN|BUB1|TRIP13|BUB1B|CCNB1|INCENP|NDC80|SPC24|MAD2L1|NUF2|KNTC1|PLK1|PTTG1|TEX14
GO:0033048	negative regulation of mitotic sister chromatid segregation	2.7887e-05	50	CDCA8|GEN1|TTK|CDC20|CENPF|AURKB|ZWILCH|ZWINT|BIRC5|HASPIN|MAD2L1|BUB1|TRIP13|ATM|CCNB1|INCENP|RAD21|USP44|NUF2|BUB1B|BUB3|CDT1|SPC24|XRCC3	overexpression	CDCA8|CENPF|ZWINT|AURKB|BIRC5|CDC20|HASPIN|BUB1|TRIP13|BUB1B|CCNB1|INCENP|NDC80|SPC24|MAD2L1|NUF2|KNTC1|PLK1|PTTG1|TEX14
GO:1902100	negative regulation of metaphase/anaphase transition of cell cycle	2.7887e-05	50	CDCA8|GEN1|TTK|CDC20|CENPF|AURKB|ZWILCH|ZWINT|BIRC5|HASPIN|MAD2L1|BUB1|TRIP13|ATM|CCNB1|INCENP|RAD21|USP44|NUF2|BUB1B|BUB3|CDT1|SPC24|XRCC3	overexpression	CDCA8|CENPF|ZWINT|AURKB|BIRC5|CDC20|HASPIN|BUB1|TRIP13|BUB1B|CCNB1|INCENP|NDC80|SPC24|MAD2L1|NUF2|KNTC1|PLK1|TEX14
GO:2000816	negative regulation of mitotic sister chromatid separation	2.7887e-05	50	CDCA8|GEN1|TTK|CDC20|CENPF|AURKB|ZWILCH|ZWINT|BIRC5|HASPIN|MAD2L1|BUB1|TRIP13|ATM|CCNB1|INCENP|RAD21|USP44|NUF2|BUB1B|BUB3|CDT1|SPC24|XRCC3	overexpression	CDCA8|CENPF|ZWINT|AURKB|BIRC5|CDC20|HASPIN|BUB1|TRIP13|BUB1B|CCNB1|INCENP|NDC80|SPC24|MAD2L1|NUF2|KNTC1|PLK1|PTTG1|TEX14
GO:0010965	regulation of mitotic sister chromatid separation	2.80067e-05	61	CDCA8|CDC27|ESPL1|RB1|GEN1|TTK|CDC20|CENPF|AURKB|ZWILCH|ZWINT|BIRC5|HASPIN|MAD2L1|BUB1|TRIP13|ATM|CCNB1|INCENP|RAD21|USP44|NUF2|BUB1B|BUB3|CDT1|SPC24|XRCC3	overexpression	CDCA8|ESPL1|CENPF|ZWINT|AURKB|BIRC5|CDC20|DLGAP5|HASPIN|BUB1|TRIP13|BUB1B|CCNB1|INCENP|NDC80|SPC24|MAD2L1|NUF2|KNTC1|PLK1|PTTG1|TEX14
GO:0006260	DNA replication	2.99523e-05	281	ORC4|FANCM|CDK2AP1|RMI1|E2F8|ESCO1|NUCKS1|PPP2CA|MMS22L|GEN1|PURA|UCHL5|ETAA1|RFC3|EREG|METTL4|CDK1|CDC45|MCM4|ID3|TONSL|DBF4|ZMPSTE24|RBMS1|POLK|LIG4|CCDC88A|NAP1L1|NFIA|GLI2|NBN|RNASEH1|TICRR|BRCA1|RRM2|HMGA1|RAD17|GLI1|RRM2B|E2F7|ORC1|ATRX|ORC5|CDC6|MCM10|POLQ|NOC3L|LRWD1|PIF1|ORC3|TERF1|POLA2|EME1|BRCA2|S100A11|ORC6|ATAD5|RECQL4|UCN|ENDOG|POLI|INO80D|REV3L|BARD1|ESCO2|MCM8|FAM111B|DTL|CDT1|TI…	overexpression|knockdown	NFIA|E2F8|CDC45|MCM4|CCNA2|RRM2|GLI2|CDC7|E2F7|BRCA1|POLQ|TICRR|HMGA1|ORC1|DTL|CDC6|MCM10|GINS1|EME1|CCNE2|ORC6|S100A11|MCM8|ZGRF1|BRCA2|TIMELESS|RRM1|WDHD1|PDS5A|RAD51|POLA2|GINS2|ESCO2|MCM2|PIF1|BOD1L1|DNA2|FEN1|TONSL|GINS4|ID3|NPM2|FAM111B|NASP|ATAD5|MCM5|PCLAF|PRIM1|RFC1|LIG1|DDX11|PCNA|CDK1|UCN|CHAF1A|POLE|REPIN1	FANCM|ORC4|CDK1|RMI1|GEN1|MMS22L|NUCKS1|CDK2AP1|ESCO1|EREG|RFC3|UCHL5|BRCA2|PURA|PPP2CA|DBF4|ETAA1|METTL4|ZMPSTE24|ESCO2|LIG4|POLK|NAP1L1|ATAD5|RBMS1|RNASEH1|FAM111B|CCDC88A|NBN|RAD17|CCNE2|RRM2B|GLI1|ATRX|CCNA2|ZGRF1|CDC7|DNA2|ORC5|TERF1|POLI|ENDOG|NOC3L|LRWD1|ID3|INO80D|PCLAF|ORC3|BARD1|WDR18|MRE11|TONSL|CHEK1|REV3L|PRIMPOL|GINS1|RECQL4|E4F1|CDC42|ORC2|DNAJC2|NFIA|ZNF365|SET|CORT|NFIB|REPIN1|WR…
GO:0031577	spindle checkpoint signaling	3.67345e-05	47	CDCA8|GEN1|TTK|CDC20|CENPF|AURKB|ZWILCH|ZWINT|BIRC5|HASPIN|MAD2L1|BUB1|TRIP13|ATM|CCNB1|INCENP|USP44|NUF2|BUB1B|BUB3|CDT1|SPC24|XRCC3	overexpression	CDCA8|CENPF|ZWINT|AURKB|BIRC5|CDC20|HASPIN|BUB1|TRIP13|BUB1B|CCNB1|INCENP|NDC80|SPC24|MAD2L1|NUF2|KNTC1|PLK1|TEX14
GO:1901991	negative regulation of mitotic cell cycle phase transition	4.04069e-05	177	CDCA8|DACT1|CCNG1|RB1|PTEN|GEN1|TTK|CDK1|TAOK1|CDC20|CENPF|AURKB|ZWILCH|MDM2|NAE1|ZWINT|NBN|BIRC5|CCL2|CLSPN|TICRR|HASPIN|BRCA1|MAD2L1|RAD17|E2F7|ORC1|BUB1|PKD2|TRIP13|CASP2|CDC73|CDC6|ATM|GTSE1|CCNB1|PIDD1|INCENP|ZNF655|RAD21|USP44|NUF2|BUB1B|BRCC3|NOP53|BUB3|BARD1|DTL|MYO16|CDT1|MRE11|SPC24|XRCC3|NABP1	overexpression	CDCA8|DACT1|CENPF|ZWINT|CLSPN|AURKB|E2F7|BIRC5|CDC20|BRCA1|TICRR|CCL2|HASPIN|BUB1|ORC1|DTL|TRIP13|CASP2|CDC6|BUB1B|CCNB1|GTSE1|INCENP|NDC80|GPR132|MYO16|SPC24|MAD2L1|PRKDC|NUF2
GO:0045786	negative regulation of cell cycle	4.43105e-05	380	THAP5|CDCA8|CDK6|DACT1|CCNG1|ESPL1|E2F8|RB1|PTEN|TIPRL|GEN1|ETAA1|TTK|BTG2|HECA|CDK1|CDC45|TAOK1|CDC20|BRINP2|CENPF|TMEM67|AURKB|ZWILCH|MDM2|PROX1|PTGS2|NAE1|ZWINT|E2F1|NBN|BIRC5|CCL2|CLSPN|TICRR|ATF2|HASPIN|BRCA1|MAD2L1|NKX3-1|FZD3|LATS1|RAD17|E2F7|ORC1|ATRX|SCRIB|CCP110|BUB1|PKD2|TRIP13|CASP2|CDKN1C|CDC73|CDC6|ATM|GTSE1|CCNB1|APBB2|PIDD1|RAD1|INCENP|CLOCK|IPO7|ZNF655|TERF1|RAD21|USP44|NEK2|FEM1…	overexpression	CDCA8|DACT1|E2F8|ESPL1|BTG2|CDC45|BRINP2|CENPF|ZWINT|CLSPN|AURKB|E2F7|BIRC5|CDC20|BRCA1|TICRR|CCL2|NKX3-1|HASPIN|E2F1|BUB1|ORC1|DTL|TRIP13|CASP2|APBB2|CDC6|BUB1B|CCNB1|NEK2|GTSE1|EME1|GAS1|FANCD2|INCENP|BRCA2|NR4A1|FBXO43|PBK|NDC80|TIMELESS|BRINP1|GPR132|MYO16|SPC24|WDR76|RAD51|MAD2L1|PRKDC|DNA2|NUF2|GPER1|BMP4|CCNF|CEBPA|CDKN1A|KNTC1|CACNB4|NUPR1|BRIP1|CDKN2C|EZH2|PLK1|HLA-G|PTTG1|TEX14|CLOCK|CD…
REAC:R-HSA-194315	Signaling by Rho GTPases	4.83673e-05	698	GJA1|CHN1|GNA13|CAV1|COPS2|PFN2|GOPC|CENPQ|ARHGEF28|PPP1CB|SGO2|PLEKHG4B|RHOQ|CDCA8|XPO1|LMAN1|PPP1CC|CDC42SE2|ITGB3BP|SKA2|FAM135A|KIF2C|PGRMC2|PPP2CA|NCKAP1|RHOD|ARHGAP12|FAM91A1|ARPC5|ARHGAP29|RRAS2|ARMCX3|CYFIP2|MOSPD2|CEP97|TAOK1|TWF1|ECT2|KIF18A|STARD8|CDC20|SLC4A7|LMNB1|PPP2R5E|ACTR2|PKN2|ARHGAP5|SPATA13|PICALM|CCDC88A|NDUFA5|ARHGAP18|CENPF|AURKB|ZWILCH|ERBIN|FRS2|DEF6|CENPK|B9D2|ZWINT|ARH…	overexpression|knockdown	CHN1|PLEKHG4B|ARHGEF28|ARHGEF17|CDCA8|KIF2C|CDC42EP1|ANLN|STARD8|CENPU|LMNB1|SPATA13|CENPF|CAV1|ZWINT|AURKB|BIRC5|TIAM1|CDC20|ARHGAP20|SLITRK5|CYFIP2|PLEKHG3|AR|MYL9|BUB1|AKAP12|RHOJ|RHPN1|ARHGAP11A|DIAPH2|CKB|SRGAP1|KIF14|VANGL2|BUB1B|IQGAP3|ARHGAP6|CENPE|CDC25C|INCENP|ERCC6L|ARHGAP24|EPSTI1|NDC80|SGO1|DEF6|MCF2L|CLTC|CENPA|FGD5|SPC24|RHPN2|STEAP3|ARHGEF39	GNA13|GJA1|COPS2|GOPC|CENPQ|SGO2|PFN2|PPP1CB|RHOQ|ECT2|XPO1|PPP1CC|LMAN1|CDC42SE2|FAM135A|MAD2L1|SKA2|ARHGAP29|ITGB3BP|CEP97|SLC4A7|PGRMC2|ARHGAP12|FAM91A1|KIF18A|PPP2CA|NCKAP1|RRAS2|ARPC5|TAOK1|CENPK|MOSPD2|NUF2|PKN2|ZWILCH|TWF1|ARMCX3|PPP2R5E|ACTR2|CENPE|ARHGAP5|CENPH|ARHGAP27|ANKRD26|ERBIN|CAV1|FRS2|PHIP|PICALM|NDUFA5|CCDC88A|TRA2B|YWHAZ|SLK|SCFD1|LBR|SCAI|RHOD|VAMP3|ACTR3|DBT|YWHAQ|KIF5B|NOXA…
GO:0051276	chromosome organization	6.02311e-05	627	PTGES3|NAA50|NEK7|SGO2|HMGA2|TPRKB|DCP2|CDCA8|CHMP2B|FANCM|HMGB1|RIF1|CDC27|TACC3|ESPL1|ITGB3BP|SLF1|RAB11A|RB1|ESCO1|KIF2C|GAR1|SUB1|GEN1|PURA|UCHL5|STAG2|RFC3|TTK|KIF18B|NDC1|POT1|HMGB2|CEP97|HELLS|CDK1|CDC45|RAD54L|SYCP2|TASOR|MCM4|EXO1|KIF18A|CDC20|RIOK2|ZMPSTE24|LIG4|UBE2B|CENPF|ANKRD53|AURKB|ZWILCH|ZBTB48|CENPK|SMCHD1|ZWINT|NBN|SHLD2|CDCA5|BIRC5|TPX2|UBE2C|HASPIN|MAD2L1|XRN1|LATS1|HMGA1|HNR…	overexpression|knockdown	CDCA8|KIF2C|ESPL1|TACC3|KIF18B|HMGB2|EXO1|CDC45|RAD54L|MCM4|CENPF|ZWINT|CDCA5|AURKB|BIRC5|CDC20|TPX2|POLQ|UBE2C|DLGAP5|HASPIN|HMGA1|KIF15|BUB1|HJURP|SPAG5|HNRNPD|NCAPG|TRIP13|TOP2A|KIF4A|MND1|KIF11|NCAPH|CDC6|KIF14|BUB1B|GINS1|CCNB1|NEK2|ANXA1|MYBL2|CENPE|KNSTRN|FANCD2|CCNE2|NCAPD2|KIFC1|RIPOR2|MCM8|INCENP|BRCA2|NDC80|SGO1|SMC2|CENPA|MCMDC2|SPC24|PDS5A|RAD51|CENPI|MAD2L1|PRKDC|GINS2|ESCO2|MCM2|PI…	HMGA2|SGO2|TPRKB|PTGES3|NAA50|NEK7|DCP2|FANCM|GAR1|HMGB1|CHMP2B|RIF1|SLF1|CDC27|CDK1|HELLS|NDC1|TTK|MAD2L1|RAB11A|GEN1|ITGB3BP|CEP97|ESCO1|RFC3|UCHL5|RB1|BRCA2|PURA|KIF18A|SUB1|STAG2|POT1|CENPK|NUF2|ZMPSTE24|TASOR|ZWILCH|ESCO2|KIF11|RIOK2|MAP9|CENPE|LIG4|CENPH|UBE2B|SMCHD1|XRN1|NBN|ZBTB48|SHLD2|CCNE2|LATS1|ATF7IP|SMC5|GTF2H2|TNKS2|ANKRD53|CCSAP|PHF10|HNRNPA1|SYCP2|RAD21|NCAPG|MTERF1|ATRX|DHX36|MA…
GO:1902850	microtubule cytoskeleton organization involved in mitosis	6.32168e-05	165	GJA1|CDCA8|CHMP2B|TACC3|ESPL1|RAB11A|STAG2|TTK|CEP97|CDC20|AURKA|UBXN2B|SPAST|ANKRD53|AURKB|BIRC5|TPX2|MAP1S|MAD2L1|SASS6|CCSAP|WDR62|CENPH|MAPRE1|KIF15|MAP9|DCTN6|PIBF1|CHMP5|KIF4A|STIL|GPSM1|MYBL2|ANKFN1|CCNB1|INCENP|KIFC1|MZT1|PKD1|NEK2|NUF2|CEP126|RIPOR2|LSM14A|CCDC61|ITGB1|SUN2|CENPA|ABRAXAS2|CLTC|VPS4B|GNAI1	overexpression	CDCA8|ESPL1|TACC3|AURKA|AURKB|BIRC5|CDC20|TPX2|DLGAP5|KIF15|STIL|KIF4A|KIF11|ANKFN1|CCNB1|NEK2|MYBL2|CENPE|KIFC1|RIPOR2|INCENP|NDC80|WDR62|CLTC|CENPA
GO:0051985	negative regulation of chromosome segregation	7.45117e-05	52	CDCA8|GEN1|TTK|CDC20|CENPF|AURKB|ZWILCH|ZWINT|BIRC5|HASPIN|MAD2L1|BUB1|TRIP13|ATM|CCNB1|INCENP|RAD21|USP44|NUF2|BUB1B|BUB3|CDT1|SPC24|XRCC3	overexpression	CDCA8|CENPF|ZWINT|AURKB|BIRC5|CDC20|HASPIN|BUB1|TRIP13|BUB1B|CCNB1|INCENP|NDC80|SPC24|MAD2L1|NUF2|KNTC1|PLK1|PTTG1|TEX14
GO:1905819	negative regulation of chromosome separation	7.45117e-05	52	CDCA8|GEN1|TTK|CDC20|CENPF|AURKB|ZWILCH|ZWINT|BIRC5|HASPIN|MAD2L1|BUB1|TRIP13|ATM|CCNB1|INCENP|RAD21|USP44|NUF2|BUB1B|BUB3|CDT1|SPC24|XRCC3	overexpression	CDCA8|CENPF|ZWINT|AURKB|BIRC5|CDC20|HASPIN|BUB1|TRIP13|BUB1B|CCNB1|INCENP|NDC80|SPC24|MAD2L1|NUF2|KNTC1|PLK1|PTTG1|TEX14
GO:0045839	negative regulation of mitotic nuclear division	8.54921e-05	56	CDCA8|GEN1|TTK|CDC20|CENPF|AURKB|ZWILCH|ZWINT|BIRC5|HASPIN|MAD2L1|BUB1|TRIP13|ATM|CCNB1|INCENP|RAD21|USP44|NUF2|BUB1B|AURKAIP1|BUB3|CDT1|SPC24|XRCC3	overexpression	CDCA8|CENPF|ZWINT|AURKB|BIRC5|CDC20|HASPIN|BUB1|TRIP13|BUB1B|CCNB1|INCENP|NDC80|SPC24|MAD2L1|NUF2|BMP4|KNTC1|PLK1|TEX14
REAC:R-HSA-9716542	Signaling by Rho GTPases, Miro GTPases and RHOBTB3	9.49179e-05	713	GJA1|CHN1|GNA13|CAV1|COPS2|PFN2|GOPC|CENPQ|ARHGEF28|PPP1CB|SGO2|PLEKHG4B|RHOQ|CDCA8|XPO1|LMAN1|PPP1CC|CDC42SE2|ITGB3BP|SKA2|FAM135A|KIF2C|PGRMC2|PPP2CA|NCKAP1|RHOD|ARHGAP12|FAM91A1|ARPC5|ARHGAP29|RRAS2|ARMCX3|CYFIP2|MOSPD2|CEP97|TAOK1|TWF1|ECT2|KIF18A|STARD8|CDC20|SLC4A7|LMNB1|PPP2R5E|ACTR2|PKN2|ARHGAP5|SPATA13|PICALM|CCDC88A|NDUFA5|ARHGAP18|CENPF|AURKB|ZWILCH|ERBIN|FRS2|DEF6|RHOT1|CENPK|B9D2|ZWI…	overexpression|knockdown	CHN1|PLEKHG4B|ARHGEF28|ARHGEF17|CDCA8|KIF2C|CDC42EP1|ANLN|STARD8|CENPU|LMNB1|SPATA13|CENPF|CAV1|ZWINT|AURKB|BIRC5|TIAM1|CDC20|ARHGAP20|SLITRK5|CYFIP2|PLEKHG3|AR|MYL9|BUB1|AKAP12|RHOJ|RHPN1|ARHGAP11A|DIAPH2|CKB|SRGAP1|KIF14|VANGL2|BUB1B|IQGAP3|ARHGAP6|CENPE|CDC25C|INCENP|ERCC6L|ARHGAP24|EPSTI1|NDC80|SGO1|DEF6|MCF2L|CLTC|CENPA|FGD5|SPC24|RHPN2|STEAP3|ARHGEF39	GNA13|GJA1|COPS2|GOPC|CENPQ|SGO2|PFN2|PPP1CB|RHOQ|ECT2|XPO1|PPP1CC|LMAN1|CDC42SE2|FAM135A|MAD2L1|SKA2|ARHGAP29|ITGB3BP|CEP97|SLC4A7|PGRMC2|ARHGAP12|FAM91A1|KIF18A|PPP2CA|NCKAP1|RRAS2|ARPC5|TAOK1|CENPK|MOSPD2|NUF2|PKN2|ZWILCH|TWF1|ARMCX3|PPP2R5E|ACTR2|CENPE|ARHGAP5|CENPH|ARHGAP27|ANKRD26|ERBIN|CAV1|FRS2|PHIP|PICALM|RHOT1|NDUFA5|CCDC88A|TRA2B|YWHAZ|SLK|SCFD1|LBR|SCAI|RHOD|VAMP3|ACTR3|DBT|YWHAQ|KIF5…
GO:0051306	mitotic sister chromatid separation	9.97635e-05	64	CDCA8|CDC27|ESPL1|RB1|GEN1|TTK|CDC20|CENPF|AURKB|ZWILCH|ZWINT|BIRC5|HASPIN|MAD2L1|BUB1|TRIP13|ATM|CCNB1|INCENP|RAD21|USP44|NUF2|BUB1B|BUB3|CDT1|SPC24|XRCC3	overexpression	CDCA8|ESPL1|CENPF|ZWINT|AURKB|BIRC5|CDC20|DLGAP5|HASPIN|BUB1|TRIP13|BUB1B|CCNB1|INCENP|NDC80|SPC24|MAD2L1|NUF2|KNTC1|PLK1|PTTG1|TEX14
REAC:R-HSA-69618	Mitotic Spindle Checkpoint	0.000124186	109	CENPQ|SGO2|UBE2E1|CDCA8|XPO1|PPP1CC|CDC27|ITGB3BP|SKA2|KIF2C|PPP2CA|UBE2D1|TAOK1|KIF18A|CDC20|PPP2R5E|CENPF|AURKB|ZWILCH|CENPK|B9D2|ZWINT|BIRC5|UBE2C|MAD2L1|CENPH|MAPRE1|BUB1|UBE2S|INCENP|PPP2R5C|NUF2|BUB1B	overexpression|knockdown	CDCA8|KIF2C|CENPU|CENPF|ZWINT|AURKB|BIRC5|CDC20|UBE2C|BUB1|BUB1B|CENPE|INCENP|ERCC6L|NDC80|SGO1|CENPA|SPC24|CENPI|MAD2L1|NUF2|KNL1|SKA1|KNTC1|CENPN|DSN1|PLK1	CENPQ|SGO2|UBE2E1|XPO1|PPP1CC|CDC27|MAD2L1|SKA2|ITGB3BP|KIF18A|PPP2CA|UBE2D1|TAOK1|CENPK|NUF2|ZWILCH|PPP2R5E|CENPE|CENPH|B9D2|MAPRE1|KNL1|ANAPC4|PPP2R5C|UBE2S|SGO1|CENPC|ANAPC10|BUB3|ERCC6L|PPP2R5B|CENPU|ANAPC2|NUP43|KNTC1|PPP2CB|PPP2R5A|SPC25|PPP2R1A|MIS12|KIF2A|NSL1|PAFAH1B1|ANAPC11|RANGAP1
GO:0000226	microtubule cytoskeleton organization	0.000146945	643	GJA1|CCDC8|VAMP4|RNF19A|NEK7|KATNBL1|CDCA8|CHMP2B|XPO1|CDH5|DNAH8|FGF13|TACC3|ESPL1|RAB11A|SKA2|KIF2C|RASSF8|TBCEL|CCSER2|GEN1|DCX|STAG2|CAPN6|TTK|KIF18B|HAUS3|KATNAL1|CEP97|CCDC102B|CDK1|TXNDC9|TAOK1|DCLK2|KIF18A|CDC20|AURKA|HAUS6|EPHA3|UBE2B|CAMSAP2|CCDC88A|ASPM|UBXN2B|RAB6C|SPAST|ANKRD53|TMEM67|FIGNL1|AURKB|DNAAF4|GCC2|BIRC5|TPX2|NCKAP5L|MAP1S|MAP2|CEP152|SLK|CETN3|BRCA1|MAD2L1|LLGL2|APC2|NAV3…	overexpression|knockdown	CCDC8|CDCA8|DCX|CDH5|DNAH8|KIF2C|CAPN6|ESPL1|TACC3|KIF18B|MAP2|DCLK2|AURKA|CEP152|NAV3|AURKB|BIRC5|CDC20|TPX2|BRCA1|FIGNL2|DLGAP5|KIF15|PLK4|SPEF2|CEP135|MTCL1|SPAG5|SKA3|STIL|KIF4A|KIF11|TRPV4|ANKFN1|CCNB1|CCDC78|NEK2|MYBL2|CENPE|KNSTRN|STMN3|KIFC1|KIF20A|RIPOR2|INCENP|BRCA2|NDC80|SGO1|SSX2IP|MAP1A|MAP7|WDR62|CLTC|CENPA|XRCC2|CCNB2	GJA1|VAMP4|KATNBL1|RNF19A|NEK7|CHMP2B|XPO1|RASSF8|CDK1|TTK|MAD2L1|RAB11A|ASPM|GEN1|HAUS3|SKA2|CCSER2|SSX2IP|CEP97|TBCEL|BRCA2|FGF13|KIF18A|KATNAL1|STAG2|TAOK1|NUF2|UBXN2B|SASS6|TXNDC9|KIF11|MAP9|HAUS6|CENPE|CAMSAP2|FIGNL1|CENPH|TMEM67|UBE2B|SPAST|PLK4|RAB6C|CCDC88A|PKD2|GCC2|NCKAP5L|CNTLN|MAP1S|SLK|DNAAF4|CETN3|APC2|DCTN6|ANKRD53|EPHA3|CCSAP|CCDC102B|LLGL2|CKAP2|ATRX|HDGFL3|MAPRE1|PPP1R12A|CCP110…
REAC:R-HSA-68882	Mitotic Anaphase	0.00025045	228	CENPQ|SGO2|UBE2E1|CDCA8|CHMP2B|TNPO1|XPO1|PPP1CC|CDC27|ESPL1|ITGB3BP|SKA2|KIF2C|PPP2CA|PSMA1|SUMO1|STAG2|UBE2D1|NDC1|CDK1|PSMD10|TAOK1|KIF18A|CDC20|LMNB1|PPP2R5E|PSMD12|SPAST|CENPF|AURKB|ZWILCH|CENPK|B9D2|ZWINT|CDCA5|BIRC5|UBE2C|MAD2L1|LBR|CENPH|MAPRE1|LEMD3|BUB1|UBE2S|CCNB1|PSMC6|INCENP|PPP2R5C|PSMA2|RAD21|NUF2|BUB1B|PDS5B	overexpression|knockdown	CDCA8|KIF2C|ESPL1|CENPU|LMNB1|CENPF|ZWINT|CDCA5|AURKB|BIRC5|CDC20|UBE2C|BUB1|BUB1B|CCNB1|CENPE|INCENP|ERCC6L|NDC80|SGO1|CENPA|SPC24|CCNB2|NUP54|PDS5A|CENPI|MAD2L1|NUF2|KNL1|VRK1|SKA1|KNTC1|CENPN|RCC1|DSN1|PLK1|TUBB6|NUP205|PTTG1	CENPQ|SGO2|UBE2E1|CHMP2B|TNPO1|XPO1|PPP1CC|CDC27|CDK1|NDC1|MAD2L1|SKA2|ITGB3BP|KIF18A|PSMA1|PPP2CA|UBE2D1|SUMO1|STAG2|TAOK1|CENPK|NUF2|PSMD10|ZWILCH|PPP2R5E|CENPE|PSMD12|CENPH|SPAST
REAC:R-HSA-2500257	Resolution of Sister Chromatid Cohesion	0.000269126	123	CENPQ|SGO2|CDCA8|XPO1|PPP1CC|ITGB3BP|SKA2|KIF2C|PPP2CA|STAG2|CDK1|TAOK1|KIF18A|CDC20|PPP2R5E|CENPF|AURKB|ZWILCH|CENPK|B9D2|ZWINT|CDCA5|BIRC5|MAD2L1|CENPH|MAPRE1|BUB1|CCNB1|INCENP|PPP2R5C|RAD21|NUF2|BUB1B|PDS5B|BUB3|TUBB3|CENPA|SPC24|CCNB2|CENPU	overexpression|knockdown	CDCA8|KIF2C|CENPU|CENPF|ZWINT|CDCA5|AURKB|BIRC5|CDC20|BUB1|BUB1B|CCNB1|CENPE|INCENP|ERCC6L|NDC80|SGO1|CENPA|SPC24|CCNB2|PDS5A|CENPI|MAD2L1|NUF2|KNL1|SKA1|KNTC1|CENPN|DSN1|PLK1|TUBB6	CENPQ|SGO2|XPO1|PPP1CC|CDK1|MAD2L1|SKA2|ITGB3BP|KIF18A|PPP2CA|STAG2|TAOK1|CENPK|NUF2|ZWILCH|PPP2R5E|CENPE|CENPH|RAD21|B9D2|MAPRE1|KNL1|PPP2R5C|PDS5B|SGO1|CENPC|BUB3|ERCC6L|PPP2R5B|TUBA4A|CENPU|TUBB3|NUP43|KNTC1|PPP2CB|PPP2R5A|SPC25|PPP2R1A|MIS12|PDS5A|KIF2A|NSL1
GO:0033047	regulation of mitotic sister chromatid segregation	0.000289497	55	CDCA8|GEN1|TTK|CDC20|CENPF|AURKB|ZWILCH|ZWINT|BIRC5|HASPIN|MAD2L1|BUB1|TRIP13|ATM|CCNB1|INCENP|RAD21|USP44|NUF2|BUB1B|BUB3|CDT1|SPC24|XRCC3	overexpression	CDCA8|CENPF|ZWINT|AURKB|BIRC5|CDC20|HASPIN|BUB1|TRIP13|BUB1B|CCNB1|INCENP|NDC80|SPC24|MAD2L1|NUF2|KNTC1|PLK1|PTTG1|TEX14
REAC:R-HSA-2555396	Mitotic Metaphase and Anaphase	0.000292519	229	CENPQ|SGO2|UBE2E1|CDCA8|CHMP2B|TNPO1|XPO1|PPP1CC|CDC27|ESPL1|ITGB3BP|SKA2|KIF2C|PPP2CA|PSMA1|SUMO1|STAG2|UBE2D1|NDC1|CDK1|PSMD10|TAOK1|KIF18A|CDC20|LMNB1|PPP2R5E|PSMD12|SPAST|CENPF|AURKB|ZWILCH|CENPK|B9D2|ZWINT|CDCA5|BIRC5|UBE2C|MAD2L1|LBR|CENPH|MAPRE1|LEMD3|BUB1|UBE2S|CCNB1|PSMC6|INCENP|PPP2R5C|PSMA2|RAD21|NUF2|BUB1B|PDS5B	overexpression|knockdown	CDCA8|KIF2C|ESPL1|CENPU|LMNB1|CENPF|ZWINT|CDCA5|AURKB|BIRC5|CDC20|UBE2C|BUB1|BUB1B|CCNB1|CENPE|INCENP|ERCC6L|NDC80|SGO1|CENPA|SPC24|CCNB2|NUP54|PDS5A|CENPI|MAD2L1|NUF2|KNL1|VRK1|SKA1|KNTC1|CENPN|RCC1|DSN1|PLK1|TUBB6|NUP205|PTTG1	CENPQ|SGO2|UBE2E1|CHMP2B|TNPO1|XPO1|PPP1CC|CDC27|CDK1|NDC1|MAD2L1|SKA2|ITGB3BP|KIF18A|PSMA1|PPP2CA|UBE2D1|SUMO1|STAG2|TAOK1|CENPK|NUF2|PSMD10|ZWILCH|PPP2R5E|CENPE|PSMD12|CENPH|SPAST
GO:0051784	negative regulation of nuclear division	0.000319497	63	CDCA8|GEN1|TTK|CDC20|CENPF|AURKB|ZWILCH|ZWINT|BIRC5|HASPIN|MAD2L1|BUB1|TRIP13|ATM|CCNB1|RAD1|INCENP|RAD21|USP44|NUF2|BUB1B|AURKAIP1|BUB3|CDT1|SPC24|XRCC3	overexpression	CDCA8|CENPF|ZWINT|AURKB|BIRC5|CDC20|HASPIN|BUB1|TRIP13|BUB1B|CCNB1|INCENP|FBXO43|NDC80|SPC24|MAD2L1|NUF2|BMP4|KNTC1|PLK1|TEX14|DMRT1
GO:0010639	negative regulation of organelle organization	0.000440711	363	S1PR1|GMFB|PFN2|CAPZA1|DCP2|RDX|MTPN|CDCA8|FEZ2|CDH5|FGF13|ESPL1|YAP1|SMAD4|CAPZA2|SUB1|GEN1|HGF|TTK|POT1|CEP97|PSMD10|TAOK1|TWF1|CDC20|SPTBN2|CAMSAP2|CENPF|TMEM67|AURKB|ZWILCH|ZWINT|NBN|BIRC5|TPX2|TMEFF2|MAP2|SCFD1|HASPIN|BRCA1|MAD2L1|XRN1|APC2|NAV3|HNRNPA1|TNKS2|EVI5L|MAPRE1|ODF2L|SSH3|ATRX|CKAP2|CCP110|BUB1|PIK3CA|GCLC|TRIP13|CLU|HDGFL3|OPA1|ATM|ARHGAP6|PAK2|CCNB1|RAD1|INCENP|ARHGAP28|PIF1|TER…	overexpression|knockdown	S1PR1|CDCA8|CDH5|HGF|ESPL1|MAP2|CENPF|NAV3|ZWINT|AURKB|BIRC5|CDC20|TPX2|BRCA1|TMEFF2|HASPIN|BOK|BUB1|TRIP13|CLU|RHPN1|TOP2A|BUB1B|CCNB1|ARHGAP6|INCENP|FBXO43|NDC80|SPC24|RHPN2|SPTBN2|MAD2L1|MCM2|PIF1|PLEKHH2|NUF2|BMP4|OMA1|CCNF|TMSB15A|TMOD2|TSPO|KIF24|KNTC1|VILL|NUPR1	GMFB|PFN2|CAPZA1|DCP2|RDX|MTPN|FEZ2|TTK|MAD2L1|GEN1|YAP1|SMAD4|CEP97|FGF13|SUB1|CAPZA2|POT1|TAOK1|NUF2|PSMD10|ODF2L|ZWILCH|TWF1|CAMSAP2|TMEM67|XRN1|NBN|SCFD1|APC2|TNKS2|SSH3|HNRNPA1|RAD21|CKAP2|EVI5L|ATRX|PIK3CA|HDGFL3|MAPRE1|CCP110|GCLC|ATM|TERF1|OPA1|TMOD2|MTBP|RAD1|PAK2|TSPO|USP44|AURKAIP1|SPTBN5|DYRK1A|DMRT1|TIGAR|PINK1|BUB3|ARHGAP28|CHEK1|TNKS|ACD|SRC|TWF2|NCK1|INPP5K|SPTBN2|KATNB1|BOK|MAD2L…
GO:0006511	ubiquitin-dependent protein catabolic process	0.000447063	680	CAV1|UBE2D3|TBL1XR1|RNF13|SH3BGRL|RNF139|SOCS4|DNAJB9|UBE2W|RNF19A|YOD1|NDFIP2|CUL5|UBE2E1|GLMN|RLIM|HECW1|CHMP2B|XPO1|JKAMP|BIRC2|USP15|SOCS5|RNF11|STT3B|SDCBP|CDC27|RCHY1|STYX|ARRB1|UBA6|CUL4B|FEM1C|FBXL3|PTEN|LTN1|SIAH3|SPOPL|MIB1|FAM8A1|PSMA1|SUMO1|UBE2K|UCHL5|USP1|USP45|UBE2D1|DNAJB14|RNF103|FBXO45|SUMO2|PSMD10|RAD23B|WWP1|CDC20|EDEM3|USP12|PCNP|AURKA|NKD2|SGTB|PSMD12|UBE2B|FBXL15|UBXN2B|TME…	knockdown		UBE2D3|TBL1XR1|SH3BGRL|SOCS4|UBE2W|RNF139|YOD1|RNF19A|DNAJB9|GLMN|CUL5|UBE2E1|RLIM|CHMP2B|NDFIP2|RCHY1|XPO1|SOCS5|JKAMP|CDC27|BIRC2|RNF11|SDCBP|USP15|UBA6|STYX|STT3B|RNF13|UBE2K|FEM1C|PTEN|CUL4B|MIB1|USP1|UCHL5|FBXL3|LTN1|DNAJB14|SPOPL|PSMA1|UBE2D1|SUMO1|PBK|FAM8A1|USP45|SUMO2|RNF103|PSMD10|FBXO45|USP12|MDM2|RAD23B|FBXL15|UBXN2B|RNF217|WWP1|PCNP|SGTB|EDEM3|PSMD12|ZYG11B|TMEM67|UBE2B|CLOCK|CAV1|CD…
GO:0007052	mitotic spindle organization	0.000463076	133	CDCA8|CHMP2B|TACC3|RAB11A|STAG2|TTK|CEP97|CDC20|AURKA|SPAST|ANKRD53|AURKB|BIRC5|TPX2|MAP1S|SASS6|CCSAP|WDR62|CENPH|KIF15|MAP9|DCTN6|PIBF1|CHMP5|KIF4A|STIL|MYBL2|CCNB1|INCENP|KIFC1|MZT1|PKD1|NEK2|NUF2|CEP126|RIPOR2|LSM14A|CCDC61	overexpression	CDCA8|TACC3|AURKA|AURKB|BIRC5|CDC20|TPX2|DLGAP5|KIF15|STIL|KIF4A|KIF11|CCNB1|NEK2|MYBL2|CENPE|KIFC1|RIPOR2|INCENP|NDC80|WDR62|CLTC
GO:0001944	vasculature development	0.000506716	733	S1PR1|SPARC|DCN|COL3A1|GNA13|CAV1|AQP1|HOXB3|SCG2|C1GALT1|CYP1B1|ANGPT1|HMGA2|HAND2|RBPJ|PPP3CB|NUS1|CLIC4|TNFAIP2|KIT|COL4A2|GLMN|SFRP2|SFRP1|ID1|CDH5|ITGB8|COL22A1|ADAMTS1|ACTA2|TGFBR1|COL4A1|MFGE8|E2F8|YAP1|TMED2|PTEN|DDAH1|PDCD10|MIB1|TBX3|HGF|RORA|EREG|COL1A1|COL8A1|THY1|SPRED1|TMEM100|C3|FZD8|NGFR|BMPR1A|NAA15|FGF2|SYNJ2BP|ITGAV|LAMA4|SGCB|SEMA3C|APLN|NRXN3|NDNF|NOTCH3|TGFA|SVEP1|QKI|MDM2|P…	overexpression	S1PR1|SPARC|DCN|COL3A1|AQP1|HOXB3|SCG2|HAND2|COL1A1|KIT|TNFAIP2|COL4A2|SFRP1|SFRP2|NGFR|CDH5|NOTCH3|ACTA2|COL22A1|HGF|ADAMTS1|MFGE8|E2F8|COL4A1|SEMA3E|ID1|NFATC1|COL5A1|COL8A1|TMEM100|THY1|WNT11|NRXN3|C3|TBX3|APOE|LAMA4|APLN|CREB3L1|NDNF|EMILIN1|TGFA|CAV1|SVEP1|CD40|HSPG2|E2F7|BRCA1|BMPER|CCL2|ROBO2|NKX3-1|PTPRB|PDGFRB|COL1A2|RHOJ|HAS2|E2F2|FOXS1|CXCR4|XBP1|CTH|GPC3|THBS1|FZD8|GATA6|FN1|ANXA1|ZFP…
GO:0090068	positive regulation of cell cycle process	0.000558723	252	RDX|CDCA8|ADAMTS1|CDC27|ESPL1|SLF1|RAB11A|E2F8|RB1|CUL4B|GEN1|EREG|DRD2|CDK1|ECT2|KIF20B|DBF4|AURKA|PKN2|UBE2B|TGFA|UBXN2B|SPAST|AURKB|MDM2|CDCA5|BIRC5|UBE2C|MAD2L1|RRM2|SASS6|GLI1|RRM2B|E2F7|ATRX|SPAG5|PHIP|DDX3X|SMC5|LSM11|FAM83D|STIL|NCAPH|CDC73|CDC6|PIWIL2|PDGFRB|CCNB1|INCENP|RAD21|ANXA1|CDC25C|ATAD5|PPP1R35|CDC25A|PLCB1|HOXA13|HYAL1|PBK|DTL|CDT1|RAD18|RRM1	overexpression	CDCA8|ADAMTS1|E2F8|ESPL1|DRD2|MSX1|RRM2|AURKA|TGFA|CDC7|CDCA5|AURKB|E2F7|BIRC5|UBE2C|DLGAP5|PDGFRB|PLK4|SPAG5|NCAPG|DTL|STIL|FAM83D|NCAPH|CDC6|KIF14|CCNB1|ANXA1|PIWIL2|CDC25C|INCENP|CDC25A|PBK|NDC80|SMC2|RRM1
GO:0007091	metaphase/anaphase transition of mitotic cell cycle	0.000571319	94	CDCA8|CDC27|TACC3|ESPL1|RB1|GEN1|TTK|CDC20|RIOK2|CENPF|AURKB|ZWILCH|ZWINT|BIRC5|UBE2C|HASPIN|MAD2L1|PHF10|BUB1|TRIP13|CDC6|ATM|CCNB1|INCENP|RAD21|USP44|NUF2|BUB1B|SMARCD3|BUB3|CDT1|SPC24|XRCC3	overexpression	CDCA8|ESPL1|TACC3|CENPF|ZWINT|AURKB|BIRC5|CDC20|UBE2C|DLGAP5|HASPIN|BUB1|TRIP13|CDC6|BUB1B|CCNB1|CENPE|INCENP|NDC80|SPC24|MAD2L1|NUF2|DPF3
GO:0006261	DNA-templated DNA replication	0.00057195	161	ORC4|FANCM|CDK2AP1|E2F8|NUCKS1|MMS22L|GEN1|PURA|ETAA1|RFC3|METTL4|CDC45|MCM4|TONSL|DBF4|ZMPSTE24|NBN|TICRR|BRCA1|HMGA1|RRM2B|E2F7|ORC1|ATRX|ORC5|CDC6|MCM10|POLQ|NOC3L|LRWD1|ORC3|TERF1|POLA2|EME1|BRCA2|ORC6|ATAD5|RECQL4|ENDOG|REV3L|BARD1|MCM8|CDT1|TIMELESS|RRM1|MRE11|WDR18	overexpression|knockdown	E2F8|CDC45|MCM4|CDC7|E2F7|BRCA1|POLQ|TICRR|HMGA1|ORC1|CDC6|MCM10|GINS1|EME1|CCNE2|ORC6|MCM8|ZGRF1|BRCA2|TIMELESS|RRM1|WDHD1|RAD51|POLA2|GINS2|MCM2|BOD1L1|DNA2|FEN1|TONSL|GINS4|ATAD5|MCM5|PRIM1|RFC1|LIG1|DDX11|PCNA|POLE	FANCM|ORC4|GEN1|MMS22L|NUCKS1|CDK2AP1|RFC3|BRCA2|PURA|DBF4|ETAA1|METTL4|ZMPSTE24|ATAD5|NBN|CCNE2|RRM2B|ATRX|ZGRF1|CDC7|DNA2|ORC5|TERF1|ENDOG|NOC3L|LRWD1|ORC3|BARD1|WDR18|MRE11|TONSL|REV3L|PRIMPOL|GINS1|RECQL4|ORC2|ZNF365|CORT|WRN|POLE2|CDT1|BLM|WIZ|FBXO5|CENPX|CDC34|FAM111A|MUS81|THOC1|TIPIN|RECQL|PNKP|POLD1|DSCC1|ATR
GO:0051129	negative regulation of cellular component organization	0.000622977	697	S1PR1|GMFB|CAV1|PFN2|VBP1|CAPZA1|DCP2|DAB1|RDX|MTPN|CDCA8|PAQR3|FEZ2|HMGB1|DACT1|ID1|BIRC2|CDH5|SEMA3A|SDCBP|FGF13|ESPL1|YAP1|SMAD4|PTEN|TLX2|CAPZA2|SUB1|GEN1|HGF|DNM3|TTK|THY1|POT1|CEP97|PSMD10|TAOK1|ITGAV|KREMEN1|TWF1|CDC20|SEMA3C|PPP3CA|SPTBN2|EPHA3|PICALM|CAMSAP2|B2M|CENPF|TMEM67|AURKB|ZWILCH|ZWINT|NBN|BIRC5|TPX2|PFDN4|TMEFF2|SEMA3F|MAP2|SCFD1|HASPIN|BRCA1|MAD2L1|XRN1|APC2|NAV3|HNRNPA1|AIDA|S…	overexpression	S1PR1|DAB1|CDCA8|CDH5|DACT1|HGF|SEMA3E|DNM3|ID1|EPHA7|SEMA3F|ESPL1|THY1|KREMEN1|MAP2|APOE|CENPF|EMILIN1|CAV1|DPP4|NAV3|ZWINT|DCC|AURKB|BIRC5|CDC20|TPX2|BRCA1|TMEFF2|TLX2|ROBO2|HASPIN|BOK|AR|BUB1|NTN1|TRIP13|CLU|RHPN1|TOP2A|TRPV4|KIF14|THBS1|BUB1B|CCNB1|ARHGAP6|SEMA3G|INCENP|ARHGAP24|FBXO43|NDC80|PRKD1|EFNB2|SPC24|RHPN2|NOTCH1|SPTBN2|MAD2L1|HES1|ITGA3|MCM2|PMP22|PIF1|PLEKHH2|NUF2|EFNA1|BMP4|OMA1|C…
GO:0019941	modification-dependent protein catabolic process	0.000667055	690	CAV1|UBE2D3|TBL1XR1|RNF13|SH3BGRL|RNF139|SOCS4|DNAJB9|UBE2W|RNF19A|YOD1|NDFIP2|CUL5|UBE2E1|GLMN|RLIM|HECW1|CHMP2B|XPO1|JKAMP|BIRC2|USP15|SOCS5|RNF11|STT3B|SDCBP|CDC27|RCHY1|STYX|ARRB1|UBA6|CUL4B|FEM1C|FBXL3|PTEN|LTN1|SIAH3|SPOPL|MIB1|FAM8A1|PSMA1|SUMO1|UBE2K|UCHL5|USP1|USP45|UBE2D1|DNAJB14|RNF103|FBXO45|SUMO2|PSMD10|RAD23B|WWP1|CDC20|EDEM3|USP12|PCNP|ZMPSTE24|AURKA|NKD2|SGTB|PSMD12|UBE2B|FBXL15|U…	knockdown		UBE2D3|TBL1XR1|SH3BGRL|SOCS4|UBE2W|RNF139|YOD1|RNF19A|DNAJB9|GLMN|CUL5|UBE2E1|RLIM|CHMP2B|NDFIP2|RCHY1|XPO1|SOCS5|JKAMP|CDC27|BIRC2|RNF11|SDCBP|USP15|UBA6|STYX|STT3B|RNF13|UBE2K|FEM1C|PTEN|CUL4B|MIB1|USP1|UCHL5|FBXL3|LTN1|DNAJB14|SPOPL|PSMA1|UBE2D1|SUMO1|PBK|FAM8A1|USP45|SUMO2|RNF103|PSMD10|FBXO45|ZMPSTE24|USP12|MDM2|RAD23B|FBXL15|UBXN2B|RNF217|WWP1|PCNP|SGTB|EDEM3|PSMD12|ZYG11B|TMEM67|UBE2B|CLOC…
GO:0051983	regulation of chromosome segregation	0.000679259	127	CDCA8|CDC27|TACC3|ESPL1|RB1|KIF2C|GEN1|TTK|CDCA2|CDC20|RIOK2|MKI67|CENPF|AURKB|ZWILCH|ZWINT|BIRC5|UBE2C|HASPIN|MAD2L1|PUM2|PHF10|BUB1|SMC5|TRIP13|NCAPH|CDC6|ATM|CCNB1|INCENP|RAD21|USP44|NUF2|BUB1B|SMARCD3	overexpression	CDCA8|KIF2C|ESPL1|TACC3|CDCA2|CENPF|MKI67|ZWINT|AURKB|BIRC5|CDC20|UBE2C|DLGAP5|HASPIN|BUB1|NCAPG|TRIP13|NCAPH|CDC6|BUB1B|CCNB1|CENPE|INCENP|NDC80|SMC2|SPC24|MAD2L1|NUF2|DPF3
REAC:R-HSA-1474244	Extracellular matrix organization	0.000683515	298	COL9A3|SPARC|DCN|COL3A1|LUM|FBLN1|PLOD2|CD47|P4HA1|ITGA6|VCAM1|COL4A2|EFEMP1|ITGA7|ITGB8|COL22A1|ADAMTS1|COL26A1|ITGA11|ELN|COL4A1|COL5A3|MMP16|COL5A2|CAPN6|COL1A1|COL8A1|LOXL3|AGRN|ITGA4|MMP11|ITGA9|FGF2|ITGAV|LAMA4	overexpression	COL9A3|SPARC|DCN|COL3A1|FBLN1|COL5A3|COL26A1|COL25A1|COL1A1|ITGA7|COL4A2|VCAM1|EFEMP1|ELN|COL22A1|AGRN|ADAMTS1|ITGA11|TLL1|COL4A1|COL5A1|CAPN6|COL5A2|MMP11|LOXL3|COL8A1|ITGA9|LAMA4|LUM|ITGA2|EMILIN1|P4HA1|A2M|HSPG2|ITGA10|ADAMTS4|COL23A1|COL6A3|MMP15|COL1A2|NID1|P3H2|PCOLCE2|ITGA6|ICAM1|ITGA1|THBS1|FN1|SERPINH1|ADAMTS5|COL6A1|P4HA2|PLOD1|VCAN|COL8A2|ADAMTS3|COL14A1|TLL2|ITGA3|LAMA5|MFAP5|COL21A1|…
GO:0051656	establishment of organelle localization	0.000686405	437	GJA1|BORCS7|CENPQ|RAB1A|KIT|CDCA8|CHMP2B|XPO1|ARL6|AP3S1|TBC1D23|SDCBP|EXOC6|TMED10|VAMP7|ESPL1|RAB11A|EXOC5|TMED2|KIF2C|PDCD10|ABCE1|FAM91A1|RAB6A|ITGA4|ARMCX3|NMD3|SNX4|KIF18A|SHROOM2|SAR1B|RIOK2|LMNB1|UBE2B|PICALM|UBXN2B|SPAST|CENPF|ANKRD53|AURKB|RHOT1|CDCA5|YWHAZ|BIRC5|UCHL1|STXBP2|MAP1S|TRAPPC13|MAP2|MAD2L1|IL13RA2|LLGL2|BLOC1S6|MAPRE1|AP1AR|SCRIB|TMEM230|SPAG5|KIF5B|WASL|PPP6C|NLGN1|NTN1|PI…	knockdown		GJA1|BORCS7|CENPQ|RAB1A|CHMP2B|XPO1|ARL6|TBC1D23|SDCBP|EXOC6|AP3S1|EXOC5|MAD2L1|RAB11A|TMED10|VAMP7|ABCE1|TMED2|FAM91A1|KIF18A|PDCD10|RAB6A|ITGA4|NUF2|ARMCX3|SNX4|UBXN2B|NMD3|SAR1B|RIOK2|CENPE|UBE2B|SPAST|PICALM|RHOT1|TRIP11|IL13RA2|YWHAZ|TRAPPC13|BLOC1S6|MAP1S|AP1AR|ANKRD53|KIF5B|LLGL2|NLGN1|MAPRE1|PPP6C|SCRIB|C17orf75|WASL|ATM|TMEM230|EXOC8|GPSM1|TERF1|OPA1|HIF1A|CROCC|CHMP5|KIF14|SUN2|PIBF1|AP…
GO:0006281	DNA repair	0.000746672	582	MORF4L1|UBE2D3|UBE2W|PPP4R3B|HMGA2|FANCM|HMGB1|RIF1|RCHY1|SLF1|UBE2V2|NSD2|RMI1|RNF138|NUCKS1|CUL4B|PMS1|FMR1|MMS22L|GEN1|ASF1A|SUMO1|DEK|UCHL5|ETAA1|RFC3|USP1|USP45|BACH1|POT1|TDP2|PPP4R2|BTG2|HMGB2|SLC30A9|MGMT|CDK1|CDC45|RAD54L|HLTF|MCM4|RAD23B|FANCA|TAOK1|EXO1|TONSL|ZBTB1|ZMPSTE24|POLK|ACTR2|LIG4|UBE2T|UBE2B|FIGNL1|SMCHD1|PARPBP|NBN|SHLD2|CDCA5|EEPD1|FOXM1|CLSPN|TICRR|CCDC117|BRCA1|UBE2N|FANC…	knockdown		UBE2D3|MORF4L1|HMGA2|UBE2W|PPP4R3B|FANCM|HMGB1|RIF1|RCHY1|SLF1|UBE2V2|CDK1|RMI1|GEN1|FMR1|MMS22L|NUCKS1|RNF138|CUL4B|PMS1|USP1|RFC3|UCHL5|BRCA2|ASF1A|DEK|ETAA1|SUMO1|BACH1|SLC30A9|USP45|TDP2|POT1|HLTF|TAOK1|PPP4R2|ZMPSTE24|RAD23B|ESCO2|PARPBP|ACTR2|LIG4|POLK|FIGNL1|UBE2B|ZBTB1|SMCHD1|RAD51AP1|FANCB|SMARCAD1|NBN|SHLD2|RAD17|SMC5|GTF2H2|CCDC117|UBE2N|RRM2B|PHF10|RAD21|GTF2H2C|ATRX|SFR1|YEATS4|TADA1…
GO:0045787	positive regulation of cell cycle	0.000782169	351	RDX|DYNLT3|CDCA8|CCPG1|RPS6KB1|ADAMTS1|CDC27|LFNG|ESPL1|SLF1|RAB11A|E2F8|RB1|CUL4B|TBX3|GEN1|EREG|DRD2|CDK1|PSMD10|ECT2|EIF4E|KIF20B|DBF4|AURKA|PKN2|UBE2B|TGFA|UBXN2B|SPAST|AURKB|MDM2|PROX1|CDCA5|BIRC5|UBE2C|MAD2L1|NKX3-1|RRM2|SASS6|GLI1|RRM2B|CCNT2|E2F7|ATRX|SPAG5|PHIP|DDX3X|PKD2|SMC5|LSM11|FAM83D|STIL|NCAPH|CDC73|CDC6|PIWIL2|PDGFRB|CCNB1|INCENP|RPS15A|RAD21|PKD1|ANXA1|BRCA2|CDC25C|ATAD5|PPP1R35…	overexpression	CDCA8|LFNG|ADAMTS1|E2F8|ESPL1|TBX3|DRD2|MSX1|RRM2|AURKA|TGFA|CDC7|CDCA5|AURKB|E2F7|BIRC5|UBE2C|NKX3-1|DLGAP5|PDGFRB|PLK4|SPAG5|NCAPG|DTL|STIL|FAM83D|NCAPH|CDC6|KIF14|CCNB1|RPS15A|ANXA1|PIWIL2|LGMN|CDC25C|INCENP|BRCA2|CDC25A|PBK|NDC80|SMC2|RRM1
GO:0030071	regulation of mitotic metaphase/anaphase transition	0.000857321	91	CDCA8|CDC27|ESPL1|RB1|GEN1|TTK|CDC20|RIOK2|CENPF|AURKB|ZWILCH|ZWINT|BIRC5|UBE2C|HASPIN|MAD2L1|PHF10|BUB1|TRIP13|CDC6|ATM|CCNB1|INCENP|RAD21|USP44|NUF2|BUB1B|SMARCD3|BUB3|CDT1|SPC24|XRCC3	overexpression	CDCA8|ESPL1|CENPF|ZWINT|AURKB|BIRC5|CDC20|UBE2C|DLGAP5|HASPIN|BUB1|TRIP13|CDC6|BUB1B|CCNB1|CENPE|INCENP|NDC80|SPC24|MAD2L1|NUF2|DPF3
REAC:R-HSA-9012999	RHO GTPase cycle	0.00086575	447	GJA1|CHN1|GNA13|CAV1|COPS2|GOPC|ARHGEF28|PLEKHG4B|RHOQ|LMAN1|CDC42SE2|FAM135A|PGRMC2|NCKAP1|RHOD|ARHGAP12|FAM91A1|ARHGAP29|RRAS2|ARMCX3|CYFIP2|MOSPD2|CEP97|TWF1|ECT2|STARD8|SLC4A7|LMNB1|PKN2|ARHGAP5|SPATA13|PICALM|CCDC88A|NDUFA5|ARHGAP18|ERBIN|FRS2|DEF6|ARHGAP27|TRA2B|ANLN|TIAM1|ARHGAP33|VAMP3|SCFD1|SLK|DBT|ARHGAP20|ARHGEF17|LBR|SOS2|ANKRD26|SLITRK5|CPNE8|SCRIB|AKAP12|STAM2|SOWAHC|LEMD3|FMNL2|PHI…	knockdown		GNA13|GJA1|COPS2|GOPC|RHOQ|ECT2|LMAN1|CDC42SE2|FAM135A|ARHGAP29|CEP97|SLC4A7|PGRMC2|ARHGAP12|FAM91A1|NCKAP1|RRAS2|MOSPD2|PKN2|TWF1|ARMCX3|ARHGAP5|ARHGAP27|ANKRD26|ERBIN|CAV1|FRS2|PHIP|PICALM|NDUFA5|CCDC88A|TRA2B|SLK|SCFD1|LBR|RHOD|VAMP3|DBT|NOXA1|SOS2|PIK3CA|TMPO|RBMX|ARHGEF17|CCP110|CPNE8|LEMD3|SCRIB|ABCD3|WASL|SOWAHC|SOS1|TXNL1|FMNL2|DOCK6|STAM2|ARHGAP11A|BAIAP2L2|KIF14|PAK2|ABI2|SYDE1|MSI2|CDC…
GO:1905818	regulation of chromosome separation	0.000897802	74	CDCA8|CDC27|ESPL1|RB1|GEN1|TTK|CDC20|CENPF|AURKB|ZWILCH|ZWINT|BIRC5|HASPIN|MAD2L1|BUB1|TRIP13|NCAPH|ATM|CCNB1|INCENP|RAD21|USP44|NUF2|BUB1B|BUB3|CDT1|SPC24|XRCC3	overexpression	CDCA8|ESPL1|CENPF|ZWINT|AURKB|BIRC5|CDC20|DLGAP5|HASPIN|BUB1|NCAPG|TRIP13|NCAPH|BUB1B|CCNB1|INCENP|NDC80|SMC2|SPC24|MAD2L1|NUF2|KNTC1|PLK1|PTTG1|TEX14
REAC:R-HSA-141424	Amplification of signal from the kinetochores	0.0010782	92	CENPQ|SGO2|CDCA8|XPO1|PPP1CC|ITGB3BP|SKA2|KIF2C|PPP2CA|TAOK1|KIF18A|CDC20|PPP2R5E|CENPF|AURKB|ZWILCH|CENPK|B9D2|ZWINT|BIRC5|MAD2L1|CENPH|MAPRE1|BUB1|INCENP|PPP2R5C|NUF2|BUB1B|BUB3|CENPA|SPC24|CENPU	overexpression|knockdown	CDCA8|KIF2C|CENPU|CENPF|ZWINT|AURKB|BIRC5|CDC20|BUB1|BUB1B|CENPE|INCENP|ERCC6L|NDC80|SGO1|CENPA|SPC24|CENPI|MAD2L1|NUF2|KNL1|SKA1|KNTC1|CENPN|DSN1|PLK1	CENPQ|SGO2|XPO1|PPP1CC|MAD2L1|SKA2|ITGB3BP|KIF18A|PPP2CA|TAOK1|CENPK|NUF2|ZWILCH|PPP2R5E|CENPE|CENPH|B9D2|MAPRE1|KNL1|PPP2R5C|SGO1|CENPC|BUB3|ERCC6L|PPP2R5B|CENPU|NUP43|KNTC1|PPP2CB|PPP2R5A|SPC25|PPP2R1A|MIS12|KIF2A|NSL1|PAFAH1B1|RANGAP1
REAC:R-HSA-141444	Amplification of signal from unattached kinetochores via a MAD2 inhibitory signal	0.0010782	92	CENPQ|SGO2|CDCA8|XPO1|PPP1CC|ITGB3BP|SKA2|KIF2C|PPP2CA|TAOK1|KIF18A|CDC20|PPP2R5E|CENPF|AURKB|ZWILCH|CENPK|B9D2|ZWINT|BIRC5|MAD2L1|CENPH|MAPRE1|BUB1|INCENP|PPP2R5C|NUF2|BUB1B|BUB3|CENPA|SPC24|CENPU	overexpression|knockdown	CDCA8|KIF2C|CENPU|CENPF|ZWINT|AURKB|BIRC5|CDC20|BUB1|BUB1B|CENPE|INCENP|ERCC6L|NDC80|SGO1|CENPA|SPC24|CENPI|MAD2L1|NUF2|KNL1|SKA1|KNTC1|CENPN|DSN1|PLK1	CENPQ|SGO2|XPO1|PPP1CC|MAD2L1|SKA2|ITGB3BP|KIF18A|PPP2CA|TAOK1|CENPK|NUF2|ZWILCH|PPP2R5E|CENPE|CENPH|B9D2|MAPRE1|KNL1|PPP2R5C|SGO1|CENPC|BUB3|ERCC6L|PPP2R5B|CENPU|NUP43|KNTC1|PPP2CB|PPP2R5A|SPC25|PPP2R1A|MIS12|KIF2A|NSL1|PAFAH1B1|RANGAP1
GO:0006888	endoplasmic reticulum to Golgi vesicle-mediated transport	0.00115234	132	GOLT1B|RNF139|GOPC|IER3IP1|RAB1A|TMED7|TMED5|YIPF5|ERGIC2|LMAN1|PGAP1|BCAP29|TMED10|VAMP7|TMED2|RAB2A|ARF4|SAR1B|YIPF6|SEC24A|KDELR3|BET1|SPAST|VAPA|KDELR2|TRAPPC13|SCFD1	knockdown		GOLT1B|GOPC|RNF139|IER3IP1|TMED5|TMED7|RAB1A|YIPF5|ERGIC2|PGAP1|LMAN1|BCAP29|TMED10|VAMP7|TMED2|RAB2A|SAR1B|ARF4|SEC24A|BET1|YIPF6|SPAST|TRIP11|VAPA|TRAPPC13|SCFD1|KDELR2
GO:0043632	modification-dependent macromolecule catabolic process	0.00118071	702	CAV1|UBE2D3|TBL1XR1|RNF13|SH3BGRL|RNF139|SOCS4|DNAJB9|UBE2W|RNF19A|YOD1|NDFIP2|CUL5|UBE2E1|GLMN|RLIM|HECW1|CHMP2B|XPO1|JKAMP|BIRC2|USP15|SOCS5|RNF11|STT3B|SDCBP|CDC27|RCHY1|STYX|ARRB1|UBA6|CUL4B|FEM1C|FBXL3|PTEN|LTN1|SIAH3|SPOPL|MIB1|FAM8A1|PSMA1|SUMO1|UBE2K|UCHL5|USP1|USP45|UBE2D1|DNAJB14|RNF103|FBXO45|SUMO2|PSMD10|RAD23B|WWP1|CDC20|EDEM3|USP12|PCNP|ZMPSTE24|AURKA|NKD2|SGTB|PSMD12|UBE2B|FBXL15|U…	knockdown		UBE2D3|TBL1XR1|SH3BGRL|SOCS4|UBE2W|RNF139|YOD1|RNF19A|DNAJB9|GLMN|CUL5|UBE2E1|RLIM|CHMP2B|NDFIP2|RCHY1|XPO1|SOCS5|JKAMP|CDC27|BIRC2|RNF11|SDCBP|USP15|UBA6|STYX|STT3B|RNF13|UBE2K|FEM1C|PTEN|CUL4B|MIB1|USP1|UCHL5|FBXL3|LTN1|DNAJB14|SPOPL|PSMA1|UBE2D1|SUMO1|PBK|FAM8A1|USP45|SUMO2|RNF103|PSMD10|FBXO45|ZMPSTE24|USP12|MDM2|RAD23B|FBXL15|UBXN2B|RNF217|WWP1|PCNP|SGTB|EDEM3|PSMD12|ZYG11B|TMEM67|UBE2B|CLOC…
REAC:R-HSA-68877	Mitotic Prometaphase	0.00123125	199	CENPQ|NEK7|SGO2|CDCA8|XPO1|PPP1CC|ITGB3BP|SKA2|KIF2C|PPP2CA|STAG2|HAUS3|CDK1|TAOK1|KIF18A|CDC20|PPP2R5E|HAUS6|CENPF|AURKB|ZWILCH|CENPK|B9D2|ZWINT|CDCA5|BIRC5|CEP152|MAD2L1|CENPH|MAPRE1|CCP110|BUB1|YWHAG|MZT2B|NCAPH|CCNB1|INCENP|PPP2R5C|RAD21|MZT1|NEK2|NUF2|BUB1B|PDS5B|NCAPD2|NEDD1|BUB3|TUBB3|SSNA1|CENPA|SPC24|CCNB2|CENPU|CEP290|EML4	overexpression|knockdown	CDCA8|KIF2C|CENPU|CENPF|CEP152|ZWINT|CDCA5|AURKB|BIRC5|CDC20|PLK4|CEP135|BUB1|NCAPG|NCAPH|BUB1B|CCNB1|NEK2|CENPE|NCAPD2|INCENP|ERCC6L|NDC80|SGO1|SMC2|CENPA|SPC24|CCNB2|PDS5A|CENPI|MAD2L1|TUBB|NUF2|KNL1|PRKAR2B|SKA1|KNTC1|CENPN|DSN1|PLK1	CENPQ|SGO2|NEK7|XPO1|PPP1CC|CDK1|MAD2L1|HAUS3|SKA2|ITGB3BP|KIF18A|PPP2CA|STAG2|TAOK1|CENPK|NUF2|ZWILCH|PPP2R5E|HAUS6|CENPE|CENPH|PLK4|RAD21|NCAPG|B9D2|MAPRE1|MZT2B|CCP110|CEP290|KNL1|YWHAG|SMC4|PPP2R5C|MZT1|NEDD1|PDS5B|SGO1|CENPC|BUB3|SSNA1|ERCC6L|PPP2R5B|EML4|PRKAR2B|TUBA4A|CEP131|CENPU|MZT2A|CEP78|TUBB3|NUP43|KNTC1|CEP135|PPP2CB|AKAP9|PPP2R5A|SPC25|PPP2R1A|MIS12|PDS5A|TUBGCP6|CEP57|KIF2A|NSL1
GO:0044784	metaphase/anaphase transition of cell cycle	0.00127634	97	CDCA8|CDC27|TACC3|ESPL1|RB1|GEN1|TTK|CDC20|RIOK2|CENPF|AURKB|ZWILCH|ZWINT|BIRC5|UBE2C|HASPIN|MAD2L1|PHF10|BUB1|TRIP13|CDC6|ATM|CCNB1|INCENP|RAD21|USP44|NUF2|BUB1B|SMARCD3	overexpression	CDCA8|ESPL1|TACC3|CENPF|ZWINT|AURKB|BIRC5|CDC20|UBE2C|DLGAP5|HASPIN|BUB1|TRIP13|CDC6|BUB1B|CCNB1|CENPE|INCENP|NDC80|SPC24|MAD2L1|NUF2|DPF3
GO:0007051	spindle organization	0.0015151	195	NEK7|CDCA8|CHMP2B|TACC3|ESPL1|RAB11A|STAG2|TTK|HAUS3|CEP97|CDC20|AURKA|HAUS6|ASPM|SPAST|ANKRD53|AURKB|BIRC5|TPX2|MAP1S|SASS6|CCSAP|WDR62|CENPH|MAPRE1|KIF15|MAP9|ATRX|DCTN6|SPAG5|PIBF1|CHMP5|KIF4A|STIL|SENP6|MYBL2|CCNB1|INCENP|KIFC1|MZT1|PKD1|NEK2|NUF2|CEP126|KNSTRN|RIPOR2|LSM14A|CCDC61	overexpression	CDCA8|ESPL1|TACC3|AURKA|AURKB|BIRC5|CDC20|TPX2|DLGAP5|KIF15|SPAG5|STIL|KIF4A|KIF11|CCNB1|NEK2|MYBL2|CENPE|KNSTRN|KIFC1|RIPOR2|INCENP|NDC80|WDR62|CLTC|CCNB2
GO:0051304	chromosome separation	0.00158167	80	CDCA8|CDC27|ESPL1|RB1|GEN1|TTK|CDC20|CENPF|AURKB|ZWILCH|ZWINT|BIRC5|HASPIN|MAD2L1|SMARCAD1|BUB1|TRIP13|NCAPH|ATM|CCNB1|INCENP|RAD21|USP44|NUF2|BUB1B|BUB3|CDT1|SPC24|XRCC3	overexpression	CDCA8|ESPL1|CENPF|ZWINT|AURKB|BIRC5|CDC20|DLGAP5|HASPIN|BUB1|NCAPG|TRIP13|NCAPH|BUB1B|CCNB1|INCENP|NDC80|SMC2|SPC24|MAD2L1|NUF2
GO:0035265	organ growth	0.00172003	162	S1PR1|RGS2|IER3IP1|RBPJ|SERP1|TGFBR1|YAP1|PTEN|FGF7|SORBS2|BMPR1A|FGFR3|FGF2|CDK1|DIPK2A|ZMPSTE24|STC1|PRKAR1A|IFT80|PROX1|TENM4|FLVCR1|ATF2|DUSP6|PLAG1|ADRA1A|LEPR|LATS1|MESP1|KCNK2|GLI1|UBE3A	overexpression	S1PR1|RGS2|STC1|SORBS2|ADRA1A|PDGFRB|TENM4|AR|FGF7|GATA6|ZFPM2|AKAP6|PDLIM5|WWC2|NOG|NOTCH1|HEG1|KCNK2|AGT|PRLR|RGS4|RARG|VGLL4|ACVR2B|RBPJ|TSKU|ESR1|ARX|CDK1|BASP1
GO:0071786	endoplasmic reticulum tubular network organization	0.00180992	19	ARL6IP1|RAB18|TMEM170A|ATL2|LNPK|RAB10|TMEM33|ATL3|REEP3	knockdown		RAB18|ARL6IP1|TMEM170A|TMEM33|LNPK|RAB10|ATL2|ATL3|REEP3
GO:1902099	regulation of metaphase/anaphase transition of cell cycle	0.00201628	94	CDCA8|CDC27|ESPL1|RB1|GEN1|TTK|CDC20|RIOK2|CENPF|AURKB|ZWILCH|ZWINT|BIRC5|UBE2C|HASPIN|MAD2L1|PHF10|BUB1|TRIP13|CDC6|ATM|CCNB1|INCENP|RAD21|USP44|NUF2|BUB1B|SMARCD3|BUB3|CDT1|SPC24|XRCC3	overexpression	CDCA8|ESPL1|CENPF|ZWINT|AURKB|BIRC5|CDC20|UBE2C|DLGAP5|HASPIN|BUB1|TRIP13|CDC6|BUB1B|CCNB1|CENPE|INCENP|NDC80|SPC24|MAD2L1|NUF2|DPF3
GO:0000086	G2/M transition of mitotic cell cycle	0.00226217	142	CCNG1|RAB11A|FBXL3|ARPP19|CALM2|BACH1|CDK1|TAOK1|AURKA|FBXL15|CENPF|AURKB|MELK|NAE1|NBN|PKMYT1|FOXM1|CLSPN|TICRR|BRCA1|LATS1|RAD17|RRM2B|ORC1|CDC6|ATM|CCNB1|BRSK2|RAD21|CDC25C|BRCC3|CDC25A|PLCB1|NOP53|CCNB3|FBXL6|BARD1|DTL|FBXL17|RRM1|MRE11	overexpression|knockdown	CCNA2|MELK|AURKA|CENPF|CLSPN|CDC7|AURKB|FOXM1|BRCA1|TICRR|ORC1|DTL|CDC6|KIF14|CCNB1|CDC25C|CDC25A|RRM1|GPR132|CCNB3|PKMYT1|CDK14|CDKN1A|MASTL|APP|PLK1|FBXL8	CDK1|RAB11A|CCNG1|ARPP19|FBXL3|BACH1|CALM2|TAOK1|FBXL15|NAE1|NBN|RAD17|LATS1|RRM2B|RAD21|CDK14|CCNA2|CDKN1A|CDC7|ATM|NOP53|MASTL|BRSK2|KIF14|BARD1|BRCC3|NABP1|MRE11|ABRAXAS1|FBXL6|GPR132|CHEK1|FBXL17
GO:0090263	positive regulation of canonical Wnt signaling pathway	0.00231632	101	CAV1|TBL1XR1|RBPJ|SFRP2|SFRP1|DACT1|LGR5|ZEB2|LGR4|YAP1|ATP6AP2|COL1A1|WLS|GPRC5B|FGF2|SULF2|XIAP|LYPD6|UBE2B|ASPM	overexpression	COL1A1|SFRP1|SFRP2|DACT1|ZEB2|LGR5|WLS|GPRC5B|SULF2|LYPD6|CAV1|DAAM2
REAC:R-HSA-1650814	Collagen biosynthesis and modifying enzymes	0.00243416	67	COL9A3|COL3A1|PLOD2|P4HA1|COL4A2|COL22A1|COL26A1|COL4A1|COL5A3|COL5A2|COL1A1|COL8A1|TLL1|COL6A3|COL5A1|P3H2|PCOLCE2|COL1A2|COL25A1|P4HA2|PLOD1|COL6A1|COL9A2|SERPINH1|COL17A1	overexpression	COL9A3|COL3A1|COL5A3|COL26A1|COL25A1|COL1A1|COL4A2|COL22A1|TLL1|COL4A1|COL5A1|COL5A2|COL8A1|P4HA1|COL23A1|COL6A3|COL1A2|P3H2|PCOLCE2|SERPINH1|COL6A1|P4HA2|PLOD1|COL8A2|ADAMTS3|COL14A1|TLL2|COL21A1
GO:0048667	cell morphogenesis involved in neuron differentiation	0.00260853	575	CHN1|PLXNC1|DAB1|BCL11B|PPP3CB|HECW1|ZDHHC17|PLPPR4|BMPR1B|FEZ2|ID1|SLC25A46|B3GNT2|SEMA3A|FGF13|FLRT3|NECTIN1|RB1|SMAD4|PTEN|HPRT1|TLX2|RAB21|RAB10|TMEM106B|PTPRD|RAP2A|ETV1|DCX|DNM3|MYPN|THY1|ITGA4|NGFR|PLS1|DRD2|FBXO45|SLIT3|SLITRK6|SEMA3C|FEZF2|NRXN3|PPP3CA|C9orf72|ACTR2|L1CAM|NOTCH3|EPHA3|PICALM|WDR36|SPAST|GLI2|CRABP2|ITPKA|TIAM1|SKIL|UCHL1|CREB1|MAP1S|NTNG2|ARHGAP33|SEMA3F|SLC9A6|MAP2|ADGR…	overexpression	CHN1|BMPR1B|PLXNC1|DAB1|BCL11B|PLPPR4|HECW1|NGFR|DCX|NOTCH3|NECTIN1|SEMA3E|DNM3|ID1|EPHA7|B4GALT6|SEMA3F|PTPRD|THY1|NRXN3|MAP2|NTNG2|DRD2|SLIT3|APOE|MYPN|EFNB1|L1CAM|METRN|CRABP2|GLI2|DCC|TIAM1|TLX2|UCHL1|SLITRK5|ROBO2|GAP43|NTRK1|NTN1|FLRT3|ADCY1|FN1|BDNF|SEMA3G|FEZF1|RIPOR2|UST|PDLIM5|FEZF2|MAP1A|NEDD4L|EFNB2|NOG|PLXNB2|SLITRK1|NOTCH1|ECE1|MAPK8IP2|HES1|LAMA5|LRP8|NKX6-1|AUTS2|EFNA1|ADGRB1|CDH4…
REAC:R-HSA-176187	Activation of ATR in response to replication stress	0.00307218	37	ORC4|RFC3|CDC45|MCM4|DBF4|CLSPN|RAD17|ORC1|ORC5|CDC6|MCM10|RAD1|ORC3|CDC25C|ORC6|CDC25A|MCM8	overexpression	CDC45|MCM4|CLSPN|CDC7|ORC1|CDC6|MCM10|CDC25C|ORC6|MCM8|CDC25A
GO:0048812	neuron projection morphogenesis	0.00339478	633	CHN1|PLXNC1|DAB1|BCL11B|PPP3CB|HECW1|ZDHHC17|PLPPR4|BMPR1B|FEZ2|ID1|SLC25A46|B3GNT2|SEMA3A|FGF13|FLRT3|NECTIN1|SMAD4|PTEN|HPRT1|TLX2|RAB21|RAB10|TMEM106B|PTPRD|RAP2A|ETV1|NCKAP1|DCX|DNM3|MYPN|THY1|ITGA4|CYFIP2|NGFR|DRD2|FBXO45|SLIT3|SLITRK6|TAOK1|SEMA3C|KIF20B|FEZF2|NRXN3|AURKA|PPP3CA|C9orf72|ACTR2|L1CAM|NOTCH3|EPHA3|PICALM|WDR36|SPAST|GLI2|CRABP2|ITPKA|TIAM1|SKIL|UCHL1|CREB1|MAP1S|NTNG2|ARHGAP33…	overexpression	CHN1|BMPR1B|PLXNC1|DAB1|BCL11B|PLPPR4|HECW1|NGFR|DCX|NOTCH3|NECTIN1|SEMA3E|DNM3|ID1|EPHA7|B4GALT6|SEMA3F|PTPRD|THY1|NRXN3|MAP2|NTNG2|DRD2|SLIT3|APOE|MYPN|EFNB1|AURKA|L1CAM|METRN|CRABP2|GLI2|DCC|TIAM1|TLX2|UCHL1|SGK1|SLITRK5|CYFIP2|ROBO2|GAP43|NTRK1|NTN1|CXCR4|ITGA1|FLRT3|ADCY1|FN1|BDNF|SEMA3G|FEZF1|UST|PDLIM5|FEZF2|MAP1A|NEDD4L|EFNB2|MYO16|RIMS2|NOG|PLXNB2|SLITRK1|NOTCH1|ECE1|MAPK8IP2|LAMA5|LRP8|…
GO:0001503	ossification	0.00389022	415	S1PR1|IL6ST|BMP5|SLC8A1|SMAD5|IGFBP3|HAND2|RBPJ|BMPR1B|SFRP2|SFRP1|CDK6|LGR4|BCAP29|ITGA11|GPM6B|YAP1|SMAD4|MMP16|PTHLH|MGP|HGF|ASF1A|COL5A2|OMD|COL1A1|RRAS2|CBFB|BMPR1A|FGFR3|FGF2|SUCO|SATB2|KREMEN1|ID3|MINPP1|SYNCRIP|TNFAIP6|SGMS2|ZMPSTE24|ID4|PPP3CA|STC1|IGSF10|FBXL15|IFT80|FIGNL1|TXLNG|GLI2|PTGS2|ALPL|ACTN3|TMEM64|PTH1R	overexpression	S1PR1|BMP5|SLC8A1|BMPR1B|IGFBP3|HAND2|COL1A1|SFRP1|SFRP2|STC1|HGF|ITGA11|PTH1R|COL5A2|MGP|PTHLH|WNT11|KREMEN1|ALPL|CBS|CREB3L1|RORB|GLI2|TFAP2A|IGSF10|CCR1|BMP3|MN1|COL1A2|TNFAIP6|GPC3|BMP2K|KREMEN2|COL6A1|PRKD1|CLTC|VCAN|NOG|RFLNA|NOTCH1|ISG15|OSTF1|BMP4|CRIM1|XYLT1|LTBP3|CEBPA|CSGALNACT1|TNC|KAZALD1|TCIRG1|ID3|ENPP1|DKK1|MMP2|ACVR2B|RBPJ|PPARG|VDR|COL2A1|FAT4|FGF18|CSF1
GO:0048193	Golgi vesicle transport	0.00416911	301	GOLT1B|RNF139|GOPC|SNX3|IER3IP1|RAB1A|TMED7|TMED5|YIPF5|RAB8B|ERGIC2|RAB14|LMAN1|PGAP1|AP3S1|SCAMP1|EXOC6|BCAP29|TMED10|VAMP7|EXOC5|TMED2|RAB10|RAB6A|NAPG|RAB2A|ACSL3|ARF4|VPS13A|SAR1B|YIPF6|SEC24A|NKD2|KDELR3|BET1|RAB6C|SPAST|LYPLA1|VAPA|GCC2|KDELR2|TRAPPC13|VAMP3|SCFD1|GOLPH3L|PREPL|BLZF1|ARL1|AP1AR|ANK1|PPP6C|TRIP11|EXOC8|SEC23A|PRKCI	knockdown		GOLT1B|GOPC|RNF139|IER3IP1|SNX3|TMED5|TMED7|RAB1A|YIPF5|RAB8B|RAB14|ERGIC2|PGAP1|SCAMP1|LMAN1|EXOC6|AP3S1|EXOC5|BCAP29|TMED10|VAMP7|TMED2|RAB10|RAB2A|RAB6A|NAPG|ACSL3|VPS13A|LYPLA1|SAR1B|ARF4|SEC24A|BET1|YIPF6|SPAST|RAB6C|TRIP11|GCC2|VAPA|TRAPPC13|SCFD1|VAMP3|AP1AR|KDELR2|GOLPH3L|ARL1|PREPL|BLZF1
GO:0045931	positive regulation of mitotic cell cycle	0.00442796	121	RDX|DYNLT3|RPS6KB1|ADAMTS1|CDC27|ESPL1|RAB11A|RB1|CUL4B|CDK1|EIF4E|AURKA|PKN2|MDM2|CDCA5|UBE2C|NKX3-1|RRM2|SASS6|RRM2B|DDX3X|LSM11|STIL|CDC6|CCNB1|ANXA1|BRCA2|CDC25C|CDC25A|PLCB1|HYAL1|HSF1|DTL|LGMN|CDT1|RRM1	overexpression	ADAMTS1|ESPL1|RRM2|AURKA|CDC7|CDCA5|UBE2C|NKX3-1|DLGAP5|DTL|STIL|CDC6|CCNB1|ANXA1|LGMN|CDC25C|BRCA2|CDC25A|RRM1
GO:0001568	blood vessel development	0.00481578	702	S1PR1|SPARC|DCN|COL3A1|GNA13|CAV1|AQP1|HOXB3|SCG2|C1GALT1|CYP1B1|ANGPT1|HMGA2|HAND2|RBPJ|NUS1|CLIC4|TNFAIP2|COL4A2|GLMN|SFRP2|SFRP1|ID1|CDH5|ITGB8|COL22A1|ADAMTS1|ACTA2|TGFBR1|COL4A1|MFGE8|E2F8|YAP1|TMED2|PTEN|DDAH1|PDCD10|MIB1|TBX3|HGF|RORA|EREG|COL1A1|COL8A1|THY1|SPRED1|TMEM100|C3|FZD8|NGFR|BMPR1A|NAA15|FGF2|SYNJ2BP|ITGAV|LAMA4|SEMA3C|APLN|NRXN3|NDNF|NOTCH3|TGFA|QKI|MDM2|PROX1|PTGS2|YWHAZ|BMPER…	overexpression	S1PR1|SPARC|DCN|COL3A1|AQP1|HOXB3|SCG2|HAND2|COL1A1|TNFAIP2|COL4A2|SFRP1|SFRP2|NGFR|CDH5|NOTCH3|ACTA2|COL22A1|HGF|ADAMTS1|MFGE8|E2F8|COL4A1|SEMA3E|ID1|COL5A1|COL8A1|TMEM100|THY1|WNT11|NRXN3|C3|TBX3|APOE|LAMA4|APLN|CREB3L1|NDNF|EMILIN1|TGFA|CAV1|CD40|HSPG2|E2F7|BRCA1|BMPER|CCL2|ROBO2|NKX3-1|PTPRB|PDGFRB|COL1A2|RHOJ|HAS2|E2F2|FOXS1|CXCR4|XBP1|GPC3|THBS1|FZD8|GATA6|FN1|ANXA1|ZFPM2|NR4A1|AGO2|ARHGAP2…
REAC:R-HSA-3000178	ECM proteoglycans	0.00492614	75	COL9A3|SPARC|DCN|COL3A1|LUM|COL4A2|ITGA7|COL4A1|COL5A3|COL5A2|COL1A1|AGRN|ITGA9|ITGAV|LAMA4	overexpression	COL9A3|SPARC|DCN|COL3A1|COL5A3|COL1A1|ITGA7|COL4A2|AGRN|COL4A1|COL5A1|COL5A2|ITGA9|LAMA4|LUM|ITGA2|HSPG2|COL6A3|COL1A2
REAC:R-HSA-5653656	Vesicle-mediated transport	0.00502643	662	SPARC|GJA1|COL3A1|COPS2|SCOC|VAMP4|CAPZA1|MAN2A1|CNIH1|RAB1A|TMED7|RHOQ|RAB8B|COL4A2|RAB14|CHMP2B|VTA1|RAB18|LMAN1|AP1S2|AP3S1|EXOC6|LNPEP|TMED10|VAMP7|RAB11A|EXOC5|ARRB1|COL4A1|STXBP3|TMED2|KIF2C|CAPZA2|RAB21|RAB10|TBC1D8B|DNM3|ARPC5|NAA30|TBC1D15|RAB6A|EREG|COL1A1|NAPG|KIF18B|RAB30|CHM|CHML|RALA|SYNJ2|ARF4|GALNT1|KIF18A|SCARB2|SAR1B|YIPF6|DENND6A|KIF20B|SEC24A|SPTBN2|ACTR2|KDELR3|TGFA|PICALM|BE…	knockdown		GJA1|SCOC|VAMP4|COPS2|MAN2A1|CAPZA1|CNIH1|TMED7|RAB1A|RAB8B|RHOQ|CHMP2B|RAB14|RAB18|LNPEP|VTA1|AP1S2|LMAN1|EXOC6|AP3S1|EXOC5|KIF20B|RAB11A|TMED10|VAMP7|STXBP3|CHML|TMED2|EREG|RAB21|KIF18A|RAB10|NAA30|CAPZA2|TBC1D15|RAB6A|ARPC5|RALA|NAPG|TBC1D8B|RAB30|CHM|GALNT1|SCARB2|DENND6A|SAR1B|KIF11|ACTR2|CENPE|ARF4|SEC24A|BET1|YIPF6|PICALM|TRIP11|YWHAZ|GCC2|TRAPPC13|DCTN4|BLOC1S6|PIK3C2A|SCFD1|VAMP3|ACTR3|D…
REAC:R-HSA-8873719	RAB geranylgeranylation	0.00545274	64	RAB1A|RAB8B|RAB14|RAB18|RAB11A|RAB21|RAB10|RAB6A|RAB2A|RAB30|CHM|CHML|RAB3B	knockdown		RAB1A|RAB8B|RAB14|RAB18|RAB11A|CHML|RAB21|RAB10|RAB2A|RAB6A|RAB30|CHM
GO:0045859	regulation of protein kinase activity	0.00570278	656	CAV1|RGS2|SLC8A1|SOCS4|ANGPT1|GNAQ|HMGA2|DAB1|KIT|BMPR1B|SFRP2|SFRP1|PAQR3|SOCS5|MOB1B|MMD|RICTOR|CCNG1|FGF13|ZFP91|MOB1A|GHR|RB1|CEMIP|HIPK3|PTEN|PDCD10|PPP2CA|UBASH3B|TTBK1|HGF|ETAA1|CALM2|EREG|MALT1|KITLG|THY1|SPRED1|GPRC5B|OSBPL8|FZD8|BMPR1A|DRD2|FGF2|PSMD10|TAOK1|CAB39|ECT2|IBTK|DIPK2A|DBF4|CCNO|TGFA|CCDC88A|PRKAR1A|SNX6|ZNF675|CCNJ|PROX1|TLR4|SESN2|PKMYT1|JAK2|TLR3|UCHL1|TPX2|CLSPN|ADRA1A|P…	overexpression	SLC8A1|RGS2|BMPR1B|DAB1|KIT|SFRP1|SFRP2|HGF|GHR|CEMIP|THY1|WNT11|GPRC5B|DRD2|APOE|CCNA2|CBS|TGFA|CAV1|CD40|CLSPN|CD24|TTBK1|TPX2|ADRA1A|UCHL1|PTPRB|GAS6|PDGFRB|CLU|CDC6|KIF14|THBS1|FZD8|CCNB1|CENPE|ALK|CDC25C|CCNE2|INCENP|CDC25A|UBASH3B|CCNB2|TRIB1|HEG1|DIRAS3|CCNB3|AGT|LRP8|EFNA1|BMP4|TLR3|PKMYT1|PRLR|MAP3K5|CCNF|CEBPA|ECT2|PRKAR2B|ELANE|CDKN1A|EGR1|GADD45B|EPHA4|ANGPT1|MST1R|DKK1|CKS2|CDKN2C|AP…
GO:0120035	regulation of plasma membrane bounded cell projection organization	0.00580945	637	CHN1|BMP5|CAV1|PLXNC1|RGS2|PFN2|SNX3|TMEM30A|DAB1|RDX|ITGA6|RHOQ|KIT|HECW1|SFRP2|SFRP1|PAQR3|ID1|SEMA3A|FGF13|TGFBR1|YAP1|PTEN|TLX2|RAB21|FMR1|TMEM106B|PTPRD|RAP2A|NCKAP1|HGF|DNM3|THY1|AGRN|RALA|PLS1|CEP97|FAM98A|KREMEN1|TWF1|SCARB2|CDC20|SEMA3C|FEZF2|NDNF|PPP3CA|ACTR2|L1CAM|EPHA3|CAMSAP2|CCDC88A|B2M|ATG5|CRABP2|ITPKA|DAAM2|ANLN|TIAM1|SKIL|NTNG2|ARHGAP33|SEMA3F|MAP2|ACTR3|GAP43|ROBO2|EVI5L|ODF2L|…	overexpression	BMP5|RGS2|CHN1|PLXNC1|DAB1|KIT|SFRP1|HECW1|SFRP2|HGF|AGRN|SEMA3E|DNM3|ID1|EPHA7|SEMA3F|PTPRD|CDC42EP1|THY1|KREMEN1|MAP2|NTNG2|ANLN|APOE|NEGR1|NDNF|L1CAM|METRN|CRABP2|CAV1|DCC|DAAM2|TIAM1|CDC20|TLX2|ROBO2|GAP43|CEP135|NTRK1|NTN1|ITGA6|ICAM1|ENC1|TRPV4|FN1|BDNF|SEMA3G|ALK|RIPOR2|ARHGAP24|UST|PDLIM5|TENM2|FEZF2|NEDD4L|PRKD1|EFNB2|PLXNB2|SLITRK1|AGT|HES1|ITGA3|LRP8|PMP22|AUTS2|SYNE2|EFNA1|CDH4|PPFIA2…
GO:0033044	regulation of chromosome organization	0.00619754	250	NEK7|DCP2|CDCA8|CDC27|TACC3|ESPL1|SLF1|RB1|SUB1|GEN1|UCHL5|TTK|POT1|TASOR|CDC20|RIOK2|LIG4|CENPF|AURKB|ZWILCH|ZWINT|NBN|CDCA5|BIRC5|UBE2C|HASPIN|MAD2L1|XRN1|HNRNPA1|TNKS2|DHX36|ATRX|GTF2H2|ATF7IP|PHF10|BUB1|SMC5|TRIP13|SENP6|NCAPH|CDC6|ATM|CCNB1|INCENP|PIF1|TERF1|RAD21|USP44|NEK2|NUF2|BUB1B|SMARCD3|NCAPD2	overexpression	CDCA8|ESPL1|TACC3|CENPF|ZWINT|CDCA5|AURKB|BIRC5|CDC20|UBE2C|DLGAP5|HASPIN|BUB1|HNRNPD|NCAPG|TRIP13|TOP2A|NCAPH|CDC6|BUB1B|CCNB1|NEK2|CENPE|NCAPD2|INCENP|NDC80|SMC2|SPC24|MAD2L1|MCM2|PIF1|NUF2|DPF3
GO:0007264	small GTPase mediated signal transduction	0.00719376	507	RAP1B|LPAR6|CHN1|COL3A1|GNA13|ARHGEF28|PLEKHG4B|DAB1|RDX|RHOQ|NRAS|RAB18|RAPGEF6|CDC42SE2|SDCBP|ARRB1|RB1|RAB21|RAP2A|NCKAP1|RHOD|ARHGAP12|ARHGAP29|RRAS2|RAB30|KITLG|RALGPS2|RAP1GAP2|CHM|CHML|RALA|NGFR|G3BP2|FGF2|SYNJ2BP|ITGAV|ECT2|STARD8|RASA4B|ARHGAP5|SPATA13|CCDC88A|ARHGAP18|RAB6C|ERBIN|DEF6|RHOT1|CD2AP|PSD3|KRAS|ARHGAP27|RASA2|TIAM1|FOXM1|KBTBD6|ARHGAP33|ADRA1A|RABL3|GPR35|RAP2C|YWHAQ|ARHGAP2…	overexpression|knockdown	COL3A1|CHN1|PLEKHG4B|DAB1|ARHGEF28|ARHGEF17|NGFR|ARRB1|CDC42EP1|APOE|RAP1GAP2|STARD8|PSD3|CCNA2|SPATA13|TIAM1|ARHGAP20|FOXM1|ADRA1A|PLEKHG3|ABCA1|PDGFRB|COL1A2|NTRK1|RHOJ|NTN1|ARHGAP11A|RGL3|KIF14|IQGAP3|ARHGAP6|STMN3|RIPOR2|ELMO1|ARHGAP24|SSX2IP|DEF6|MCF2L|PRKD1|RUNDC3A|FGD5|NOTCH1|HEG1|DENND3|DIRAS3|ITGA3|DGKI|STARD13|AUTS2|OPHN1|ARHGAP18|ECT2|ADGRG1|CAVIN4	RAP1B|GNA13|LPAR6|RDX|RHOQ|NRAS|ECT2|RAB18|RAPGEF6|KITLG|CDC42SE2|SDCBP|ARHGAP29|CHML|SSX2IP|FGF2|RALGPS2|RB1|RAB21|ARHGAP12|NCKAP1|RAP2A|RRAS2|RALA|RAB30|CHM|G3BP2|SYNJ2BP|RASA4B|ARHGAP5|KRAS|ARHGAP27|ERBIN|CD2AP|RHOT1|RAB6C|ITGAV|CCDC88A|RASA2|GPR35|KBTBD6|RABL3|SCAI|RHOD|YWHAQ|RAP2C|SOS2|CCNA2|CDKN1A|ARHGEF17|SOS1|DOCK6|SHOC2|RAB33B|ARHGAP11A|KIF14|ABI2|SYDE1|CDC42EP1|RIPOR1|RRAGC|ARHGAP39|TAX…
GO:0060537	muscle tissue development	0.00753628	405	CHRNA1|S1PR1|GJA1|COL3A1|BMP5|CAV1|RGS2|SLC8A1|COPS2	overexpression	CHRNA1|S1PR1|BMP5|COL3A1|SLC8A1|RGS2|ITGA7|ELN|SORBS2|BTG2|TBX3|MSX1|CENPF|CAV1|ADRA1A|PDGFRB|TENM4|IGSF8|MYORG|GATA6|RIPOR2|ZFPM2|NR4A1|GJC1|AKAP6|PDLIM5|EFNB2|CAV2|NOG|NOTCH1|HEG1|SOX6|KCNK2|TBX18|TLL2|AGT|HIVEP3|CACNA1G|HOXD9|SGCD|BMP4|RGS4|DNER|MYH7|EGR1|MYH15|POU4F1|MEGF10|CSRP1|XK|NUPR1|VGLL4
REAC:R-HSA-2467813	Separation of Sister Chromatids	0.00766738	188	CENPQ|SGO2|UBE2E1|CDCA8|XPO1|PPP1CC|CDC27|ESPL1|ITGB3BP|SKA2|KIF2C|PPP2CA|PSMA1|STAG2|UBE2D1|PSMD10|TAOK1|KIF18A|CDC20|PPP2R5E|PSMD12|CENPF|AURKB|ZWILCH|CENPK|B9D2|ZWINT|CDCA5|BIRC5|UBE2C|MAD2L1|CENPH|MAPRE1|BUB1|UBE2S|PSMC6|INCENP|PPP2R5C|PSMA2|RAD21|NUF2|BUB1B|PDS5B	overexpression|knockdown	CDCA8|KIF2C|ESPL1|CENPU|CENPF|ZWINT|CDCA5|AURKB|BIRC5|CDC20|UBE2C|BUB1|BUB1B|CENPE|INCENP|ERCC6L|NDC80|SGO1|CENPA|SPC24|PDS5A|CENPI|MAD2L1|NUF2|KNL1|SKA1|KNTC1|CENPN|DSN1|PLK1|TUBB6|PTTG1	CENPQ|SGO2|UBE2E1|XPO1|PPP1CC|CDC27|MAD2L1|SKA2|ITGB3BP|KIF18A|PSMA1|PPP2CA|UBE2D1|STAG2|TAOK1|CENPK|NUF2|PSMD10|ZWILCH|PPP2R5E|CENPE|PSMD12|CENPH
REAC:R-HSA-1474290	Collagen formation	0.00776052	89	COL9A3|COL3A1|PLOD2|P4HA1|ITGA6|COL4A2|COL22A1|COL26A1|COL4A1|COL5A3|COL5A2|COL1A1|COL8A1|LOXL3|TLL1|COL6A3|LOX|COL5A1|P3H2|PCOLCE2|COL1A2|COL25A1|PLEC|P4HA2|PLOD1|COL6A1|COL9A2|SERPINH1	overexpression	COL9A3|COL3A1|COL5A3|COL26A1|COL25A1|COL1A1|COL4A2|COL22A1|TLL1|COL4A1|COL5A1|COL5A2|LOXL3|COL8A1|P4HA1|COL23A1|COL6A3|COL1A2|P3H2|PCOLCE2|ITGA6|SERPINH1|COL6A1|P4HA2|PLOD1|COL8A2|ADAMTS3|COL14A1|TLL2|COL21A1|PXDN|P4HB|COL4A6|COL16A1|LOXL1|COL2A1
GO:0033045	regulation of sister chromatid segregation	0.00803986	105	CDCA8|CDC27|TACC3|ESPL1|RB1|GEN1|TTK|CDC20|RIOK2|CENPF|AURKB|ZWILCH|ZWINT|BIRC5|UBE2C|HASPIN|MAD2L1|PHF10|BUB1|TRIP13|CDC6|ATM|CCNB1|INCENP|RAD21|USP44|NUF2|BUB1B|SMARCD3	overexpression	CDCA8|ESPL1|TACC3|CENPF|ZWINT|AURKB|BIRC5|CDC20|UBE2C|DLGAP5|HASPIN|BUB1|TRIP13|CDC6|BUB1B|CCNB1|CENPE|INCENP|NDC80|SPC24|MAD2L1|NUF2|DPF3
GO:0051668	localization within membrane	0.00826878	670	CPE|CAV1|TM9SF3|GPC6|SRP9|VAMP4|GOPC|SNX3|PID1|TRAM1|MMGT1|LRRC4|SLC5A3|RDX|NECTIN3|RHOQ|RAB8B|ARL5B|RAB14|TM9SF2|ARL6IP1|ARL6|RAPGEF6|ARL5A|SDCBP|FGF13|EXOC6|RAB11A|SSR1|EXOC5|TOMM20|TMED2|CEMIP|CMTM6|RAB10|SSR3|RAP2A|SEC62|RAB6A|THY1|STX7|AGRN|NDC1|CHM|SRP19|ITGA4|RALA|ZDHHC21|PLS1|RAB3B|APPL1|ACSL3	knockdown		TM9SF3|SRP9|VAMP4|GOPC|TRAM1|SNX3|SLC5A3|NECTIN3|MMGT1|RDX|ARL5B|RAB8B|RHOQ|RAB14|RAPGEF6|ARL6IP1|ARL6|SDCBP|ARL5A|EXOC6|EXOC5|NDC1|RAB11A|TM9SF2|SLC7A11|SSR1|TOMM20|TMED2|FGF13|STX7|CMTM6|RAB10|SEC62|RAP2A|SSR3|RAB6A|RALA|ZDHHC21|SRP19|CHM|PLS1|ITGA4|ACSL3|APPL1|ZDHHC20|SYNJ2BP|LYPLA1|SNX4|PIGW|SGTB|EFR3A|CAV1|IFT80|PICALM|ACAP2|LIN7C|CCDC88A|ZDHHC2|ARL6IP5|BAG4|ATAD1|VAMP3|SH3GLB1|EPHA3|GPC6|KI…
GO:0061448	connective tissue development	0.00845567	275	COL3A1|BMP5|GDF6|TBL1XR1|HOXB3|SMAD5|HMGA2|HAND2|ARRDC3|EFEMP1|BMPR1B|SFRP2|ITGB8|ACTA2|TGFBR1|MBOAT2|GHR|RB1|LNPK|PGRMC2|PTHLH|MGP|COL1A1|BMPR1A|FGFR3|FGF2|SATB2|SULF2|ZMPSTE24|ID4|STC1|IFT80|GLI2|CHST11|PTH1R|ZEB1|ATF2|PLAAT3|LOX|COL5A1|PUM2|PIK3CA|TRIP11|XBP1|BMPR2|PRRX1|HIF1A|NKX3-2|TRPV4|RFLNA|TAPT1	overexpression	BMP5|COL3A1|GDF6|HOXB3|BMPR1B|HAND2|COL1A1|SFRP2|EFEMP1|STC1|ACTA2|GHR|COL5A1|PTH1R|MGP|PTHLH|WNT11|MSX1|SULF2
GO:0071604	transforming growth factor beta production	0.00877913	41	COL3A1|LUM|FBLN1|ITGB8|SMAD4|CD46|ATP6AP2|BMPR1A|ITGAV|CD2AP|PTGS2|ATF2|HIF1A|THBS1|GATA6|FN1	combined
REAC:R-HSA-199991	Membrane Trafficking	0.00969272	624	GJA1|COPS2|SCOC|VAMP4|CAPZA1|MAN2A1|CNIH1|RAB1A|TMED7|RHOQ|RAB8B|RAB14|CHMP2B|VTA1|RAB18|LMAN1|AP1S2|AP3S1|EXOC6|LNPEP|TMED10|VAMP7|RAB11A|EXOC5|ARRB1|STXBP3|TMED2|KIF2C|CAPZA2|RAB21|RAB10|TBC1D8B|DNM3|ARPC5|NAA30|TBC1D15|RAB6A|EREG|NAPG|KIF18B|RAB30|CHM|CHML|RALA|SYNJ2|ARF4|GALNT1|KIF18A|SCARB2|SAR1B|YIPF6|DENND6A|KIF20B|SEC24A|SPTBN2|ACTR2|KDELR3|TGFA|PICALM|BET1|YWHAZ|GCC2|DCTN4|KDELR2|TRAPPC1…	knockdown		GJA1|SCOC|VAMP4|COPS2|MAN2A1|CAPZA1|CNIH1|TMED7|RAB1A|RAB8B|RHOQ|CHMP2B|RAB14|RAB18|LNPEP|VTA1|AP1S2|LMAN1|EXOC6|AP3S1|EXOC5|KIF20B|RAB11A|TMED10|VAMP7|STXBP3|CHML|TMED2|EREG|RAB21|KIF18A|RAB10|NAA30|CAPZA2|TBC1D15|RAB6A|ARPC5|RALA|NAPG|TBC1D8B|RAB30|CHM|GALNT1|SCARB2|DENND6A|SAR1B|KIF11|ACTR2|CENPE|ARF4|SEC24A|BET1|YIPF6|PICALM|TRIP11|YWHAZ|GCC2|TRAPPC13|DCTN4|BLOC1S6|PIK3C2A|SCFD1|VAMP3|ACTR3|D…
GO:0044839	cell cycle G2/M phase transition	0.00998274	157	CCNG1|RAB11A|FBXL3|ARPP19|CALM2|BACH1|CDK1|TAOK1|AURKA|FBXL15|CENPF|AURKB|MELK|NAE1|NBN|PKMYT1|FOXM1|CLSPN|TICRR|BRCA1|LATS1|RAD17|RRM2B|ORC1|CDC6|ATM|CCNB1|BRSK2|RAD21|CDC25C|ATAD5|BRCC3|CDC25A|PLCB1|NOP53|CCNB3|FBXL6|BARD1|DTL|FBXL17|RRM1|MRE11|CCNB2|NABP1|VPS4B	overexpression	CCNA2|MELK|AURKA|CENPF|CLSPN|CDC7|AURKB|FOXM1|BRCA1|TICRR|ORC1|DTL|CDC6|KIF14|CCNB1|CDC25C|CDC25A|NDC80|RRM1|GPR132|CCNB2|CCNB3|PKMYT1|CDK14|CDKN1A|MASTL|APP|PLK1|ATAD5|NEK10|FBXL8
GO:0000904	cell morphogenesis involved in differentiation	0.0103739	646	FAT1|CHN1|PLXNC1|DAB1|BCL11B|PPP3CB|CLIC4|HECW1|ZDHHC17|PLPPR4|BMPR1B|FEZ2|ID1|COL22A1|SLC25A46|B3GNT2|SEMA3A|FGF13|FLRT3|NECTIN1|RB1|SMAD4|PTEN|HPRT1|TLX2|RAB21|RAB10|TMEM106B|PTPRD|RAP2A|ETV1|DCX|DNM3|MYPN|THY1|ITGA4|NGFR|PLS1|DRD2|FBXO45|SLIT3|SLITRK6|SEMA3C|FEZF2|NRXN3|PPP3CA|C9orf72|ACTR2|STC1|L1CAM|NOTCH3|EPHA3|PICALM|WDR36|SPAST|PROX1|GLI2|CRABP2|ITPKA|TIAM1|SKIL|UCHL1|CREB1|MAP1S|NTNG2|AR…	overexpression	FAT1|CHN1|BMPR1B|PLXNC1|DAB1|BCL11B|PLPPR4|HECW1|NGFR|DCX|NOTCH3|NECTIN1|STC1|COL22A1|SEMA3E|DNM3|ID1|EPHA7|B4GALT6|SEMA3F|PTPRD|THY1|NRXN3|MAP2|NTNG2|DRD2|SLIT3|APOE|MYPN|EFNB1|L1CAM|METRN|CRABP2|GLI2|DCC|TIAM1|TLX2|UCHL1|SLITRK5|ROBO2|GAP43|AR|NTRK1|NTN1|FLRT3|ADCY1|FN1|BDNF|SEMA3G|FEZF1|RIPOR2|UST|PDLIM5|FEZF2|MAP1A|NEDD4L|EFNB2|NOG|PLXNB2|SLITRK1|NOTCH1|HEG1|ECE1|MAPK8IP2|PRKDC|HES1|LAMA5|LRP…
GO:0050000	chromosome localization	0.0104204	91	CENPQ|CDCA8|CHMP2B|RAB11A|KIF2C|KIF18A|ACTR2|UBE2B|CENPF|ANKRD53|AURKB|CDCA5|BIRC5|MAP1S|ACTR3|MAPRE1|SPAG5|PIBF1|CHMP5|FAM83D|ATM|CCNB1|INCENP|TERF1|KIFC1|NUF2	overexpression	CDCA8|KIF2C|CENPF|CDCA5|AURKB|BIRC5|DLGAP5|SPAG5|FAM83D|KIF14|CCNB1|CENPE|KIFC1|INCENP|NDC80
REAC:R-HSA-8948216	Collagen chain trimerization	0.0112113	44	COL9A3|COL3A1|COL4A2|COL22A1|COL26A1|COL4A1|COL5A3|COL5A2|COL1A1|COL8A1	overexpression	COL9A3|COL3A1|COL5A3|COL26A1|COL25A1|COL1A1|COL4A2|COL22A1|COL4A1|COL5A1|COL5A2|COL8A1
GO:0032990	cell part morphogenesis	0.01224	673	CHN1|PLXNC1|PID1|DAB1|BCL11B|PPP3CB|HECW1|ZDHHC17|PLPPR4|BMPR1B|FEZ2|ID1|SLC25A46|B3GNT2|SEMA3A|FGF13|FLRT3|NECTIN1|SMAD4|PTEN|HPRT1|TLX2|RAB21|RAB10|TMEM106B|PTPRD|RAP2A|ETV1|NCKAP1|DCX|DNM3|MYPN|THY1|ITGA4|CYFIP2|NGFR|DRD2|FBXO45|SLIT3|SLITRK6|TAOK1|SEMA3C|KIF20B|FEZF2|NRXN3|AURKA|PPP3CA|C9orf72|ACTR2|L1CAM|NOTCH3|EPHA3|PICALM|WDR36|SPAST|GLI2|CRABP2|ITPKA|TIAM1|SKIL|UCHL1|CREB1|MAP1S|NTNG2|ARH…	overexpression	CHN1|BMPR1B|PLXNC1|DAB1|PID1|BCL11B|PLPPR4|HECW1|NGFR|DCX|NOTCH3|NECTIN1|SEMA3E|DNM3|ID1|EPHA7|B4GALT6|SEMA3F|PTPRD|THY1|NRXN3|MAP2|NTNG2|DRD2|SLIT3|APOE|MYPN|EFNB1|AURKA|L1CAM|METRN|CRABP2|GLI2|DCC|TIAM1|TLX2|UCHL1|SGK1|SLITRK5|CYFIP2|ROBO2|GAP43|NTRK1|NTN1|CXCR4|ITGA1|FLRT3|ADCY1|FN1|BDNF|SEMA3G|FEZF1|UST|PDLIM5|FEZF2|MAP1A|NEDD4L|EFNB2|MYO16|RIMS2|NOG|PLXNB2|SLITRK1|NOTCH1|ECE1|MAPK8IP2|LAMA5|…
GO:0031344	regulation of cell projection organization	0.0131459	653	CHN1|BMP5|CAV1|PLXNC1|RGS2|PFN2|SNX3|TMEM30A|DAB1|RDX|ITGA6|RHOQ|RAB8B|KIT|HECW1|SFRP2|SFRP1|PAQR3|ID1|SEMA3A|FGF13|TGFBR1|YAP1|PTEN|TLX2|RAB21|FMR1|TMEM106B|PTPRD|RAP2A|NCKAP1|HGF|DNM3|THY1|AGRN|RALA|PLS1|CEP97|FAM98A|KREMEN1|TWF1|SCARB2|CDC20|SEMA3C|FEZF2|NDNF|PPP3CA|ACTR2|L1CAM|EPHA3|CAMSAP2|CCDC88A|B2M|ATG5|CRABP2|ITPKA|DAAM2|ANLN|TIAM1|SKIL|NTNG2|ARHGAP33|SEMA3F|MAP2|ACTR3|GAP43|ROBO2|EVI5L|…	overexpression	BMP5|RGS2|CHN1|PLXNC1|DAB1|KIT|SFRP1|HECW1|SFRP2|HGF|AGRN|SEMA3E|DNM3|ID1|EPHA7|SEMA3F|PTPRD|CDC42EP1|THY1|KREMEN1|MAP2|NTNG2|ANLN|APOE|NEGR1|ITGA2|NDNF|L1CAM|METRN|CRABP2|CAV1|DCC|DAAM2|TIAM1|CDC20|TLX2|ROBO2|GAP43|CEP135|NTRK1|NTN1|ITGA6|ICAM1|ENC1|TRPV4|FN1|BDNF|SEMA3G|ALK|RIPOR2|ARHGAP24|UST|PDLIM5|TENM2|FEZF2|NEDD4L|PRKD1|EFNB2|PLXNB2|SLITRK1|AGT|HES1|ITGA3|LRP8|PMP22|AUTS2|SYNE2|EFNA1|CDH4|…
GO:0120039	plasma membrane bounded cell projection morphogenesis	0.0133013	649	CHN1|PLXNC1|DAB1|BCL11B|PPP3CB|HECW1|ZDHHC17|PLPPR4|BMPR1B|FEZ2|ID1|SLC25A46|B3GNT2|SEMA3A|FGF13|FLRT3|NECTIN1|SMAD4|PTEN|HPRT1|TLX2|RAB21|RAB10|TMEM106B|PTPRD|RAP2A|ETV1|NCKAP1|DCX|DNM3|MYPN|THY1|ITGA4|CYFIP2|NGFR|DRD2|FBXO45|SLIT3|SLITRK6|TAOK1|SEMA3C|KIF20B|FEZF2|NRXN3|AURKA|PPP3CA|C9orf72|ACTR2|L1CAM|NOTCH3|EPHA3|PICALM|WDR36|SPAST|GLI2|CRABP2|ITPKA|TIAM1|SKIL|UCHL1|CREB1|MAP1S|NTNG2|ARHGAP33…	overexpression	CHN1|BMPR1B|PLXNC1|DAB1|BCL11B|PLPPR4|HECW1|NGFR|DCX|NOTCH3|NECTIN1|SEMA3E|DNM3|ID1|EPHA7|B4GALT6|SEMA3F|PTPRD|THY1|NRXN3|MAP2|NTNG2|DRD2|SLIT3|APOE|MYPN|EFNB1|AURKA|L1CAM|METRN|CRABP2|GLI2|DCC|TIAM1|TLX2|UCHL1|SGK1|SLITRK5|CYFIP2|ROBO2|GAP43|NTRK1|NTN1|CXCR4|ITGA1|FLRT3|ADCY1|FN1|BDNF|SEMA3G|FEZF1|UST|PDLIM5|FEZF2|MAP1A|NEDD4L|EFNB2|MYO16|RIMS2|NOG|PLXNB2|SLITRK1|NOTCH1|ECE1|MAPK8IP2|LAMA5|LRP8|…
GO:0001701	in utero embryonic development	0.0134842	406	LPAR6|COL3A1|GNA13|BMP5|MDFI|COPS2|TBL1XR1|PHF6|MBNL1|SLC30A1|MAN2A1|BMI1|ANGPT1|HAND2|RBPJ	knockdown		GNA13|LPAR6|RBPJ|TBL1XR1|PHF6|COPS2|MBNL1|BMI1|MAN2A1
GO:0071634	regulation of transforming growth factor beta production	0.0160027	38	LUM|FBLN1|ITGB8|SMAD4|CD46|ATP6AP2|BMPR1A|ITGAV|CD2AP|PTGS2|ATF2|HIF1A|THBS1|GATA6|FN1	combined
REAC:R-HSA-113510	E2F mediated regulation of DNA replication	0.0163944	22	ORC4|RB1|PPP2CA|CDK1|E2F1|ORC1|ORC5|CCNB1|ORC3|POLA2|ORC6|MCM8	combined
GO:0007019	microtubule depolymerization	0.0181427	47	FGF13|KIF2C|KIF18B|TAOK1|KIF18A|CAMSAP2|SPAST|TPX2|NCKAP5L|MAP1S|APC2|NAV3|CCSAP|CKAP2|HDGFL3|TRPV4	combined
GO:0048858	cell projection morphogenesis	0.0199872	654	CHN1|PLXNC1|DAB1|BCL11B|PPP3CB|HECW1|ZDHHC17|PLPPR4|BMPR1B|FEZ2|ID1|SLC25A46|B3GNT2|SEMA3A|FGF13|FLRT3|NECTIN1|SMAD4|PTEN|HPRT1|TLX2|RAB21|RAB10|TMEM106B|PTPRD|RAP2A|ETV1|NCKAP1|DCX|DNM3|MYPN|THY1|ITGA4|CYFIP2|NGFR|DRD2|FBXO45|SLIT3|SLITRK6|TAOK1|SEMA3C|KIF20B|FEZF2|NRXN3|AURKA|PPP3CA|C9orf72|ACTR2|L1CAM|NOTCH3|EPHA3|PICALM|WDR36|SPAST|GLI2|CRABP2|ITPKA|TIAM1|SKIL|UCHL1|CREB1|MAP1S|NTNG2|ARHGAP33…	overexpression	CHN1|BMPR1B|PLXNC1|DAB1|BCL11B|PLPPR4|HECW1|NGFR|DCX|NOTCH3|NECTIN1|SEMA3E|DNM3|ID1|EPHA7|B4GALT6|SEMA3F|PTPRD|THY1|NRXN3|MAP2|NTNG2|DRD2|SLIT3|APOE|MYPN|EFNB1|AURKA|L1CAM|METRN|CRABP2|GLI2|DCC|TIAM1|TLX2|UCHL1|SGK1|SLITRK5|CYFIP2|ROBO2|GAP43|NTRK1|NTN1|CXCR4|ITGA1|FLRT3|ADCY1|FN1|BDNF|SEMA3G|FEZF1|UST|PDLIM5|FEZF2|MAP1A|NEDD4L|EFNB2|MYO16|RIMS2|NOG|PLXNB2|SLITRK1|NOTCH1|ECE1|MAPK8IP2|LAMA5|LRP8|…
REAC:R-HSA-9648025	EML4 and NUDC in mitotic spindle formation	0.0200656	115	CENPQ|NEK7|SGO2|CDCA8|XPO1|PPP1CC|ITGB3BP|SKA2|KIF2C|PPP2CA|TAOK1|KIF18A|CDC20|PPP2R5E|CENPF|AURKB|ZWILCH|CENPK|B9D2|ZWINT|BIRC5|MAD2L1|CENPH|MAPRE1|BUB1|INCENP|PPP2R5C|NUF2|BUB1B|BUB3|TUBB3|CENPA|SPC24|CENPU|EML4	overexpression|knockdown	CDCA8|KIF2C|CENPU|CENPF|ZWINT|AURKB|BIRC5|CDC20|BUB1|BUB1B|CENPE|INCENP|ERCC6L|NDC80|SGO1|CENPA|SPC24|CENPI|MAD2L1|NUF2|KNL1|SKA1|KNTC1|CENPN|DSN1|PLK1|TUBB6	CENPQ|SGO2|NEK7|XPO1|PPP1CC|MAD2L1|SKA2|ITGB3BP|KIF18A|PPP2CA|TAOK1|CENPK|NUF2|ZWILCH|PPP2R5E|CENPE|CENPH|B9D2|MAPRE1|KNL1|PPP2R5C|SGO1|CENPC|BUB3|ERCC6L|PPP2R5B|EML4|TUBA4A|CENPU|TUBB3|NUP43|KNTC1|PPP2CB|PPP2R5A|SPC25|PPP2R1A|MIS12
REAC:R-HSA-5663220	RHO GTPases Activate Formins	0.022313	136	PFN2|CENPQ|SGO2|CDCA8|XPO1|PPP1CC|ITGB3BP|SKA2|KIF2C|PPP2CA|RHOD|TAOK1|KIF18A|CDC20|PPP2R5E|CENPF|AURKB|ZWILCH|CENPK|B9D2|ZWINT|BIRC5|MAD2L1|CENPH|MAPRE1|FMNL2|BUB1|SCAI|INCENP|PPP2R5C|NUF2|BUB1B|ITGB1|BUB3|TUBB3|CENPA|SPC24|CENPU|FMNL1	overexpression|knockdown	CDCA8|KIF2C|CENPU|CENPF|ZWINT|AURKB|BIRC5|CDC20|BUB1|BUB1B|CENPE|INCENP|ERCC6L|NDC80|SGO1|CENPA|SPC24|CENPI|MAD2L1|NUF2|KNL1|SKA1|KNTC1|CENPN|DSN1|PLK1|RHOD|TUBB6	CENPQ|SGO2|PFN2|XPO1|PPP1CC|MAD2L1|SKA2|ITGB3BP|KIF18A|PPP2CA|TAOK1|CENPK|NUF2|ZWILCH|PPP2R5E|CENPE|CENPH|SCAI|RHOD|B9D2|MAPRE1|KNL1|FMNL2|PPP2R5C|SGO1|CENPC|BUB3|ERCC6L|PPP2R5B|FMNL1|CDC42|TUBA4A|CENPU|TUBB3|NUP43|KNTC1|DVL1|PPP2CB|PPP2R5A|SPC25|PPP2R1A|MIS12|DIAPH3|KIF2A|NSL1|PAFAH1B1|RANGAP1|ITGB1
GO:0008654	phospholipid biosynthetic process	0.0226265	258	IDI1|SOCS4|SLC44A5|SERINC1|NUS1|SLC30A5|PGAP1|SOCS5|ETNK1|PIGF|MBOAT2|CHPT1|PTEN|ORMDL1|PI4K2B|SELENOI|AGPAT5|IMPA1|SAMD8|MTMR6|ACSL3|PIGK|SYNJ2|FGF2|LCLAT1|FAR1|SLC44A1|PIGW|SGMS2|CEPT1|EFR3A|PIGA|VAPA|PIGN|ITPKA|PIGB|IPMK|ABHD8|PLAAT3|PLPP1|PIK3C2A|PIK3CA|XBP1|PITPNM1|ATM|GGPS1|HMGCS1|HEXB|SPTLC1|SACM1L|PLA2G4A|SGMS1|SOCS6|INPP4B|GPAT3	knockdown		IDI1|SOCS4|SERINC1|NUS1|PGAP1|SOCS5|ETNK1|SLC30A5|PIGF|CHPT1|MBOAT2|PI4K2B|PTEN|FGF2|SELENOI|IMPA1|AGPAT5|ORMDL1|SAMD8|MTMR6|ACSL3|LCLAT1|FAR1|PIGK|PIGW|SGMS2|IPMK|SLC44A1|EFR3A|CEPT1|PIGA|VAPA|PIGB|PIK3C2A|PIGN|ABHD8|SLC44A5
GO:0001525	angiogenesis	0.0244522	525	S1PR1|SPARC|DCN|GNA13|CAV1|AQP1|HOXB3|SCG2|C1GALT1|CYP1B1|ANGPT1|HMGA2|HAND2|RBPJ|NUS1|CLIC4|TNFAIP2|COL4A2|SFRP2|SFRP1|ID1|CDH5|ITGB8|COL22A1|ADAMTS1|TGFBR1|COL4A1|MFGE8|E2F8|PTEN|DDAH1|PDCD10|HGF|RORA|EREG|COL8A1|THY1|SPRED1|TMEM100|C3|FZD8|NGFR|NAA15|FGF2|SYNJ2BP|ITGAV	overexpression	S1PR1|SPARC|DCN|AQP1|HOXB3|SCG2|HAND2|TNFAIP2|COL4A2|SFRP1|SFRP2|NGFR|CDH5|NOTCH3|COL22A1|HGF|ADAMTS1|MFGE8|E2F8|COL4A1|SEMA3E|ID1|COL8A1|TMEM100|THY1|NRXN3|C3|APLN|CREB3L1|NDNF|EMILIN1|TGFA|CAV1|CD40|HSPG2|E2F7|BRCA1|BMPER|CCL2|PTPRB|PDGFRB|RHOJ|E2F2|CXCR4|XBP1|THBS1|FZD8|GATA6|FN1|ANXA1|NR4A1|AGO2|ARHGAP24|HOXA7|PRKD1|EFNB2|COL8A2|NOTCH1|AGT|STARD13|EFNA1|HK2|BMP4|F3|ADGRB1|TLR3|HIPK2|ADGRG1|SA…
GO:0051303	establishment of chromosome localization	0.0262859	84	CENPQ|CDCA8|CHMP2B|RAB11A|KIF2C|KIF18A|UBE2B|CENPF|ANKRD53|AURKB|CDCA5|BIRC5|MAP1S|MAPRE1|SPAG5|PIBF1|CHMP5|FAM83D|ATM|CCNB1|INCENP|TERF1|KIFC1|NUF2	overexpression	CDCA8|KIF2C|CENPF|CDCA5|AURKB|BIRC5|SPAG5|FAM83D|KIF14|CCNB1|CENPE|KIFC1|INCENP|NDC80
GO:0001649	osteoblast differentiation	0.0264279	228	IL6ST|SMAD5|IGFBP3|HAND2|BMPR1B|SFRP2|SFRP1|CDK6|LGR4|BCAP29|ITGA11|YAP1|SMAD4|PTHLH|HGF|ASF1A|COL1A1|RRAS2|CBFB|BMPR1A|FGF2|SUCO|SATB2|ID3|SYNCRIP|TNFAIP6|ID4|PPP3CA|IFT80|FIGNL1|GLI2|ALPL|TMEM64|PTH1R	overexpression	BMPR1B|IGFBP3|HAND2|COL1A1|SFRP1|SFRP2|HGF|ITGA11|PTH1R|PTHLH|WNT11|ALPL|CREB3L1|RORB|GLI2
GO:0051225	spindle assembly	0.0281554	126	NEK7|CDCA8|CHMP2B|RAB11A|STAG2|HAUS3|CEP97|CDC20|AURKA|HAUS6|ASPM|AURKB|BIRC5|TPX2|SASS6|CCSAP|MAPRE1|KIF15|MAP9|SPAG5|PIBF1|CHMP5|KIF4A|STIL|SENP6|MYBL2|INCENP|KIFC1|MZT1|NEK2|RIPOR2|LSM14A|CCDC61	overexpression	CDCA8|AURKA|AURKB|BIRC5|CDC20|TPX2|KIF15|SPAG5|STIL|KIF4A|KIF11|NEK2|MYBL2|KIFC1|RIPOR2|INCENP|NDC80
GO:0051216	cartilage development	0.0292167	204	COL3A1|BMP5|GDF6|HOXB3|SMAD5|HMGA2|HAND2|EFEMP1|BMPR1B|SFRP2|ITGB8|TGFBR1|MBOAT2|GHR|RB1|LNPK|PTHLH|MGP|COL1A1|BMPR1A|FGFR3|FGF2|SATB2|SULF2|ZMPSTE24|STC1|IFT80|GLI2|CHST11|PTH1R|ZEB1|ATF2|TRIP11|BMPR2|PRRX1|HIF1A|NKX3-2|TRPV4|RFLNA|TAPT1	overexpression	BMP5|COL3A1|GDF6|HOXB3|BMPR1B|HAND2|COL1A1|SFRP2|EFEMP1|STC1|GHR|PTH1R|MGP|PTHLH|WNT11|MSX1|SULF2
GO:0030199	collagen fibril organization	0.0321649	64	COL3A1|LUM|CYP1B1|P4HA1|SFRP2|TGFBR1|RB1|COL5A3|COL5A2|COL1A1|LOXL3|MMP11	overexpression	COL3A1|COL5A3|COL1A1|SFRP2|TLL1|COL5A1|COL5A2|MMP11|LOXL3|LUM|EMILIN1|P4HA1|COL1A2|SERPINH1|DPT|ADAMTS3|COL14A1|TLL2|P3H4|FKBP10|FMOD|PXDN|AEBP1|CYP1B1|LOXL1|COL2A1
GO:0006270	DNA replication initiation	0.0321817	38	ORC4|PURA|CDC45|MCM4|NBN|TICRR|ORC1|ORC5|CDC6|MCM10|NOC3L|LRWD1|ORC3|POLA2|ORC6	overexpression	CDC45|MCM4|TICRR|ORC1|CDC6|MCM10|CCNE2|ORC6|POLA2|MCM2|MCM5|PRIM1
GO:0090307	mitotic spindle assembly	0.038806	74	CDCA8|CHMP2B|RAB11A|STAG2|CEP97|CDC20|AURKB|BIRC5|TPX2|CCSAP|KIF15|MAP9|PIBF1|CHMP5|KIF4A|MYBL2|INCENP|KIFC1|MZT1|NEK2|RIPOR2|LSM14A|CCDC61	overexpression	CDCA8|AURKB|BIRC5|CDC20|TPX2|KIF15|KIF4A|KIF11|NEK2|MYBL2|KIFC1|RIPOR2|INCENP
GO:0050680	negative regulation of epithelial cell proliferation	0.040542	140	SPARC|CAV1|SCG2|SFRP2|SFRP1|CDK6|TGFBR1|RB1|PTEN|PDCD10|EREG|NGFR|DRD2|SYNJ2BP|CAV2|B2M|IFT80|CCL2|ZEB1|ATF2|NKX3-1|AR|KLF9|CD109|CDKN1C|IFT74|CDC73|THBS1|MEF2C|BRCA2|GPC3|RIDA|EAF2|LIMS2|STAT1|PPARG|WNT5A|ATOH8|AIMP1|APOE	overexpression	SPARC|SCG2|SFRP1|SFRP2|NGFR|DRD2|APOE|CAV1|CCL2|NKX3-1|AR|GPC3|THBS1|LIMS2|BRCA2|EFNB2|CAV2|EAF2|NOTCH1|BMP4|NUPR1|B4GALT1|B2M|NLRC3|PPARG|VDR|ROBO1|MCC
REAC:R-HSA-9006936	Signaling by TGFB family members	0.0406378	116	UBE2D3|PPP1CB|SMAD5|BMPR1B|XPO1|PPP1CC|USP15|ITGB8|TGFBR1|SMAD4|UCHL5|FST|UBE2D1|BMPR1A|ITGAV|CCNC|SKIL|ZFYVE16|CCNT2|TRIM33|SMURF2|CDK8|BMPR2|ACVR2A|FKBP1A|NOG|ITGB1|NEDD4L|PPM1A|CCNT1|LTBP4|WWTR1|PPP1R15A|AMH	knockdown		UBE2D3|SMAD5|PPP1CB|ITGB8|XPO1|PPP1CC|USP15|TGFBR1|SMAD4|UCHL5|UBE2D1|BMPR1A|CCNC|SKIL|ITGAV|ZFYVE16|TRIM33|CCNT2|SMURF2|BMPR2|CDK8|ACVR2A|FKBP1A|AMH|PPM1A|CCNT1|LTBP4|WWTR1|STUB1|LTBP3|SMAD2|PPP1R15A
GO:0008608	attachment of spindle microtubules to kinetochore	0.0421198	43	CDCA8|RB1|KIF2C|ECT2|AURKB|BIRC5|MAPRE1|SPAG5|CCNB1|INCENP|NEK2|NUF2|KNSTRN|BUB3|CDT1|SPC24|ABRAXAS2|EML4	overexpression|knockdown	CDCA8|KIF2C|AURKB|BIRC5|SPAG5|CCNB1|NEK2|CENPE|KNSTRN|INCENP|NDC80|SGO1|SPC24|NUF2|KNL1|ECT2	ECT2|RB1|NUF2|CENPE|MAPRE1|KNL1|SGO1|CENPC|ABRAXAS1|ABRAXAS2|BUB3|EML4|CDC42|ZNF207|APC|RMDN1|SPC25|MIS12|CDT1
GO:0071363	cellular response to growth factor stimulus	0.0428385	673	DCN|COL3A1|BMP5|CAV1|GDF6|UBE2D3|SMAD5|RBPJ|RDX|VCAM1|NUS1|COL4A2|RAB14|ZDHHC17|BMPR1B|SFRP2|SFRP1|DKK3|CHURC1|ID1|CDH5|USP15|ITGB8|RPS6KB1|ZEB2|SDCBP|TGFBR1|FLRT3|LIMS1|SMAD4|FGF7|HGF|CTDSPL2|COL1A1|FST|SPRED1|UBE2D1|TMEM100|CYFIP2|NGFR|BMPR1A|FGFR3|APPL1|FGF2|SULF2|XIAP|CAV2|APLN|SLC4A7|TNFAIP6|NDNF|WNT10A|BRMS1L|FBXL15|SNX6|FRS2|TLR4|CHST11|PTPN12|E2F1|FGF5|ACAP2|BMPER|YES1|SKIL|CREB1|CCL2|ZEB…	overexpression	DCN|BMP5|COL3A1|GDF6|BMPR1B|COL1A1|COL4A2|SFRP1|VCAM1|SFRP2|NGFR|DKK3|CDH5|HGF|ID1|FST|NFATC1|ZEB2|FGF12|TMEM100|WNT10A|MSX1|SULF2|CCNA2|APLN|CREB3L1|NDNF|EMILIN1|CAV1|CHST11|VASN|BMPER|CCL2|CYFIP2|GAS6|SHCBP1|E2F1|PDGFRB|COL1A2|NTRK1|HAS2|TNFAIP6|XBP1|FGF7|GPC3|THBS1|LRIT3|FLRT3|GATA6|BDNF|ANXA1|KNSTRN|LGMN|GAS1|HHIP|SMAD9|HTRA3|NR4A1|LEFTY2|SOSTDC1|DDIT4|PRKD1|CAV2|NOG|ADAMTS3|FOLR1|NOTCH1|ADAM…
