# Supplementary material for: Directional integration and pathway enrichment analysis for multi-omics data
Source: Nat Commun. 2024 Jul 7;15:5690. doi: 10.1038/s41467-024-49986-4 (PMC11227559; doi:10.1038/s41467-024-49986-4)
Supplement: Supplementary file 8 — Supplementary Data 5 [file 41467_2024_49986_MOESM8_ESM.xlsx]

## Sheet: Supplementary Data 5
cancer_type	abbreviation	sample_count	project
Ovarian Serous Cystadenocarcinoma	OV	169	TCGA
Pancreatic Ductal Adenocarcinoma	PAAD	137	CPTAC-3
Lung Adenocarcinoma	LUAD	111	CPTAC-3
Lung Squamous Cell Carcinoma	LUSC	110	CPTAC-3
Renal Cell Carcinoma	Renal	110	CPTAC-3
Head and Neck Squamous Cell Carcinoma	HNSC	108	CPTAC-3
Breast Invasive Carcinoma	BREAST	105	TCGA
Glioblastoma	GBM	100	CPTAC-3
Uterine Corpus Endometrial Carcinoma	UCEC	100	CPTAC-3
Colorectal Adenocarcinoma	CRC	90	TCGA
