# Supplementary material for: Directional integration and pathway enrichment analysis for multi-omics data
Source: Nat Commun. 2024 Jul 7;15:5690. doi: 10.1038/s41467-024-49986-4 (PMC11227559; doi:10.1038/s41467-024-49986-4)
Supplement: Supplementary file 9 — Supplementary Data 6 [file 41467_2024_49986_MOESM9_ESM.xlsx]

## Sheet: Supplementary Data 6
gene	rna_Pvalue	protein_Pvalue	rna_log2HR	protein_log2HR	Brown_Pvalue	DPM_Pvalue
ACTN4	5.73e-05	8.24e-07	1.55315	1.42792	5.39e-09	5.39e-09
PPIL1	0.00127684	0.00011993	-1.16942	-1.11936	6.18e-06	6.18e-06
NELFE	0.0144755	1.62e-05	-0.912069	-1.26301	8.91e-06	8.91e-06
LUZP1	3.25e-05	0.0412912	1.58308	0.579138	3.99e-05	3.99e-05
ITGB2	4.58e-05	0.1328	1.64721	0.422158	0.0001447	0.0001447
MED20	2.57e-05	0.244514	-1.59504	-0.327982	0.000148772	0.000148772
SLK	0.00878741	0.000732982	0.957149	0.974016	0.000151786	0.000151786
CACYBP	0.00262296	0.00251058	-1.10082	-0.846931	0.000154662	0.000154662
ADARB1	0.00541108	0.00133811	1.01137	1.04908	0.000167621	0.000167621
TRAPPC2	0.000348083	0.0240584	-1.30799	-0.6957	0.000189611	0.000189611
FKBP3	0.0264648	0.0003311	-0.810582	-1.04972	0.000197028	0.000197028
KRT3	0.00133226	0.00789321	1.19489	0.772288	0.000229917	0.000229917
ACTN2	0.913469	1.26e-05	0.0394935	1.27235	0.000247716	0.000247716
TRAPPC10	4.71e-05	0.254889	1.52123	0.331741	0.000257237	0.000257237
PPFIBP1	0.00755102	0.00164244	0.972225	0.88734	0.00026433	0.00026433
B4GAT1	3.7e-05	0.35369	-1.63148	-0.34062	0.000276596	0.000276596
SORL1	0.0217081	0.000605467	0.860376	0.992585	0.00027762	0.00027762
SPOCK2	0.0194889	0.00071554	0.865857	1.02201	0.000291852	0.000291852
ISG20	0.000891537	0.016662	-1.23869	-0.717304	0.000307844	0.000307844
KRT13	0.135303	0.000111324	0.53568	1.11442	0.000311472	0.000311472
PPP1R12A	0.000668931	0.0226199	1.25214	0.643438	0.000312671	0.000312671
SLC9A1	2.84e-05	0.680549	1.68732	0.123308	0.000384355	0.000384355
MORF4L1	0.000240007	0.0839788	-1.35988	-0.503273	0.000398172	0.000398172
DUSP12	0.00932859	0.00226521	-0.964823	-0.916478	0.000414343	0.000414343
EIF2B1	0.0686832	0.000309456	-0.666582	-1.04553	0.000416376	0.000416376
JMJD6	0.0017246	0.0128574	-1.14991	-0.704161	0.000431487	0.000431487
AAK1	0.000618749	0.0371156	1.31981	0.601711	0.000444412	0.000444412
EIF2B4	0.00383257	0.0065761	-1.06155	-0.762812	0.000480575	0.000480575
KRT15	0.0619112	0.000410402	0.682923	1.00593	0.000483861	0.000483861
APOBR	0.000487853	0.0521604	1.38824	0.584264	0.000484471	0.000484471
PIEZO1	0.00821645	0.00318965	0.975801	0.955396	0.000496625	0.000496625
MICU2	0.0658187	0.000433294	0.674247	1.03845	0.000533184	0.000533184
MMUT	0.02009	0.00150307	-0.850043	-0.88775	0.000559413	0.000559413
UGT2B15	3.21e-05		-1.69633		0.000589156	0.000589156
PSMA5	0.0111165	0.00302518	-0.924992	-0.846673	0.000612329	0.000612329
MTHFS	0.0356022	0.000946362	-0.766572	-0.955752	0.000613296	0.000613296
LIMD2	0.0110023	0.00306938	-0.924231	-0.886482	0.000614481	0.000614481
DXO	0.000238638	0.1482	-1.38464	-0.600433	0.000638755	0.000638755
TRAPPC4	0.0114684	0.00324536	-0.914271	-0.862378	0.000666706	0.000666706
FAM8A1	0.000581403	0.0651242	-1.27286	-0.700098	0.000676368	0.000676368
ZMYM2	2.63e-05	0.680607	1.67831	-0.114071	0.000360101	0.000687666
XRCC6	0.0381324	0.00103017	-0.739817	-0.936284	0.000697563	0.000697563
TMC4	0.0550477	0.000785193	0.704764	1.04345	0.000755722	0.000755722
ITGAM	0.000271891	0.164513	1.43585	0.388388	0.000777717	0.000777717
CNNM2	0.00592216	0.00835435	0.981106	0.835768	0.00084621	0.00084621
PODN	0.0015651	0.0343117	1.21807	0.631894	0.000906243	0.000906243
SRGAP1	0.000199198	0.275409	1.42336	0.30475	0.000922572	0.000922572
SLC22A18	0.000662612	0.0859183	1.28972	0.566535	0.000951573	0.000951573
ANPEP	0.00711023	0.0083812	1.0232	0.740289	0.000988603	0.000988603
PDIA6	0.00764296	0.00784289	-0.969243	-0.750703	0.00099346	0.00099346
MRPL11	9.46e-05	0.648236	-1.47228	-0.127031	0.00101293	0.00101293
KRT1	0.808622	8.05e-05	0.0870318	1.1079	0.00106386	0.00106386
NAXE	0.00107736	0.062046	-1.20767	-0.519687	0.00108811	0.00108811
SERPINI2	0.000238501	0.287798	-1.45417	-0.310096	0.00111242	0.00111242
FOSL2	0.00118765	0.0578974	1.23317	0.646739	0.00111407	0.00111407
PEX19	0.00701774	0.00988412	-1.03365	-0.744368	0.0011222	0.0011222
CRYAB	0.119404	0.000610803	0.572848	1.02279	0.00117015	0.00117015
HIF1AN	0.000176295	0.431148	1.37559	0.225009	0.00121116	0.00121116
TIAM1	0.002565	0.033716	1.11357	0.895683	0.00134866	0.00134866
C10orf76	0.0370133	0.002446	0.752554	0.879492	0.00140107	0.00140107
NCDN	0.000138623	0.683844	1.41445	0.117752	0.00145574	0.00145574
TAF6L	0.000689285	0.139049	-1.32565	-0.419608	0.00146912	0.00146912
OGA	0.00136993	0.0704983	1.15812	0.500131	0.00147846	0.00147846
VSIG4	0.00831667	0.0123233	1.02341	0.702087	0.00155332	0.00155332
GPRC5C	0.000659392	0.157167	-1.23283	-0.404767	0.00156774	0.00156774
TMEM56	0.000104823		-1.4604		0.00158267	0.00158267
BAIAP2	0.126291	0.000835067	0.543403	0.944328	0.00159068	0.00159068
AASDHPPT	0.00221158	0.0482379	-1.15904	-0.551511	0.00160596	0.00160596
POLR1C	0.000165796	0.657778	-1.43155	-0.123131	0.00163561	0.00163561
PSMB4	0.0114052	0.0102173	-1.01175	-0.732656	0.00172818	0.00172818
UFC1	0.0707834	0.00165756	-0.665728	-0.912916	0.00173799	0.00173799
CALHM2	0.00167883	0.0703801	1.14895	0.735801	0.00174817	0.00174817
TGOLN2	0.00152863	0.0804112	1.16249	0.486775	0.00180646	0.00180646
RARS2	0.0171321	0.00721103	-0.868671	-0.787586	0.00181403	0.00181403
MRPL55	0.000554816	0.226825	-1.26522	-0.351133	0.00184209	0.00184209
GPM6B	0.0933916	0.0013595	-0.607543	-1.64754	0.00185567	0.00185567
DCUN1D3	0.0271883	0.00492415	0.818373	1.05547	0.00193909	0.00193909
RTKN	0.0158109	0.00920545	0.874921	0.731772	0.00207813	0.00207813
GSE1	0.017685	0.00869522	0.859637	1.10381	0.00217498	0.00217498
SEC22B	0.0604611	0.00260273	-0.687551	-0.867747	0.00221692	0.00221692
GPRIN3	0.000197276	0.816226	1.49166	0.0884161	0.00225949	0.00225949
KRT75	0.00261683	0.0621335	1.14118	0.517651	0.00227771	0.00227771
SLFN5	0.00204185	0.08247	1.17086	0.495854	0.00234471	0.00234471
COX7A2	0.00648912	0.0262723	-0.99352	-0.631782	0.00236879	0.00236879
MUC16	0.0111284	0.0157012	0.999568	0.677789	0.00241747	0.00241747
SIRPA	0.00367537	0.0481969	1.08662	0.561325	0.00244503	0.00244503
WWTR1	0.000385424	0.460357	1.31233	0.220071	0.00244835	0.00244835
PGAP3	0.000179128		1.44297		0.00246767	0.00246767
TTI2	0.000957427	0.19394	-1.22811	-0.445414	0.00254208	0.00254208
SARS	0.00896015	0.020861	-0.960654	-0.64657	0.00255603	0.00255603
NFAM1	0.000194961		1.5012		0.00264656	0.00264656
NUP85	0.0045735	0.0447299	-1.04094	-0.565419	0.00275384	0.00275384
ULK1	0.000207863		1.39448		0.00279035	0.00279035
ELP3	0.00114167	0.184791	-1.19626	-0.367636	0.00282473	0.00282473
SAA1	0.0184583	0.0115586	0.858824	0.717054	0.00285103	0.00285103
AHDC1	0.00163095	0.130888	1.14932	0.427845	0.00285234	0.00285234
ALYREF	0.00107124	0.210051	-1.19878	-0.347783	0.00297899	0.00297899
MNT	0.0198888	0.0114926	0.88405	1.26594	0.00301776	0.00301776
SH3PXD2A	0.0216139	0.0110302	0.826786	0.749443	0.00312436	0.00312436
SNX13	0.365527	0.000692255	-0.331091	-1.34345	0.00328151	0.00328151
NT5C2	0.0242684	0.0104976	0.820242	0.72182	0.00329989	0.00329989
CLEC5A	0.00173725	0.154901	1.2131	0.629048	0.00345207	0.00345207
LSR	0.00055435	0.487083	1.30061	0.193187	0.0034617	0.0034617
ROCK1	0.0899798	0.00300903	0.602851	0.825147	0.00346948	0.00346948
KLK6	0.0136214	0.0202989	0.896032	0.657153	0.00352995	0.00352995
SELENOH	0.00560746	0.0512177	-1.01271	-0.556288	0.00364196	0.00364196
CD163	0.0307613	0.00961252	0.83519	0.731958	0.00373027	0.00373027
NIPSNAP2	0.0335279	0.00890164	-0.804004	-0.732973	0.00375887	0.00375887
DUS1L	0.00301677	0.0995614	-1.11003	-0.480745	0.00377853	0.00377853
ANO6	0.0052213	0.0582264	1.00646	0.535629	0.00381636	0.00381636
BOD1	0.0120518	0.0253166	-0.91056	-0.653856	0.00382762	0.00382762
SRP68	0.00060056	0.510423	-1.25939	-0.183976	0.00384236	0.00384236
EIF2B3	0.998681	0.000308141	0.000592652	-1.03535	0.00385466	0.00386303
HIST2H2AC	0.000312299		-1.34923		0.00390157	0.00390157
MRPL58	0.000200232	0.625916	-1.36828	0.136675	0.00183579	0.00397943
CSF1R	0.00341896	0.0936145	1.13881	0.70644	0.00398108	0.00398108
PPL	0.0219752	0.0146293	0.829388	0.701762	0.00399555	0.00399555
NDUFB1	0.00215781	0.149549	-1.11491	-0.422637	0.00400796	0.00400796
LPIN3	0.000753957	0.431864	1.26567	0.343666	0.00403761	0.00403761
HSD17B10	0.000840366	0.402222	-1.26242	-0.232271	0.00416348	0.00416348
PGAM1	0.313555	0.00109212	0.357591	0.913696	0.00420815	0.00420815
ABCB10	0.000560748	0.615146	-1.33731	-0.139212	0.00423338	0.00423338
CNNM4	0.00137999	0.251019	1.15882	0.320321	0.00424809	0.00424809
PHF20	0.000350346		1.32292		0.00428772	0.00428772
RBMS1	0.0049496	0.0715912	1.02691	0.503657	0.00432786	0.00432786
PDIA4	0.0986285	0.00360788	-0.597322	-0.828262	0.0043428	0.0043428
NFAT5	0.00828893	0.0438439	0.973249	0.782312	0.00441851	0.00441851
HSPH1	0.0675361	0.00542284	0.68184	0.787573	0.00444659	0.00444659
TOMM70	0.0181803	0.0202109	0.846455	0.66808	0.00445855	0.00445855
UNC13D	0.0152296	0.0245414	0.886427	0.646261	0.00452128	0.00452128
NDUFAF3	0.00373431	0.101565	-1.05613	-0.472579	0.00457594	0.00457594
AKAP12	0.00947874	0.0408531	0.947232	0.590455	0.00465448	0.00465448
CDK4	0.00182844	0.212355	-1.16658	-0.34676	0.00466475	0.00466475
TRIM8	0.000388769		1.29034		0.00466958	0.00466958
FMNL1	0.00384158	0.104043	1.1014	0.460113	0.00477677	0.00477677
DIAPH1	0.00376997	0.108011	1.06843	0.459926	0.00485013	0.00485013
WDR11	0.00175206	0.239453	1.15427	0.3257	0.0049701	0.0049701
SRSF3	0.001903	0.221066	-1.17327	-0.343018	0.00498128	0.00498128
POLB	0.0315834	0.0135288	-0.781634	-0.711554	0.00504509	0.00504509
SDSL	0.0430003	0.0099522	-0.745229	-0.738983	0.00505151	0.00505151
CENPX	0.000432111		-1.31496		0.00509168	0.00509168
NDUFAF2	0.000475525	0.91871	-1.27579	-0.0285313	0.0051375	0.0051375
PLEKHO2	0.0194248	0.0226973	0.917092	0.643246	0.00517616	0.00517616
WDR45	0.877371	0.000504366	-0.0554997	-1.24781	0.00519176	0.00519176
HIBCH	0.00929999	0.0484371	-0.949211	-0.549244	0.0052679	0.0052679
KATNAL1	0.0058188	0.0774768	1.01209	0.606907	0.00527132	0.00527132
GRB7	0.00373345	0.121029	1.08955	0.438436	0.0052812	0.0052812
UGT2A3	0.000453294		-2.16759		0.00529494	0.00529494
ATG9A	0.0012382	0.371948	1.1792	0.247821	0.00536408	0.00536408
CYTH4	0.00152941	0.30192	1.23019	0.354367	0.00537566	0.00537566
AFAP1	0.0103351	0.0450886	0.955167	0.681674	0.00541592	0.00541592
D2HGDH	0.000914658	0.510018	1.22121	0.186481	0.00542065	0.00542065
ASPSCR1	0.00218835	0.214288	-1.13474	-0.34531	0.00544386	0.00544386
ITIH5	0.0957229	0.0049071	0.607222	0.834945	0.00545131	0.00545131
MRPS12	0.36328	0.00130795	0.323079	0.913032	0.00550276	0.00550276
ATRAID	0.0258141	0.0185628	-0.818151	-0.794242	0.00554086	0.00554086
DOCK9	0.0449446	0.010742	0.776053	0.720476	0.00557498	0.00557498
KRT19	0.0818122	0.00597875	0.629386	0.773507	0.0056347	0.0056347
FHL1	0.165307	0.00296369	0.497667	0.845016	0.00564209	0.00564209
ACAT2	0.00501504	0.0984678	-1.03643	-0.462153	0.00567874	0.00567874
EIF2B2	0.00206492	0.239315	-1.10955	-0.32496	0.005682	0.005682
TMEM223	0.00166124	0.300819	-1.15234	-0.304478	0.00573421	0.00573421
PCDHB7	0.000501145		-1.33621		0.00574745	0.00574745
CCKAR	0.000501369		-1.53704		0.00574954	0.00574954
PTPRG	0.0193757	0.0261384	0.840872	0.636931	0.00579707	0.00579707
SUMO2	0.0035783	0.146128	-1.06248	-0.405317	0.00595022	0.00595022
NEMF	0.0039108	0.133931	1.09871	0.429084	0.00595849	0.00595849
SOGA1	0.00913499	0.0576057	0.929356	0.54283	0.00598121	0.00598121
TEAD1	0.000181186	0.330494	1.3789	-0.281334	0.0009926	0.00618443
TP53	0.00343869	0.163928	1.07598	0.40551	0.00632638	0.00632638
LDAH	0.0011822	0.481441	-1.22169	-0.199796	0.00637632	0.00637632
CDC40	0.331559	0.00172019	-0.356988	-0.895269	0.00638712	0.00638712
STAB1	0.00383591	0.148778	1.12985	0.405837	0.00639035	0.00639035
RPS6KC1	0.117793	0.00491911	0.556731	1.82642	0.00646998	0.00646998
SNX30	0.0318527	0.0182057	0.790432	0.710069	0.0064742	0.0064742
C11orf58	0.0107505	0.055277	-0.931869	-0.537672	0.00660452	0.00660452
ADAMTS16	0.563696	0.000339462	0.209753	-1.45864	0.00260605	0.00667641
INPP5F	0.0238802	0.0252891	0.822592	0.788311	0.00669175	0.00669175
GAPDHS	0.0160061	0.0380965	0.877604	0.590325	0.00674466	0.00674466
SF3B5	0.0561271	0.0108751	-0.720788	-0.709175	0.00675017	0.00675017
SAMD4B	0.0093731	0.0651431	0.933191	0.516619	0.00675202	0.00675202
ZNF146	0.00541011	0.114733	1.02111	0.542903	0.00684308	0.00684308
HBB	0.000486384	0.778677	-1.274	0.0781765	0.0045706	0.00687814
IL1R1	0.00893602	0.0709325	0.969311	0.936029	0.00696072	0.00696072
OSCAR	0.00064035		1.32603		0.00701872	0.00701872
TRIM68	0.00132812	0.489313	1.17016	0.343826	0.00710348	0.00710348
TMTC1	0.0018737	0.349772	1.13735	0.578177	0.00715236	0.00715236
PSMC5	0.0240113	0.0275383	-0.836332	-0.626773	0.00720439	0.00720439
MBOAT7	0.0255759	0.0261533	0.82773	0.631016	0.00727221	0.00727221
RETSAT	0.00950066	0.0705674	0.9676	0.510707	0.00728586	0.00728586
FCGR2B	0.00907992	0.0754523	1.01981	0.50389	0.00741518	0.00741518
TXNDC17	0.0685845	0.0100587	-0.656248	-0.72432	0.00745715	0.00745715
SMC1B	0.170158	0.00405925	0.503719	1.26183	0.00746453	0.00746453
ERC1	0.00271289	0.255215	1.11415	0.317169	0.00747908	0.00747908
CAMK2B	0.038407	0.0180303	0.753907	0.676958	0.00748013	0.00748013
REST	0.00177494	0.39482	1.15843	0.274367	0.00755284	0.00755284
MAGED2	0.0385684	0.0182609	-0.787778	-0.662096	0.0075836	0.0075836
CDCP1	0.00133744	0.527742	1.23037	0.176881	0.00759696	0.00759696
APBB1IP	0.00390234	0.182209	1.12063	0.378185	0.00764258	0.00764258
PAAF1	0.0871378	0.00817823	-0.61064	-0.773818	0.00765649	0.00765649
CES2	0.534395	0.00134387	0.229041	1.06558	0.00770468	0.00770468
MATK	0.000724432		1.3256		0.00775933	0.00775933
ACOT13	0.0208658	0.0348819	-0.834825	-0.604571	0.00778895	0.00778895
UBE2G2	0.00259733	0.280563	1.10617	0.303178	0.00779656	0.00779656
SCD5	0.0110172	0.0667943	0.93034	0.528902	0.00785881	0.00785881
EHD2	0.0256199	0.0287658	0.801727	0.610711	0.00786829	0.00786829
PBK	0.00388511	0.190208	-1.06255	-0.388974	0.00788565	0.00788565
SNRPC	0.00278548	0.266033	-1.10477	-0.311988	0.00790342	0.00790342
PDZD8	0.000224903	0.296855	1.33577	-0.362666	0.00108699	0.00804678
MAIP1	0.00306729	0.249693	-1.092	-0.322477	0.00811793	0.00811793
ADGRE2	0.000776008		1.32649		0.00820495	0.00820495
ENO2	0.0150388	0.0526445	0.880719	0.535632	0.0083394	0.0083394
MICU1	0.362539	0.00218714	0.330117	0.868561	0.00834978	0.00834978
FGD2	0.00129938	0.615288	1.22052	0.201421	0.00840584	0.00840584
STEAP4	0.00283916	0.283064	1.12743	0.51329	0.00844141	0.00844141
B4GALT5	0.000804684		1.22785		0.00845009	0.00845009
FBXL2	0.616271	0.00132018	0.18281	1.07751	0.00852584	0.00852584
GNAQ	0.124373	0.00656099	0.566146	0.768914	0.00854643	0.00854643
ACTN3	0.578974	0.00141319	0.201574	0.906639	0.00856504	0.00856504
FRK	0.000122275	0.147602	1.48485	-0.511591	0.000362793	0.00865157
NET1	0.000828709		1.2499		0.00865411	0.00865411
SARS2	0.17254	0.00484852	0.487786	0.790572	0.00872052	0.00872052
HIST1H4G		0.000840497		-0.968757	0.00875377	0.00875377
TMEM201	0.110849	0.00758812	0.56744	0.741061	0.00875918	0.00875918
RIN2	0.00898978	0.0938879	0.994417	0.558626	0.00878359	0.00878359
GSTP1	0.0667944	0.0126959	-0.682703	-0.698224	0.00881719	0.00881719
TBCE	0.00158926	0.535016	-1.18631	-0.171993	0.00883626	0.00883626
S100A7A	0.00320161	0.267134	1.0844	0.52924	0.00887818	0.00887818
PPIL3	0.104238	0.00821413	-0.587944	-0.735932	0.00888629	0.00888629
ABCC1	0.0240685	0.0358348	0.824268	0.588828	0.00893892	0.00893892
GAS1	0.00393466	0.220009	1.06781	0.589325	0.00896553	0.00896553
COLGALT1	0.00118049	0.743112	1.30317	0.0911607	0.00906253	0.00906253
GLO1	0.0363012	0.024268	-0.775494	-0.636175	0.00909369	0.00909369
MRPL38	0.00386062	0.231561	-1.07469	-0.332981	0.00920231	0.00920231
PXDN	0.00154243	0.579888	1.2211	0.156051	0.00920621	0.00920621
KIAA1522	0.0011527	0.789259	1.23451	0.0747079	0.00933388	0.00933388
ADCY7	0.0151955	0.0602199	0.88176	0.717566	0.00937776	0.00937776
MED19	0.00190945	0.483575	-1.17973	-0.217905	0.00944649	0.00944649
CACHD1	0.0440602	0.0215806	0.76163	0.77656	0.00967337	0.00967337
ORM1	0.24661	0.00387688	0.413672	0.823341	0.00971642	0.00971642
APH1A	0.000956337		-1.27384		0.00971855	0.00971855
TLDC1	0.00588623	0.163286	1.0066	0.394892	0.00975802	0.00975802
HOPX	0.417774	0.00231758	0.289206	1.00824	0.00981613	0.00981613
TMEM119	0.139599	0.00694659	0.536296	0.874473	0.00982852	0.00982852
DHRS4L2	0.0269256	0.0362624	-0.788839	-0.592354	0.00988301	0.00988301
SNX17	0.000453044	0.4619	-1.39193	0.204464	0.00280583	0.00991935
N4BP1	0.00402483	0.246195	1.08557	0.334982	0.0100016	0.0100016
IDUA	0.00272255	0.365302	1.10365	0.250561	0.0100314	0.0100314
USF1	0.00232254	0.429255	-1.09913	-0.229615	0.010051	0.010051
KLC4	0.253132	0.00396077	-0.414389	-0.818103	0.010097	0.010097
THBD	0.00277261	0.364717	1.11737	0.57458	0.0101671	0.0101671
LYPLA1	0.054118	0.0187052	-0.720628	-0.665717	0.0101758	0.0101758
PPP4C	0.0590182	0.017252	-0.672007	-0.680065	0.0102236	0.0102236
CORO2A	0.00274708	0.374213	1.11011	0.260207	0.0103031	0.0103031
ACAT1	0.00161489	0.637353	-1.16353	-0.130971	0.0103134	0.0103134
SAA4	0.0650879	0.0158457	0.682438	0.688774	0.0103304	0.0103304
KLK10	0.0107778	0.09656	0.920726	0.479033	0.010406	0.010406
COX16	0.00104234		-1.19101		0.0104192	0.0104192
PRPH	0.293505	0.00355143	0.374677	0.830246	0.0104194	0.0104194
RPL27A	0.0131016	0.0817532	-0.915194	-0.485807	0.0106507	0.0106507
ANKRD54	0.0109845	0.0976031	-0.936497	-0.500512	0.0106589	0.0106589
FNTA	0.0042805	0.251721	-1.0554	-0.317874	0.0107021	0.0107021
H2BC5	0.518575	0.00208457	-0.234758	-0.876935	0.0107302	0.0107302
RIN3	0.022133	0.0493821	0.869236	0.599624	0.010826	0.010826
SLC26A11	0.00110345		-1.2136		0.0109097	0.0109097
MUC21	0.00110965		1.20694		0.0109591	0.0109591
THOC6	0.00749235	0.148354	-0.982052	-0.403782	0.010974	0.010974
GPRC5A	0.15615	0.00715148	0.50876	0.928251	0.0110153	0.0110153
ATP1A3	0.00147111	0.763461	1.20989	0.0840238	0.0110665	0.0110665
AGR2	0.0638807	0.0176633	-0.672953	-0.685676	0.0111078	0.0111078
VPS9D1	0.00113552		1.22601		0.0111648	0.0111648
GNL1	0.921076	0.00104821	0.0355515	-0.940578	0.00979368	0.0111847
ADD2	0.0896928	0.0127891	0.614467	0.702322	0.0112565	0.0112565
PIR	0.093382	0.0123064	-0.610549	-0.705282	0.0112731	0.0112731
DNPH1	0.0131836	0.0881613	-0.896836	-0.474289	0.0113766	0.0113766
MRPL2	0.00204641	0.569932	-1.14478	-0.163967	0.0114084	0.0114084
CASZ1	0.00356667	0.327442	1.057	0.312282	0.0114207	0.0114207
PPOX	0.00631248	0.185368	-1.04427	-0.369431	0.0114385	0.0114385
DDX56	0.00402102	0.29373	-1.08715	-0.293911	0.0115248	0.0115248
ITPKB	0.539327	0.00219929	0.224313	0.949455	0.0115644	0.0115644
DPH5	0.0812934	0.0146165	-0.626603	-0.688575	0.0115808	0.0115808
LRRFIP1	0.0290307	0.040961	0.799829	0.581544	0.0115879	0.0115879
GNG13	0.00119253		1.16691		0.0116146	0.0116146
PPP1R12B	0.0221265	0.0542887	0.813034	0.558178	0.0116828	0.0116828
EEF1E1	0.00166968	0.720269	-1.1782	-0.0994433	0.0116938	0.0116938
FDX1	0.074053	0.0162755	-0.641512	-0.683361	0.0117144	0.0117144
ZNF76	0.0202659	0.059944	-0.835528	-0.670371	0.0117893	0.0117893
STRN	0.0016833	0.724583	1.14685	0.0983283	0.0118273	0.0118273
NUBP2	0.00255307	0.477996	-1.13593	-0.20046	0.0118326	0.0118326
STAC2	0.0012264		1.21809		0.0118798	0.0118798
COTL1	0.00369199	0.333332	1.10667	0.270867	0.011913	0.011913
SUPT4H1	0.00156817	0.786256	-1.17922	-0.0773824	0.0119311	0.0119311
MYADM	0.0352722	0.0353983	0.790207	0.587073	0.0120525	0.0120525
SERPINA3	0.701531	0.000878103	-0.136183	0.947763	0.00680082	0.0120767
ITIH4	0.0549073	0.0228725	0.692288	0.645281	0.0121091	0.0121091
TFB2M	0.0302071	0.041699	-0.776385	-0.567129	0.0121382	0.0121382
STAT2	0.000968334	0.768292	1.29971	-0.081889	0.00792882	0.0121441
EIF4G3	0.00105408	0.832221	1.20842	-0.0587385	0.00906251	0.0121923
EAF1	0.730274	0.00174655	0.122715	1.302	0.012261	0.012261
MAP4K2	0.00831591	0.15514	0.972161	0.46916	0.0123744	0.0123744
CLIC1	0.050049	0.0258326	-0.703725	-0.622403	0.0123958	0.0123958
ILDR2	0.00129492		1.15498		0.0124114	0.0124114
KRT76		0.00131432		0.930492	0.0125608	0.0125608
USP11	0.0363019	0.036516	-0.771958	-0.59064	0.0126475	0.0126475
PIGH	0.00132717		-1.22755		0.0126595	0.0126595
PIGC	0.00133132		-1.22628		0.0126914	0.0126914
CPSF7	0.915965	0.00146176	-0.0374485	-0.89898	0.0127497	0.0127497
SRPX	0.821528	0.00163417	0.0805282	0.987498	0.0127772	0.0127772
KLHL14	0.00466769	0.288613	1.01196	0.30462	0.0128126	0.0128126
FAM120A	0.101117	0.0133954	0.602982	0.709837	0.0128688	0.0128688
ATN1	0.00222192	0.61582	1.1336	0.218926	0.0129742	0.0129742
TMCO3	0.478111	0.00287493	0.255236	1.00056	0.0130217	0.0130217
AKAP11	0.00332291	0.413717	1.08252	0.253279	0.0130233	0.0130233
DNAJC13	0.00688358	0.201173	0.988111	0.364224	0.0130997	0.0130997
GAL3ST4	0.00363896	0.387457	1.14472	0.374858	0.0132906	0.0132906
TMA7	0.00135329	0.95351	-1.19479	0.0161599	0.0123763	0.0133612
HP	0.15833	0.00898341	0.514564	0.743598	0.0133845	0.0133845
SLC35B2	0.0028122	0.508121	-1.1077	-0.183617	0.0134344	0.0134344
LSM2	0.00360008	0.397402	-1.0565	-0.236866	0.0134475	0.0134475
RASGRP4	0.00143721		1.24938		0.0134968	0.0134968
PFDN6	0.00748508	0.192334	-0.982301	-0.364536	0.0135151	0.0135151
ATAD3B	0.00910591	0.158169	0.957227	0.392402	0.0135199	0.0135199
P2RY12	0.00144578		1.20493		0.0135614	0.0135614
MOSPD2	0.142407	0.0102824	-0.524293	-0.774261	0.0137007	0.0137007
PRPSAP1	0.00658512	0.22353	-0.997801	-0.350669	0.0137584	0.0137584
TMEM30B	0.954369	0.00141565	-0.0204269	1.18771	0.0128424	0.0138436
SBNO2	0.00398541	0.372946	1.08353	0.262767	0.0138662	0.0138662
FUK	0.728509	0.00204956	0.135728	0.883756	0.013917	0.013917
PRCP	0.00164718	0.910182	-1.16287	-0.0314279	0.0139626	0.0139626
NLRP3	0.00150225		1.20788		0.0139852	0.0139852
SUFU	0.00212264	0.708772	1.10082	0.158188	0.0140017	0.0140017
UBE2O	0.0286057	0.0526946	-0.815207	-0.545601	0.0140234	0.0140234
DYNC1LI2	0.0570284	0.0267426	0.686739	0.632698	0.0141556	0.0141556
SVIL	0.00691948	0.221047	0.980187	0.342265	0.0141886	0.0141886
GDPGP1	0.855476	0.00181259	-0.0653157	-0.91486	0.0143455	0.0143455
FIS1	0.00544783	0.285226	-1.04373	-0.298436	0.0143695	0.0143695
KCTD5	0.0620261	0.0251896	0.674228	0.85225	0.0144329	0.0144329
TRO	0.871454	0.0013638	0.0574544	-0.949838	0.0115829	0.0144519
GPANK1	0.0015677		-1.17799		0.0144721	0.0144721
USP54	0.0414817	0.0381873	0.724221	0.930842	0.0145932	0.0145932
CCDC102A	0.347818	0.00456561	0.334016	0.897593	0.0146222	0.0146222
NUDT8	0.00129838	0.811099	-1.16045	0.0759523	0.0105061	0.0147164
AGGF1	0.660665	0.00242444	-0.15585	-2.83492	0.0147236	0.0147236
RANGRF	0.0122797	0.130477	-0.903186	-0.6336	0.0147271	0.0147271
PLEKHA6	0.0535769	0.0300028	0.708354	0.657398	0.0147657	0.0147657
CXCL12	0.816066	0.00197757	0.0830596	1.04324	0.0148126	0.0148126
CA3	0.351341	0.00460755	0.331718	0.797326	0.0148493	0.0148493
WFS1	0.00890646	0.182988	0.972572	0.371004	0.0149298	0.0149298
MAGED1	0.171812	0.00950442	-0.495886	-0.75881	0.0149533	0.0149533
ZNF24	0.0922709	0.0178027	-0.609748	-0.694462	0.0150244	0.0150244
CHRNB3	0.00165006		-1.5684		0.0150786	0.0150786
SORD	0.0441021	0.0375682	0.735191	0.587619	0.0151282	0.0151282
PTPN2	0.00711976	0.233364	-0.996372	-0.34486	0.0151622	0.0151622
GPR179	0.00166306		1.14027		0.0151737	0.0151737
WNK1	0.00333463	0.501651	1.05715	0.196434	0.015245	0.015245
MRPL27	0.00573441	0.292201	-1.01932	-0.305393	0.0152653	0.0152653
TANC1	0.00236976	0.710787	1.14003	0.103178	0.0153295	0.0153295
HSPA8	0.00303237	0.557188	-1.15387	-0.163679	0.0153674	0.0153674
RPS6KB2	0.0201959	0.0837241	-0.85291	-0.565609	0.0153768	0.0153768
HIST4H4	0.518819	0.000879454	0.228529	-0.951339	0.00532342	0.0154075
LMTK2	0.0280843	0.0611653	0.781965	0.784628	0.0155724	0.0155724
ANXA8	0.0699212	0.0247468	0.644854	0.72207	0.0156634	0.0156634
TMEM106C	0.00173742		-1.17625		0.0157148	0.0157148
C1QBP	0.00121001	0.685461	-1.20652	0.113893	0.00866007	0.015916
RPLP0	0.0106521	0.165826	-0.954394	-0.387297	0.0159242	0.0159242
ABCE1	0.00282174	0.628023	-1.11931	-0.134335	0.0159655	0.0159655
CMAS	0.00177104	0.992486	1.14964	-0.00260491	0.0158617	0.0160543
PSMC1	0.00939449	0.190361	-0.947548	-0.371158	0.0160824	0.0160824
PTRH2	0.00456112	0.392807	-1.04151	-0.237548	0.0161061	0.0161061
MED26	0.644515	0.00278421	0.168093	1.81612	0.0161264	0.0161264
SSPO	0.00181835		1.14535		0.0162979	0.0162979
FMNL2	0.0347559	0.0523685	0.797248	0.550112	0.0163106	0.0163106
CAVIN1	0.15894	0.0114578	0.513582	0.71844	0.0163177	0.0163177
ACTN1	0.504431	0.00362155	0.238659	0.830795	0.0163587	0.0163587
ACYP2	0.134047	0.0137238	-0.619387	-0.702256	0.0164503	0.0164503
RPS25	0.044606	0.0412596	-0.725468	-0.56684	0.016456	0.016456
FTSJ1	0.0496137	0.0371389	-0.703875	-0.639297	0.0164716	0.0164716
KRT77	0.723153	0.00255057	0.158455	0.871837	0.0164848	0.0164848
C7orf55	0.0115281	0.160023	-0.933256	-0.457513	0.016487	0.016487
RPS6	0.00765928	0.243295	-0.989802	-0.32568	0.0166205	0.0166205
ATXN10	0.00358611	0.523265	-1.09252	-0.177204	0.0167133	0.0167133
SNRPE	0.00564217	0.33259	-1.01339	-0.27334	0.0167136	0.0167136
NUDT3	0.0361404	0.0520293	-0.762845	-0.540446	0.0167409	0.0167409
BCAR1	0.028064	0.0675395	0.797961	0.527912	0.0168481	0.0168481
PLOD3	0.14976	0.0127101	0.514691	0.726532	0.0169051	0.0169051
ZCCHC9	0.189185	0.010104	-0.481929	-1.79275	0.0169624	0.0169624
SLC25A17	0.0359209	0.0532849	-0.757544	-0.624451	0.0169802	0.0169802
PEAK1	0.00349856	0.548323	1.07961	0.185268	0.0170107	0.0170107
N4BP3	0.0723175	0.0265505	0.643166	0.988228	0.0170229	0.0170229
KRT7	0.100766	0.019277	0.610033	0.663099	0.0171813	0.0171813
PSMA4	0.0439703	0.0443205	-0.721402	-0.571853	0.017226	0.017226
C7ORF52	0.00196831		1.10984		0.0173638	0.0173638
GAN	0.0319202	0.0619929	0.776078	0.970903	0.0174378	0.0174378
CASP14	0.00200212		1.2438		0.0176015	0.0176015
CARS2	0.726932	0.00145578	-0.127077	0.900442	0.0105475	0.0176052
GGPS1	0.0667741	0.0300903	-0.656137	-0.614531	0.0176516	0.0176516
ITPKC	0.0626256	0.0321115	0.671365	0.699823	0.0176639	0.0176639
PABPC3	0.00201206		1.14051		0.0176713	0.0176713
CD300A	0.002107	0.956361	1.20316	0.019042	0.0176923	0.0176923
SDR39U1	0.00894946	0.225257	-0.986165	-0.33732	0.0176984	0.0176984
CYP2S1	0.0452805	0.0447583	0.730474	0.563084	0.0177737	0.0177737
SCYL3	0.0231334	0.0881006	-0.847012	-0.52015	0.0178534	0.0178534
CTR9	0.573017	0.00117533	0.201402	-0.929713	0.00731277	0.0179446
CCDC25	0.226102	0.00920215	-0.435258	-0.753013	0.0181503	0.0181503
CSF3R	0.00208519		1.17316		0.0181821	0.0181821
STK36	0.021261	0.0982987	0.833621	0.806512	0.0182151	0.0182151
PQLC1	0.0271949	0.0768969	0.80358	0.738169	0.0182239	0.0182239
ALOX5AP	0.0329328	0.0636084	0.811063	0.538041	0.0182489	0.0182489
ENSA	0.0147298	0.142663	-0.884218	-0.410507	0.0182947	0.0182947
SRSF2	0.0128174	0.165149	-0.893796	-0.392186	0.0184015	0.0184015
CD14	0.111671	0.019217	0.595191	0.665173	0.0186037	0.0186037
USP18	0.0484346	0.0444196	-0.709948	-0.650295	0.0186414	0.0186414
MSL3	0.00373185	0.576529	-1.07766	-0.265395	0.0186419	0.0186419
SAP30BP	0.0109734	0.198489	-0.942987	-0.358444	0.0188254	0.0188254
HAPLN2	0.00219016		1.12097		0.0189084	0.0189084
RASSF2	0.00316562	0.692473	1.11353	0.111347	0.0189218	0.0189218
PIGN	0.375058	0.000827988	0.31515	-1.30811	0.00388355	0.0190285
LGALSL	0.0896579	0.0246526	-0.616735	-0.631184	0.0190468	0.0190468
DGKE	0.0037012	0.608087	-1.10085	-0.350153	0.0193234	0.0193234
RTCB	0.0701666	0.0321315	-0.651927	-0.613349	0.0193501	0.0193501
SYTL4	0.132626	0.0170493	0.551053	1.1334	0.0193953	0.0193953
RFC4	0.128411	0.0176561	-0.555214	-0.685551	0.0194368	0.0194368
SP2	0.0359846	0.0634171	0.754988	0.72657	0.0195377	0.0195377
PIK3CB	0.00317364	0.73621	1.07575	0.0940182	0.0199078	0.0199078
PCYT2	0.00617985	0.37814	-0.981015	-0.243745	0.0199105	0.0199105
ZNF827	0.00285474	0.823947	1.08912	0.100617	0.0200142	0.0200142
WASHC2A	0.0273252	0.0864582	0.807537	0.477635	0.0200841	0.0200841
EXOC6B	0.14594	0.0161911	0.519667	0.672246	0.0200871	0.0200871
KRT18	0.0140977	0.168743	0.909698	0.383716	0.020195	0.020195
LAIR1	0.0439117	0.0543046	0.776498	0.615562	0.0202336	0.0202336
QKI	0.00884821	0.269817	0.945716	0.307317	0.0202524	0.0202524
RBCK1	0.0531486	0.0449658	0.696724	0.555447	0.0202692	0.0202692
CDC42BPG	0.0185986	0.128749	0.933007	0.468936	0.0203008	0.0203008
MFAP4	0.00389126	0.618804	1.10987	0.144685	0.0203909	0.0203909
GAS7	0.0365215	0.0661135	0.782818	0.589293	0.0204356	0.0204356
RBBP7	0.0548979	0.0439929	-0.713384	-0.570607	0.0204393	0.0204393
PLXNA1	0.0586619	0.0411889	0.67668	0.585394	0.0204467	0.0204467
CD84	0.00672059	0.360299	1.04753	0.293394	0.0204817	0.0204817
TNFAIP8L3	0.00879015	0.27553	0.97623	0.512461	0.0204853	0.0204853
PIK3CG	0.00244125		1.17338		0.0206151	0.0206151
PALM2AKAP2	0.00714195	0.341956	0.985234	0.287857	0.0206216	0.0206216
SEMG2	0.00244636		1.63342		0.0206494	0.0206494
PTPRM	0.213449	0.0116397	-0.448637	-0.827671	0.0209048	0.0209048
PAK3	0.0735237	0.0340654	-0.66908	-0.594625	0.0210394	0.0210394
RPS23	0.167727	0.0149764	-0.513068	-0.686494	0.0210883	0.0210883
ODC1	0.00252477		-1.12461		0.0211739	0.0211739
WIPF2	0.0246849	0.102681	0.806494	0.459467	0.0212398	0.0212398
PSMA8	0.555108	0.0014152	0.222781	-0.908054	0.00828704	0.0213379
PARP4	0.0207184	0.123335	0.854504	0.439715	0.021377	0.021377
DPYSL3	0.0541749	0.0471681	0.703639	0.564501	0.0213772	0.0213772
REL	0.00158305	0.613862	1.2019	-0.140623	0.00984525	0.0215334
CCDC9B	0.00423408	0.609241	1.03822	0.18051	0.0215382	0.0215382
FAM151A	0.00258306		1.12914		0.0215613	0.0215613
TNFSF13	0.140224	0.0184268	0.534214	1.19615	0.0215668	0.0215668
PDCD11	0.14073	0.0185111	0.551602	0.657469	0.0217072	0.0217072
ABCB8	0.00751655	0.347162	-0.990924	-0.278526	0.0217362	0.0217362
ANKRD44	0.00775853	0.337912	0.983612	0.27175	0.0218171	0.0218171
ZFPM2	0.084493	0.031067	0.625836	1.06744	0.0218386	0.0218386
ORM2	0.952413	0.00276089	0.0221628	0.851942	0.0218687	0.0218687
DRG1	0.0458	0.0575205	-0.72103	-0.539621	0.0219013	0.0219013
GRB2	0.0272976	0.0967366	-0.799886	-0.464911	0.0219424	0.0219424
SAMD12	0.170741	0.0154961	0.495529	1.05854	0.0219763	0.0219763
PPAN	0.00477581	0.555582	-1.04455	-0.164504	0.022026	0.022026
TFAP2B	0.00265801		-1.63495		0.0220567	0.0220567
SIGLEC10	0.00266191		1.16432		0.0220824	0.0220824
RRP1B	0.0274762	0.0969723	0.788933	0.464937	0.022099	0.022099
ITGA3	0.191534	0.0139189	0.481243	0.691708	0.0221089	0.0221089
EDRF1	0.462774	0.00123861	0.262131	-1.25385	0.00641316	0.0221784
SREK1IP1	0.00268108		-1.10012		0.0222086	0.0222086
CUX1	0.0979408	0.0275415	0.594739	0.614168	0.0223161	0.0223161
CUL4B	0.556131	0.00489708	-0.216817	-0.795687	0.0224865	0.0224865
ASF1A	0.0155579	0.175064	-0.902301	-0.400147	0.0224879	0.0224879
ASB9	0.00981959	0.277459	-0.944419	-0.44512	0.0224938	0.0224938
TMPPE	0.146827	0.0186921	0.531933	0.832684	0.0226246	0.0226246
CSNK1G1	0.0172059	0.160304	0.863217	0.387779	0.0227138	0.0227138
PIP5K1C	0.00407732	0.67816	1.05421	0.13009	0.0227589	0.0227589
NR4A2	0.00276966		1.11276		0.0227888	0.0227888
SNED1	0.00518825	0.536228	1.00852	0.423658	0.0228699	0.0228699
ACP1	0.0485861	0.0573077	-0.713792	-0.534991	0.0228847	0.0228847
MMAB	0.00672111	0.415008	-0.979531	-0.231691	0.022917	0.022917
IL18R1	0.00279157		1.08914		0.0229317	0.0229317
TOMM22	0.00287191	0.985016	-1.10105	-0.00532128	0.0231744	0.0231744
IFT43	0.00489039	0.57884	-1.00616	-0.248754	0.0231866	0.0231866
CELSR1	0.0381851	0.0743195	0.75886	0.507157	0.023233	0.023233
ATP9A	0.00608768	0.467256	0.988565	0.203428	0.0232758	0.0232758
ANK1	0.00041517	0.145887	-1.34656	0.404797	0.0010021	0.0232845
OCIAD2	0.080116	0.0356015	-0.655301	-0.584603	0.0233261	0.0233261
COL11A2	0.0964786	0.0295703	0.599087	0.741098	0.0233303	0.0233303
PLCB4	0.226314	0.0126368	0.434302	0.786381	0.0233755	0.0233755
ZBTB7A	0.0162318	0.179122	0.881255	0.389738	0.0236833	0.0236833
CDIPT	0.122896	0.0237368	0.553496	0.646587	0.0237457	0.0237457
CHCHD2	0.0906363	0.0322011	-0.611638	-0.595517	0.023755	0.023755
MYO6	0.324312	0.00901366	-0.370797	-0.741106	0.0237849	0.0237849
DNM1	0.00438822	0.667384	1.04827	0.119678	0.0238197	0.0238197
NCBP2	0.165234	0.0177285	-0.527656	-0.694905	0.0238243	0.0238243
P4HA1	0.0847514	0.0346169	0.639139	0.591585	0.0238532	0.0238532
CEP131	0.459018	0.00642283	-0.269929	-0.797122	0.0239457	0.0239457
EHBP1	0.00456327	0.646801	1.01569	0.127035	0.0239671	0.0239671
MAK16	0.00807104	0.368884	-0.953385	-0.25831	0.0241326	0.0241326
MFSD11	0.227328	0.0131455	-0.428343	-0.948243	0.0242036	0.0242036
RPL36AL	0.0320897	0.093522	-0.780076	-0.468081	0.0242853	0.0242853
WDFY4	0.00828133	0.362946	0.974426	0.287605	0.0243147	0.0243147
POLR2G	0.0103097	0.292371	-0.936379	-0.304181	0.0243696	0.0243696
TGFBRAP1	0.226672	0.0133871	0.4306	0.71854	0.0244989	0.0244989
HNRNPDL	0.38732	0.00784958	-0.31552	-0.761699	0.0245362	0.0245362
ADSL	0.00266398	0.86818	-1.1166	0.0459593	0.0197473	0.024716
NIT1	0.0253815	0.121029	-0.820199	-0.431542	0.0247378	0.0247378
EIF4A2	0.0415036	0.0741419	-0.742659	-0.503249	0.0247713	0.0247713
PLCB2	0.0215424	0.142971	0.844514	0.41203	0.024789	0.024789
ZC3H7A	0.00255649	0.828974	1.10462	-0.0599878	0.0184187	0.0248144
CEP112	0.00272776	0.882591	-1.10743	0.0827914	0.020388	0.0248571
LSP1	0.0139683	0.224827	0.95188	0.342244	0.0251737	0.0251737
DDT	0.00307566	0.978705	-1.0672	0.00745032	0.0243434	0.0251871
MAPK14	0.148902	0.021124	-0.517592	-0.66266	0.0252051	0.0252051
EIF1AX	0.0316389	0.100047	-0.780385	-0.460665	0.0253316	0.0253316
NCKAP1L	0.0347248	0.0911637	0.815297	0.478085	0.0253332	0.0253332
ADPRH	0.0148144	0.213923	0.882691	0.347794	0.0253553	0.0253553
ACOT1	0.0463366	0.0688221	-0.725931	-0.513408	0.0254808	0.0254808
CD55	0.25924	0.0123502	0.4161	0.70643	0.0255609	0.0255609
SPR	0.0788792	0.0405971	0.662088	0.579918	0.0255647	0.0255647
FKBPL	0.0186056	0.172781	-0.858752	-0.573192	0.0256431	0.0256431
LYRM2	0.0461577	0.0697473	-0.712909	-0.850992	0.0256726	0.0256726
NPC2	0.0720357	0.0448779	-0.642577	-0.564587	0.0257573	0.0257573
RASAL3	0.0140178	0.231005	0.968848	0.403693	0.0257911	0.0257911
FPR1	0.0306449	0.105669	0.826648	0.719743	0.0257914	0.0257914
OLFML3	0.0632457	0.0514066	0.6927	0.548574	0.0258733	0.0258733
RILPL1	0.311676	0.0104569	0.360533	0.724947	0.0259231	0.0259231
HCLS1	0.0436813	0.0746144	0.742266	0.503765	0.0259237	0.0259237
VPS39	0.0205683	0.158686	0.82768	0.396495	0.0259529	0.0259529
PCDHB12	0.00326452		-1.09855		0.0259568	0.0259568
RASA2	0.791886	0.00416803	0.0942734	0.844861	0.0261833	0.0261833
PLB1	0.00330417		1.10083		0.0262056	0.0262056
FAM173B	0.00330558		-1.08849		0.0262144	0.0262144
APOOL	0.0136974	0.242673	0.895883	0.327075	0.0263297	0.0263297
TGFA	0.00332405		1.074		0.0263301	0.0263301
R3HCC1	0.00420672	0.790322	-1.05707	-0.100448	0.0263339	0.0263339
FAM171B	0.0033306		-1.08281		0.026371	0.026371
ZNF670	0.315187	0.0106113	-0.358409	-1.88472	0.0264583	0.0264583
C1ORF49	0.00334597		1.1565		0.0264672	0.0264672
INPP4B	0.144115	0.0233459	0.530863	0.724407	0.0265828	0.0265828
NABP2	0.168429	0.0199932	-0.500843	-0.679066	0.0266011	0.0266011
KCNAB2	0.00924698	0.364415	0.967342	0.252729	0.0266155	0.0266155
TXLNA	0.0017119	0.50719	1.1858	-0.187329	0.00898733	0.0266499
ICOSLG	0.0477716	0.0709665	0.718381	1.11651	0.026743	0.026743
DFFA	0.135011	0.0252915	0.537228	0.627897	0.0268951	0.0268951
BICDL1	0.00342128		1.08368		0.0269365	0.0269365
ITSN1	0.00860756	0.397905	0.941395	0.239215	0.0269595	0.0269595
DLG5	0.00311722	0.909406	1.07218	-0.0395932	0.023213	0.0269767
TNFRSF8	0.00345156		1.10167		0.0271245	0.0271245
CTDP1	0.0442336	0.078363	0.727675	0.499916	0.0272157	0.0272157
PRUNE2	0.0125506	0.276486	0.902165	0.326216	0.0272392	0.0272392
MRPL9	0.00120042	0.344776	-1.20991	0.267403	0.00491515	0.0273115
RABGEF1	0.306768	0.0116031	0.366037	0.725978	0.0277914	0.0277914
PRRX1	0.464737	0.00766334	0.261441	0.94506	0.0278036	0.0278036
RPS13	0.00436214	0.817486	-1.09182	-0.0639973	0.0278316	0.0278316
JPT1	0.00356608		-1.07547		0.0278322	0.0278322
ATP9B	0.126444	0.0282442	0.549899	0.642632	0.0278643	0.0278643
TANGO2	0.153901	0.0233412	0.515826	0.692405	0.027993	0.027993
PPP2CB	0.15838	0.0226969	-0.502276	-0.650764	0.0280084	0.0280084
USP36	0.107116	0.0335631	-0.576193	-0.67886	0.0280109	0.0280109
PGM5	0.0701612	0.0515763	0.66989	0.542144	0.0281552	0.0281552
NOCT	0.00368155		-1.06353		0.0285403	0.0285403
INTS9	0.0862323	0.0428522	-0.614045	-0.592155	0.0286239	0.0286239
SPATC1	0.00372246		1.10816		0.0287899	0.0287899
HELZ2	0.00746106	0.499784	1.00265	0.188073	0.0288293	0.0288293
TSEN54	0.00161092	0.431755	-1.15147	0.255508	0.00750675	0.0288426
TXN2	0.465728	0.0080256	-0.26287	-0.738824	0.028883	0.028883
VWA8	0.0149811	0.249505	0.894502	0.321323	0.0288837	0.0288837
ORC4	0.0615744	0.0608398	-0.673324	-0.525984	0.0289344	0.0289344
USP28	0.0447364	0.0838716	-0.732517	-0.488167	0.0289705	0.0289705
NAA38	0.0113516	0.330665	-0.917085	-0.312164	0.0289794	0.0289794
RBM19	0.0246332	0.1524	0.815221	0.402748	0.0289825	0.0289825
ERLEC1	0.0129261	0.290629	-0.926315	-0.293814	0.0289984	0.0289984
QTRT2	0.0062838	0.598406	0.994238	0.1457	0.02902	0.02902
HDAC4	0.0782339	0.0480702	0.634755	0.581213	0.0290228	0.0290228
CHORDC1	0.0532761	0.0708054	-0.700122	-0.515568	0.0290928	0.0290928
RCC2	0.00346981	0.919668	1.09328	-0.0282925	0.025494	0.0290968
TYW5	0.0258466	0.146216	-0.800239	-0.506254	0.0291351	0.0291351
MB21D2	0.538354	0.00702772	-0.228987	-0.839809	0.0291606	0.0291606
EED	0.0689236	0.0549746	-0.663907	-0.55917	0.0291949	0.0291949
HIST1H4A	0.00379546		-1.04816		0.0292338	0.0292338
DCST1	0.00380691		1.06803		0.0293032	0.0293032
PARN	0.00556856	0.684878	1.02342	0.112712	0.0293449	0.0293449
PIH1D1	0.00395881	0.964416	-1.06821	-0.012484	0.0293701	0.0293701
YWHAQ	0.0436067	0.0876646	-0.730607	-0.476509	0.0293993	0.0293993
KANSL1	0.0038303		1.04552		0.0294449	0.0294449
GNA14	0.0351947	0.108963	0.785796	0.455564	0.0294728	0.0294728
AGPAT3	0.00369731	0.963305	1.07881	-0.0129597	0.0278048	0.0294924
ERBB2	0.00590183	0.650829	1.00252	0.125833	0.0295101	0.0295101
LAD1	0.0319218	0.120343	0.775898	0.434773	0.0295131	0.0295131
ASNSD1	0.0379078	0.101388	-0.750563	-0.825246	0.0295241	0.0295241
KAZN	0.0888912	0.0433342	0.603353	0.70622	0.0295763	0.0295763
CHKB	0.000369699	0.0956997	-1.29629	0.477406	0.000638966	0.0296434
GAA	0.181059	0.0214215	0.479989	0.6452	0.0297365	0.0297365
FCGBP	0.0271212	0.143286	0.823345	0.421768	0.0297821	0.0297821
SERPINA5	0.612055	0.00636073	0.183837	0.780962	0.0298244	0.0298244
PRKG1	0.663405	0.00588754	0.167249	0.806996	0.029901	0.029901
SPRED3	0.00390794		1.11162		0.0299138	0.0299138
OVCA2	0.0104852	0.372725	-0.917507	-0.27598	0.0299147	0.0299147
NUMBL	0.0111328	0.351666	0.924424	0.2624	0.0299565	0.0299565
IL27RA	0.00395017		1.10128		0.0301679	0.0301679
PAWR	0.121255	0.0326044	0.563001	0.616149	0.0301876	0.0301876
INTS10	0.0921417	0.0429742	-0.599547	-0.588931	0.0302252	0.0302252
TMEM132A	0.0312571	0.127159	-0.783202	-0.487755	0.0303146	0.0303146
DAP	0.00162577	0.407491	-1.17969	0.234893	0.00721551	0.0304052
DDI2	0.0047672	0.837691	1.02704	0.0569009	0.0304276	0.0304276
YEATS4	0.0871364	0.0458852	-0.642887	-0.579033	0.0304565	0.0304565
SSH1	0.00567566	0.705257	1.01262	0.165502	0.0304836	0.0304836
LRP1	0.0263265	0.152872	0.81367	0.415525	0.0306141	0.0306141
TMEM102	0.134453	0.0299944	0.542243	0.683564	0.0306634	0.0306634
RPL26L1	0.0132698	0.304076	-0.894733	-0.285346	0.0306765	0.0306765
GIMAP1	0.0352246	0.114713	0.788408	0.449371	0.0307105	0.0307105
ORC3	0.0273047	0.148435	-0.82517	-0.407852	0.0307838	0.0307838
LASP1	0.21417	0.0189973	0.451557	0.690559	0.0308774	0.0308774
EEF1A1	0.146341	0.0278575	-0.563125	-0.625861	0.0309254	0.0309254
TBL2	0.0067751	0.602867	-0.994648	-0.145815	0.0309718	0.0309718
TRAF3IP1	0.0121257	0.337035	0.904342	0.334303	0.0309855	0.0309855
MYH14	0.0167937	0.244143	0.897455	0.330454	0.0310645	0.0310645
SOD1	0.0277657	0.147924	-0.829781	-0.408185	0.0311073	0.0311073
SSR2	0.0102084	0.403014	-0.957972	-0.33315	0.0311482	0.0311482
H1-4	0.0121468	0.340004	-0.925299	-0.270236	0.0312426	0.0312426
DOCK10	0.00873682	0.472965	1.01461	0.205151	0.0312559	0.0312559
JPH1	0.00414091		1.0742		0.0313076	0.0313076
HIVEP1	0.00389914	0.941211	1.06788	-0.0351528	0.0284692	0.0313181
FAM107B	0.0322691	0.128487	-0.770755	-0.449683	0.0313387	0.0313387
GTF2IRD1	0.300438	0.0138331	0.379744	1.39028	0.0313971	0.0313971
AKAP17A	0.803317	0.00333922	0.0916593	-0.834124	0.0222176	0.0314019
IKZF2	0.16356	0.025443	0.511864	1.16942	0.0314295	0.0314295
PSMD4	0.0586108	0.0715275	-0.701588	-0.521051	0.0316124	0.0316124
LILRA2	0.00421671		1.04736		0.031757	0.031757
OGFOD3	0.0508227	0.083058	-0.698475	-0.620488	0.0317838	0.0317838
CMKLR1	0.0042256		1.10589		0.0318096	0.0318096
PLA2G4A	0.0872377	0.0485271	-0.612034	-0.554485	0.0318557	0.0318557
FAM114A1	0.0301379	0.140741	0.77523	0.413362	0.0319044	0.0319044
PPP2R5C	0.157858	0.0271602	-0.529436	-0.633195	0.0321747	0.0321747
WDR61	0.0225955	0.190013	-0.830436	-0.368843	0.03221	0.03221
MOB3A	0.0223969	0.192178	0.840499	0.383274	0.0322734	0.0322734
ACTR6	0.14935	0.028835	-0.516337	-0.83561	0.0322869	0.0322869
ARHGAP30	0.00480082	0.900869	1.07504	0.0468954	0.0323952	0.0323952
AKAP2	0.00432591		1.06727		0.0324011	0.0324011
FECH	0.133799	0.0323401	0.544253	0.595534	0.032408	0.032408
GABRB1	0.0043356		-1.11942		0.0324581	0.0324581
UQCC2	0.0741167	0.0585912	-0.647825	-0.542023	0.0324991	0.0324991
GAB3	0.00437772		1.10373		0.0327053	0.0327053
DPY30	0.00562875	0.780311	-1.0302	-0.0782586	0.0327901	0.0327901
MRVI1	0.107068	0.0412185	0.614374	0.649808	0.032913	0.032913
RXRB	0.160525	0.0275107	-0.540045	-0.622142	0.0329305	0.0329305
COL5A3	0.922511	0.00478862	0.0346731	0.807389	0.0329387	0.0329387
CCDC80	0.014809	0.300426	0.921482	0.292571	0.0331226	0.0331226
BORCS6	0.00808338	0.553788	-0.966787	-0.180292	0.0332828	0.0332828
AOC3	0.257644	0.0174837	0.407781	0.66414	0.0334466	0.0334466
FKBP15	0.0187146	0.242009	0.855674	0.324602	0.0335893	0.0335893
RPS9	0.0159325	0.284745	-0.912052	-0.301574	0.0336336	0.0336336
RBM3	0.0172756	0.263513	-0.882727	-0.31135	0.0337245	0.0337245
POLR1H	0.00456453		-1.02806		0.0337952	0.0337952
ESYT2	0.0708862	0.0647276	0.684047	0.514735	0.0339331	0.0339331
MRC1	0.0339907	0.135892	0.788947	0.421576	0.0341113	0.0341113
WAS	0.0811353	0.056955	0.670141	0.547149	0.0341229	0.0341229
HIST2H2BF	0.450952	0.00208457	0.270285	-0.876935	0.00958436	0.0341318
SUSD2	0.0700685	0.0660793	0.651355	0.511986	0.034175	0.034175
PTPN12	0.00500056	0.92917	1.01724	0.0246873	0.0342692	0.0342692
FDX2	0.119626	0.0390389	-0.581778	-0.621319	0.034406	0.034406
MYL6	0.00576013	0.816459	-1.02291	-0.0668636	0.0345956	0.0345956
PPP1CA	0.10596	0.0446668	-0.576777	-0.571074	0.0347681	0.0347681
TRNAU1AP	0.222926	0.0212624	-0.445225	-0.7241	0.0348087	0.0348087
DIS3L2	0.0319225	0.14854	0.787929	0.406767	0.0348192	0.0348192
RARA	0.00474296		1.06833		0.0348261	0.0348261
NDE1	0.0602382	0.0788439	0.671621	0.541878	0.0348632	0.0348632
DUS2	0.537095	0.00885696	0.230301	1.36068	0.034907	0.034907
XRCC1	0.181588	0.026269	-0.48701	-0.632178	0.0349823	0.0349823
CHMP3	0.0322389	0.148544	0.778704	0.401369	0.0350899	0.0350899
TRAF7	0.0139002	0.344962	0.889997	0.39824	0.0351253	0.0351253
HIST2H2AB	0.0237931	0.201705	-0.834879	-0.362389	0.035149	0.035149
MICAL2	0.0641904	0.0752382	0.66135	0.578398	0.0353231	0.0353231
STK4	0.0165752	0.291502	0.857864	0.298466	0.0353354	0.0353354
ENO3	0.247197	0.0196621	0.428606	0.648151	0.0354996	0.0354996
MAP3K6	0.143646	0.0338904	0.532592	0.717412	0.0355442	0.0355442
CCDC18	0.00737682	0.660992	1.02513	0.161002	0.0355888	0.0355888
SPCS1	0.0498083	0.0981736	-0.717972	-0.469375	0.0356679	0.0356679
BBS2	0.120294	0.040657	0.552926	1.35916	0.0356733	0.0356733
FBLN2	0.0193391	0.252966	0.842353	0.322913	0.0356808	0.0356808
DAAM2	0.227127	0.0215693	0.438592	0.693021	0.0357199	0.0357199
DNAJB12	0.181053	0.027097	0.481331	0.632648	0.0357599	0.0357599
KANK1	0.228587	0.0215212	0.43364	0.656638	0.0358369	0.0358369
PHF21A	0.0218367	0.225328	0.83937	0.399663	0.0358422	0.0358422
TDP1	0.133646	0.0368684	-0.562781	-0.635034	0.0358816	0.0358816
COA6	0.00253162	0.511274	-1.08715	0.186932	0.012407	0.0360197
PSMD10	0.727233	0.00681143	-0.123715	-0.767677	0.0360306	0.0360306
PLIN4	0.0816981	0.0607108	0.644852	0.528351	0.0360673	0.0360673
SPI1	0.0582147	0.0853409	0.726191	0.697995	0.0361137	0.0361137
PSMA6	0.229872	0.0216367	-0.43043	-0.659104	0.0361453	0.0361453
PCYOX1	0.00813992	0.611419	0.986409	0.141875	0.0361638	0.0361638
PRDX4	0.080567	0.0617873	-0.623437	-0.527639	0.0361701	0.0361701
ELP5	0.0145138	0.343079	-0.908922	-0.31174	0.0361779	0.0361779
RRP12	0.00824937	0.604836	0.954523	0.143826	0.0362354	0.0362354
MSR1	0.0587751	0.0852449	0.700337	0.486629	0.0363533	0.0363533
METAP1D	0.152878	0.032921	0.519456	0.771022	0.0364816	0.0364816
TMEM117	0.00503385		-1.0469		0.036487	0.036487
C1orf131	0.00103865	0.205558	-1.2265	0.397679	0.00285269	0.0365947
BIRC5	0.0150861	0.33516	-0.877906	-0.398957	0.0366139	0.0366139
SCNM1	0.00506608		-1.03514		0.0366695	0.0366695
BCL7C	0.0232388	0.218387	-0.815414	-0.355509	0.0367204	0.0367204
ACOT11	0.0475613	0.106899	0.71265	0.49351	0.0367724	0.0367724
GPS1	0.00520505	0.980548	-1.02499	-0.00683189	0.0368828	0.0368828
FN3KRP	0.0177565	0.288425	-0.846855	-0.294259	0.0369823	0.0369823
SLC25A45	0.00512478		-1.08452		0.0370013	0.0370013
RBM34	0.00848796	0.609322	-0.993772	-0.142056	0.037267	0.037267
ME3	0.0532572	0.0974693	-0.708375	-0.46877	0.0373741	0.0373741
SYNCRIP	0.410261	0.0126586	-0.297245	-0.700159	0.0373876	0.0373876
INF2	0.018189	0.285834	0.889068	0.296045	0.0374197	0.0374197
NCAPH2	0.00875287	0.594739	-0.968192	-0.351001	0.037457	0.037457
RIC3	0.00521304		1.02529		0.0374984	0.0374984
SARNP	0.0174987	0.299232	-0.864672	-0.293943	0.0376284	0.0376284
ZNF554	0.00525408		1.05011		0.0377288	0.0377288
WDR55	0.00578996	0.908498	1.02588	0.0318972	0.037763	0.037763
RBM15B	0.257134	0.0204575	-0.404679	-0.669634	0.0377638	0.0377638
GPATCH8	0.013691	0.384508	0.880947	0.248809	0.0377861	0.0377861
MDP1	0.00528677		-1.05822		0.0379121	0.0379121
H3-3A	0.00529263		-1.01536		0.0379449	0.0379449
JUP	0.0258446	0.204972	0.796931	0.356493	0.0379717	0.0379717
HMBS	0.0628015	0.0844974	-0.677069	-0.485498	0.0380229	0.0380229
MSLN	0.306223	0.0173689	0.37609	0.680448	0.0380911	0.0380911
CORO1A	0.0183079	0.291341	0.88383	0.295273	0.0381755	0.0381755
EVC	0.00534885		1.02583		0.0382593	0.0382593
CNTFR	0.0131492	0.40736	0.888495	0.719657	0.0383018	0.0383018
PITRM1	0.255688	0.0209711	0.404877	0.647263	0.038333	0.038333
ERLIN1	0.0355158	0.151443	0.771165	0.400555	0.0384255	0.0384255
TNS1	0.0183829	0.292702	0.852656	0.293667	0.0384372	0.0384372
TTLL12	0.378369	0.00204181	-0.313615	0.899939	0.00817534	0.0385243
TIMM44	0.124987	0.0432858	-0.557093	-0.565121	0.0386013	0.0386013
ITGAX	0.0131162	0.413796	0.962375	0.228931	0.0386975	0.0386975
RAMAC	0.199056	0.0273037	-0.458841	-0.623712	0.0387393	0.0387393
WDR74	0.123379	0.0440998	-0.551272	-0.597284	0.0387729	0.0387729
DNAJB2	0.0143573	0.378978	0.87748	0.25042	0.0387734	0.0387734
TOMM6	0.00544622		-1.02448		0.0388019	0.0388019
ANAPC11	0.00545553		-1.00321		0.0388537	0.0388537
PAEP	0.0233476	0.234414	0.830025	0.82354	0.0389508	0.0389508
PEAK3	0.0054908		1.07486		0.0390495	0.0390495
PSMA2	0.053993	0.101701	-0.701634	-0.459537	0.0390514	0.0390514
KLK11	0.149119	0.0368357	0.520364	0.936852	0.0390611	0.0390611
HECW1	0.00549321		0.993596		0.0390629	0.0390629
TAF4	0.214749	0.0256812	0.444504	0.683345	0.0391837	0.0391837
RUNX1	0.0186782	0.296131	0.853445	0.299545	0.0392735	0.0392735
GNA15	0.00554022		1.07173		0.0393235	0.0393235
SOS1	0.0127226	0.43554	0.910555	0.217995	0.0393289	0.0393289
BACH2	0.00554574		1.00216		0.039354	0.039354
MAP1A	0.121088	0.0459443	0.554395	0.563834	0.0394512	0.0394512
DAB2	0.0121541	0.459393	0.939329	0.208932	0.0395628	0.0395628
DBI	0.0182159	0.307319	-0.85293	-0.284753	0.0396435	0.0396435
FCGR2A	0.0567111	0.0987128	0.737553	0.468281	0.0396436	0.0396436
BMP2K	0.253587	0.0220847	0.411384	0.646447	0.0396562	0.0396562
TAOK1	0.00740717	0.762456	0.972961	0.0834931	0.0399168	0.0399168
TBXAS1	0.0615809	0.0918064	0.710894	0.482304	0.0399492	0.0399492
C3AR1	0.00565676		1.07153		0.0399671	0.0399671
BCAT1	0.0782744	0.0723197	-0.629906	-0.498139	0.0399892	0.0399892
PPIP5K1	0.00567268		1.01446		0.0400547	0.0400547
PHGDH	0.589586	0.00962387	-0.193447	-0.738437	0.0400626	0.0400626
EPS8L1	0.0308432	0.184053	0.81104	0.371817	0.0400774	0.0400774
DERL2	0.0282566	0.201157	-0.791098	-0.402716	0.0401171	0.0401171
CD209	0.0707037	0.0806124	0.660313	0.566089	0.0402028	0.0402028
SERPING1	0.247672	0.0231505	0.424594	0.642885	0.0403904	0.0403904
AHR	0.0088937	0.648272	0.97051	0.13123	0.0405648	0.0405648
MAP3K5	0.0418226	0.137999	0.739513	0.481159	0.0405974	0.0405974
USP14	0.269339	0.0214783	-0.398024	-0.646735	0.0406711	0.0406711
CA5B	0.00484827	0.836838	-1.03632	0.0930003	0.0308091	0.0407184
CDC73	0.772233	0.00750889	-0.104831	-0.76228	0.040746	0.040746
CORO6	0.0115509	0.503241	0.910739	0.188085	0.0408241	0.0408241
LAMTOR5	0.00570556	0.979801	-1.00036	0.00719946	0.0396005	0.0408805
GAPVD1	0.0324452	0.179682	0.776566	0.37384	0.0409168	0.0409168
SHTN1	0.0203306	0.286832	0.829293	0.295018	0.0409258	0.0409258
ARHGEF10L	0.0157325	0.371484	0.893331	0.269114	0.0409964	0.0409964
CAMK2G	0.280542	0.0208521	0.390935	0.64386	0.0410264	0.0410264
SLC1A6	0.00586946		1.08409		0.0411333	0.0411333
SSSCA1	0.0317882	0.184929	-0.764803	-0.37463	0.041183	0.041183
ETV6	0.00484962	0.823934	1.07681	-0.0653505	0.0304415	0.0412232
TECPR2	0.992856	0.00584755	0.00328812	-0.912578	0.0407853	0.0412434
KRT80	0.205526	0.0286822	0.458695	0.612473	0.0412723	0.0412723
MTHFSD	0.181884	0.0324394	0.478094	0.883506	0.041301	0.041301
ACOT7	0.00493806	0.83642	-1.05946	0.0575622	0.0312445	0.0413206
NOL4L	0.00245844	0.416291	1.09352	-0.269264	0.0102662	0.0413303
HDDC2	0.0850866	0.0694195	-0.647081	-0.515018	0.0413362	0.0413362
RNMT	0.787583	0.00465398	0.0966495	-0.795268	0.0284416	0.04135
PIK3R1	0.0118081	0.501967	0.921692	0.189742	0.0414485	0.0414485
ITGB8	0.408814	0.0146182	0.311751	0.692353	0.0417143	0.0417143
CTU2	0.245685	0.024405	0.415939	0.826599	0.0418218	0.0418218
PTDSS1	0.283957	0.0211417	0.381397	0.643536	0.041862	0.041862
C16orf87	0.00602907		-1.00262		0.0420016	0.0420016
MYO1A	0.021247	0.28421	0.821126	0.305027	0.0420533	0.0420533
KAT5	0.084931	0.0713956	-0.627474	-0.560701	0.0421892	0.0421892
MRPS7	0.00429792	0.70878	-1.03267	0.103224	0.0245744	0.0421899
CCDC117	0.0220616	0.275716	-0.872624	-0.520348	0.0422922	0.0422922
LRCH4	0.310982	0.0196133	0.360937	0.676886	0.0423823	0.0423823
SLCO2B1	0.0882055	0.0694189	0.621178	0.720192	0.0425106	0.0425106
SLC39A7	0.0970928	0.063156	-0.592961	-0.51719	0.0425585	0.0425585
PSMD11	0.341211	0.00209431	0.340266	-0.8902	0.00767367	0.0425902
RPL7L1	0.28412	0.0216322	-0.394427	-0.642689	0.0426348	0.0426348
S100A9	0.324338	0.0189513	0.355587	0.67465	0.0426374	0.0426374
PGAM2	0.751099	0.00462442	-0.1135	0.79474	0.0272599	0.0426927
B3GNT7	0.0107499	0.572753	0.937095	0.321978	0.0426935	0.0426935
RAB9A	0.041673	0.147754	-0.727544	-0.404174	0.0426954	0.0426954
UBR4	0.0169226	0.364809	0.875941	0.25039	0.0427824	0.0427824
CLK1	0.0364807	0.169384	-0.767696	-0.647607	0.0428134	0.0428134
MFAP5	0.491081	0.0126064	0.261782	0.733195	0.0428753	0.0428753
ALDH4A1	0.106992	0.0579055	0.574045	0.530019	0.0429005	0.0429005
FAM19A2	0.00620257		0.99707		0.042939	0.042939
SF3B2	0.229479	0.0273541	-0.437032	-0.611232	0.04334	0.04334
CCDC127	0.0115365	0.545089	-0.947845	-0.173357	0.0434003	0.0434003
PALM2-AKAP2	0.0710052	0.08857	0.646321	0.47116	0.0434031	0.0434031
HK2	0.0541013	0.11636	0.693372	0.446811	0.0434368	0.0434368
CLIP1	0.156544	0.0402887	0.504056	0.57211	0.0434996	0.0434996
FABP6	0.0504185	0.125593	-0.762079	-0.499309	0.043635	0.043635
GRHL3	0.00634669		1.02273		0.0437126	0.0437126
SIGLEC9	0.00634778		1.06332		0.0437184	0.0437184
GPC4	0.0271028	0.234311	0.833407	0.329842	0.0437329	0.0437329
MRPS14	0.0139229	0.456186	-0.93517	-0.241014	0.0437379	0.0437379
ECI2	0.0563499	0.113092	-0.68961	-0.449327	0.0438517	0.0438517
PDE5A	0.648994	0.00413983	0.161302	-1.77353	0.0222457	0.0438846
KLK7	0.328675	0.0194127	0.354317	0.666995	0.0438932	0.0438932
COX4I1	0.0298419	0.214782	-0.793245	-0.343984	0.0440483	0.0440483
CCL16	0.00640975		1.50565		0.0440497	0.0440497
MIA2	0.0195777	0.327663	-0.870798	-0.273036	0.0440771	0.0440771
COG1	0.00842585	0.7636	-0.959021	-0.0842367	0.044179	0.044179
TIMM22	0.11683	0.0551255	-0.573346	-0.703639	0.0442129	0.0442129
WDYHV1	0.692624	0.00447031	-0.141918	1.42348	0.0248928	0.0442867
EPHA1	0.790129	0.00818924	-0.0965415	-0.969582	0.044374	0.044374
CC2D1A	0.0408349	0.159019	0.730458	0.395801	0.0444962	0.0444962
SLCO2A1	0.023067	0.281809	0.823657	0.564357	0.0445332	0.0445332
LRRC1	0.252106	0.025873	-0.410564	-0.634486	0.0446516	0.0446516
TJP3	0.00652792		1.01455		0.0446792	0.0446792
CYTH3	0.0667355	0.0981902	0.670613	0.475181	0.0448112	0.0448112
GTF2E2	0.0536233	0.122667	-0.697967	-0.431859	0.0449441	0.0449441
DPP3	0.549113	0.0119854	-0.216562	-0.702691	0.0449628	0.0449628
KRT4	0.046418	0.141802	0.723442	0.413355	0.0449671	0.0449671
DPT	0.544362	0.0121071	0.234063	0.701097	0.0450122	0.0450122
TTL	0.0316096	0.208966	0.770087	0.560597	0.04509	0.04509
RBX1	0.0976004	0.0677094	-0.599086	-0.531362	0.0451066	0.0451066
BCDIN3D	0.00661941		-1.01563		0.0451646	0.0451646
CHAD	0.00661942		1.00494		0.0451646	0.0451646
COL16A1	0.0181188	0.36592	0.882555	0.260714	0.0452208	0.0452208
ALPL	0.0217742	0.304525	-0.862439	-0.289509	0.0452248	0.0452248
LSM14A	0.411437	0.0161949	0.294908	0.693498	0.0453962	0.0453962
SFXN2	0.0363291	0.184245	0.752463	0.370749	0.0455561	0.0455561
FOXJ2	0.00486605	0.726401	1.03083	-0.149874	0.0276388	0.0455847
PRDM10	0.0203596	0.329041	0.84585	0.485969	0.0455862	0.0455862
HRH4	0.00670077		-1.04512		0.0455948	0.0455948
BRAT1	0.101081	0.0663966	-0.592468	-0.520592	0.0456511	0.0456511
VIPR1	0.00672191		0.971467		0.0457064	0.0457064
MESD	0.0461183	0.145757	-0.711016	-0.412591	0.0457071	0.0457071
PDK3	0.52264	0.0129082	-0.228334	-0.71039	0.0458353	0.0458353
UXS1	0.0110029	0.613609	-0.9521	-0.142061	0.0458624	0.0458624
ARHGAP5	0.0291028	0.232198	0.795117	0.333865	0.0458947	0.0458947
GON7	0.00742481	0.91583	-0.98498	-0.0295089	0.0461171	0.0461171
TSPAN13	0.375491	0.0181643	-0.319923	-0.855378	0.0462258	0.0462258
ABLIM2	0.00683693		0.968591		0.0463119	0.0463119
SCN1B	0.00684764		1.00037		0.0463681	0.0463681
FARP2	0.00689074	0.993885	0.972857	0.00220583	0.0463732	0.0463732
PIGA	0.045918	0.149543	-0.731271	-0.659762	0.0464683	0.0464683
APEX1	0.200796	0.0342571	-0.467667	-0.593194	0.0465311	0.0465311
HPX	0.694068	0.00478495	-0.14088	0.803283	0.0263115	0.0466118
NOL11	0.00441969	0.639302	-1.06661	0.131991	0.0231525	0.0467125
C18ORF1	0.00694987		1.03412		0.0469039	0.0469039
PRSS8	0.713334	0.00975344	-0.131317	-0.763398	0.0469436	0.0469436
PACS1	0.183208	0.0379832	0.479119	0.58799	0.0469508	0.0469508
NUCB2	0.0230772	0.303726	-0.823167	-0.286077	0.0472137	0.0472137
ERH	0.00516055	0.731615	-1.02493	0.0983484	0.0291129	0.0474458
PLEKHH3	0.00705648		0.97585		0.0474605	0.0474605
ERMP1	0.0134128	0.527489	0.944301	0.177704	0.0475576	0.0475576
HJURP	0.926353	0.00657847	0.0330352	-1.63776	0.0423531	0.0476948
EXTL3	0.00710585		-1.0068		0.0477176	0.0477176
CCDC97	0.222014	0.0320158	0.434648	0.627757	0.0477285	0.0477285
SEH1L	0.0224245	0.318142	-0.861315	-0.276114	0.0478648	0.0478648
CANT1	0.0421945	0.16908	-0.768515	-0.401199	0.0478651	0.0478651
RBM8A	0.427225	0.0167747	-0.287954	-0.683831	0.0480332	0.0480332
SIGLEC1	0.0103531	0.693297	1.00093	0.109468	0.0480913	0.0480913
HIST1H3J	0.148876	0.0483968	-0.526452	-0.558427	0.0482332	0.0482332
LYRM4	0.0799835	0.090148	-0.671788	-0.5234	0.0482602	0.0482602
FKTN	0.00721043		0.991731		0.0482606	0.0482606
IKZF3	0.260358	0.0277254	0.422572	1.23444	0.0483026	0.0483026
RBM4	0.180574	0.0400086	-0.494034	-0.589456	0.0483335	0.0483335
ACTR2	0.00910361	0.794347	0.955876	0.0735759	0.0483694	0.0483694
PGM3	0.185863	0.0389132	-0.476634	-0.582052	0.0483751	0.0483751
NLRP4	0.00723772		0.969334		0.0484019	0.0484019
C5orf51	0.546993	0.00395925	0.215869	-0.82626	0.0187397	0.0484045
COA5	0.00322074	0.443689	-1.16033	0.222233	0.0134349	0.0485121
AGA	0.196834	0.00142933	-0.466999	1.27188	0.00358072	0.0485254
POLR2H	0.197454	0.0368352	-0.46623	-0.589881	0.0485858	0.0485858
MEF2C	0.00464766	0.636007	1.10234	-0.154275	0.0239955	0.0487631
ILF2	0.0176871	0.413912	-0.903651	-0.229103	0.048832	0.048832
GOLGA6A	0.00732467		0.992568		0.0488514	0.0488514
MYOF	0.0507875	0.145128	0.722883	0.417574	0.0490888	0.0490888
DIMT1	0.00674353	0.911831	-0.978022	0.0313427	0.04265	0.049217
TBCA	0.00893705	0.831123	-0.97962	-0.0594881	0.0493828	0.0493828
CSNK2B	0.0415642	0.178741	-0.731816	-0.375444	0.04939	0.04939
PGK2	0.0859295	0.0865482	0.624276	0.4953	0.0494303	0.0494303
IRAK1BP1	0.00744135		-1.0442		0.0494525	0.0494525
TCTEX1D2	0.0934392	0.0796882	-0.603899	-0.961928	0.0494764	0.0494764
P4HB	0.0385234	0.193375	-0.759645	-0.363107	0.0494942	0.0494942
TDRD1	0.00746007		-1.01556		0.0495487	0.0495487
DYDC2	0.00746141		-0.964887		0.0495556	0.0495556
TTC33	0.10462	0.071364	-0.595929	-0.730855	0.0495796	0.0495796
RELN	0.00746675		0.99381		0.049583	0.049583
YWHAE	0.0426364	0.175529	-0.726313	-0.376647	0.0496711	0.0496711
MED1	0.0232447	0.322803	0.811532	0.279083	0.0497714	0.0497714
CCDC91	0.0283956	0.264296	0.880033	0.316706	0.0497785	0.0497785
PTPN6	0.0507288	0.148174	0.707442	0.403273	0.0498394	0.0498394
BNC1	0.00751765		0.973687		0.0498442	0.0498442
SBK2	0.00752495		0.972754		0.0498816	0.0498816
GIMAP8	0.026651	0.283582	0.82833	0.318616	0.0500496	0.0500496
RHOG	0.0951876	0.0795577	0.630685	0.494626	0.0501272	0.0501272
SERPINA6	0.95536	0.00723862	-0.0204046	0.766029	0.046724	0.0501474
ARRDC2	0.00762555		0.99507		0.0503964	0.0503964
PSMA1	0.0355407	0.21527	-0.752559	-0.348099	0.0505256	0.0505256
HEXIM1	0.00797861	0.95899	0.977998	0.0145925	0.0505284	0.0505284
C6orf226	0.00767106		-0.982207		0.0506287	0.0506287
SLC27A1	0.227281	0.0338733	0.434782	0.590415	0.0507699	0.0507699
BCL2L11	0.00607319	0.788426	1.03426	-0.184321	0.0350864	0.0507912
SERINC3	0.0108292	0.713621	0.922505	0.15147	0.0509187	0.0509187
DCTN3	0.00341211	0.441136	-1.06171	0.213638	0.0140073	0.0509537
BCAS2	0.0420363	0.184757	-0.725229	-0.37239	0.0511148	0.0511148
USP48	0.0191289	0.406096	0.846409	0.2352	0.0511232	0.0511232
SMAD3	0.73877	0.0105214	-0.121646	-0.730263	0.0511472	0.0511472
ATP11A	0.0222632	0.349791	0.822899	0.281042	0.0512212	0.0512212
ANAPC5	0.0362823	0.214903	-0.780654	-0.353182	0.0512707	0.0512707
SS18L2	0.0139796	0.558609	-0.886545	-0.274846	0.0513314	0.0513314
SNX20	0.0500443	0.156107	0.750386	0.856779	0.0513474	0.0513474
SH3PXD2B	0.147889	0.0528556	0.523435	0.547561	0.0513702	0.0513702
ADCY9	0.00781953		0.986945		0.0513841	0.0513841
SNRPD2	0.0556036	0.140958	-0.686881	-0.414204	0.0514767	0.0514767
GOLGA7	0.0422758	0.185469	-0.726921	-0.378605	0.0514924	0.0514924
SYNJ2	0.0697053	0.112658	0.652728	0.518303	0.0515534	0.0515534
THBS3	0.0462117	0.170149	0.722411	0.387562	0.051604	0.051604
SPATA13	0.0364848	0.215602	0.758788	0.492687	0.0516208	0.0516208
GALK1	0.049995	0.157991	-0.704477	-0.394204	0.0517859	0.0517859
MMP11	0.840601	0.00940627	0.0713296	0.823162	0.051827	0.051827
CPSF2	0.680946	0.00538775	0.155783	-0.78276	0.0284622	0.0518536
PYCR1	0.0131268	0.603193	-0.905825	-0.146448	0.051883	0.051883
LAPTM4A	0.00792303		-1.00371		0.0519086	0.0519086
SRCIN1	0.0079362		0.946575		0.0519752	0.0519752
PRKCA	0.0231762	0.342473	0.827185	0.264977	0.0519804	0.0519804
TCEA1	0.0191678	0.414177	-0.87017	-0.229365	0.0519887	0.0519887
C7orf26	0.149847	0.0530352	0.516527	0.66762	0.0520305	0.0520305
C1QC	0.114212	0.0695916	0.601902	0.503101	0.052036	0.052036
PPP2R2B	0.00796305		-0.992853		0.0521109	0.0521109
BHLHE41	0.0156095	0.510432	0.885856	0.212106	0.0521338	0.0521338
GLUD1	0.16673	0.0478671	0.493828	0.551073	0.0522009	0.0522009
APOA2	0.00294353	0.368196	-1.47073	0.25467	0.0107526	0.0522694
C1QA	0.129052	0.0621011	0.573876	0.518941	0.0523694	0.0523694
SFXN3	0.0197046	0.40688	0.854769	0.2326	0.0523853	0.0523853
ZCCHC17	0.0152594	0.525627	-0.878011	-0.190886	0.0524021	0.0524021
CORO1C	0.171609	0.0468902	0.510672	0.55805	0.0525333	0.0525333
LAMP1	0.00953142	0.844725	0.955954	0.0542757	0.0525567	0.0525567
RECK	0.495649	0.0162898	0.242359	0.794484	0.0526706	0.0526706
CSTA	0.052288	0.154588	0.723917	0.604659	0.0527161	0.0527161
SLC19A1	0.00809805		0.993908		0.0527914	0.0527914
CDK18	0.111458	0.0726562	0.569611	0.522776	0.0527919	0.0527919
MCU	0.276586	0.0292849	0.390506	0.623944	0.0528001	0.0528001
PIGU	0.0402597	0.201438	-0.750581	-0.359922	0.0528506	0.0528506
GPC1	0.071066	0.114269	0.648216	0.443421	0.0529049	0.0529049
CRIPT	0.0373696	0.218164	-0.764003	-0.378424	0.053066	0.053066
BICD1	0.134898	0.0606116	0.554447	0.550131	0.053185	0.053185
GUK1	0.00885276	0.924268	-0.953615	-0.0265991	0.0532147	0.0532147
NAPEPLD	0.442356	0.0185272	0.276823	1.17429	0.0532813	0.0532813
PODNL1	0.00819683		0.995287		0.0532875	0.0532875
PSEN2	0.00822731		-0.992244		0.0534402	0.0534402
LBP	0.968874	0.00799813	-0.0142614	0.763641	0.0510266	0.0535793
VPS29	0.0107185	0.771726	-0.92204	-0.0816398	0.0536626	0.0536626
PSMC6	0.0643276	0.128739	-0.66721	-0.424613	0.0537114	0.0537114
CD37	0.00828748		1.02048		0.0537413	0.0537413
SPEG	0.00829901		0.988115		0.053799	0.053799
LSM7	0.129166	0.0642636	-0.544829	-0.521719	0.0538075	0.0538075
FBXO24	0.00830771		0.949839		0.0538424	0.0538424
NAIP	0.00831237		1.01821		0.0538657	0.0538657
RASGRP1	0.00833636		0.973707		0.0539855	0.0539855
EBF3	0.00835898		0.956077		0.0540984	0.0540984
TYW1	0.0440183	0.190007	0.729931	0.433329	0.0541224	0.0541224
KRT82	0.12744	0.0656779	0.823499	1.4525	0.0541533	0.0541533
FRAT2	0.00839239		0.952645		0.054265	0.054265
GCAT	0.00974342	0.865725	-0.929978	-0.0550036	0.0544778	0.0544778
SPTBN4	0.697709	0.0120903	0.138169	0.702132	0.0544796	0.0544796
DNAJC11	0.0599212	0.140988	0.670279	0.420051	0.0545427	0.0545427
FMNL3	0.0214483	0.394498	0.836424	0.239447	0.054608	0.054608
VPS13D	0.028771	0.294138	0.781259	0.308242	0.0546147	0.0546147
FOXO3	0.0174468	0.488103	0.894242	0.205027	0.0548792	0.0548792
NDUFAF4	0.0233881	0.364657	-0.842352	-0.25427	0.0549426	0.0549426
FAM222B	0.00853447		0.966242		0.0549715	0.0549715
RFESD	0.00855186		-1.0207		0.0550577	0.0550577
PSMB3	0.0397666	0.215088	-0.750296	-0.349239	0.0550651	0.0550651
COX15	0.318134	0.0269335	0.356568	0.626516	0.05514	0.05514
SLC25A10	0.0949436	0.0903058	-0.610027	-0.477316	0.0551673	0.0551673
PLD4	0.00857754		0.979374		0.055185	0.055185
LYVE1	0.0120149	0.716738	0.932495	0.160863	0.0553533	0.0553533
ZER1	0.00843809	0.979023	0.982467	-0.00828226	0.0536093	0.0553898
FBXO42	0.0239875	0.360472	0.849858	0.636689	0.055528	0.055528
SELENBP1	0.0365165	0.23685	0.747893	0.32997	0.0555385	0.0555385
PSMB1	0.13126	0.065945	-0.59306	-0.515728	0.0555732	0.0555732
SRL	0.00868678		0.949775		0.0557254	0.0557254
PRKX	0.373861	0.0232739	-0.319394	-0.684147	0.0557966	0.0557966
A2M	0.0324688	0.268983	0.827887	0.306851	0.0559563	0.0559563
TRMT13	0.735615	0.0118912	-0.123745	-1.01154	0.0560242	0.0560242
MON1A	0.0087534		-0.959369		0.0560541	0.0560541
KIAA1958	0.0087944		0.967191		0.0562561	0.0562561
STAMBP	0.222145	0.0396542	0.452317	0.588914	0.0563278	0.0563278
TEFM	0.0173957	0.507159	-0.918621	-0.217605	0.0563938	0.0563938
WDR92	0.0584403	0.151066	0.719005	0.396443	0.056423	0.056423
FLNC	0.0689325	0.128236	0.653293	0.428062	0.0564787	0.0564787
CFAP410	0.0490191	0.180392	0.714897	1.34353	0.0564935	0.0564935
TMED5	0.444232	0.0199479	-0.271976	-0.653463	0.0565859	0.0565859
DCTN1	0.011519	0.769316	0.923597	0.0818378	0.0565873	0.0565873
IRS1	0.102677	0.0863088	0.586385	0.807631	0.0565882	0.0565882
KAT6B	0.00671533	0.756412	0.980199	-0.0956536	0.0367458	0.0566665
PCDHA10	0.0694162	0.127962	-0.662508	-1.37071	0.0566899	0.0566899
TIMM9	0.0203379	0.436975	-0.838879	-0.214348	0.0567121	0.0567121
FCGR2C	0.00891162		0.994693		0.0568321	0.0568321
CEP55	0.307715	0.0289948	0.365257	0.709156	0.0568837	0.0568837
SBSPON	0.0164668	0.542281	0.866612	0.173482	0.0569204	0.0569204
SERPINB1	0.0129221	0.692261	-0.909912	-0.112017	0.056998	0.056998
FOXP4	0.449254	0.0199185	-0.270134	-0.732998	0.0570128	0.0570128
NCKAP5L	0.00896418		0.947422		0.0570898	0.0570898
MRPL16	0.00789084	0.878981	-0.961875	0.0446947	0.0468308	0.0571538
FLG2	0.00898594		0.947966		0.0571963	0.0571963
CDC42EP5	0.00899275		0.963662		0.0572296	0.0572296
PREX1	0.0234267	0.385727	0.826504	0.244723	0.0574426	0.0574426
TSPAN9	0.00808928	0.894938	0.984557	-0.0405765	0.0484106	0.0574554
NUDT1	0.42766	0.0212126	-0.281586	-0.679516	0.0576158	0.0576158
GRM5	0.00911619		-0.943163		0.0578327	0.0578327
PIK3R6	0.00913731		1.01176		0.0579356	0.0579356
RDX	0.0036286	0.397045	-1.08417	0.234539	0.0135233	0.0579439
SFMBT2	0.00914425		0.974267		0.0579694	0.0579694
KCNT1	0.00916085		0.94889		0.0580503	0.0580503
CUTA	0.0218311	0.419873	-0.834057	-0.222983	0.0580767	0.0580767
CACUL1	0.0123559	0.74347	0.923068	0.094386	0.058174	0.058174
SEC24A	0.3175	0.0289809	-0.373577	-0.607004	0.0582478	0.0582478
STRADA	0.0676121	0.136341	-0.663932	-0.814494	0.0583297	0.0583297
UGP2	0.0706067	0.130791	0.649369	0.427681	0.0584098	0.0584098
PMVK	0.0317823	0.290928	-0.782698	-0.294243	0.0584663	0.0584663
DDX23	0.464429	0.0199638	-0.262227	-0.652724	0.0585895	0.0585895
CEP63	0.00784613	0.84477	0.95499	-0.172031	0.045211	0.0586679
ATPIF1	0.0166785	0.557364	-0.859582	-0.162198	0.0587071	0.0587071
CNOT10	0.234068	0.0397423	-0.424177	-0.575983	0.0587383	0.0587383
SCAND1	0.00931626		-0.985041		0.0588055	0.0588055
STXBP3	0.0161897	0.575814	-0.88292	-0.155709	0.0588344	0.0588344
CYP2U1	0.215949	0.0432013	-0.449335	-0.859832	0.0588686	0.0588686
CFL2	0.0853114	0.10951	-0.622512	-0.451883	0.0589324	0.0589324
MEF2A	0.00495883	0.53074	1.05642	-0.209406	0.0218842	0.0589362
SOX6	0.0167262	0.56024	-0.931421	-0.282322	0.0590693	0.0590693
TXLNG	0.325547	0.0288754	-0.36163	-0.621759	0.0592125	0.0592125
ADAM10	0.526463	0.0178706	0.224952	0.672822	0.0592506	0.0592506
WDFY2	0.00943074		0.935542		0.0593597	0.0593597
UFL1	0.120183	0.0785395	-0.563023	-0.488437	0.0594	0.0594
ZCCHC6	0.0375159	0.252199	0.776856	0.349667	0.059508	0.059508
INO80	0.0786606	0.120418	0.628859	0.524369	0.0595597	0.0595597
ACTR1A	0.132998	0.0715703	0.536714	0.500783	0.0597844	0.0597844
HAPLN3	0.0356768	0.266814	-0.759842	-0.333835	0.0597861	0.0597861
DLGAP2	0.00953649		0.937855		0.05987	0.05987
MTERF4	0.0631011	0.151294	0.744995	0.63941	0.0599197	0.0599197
SAA2	0.141243	0.067757	0.536641	0.535308	0.0600324	0.0600324
GNB1L	0.727871	0.0131528	-0.125802	-0.887204	0.0600484	0.0600484
DOCK2	0.0172746	0.555964	0.932844	0.164187	0.0601953	0.0601953
PPIB	0.0918603	0.104588	-0.604191	-0.450443	0.0602117	0.0602117
MTCP1	0.00960895		0.959055		0.0602188	0.0602188
ASIC2	0.00962067		0.929599		0.0602751	0.0602751
ABCD4	0.24639	0.0391108	-0.41596	-0.852235	0.0603513	0.0603513
NQO2	0.0475069	0.202948	-0.708496	-0.361427	0.060375	0.060375
MZT2B	0.0570724	0.169793	-0.684102	-0.47088	0.0606105	0.0606105
PTGR3	0.0124761	0.779078	0.911679	0.0788483	0.0607514	0.0607514
MSL1	0.00979795	0.992981	0.935277	0.00353803	0.060796	0.060796
ERI3	0.0489112	0.198979	-0.717816	-0.363236	0.0608109	0.0608109
PATJ	0.0157131	0.619468	0.934721	0.146997	0.0608178	0.0608178
SRRM1	0.00890791	0.915032	0.957782	-0.0296869	0.0530576	0.0608243
ITGB1	0.477487	0.0204481	0.25584	0.655286	0.0609614	0.0609614
DNAJA4	0.9818	0.00995139	0.00824977	0.818289	0.0609928	0.0609928
CEMIP2	0.0119777	0.815822	0.916616	0.0686771	0.0609994	0.0609994
MRPL41	0.0358419	0.272852	-0.749472	-0.30757	0.0610372	0.0610372
TRIM33	0.350195	0.0279327	-0.355251	-0.618238	0.0610485	0.0610485
FREM2	0.126511	0.077631	-0.553489	-0.689086	0.0612364	0.0612364
WDR73	0.0206645	0.475983	-0.860531	-0.262868	0.061307	0.061307
IQCA1	0.00984105		0.950717		0.0613314	0.0613314
SUSD5	0.0382518	0.257468	0.762601	0.45056	0.0613674	0.0613674
LHPP	0.204578	0.0483222	0.451614	0.550119	0.0615444	0.0615444
ECHDC2	0.0795336	0.124449	0.633247	1.00056	0.0616028	0.0616028
LSM1	0.361741	0.027474	-0.329849	-0.630189	0.0617964	0.0617964
COQ7	0.917615	0.00913149	-0.0369876	0.733859	0.0541992	0.0618576
ASAP1	0.0181009	0.549772	0.869864	0.165611	0.0618578	0.0618578
ZFP36	0.00998844		0.935834		0.0620343	0.0620343
DNALI1	0.00917535	0.915998	-0.982628	0.0477815	0.0543258	0.0621691
BRMS1	0.0511243	0.195932	-0.705214	-0.470833	0.0621697	0.0621697
SNRPD3	0.0178444	0.561357	-0.85517	-0.1636	0.0621707	0.0621707
TRAPPC5	0.0114334	0.876243	-0.930902	-0.0434525	0.0621772	0.0621772
RAP1A	0.00818674	0.816318	-0.954644	0.0653116	0.0455009	0.0622266
AGO4	0.0709979	0.141754	0.648575	0.423284	0.0623945	0.0623945
GPSM3	0.111318	0.0904731	0.598668	0.47856	0.062428	0.062428
NUB1	0.130608	0.0771565	-0.540378	-0.512357	0.0624564	0.0624564
GGT5	0.135673	0.0744728	0.556861	0.498752	0.0625831	0.0625831
TIMP3	0.998137	0.0101326	0.000863359	0.753304	0.0626296	0.0626296
FGF2	0.0101299		0.934481		0.0627064	0.0627064
CTPS2	0.108676	0.0933101	-0.609325	-0.46985	0.0627571	0.0627571
FBF1	0.010165		-0.954034		0.0628725	0.0628725
UBXN1	0.0258767	0.39348	-0.800518	-0.235626	0.0629531	0.0629531
PTPN7	0.190741	0.0534278	0.481312	1.48184	0.0629953	0.0629953
FOXJ3	0.0126358	0.809191	0.910345	0.0738601	0.0631556	0.0631556
PRICKLE2	0.0102347		0.94627		0.0632027	0.0632027
TSHZ2	0.0102359		0.97277		0.0632084	0.0632084
PRPF8	0.699282	0.0146928	-0.138217	-0.687121	0.0633903	0.0633903
PTPN18	0.0292375	0.353551	0.809439	0.394953	0.0636854	0.0636854
ZCRB1	0.610539	0.017007	-0.184548	-0.814181	0.0639044	0.0639044
DCUN1D5	0.0289205	0.359235	-0.800461	-0.260827	0.0639319	0.0639319
MARF1	0.0364575	0.289719	0.755207	0.377827	0.0647456	0.0647456
PCDH1	0.029473	0.358423	0.79212	0.259829	0.0647522	0.0647522
SERINC5	0.142262	0.0745219	-0.531175	-1.19985	0.0649293	0.0649293
SLC25A19	0.0115532	0.918121	-0.915078	-0.030107	0.0649555	0.0649555
MRAS	0.137635	0.0771941	0.543541	0.635694	0.065037	0.065037
ABCC4	0.0539272	0.197293	0.739238	0.360512	0.0651066	0.0651066
TEX261	0.0106502		0.923675		0.0651569	0.0651569
VSTM2L	0.0106664		0.921974		0.0652324	0.0652324
WARS2	0.0382436	0.27932	-0.761033	-0.299432	0.0653065	0.0653065
PDS5B	0.0262963	0.406439	0.834141	0.231233	0.0653327	0.0653327
TMCO1	0.011034	0.969061	-0.947178	-0.0108227	0.0653549	0.0653549
UBASH3B	0.54546	0.00584187	-0.214997	1.08157	0.0254651	0.0654362
DENND3	0.0200207	0.535182	0.872049	0.184579	0.0654583	0.0654583
RPLP1	0.0881816	0.121549	-0.617558	-0.431662	0.0654754	0.0654754
FABP3	0.00153255	0.142725	-1.2102	0.416607	0.00291022	0.0655659
NPLOC4	0.275931	0.0389328	-0.38867	-0.575242	0.0655893	0.0655893
JCAD	0.0720941	0.149325	0.640187	0.436629	0.0656953	0.0656953
XPNPEP1	0.355399	0.0303428	0.33616	0.60567	0.0657807	0.0657807
ECM1	0.0928564	0.116159	0.607267	0.44221	0.0657916	0.0657916
FDPS	0.0355551	0.303622	-0.755118	-0.285759	0.0658344	0.0658344
NOP16	0.102998	0.104966	-0.586273	-0.452366	0.0659089	0.0659089
PPIA	0.0274735	0.39398	-0.796026	-0.238493	0.0659681	0.0659681
DZIP3	0.0320041	0.338487	-0.77954	-0.812842	0.0660099	0.0660099
ADAP2	0.188299	0.0576042	0.502014	0.6682	0.0660742	0.0660742
COX20	0.0175268	0.620486	-0.860587	-0.140459	0.066206	0.066206
ASPHD1	0.0108861		0.966556		0.066257	0.066257
FBXO41	0.0108881		0.915357		0.0662665	0.0662665
IMMT	0.152673	0.0713232	0.516403	0.514648	0.0662714	0.0662714
WWP1	0.0125746	0.866557	0.927117	0.0537649	0.0663058	0.0663058
ST7L	0.0109056		-0.968162		0.0663475	0.0663475
GLOD4	0.0768569	0.142083	-0.63712	-0.407871	0.0664148	0.0664148
EXOC4	0.0220764	0.495265	0.839733	0.193644	0.0664782	0.0664782
SURF1	0.00456911	0.417491	-1.02336	0.25789	0.0169342	0.0665272
WDR4	0.0304752	0.359524	0.775611	0.258231	0.0665845	0.0665845
PTPRC	0.0330434	0.332797	0.821115	0.272132	0.066771	0.066771
ALG8	0.0352566	0.312052	-0.769328	-0.303223	0.0667949	0.0667949
MYO1F	0.0125871	0.874957	0.964496	0.0434894	0.0668472	0.0668472
SEMA4B	0.920011	0.0101332	0.0360682	-0.832616	0.0588363	0.0668518
MIGA1	0.259911	0.0424148	0.411169	0.69607	0.0668977	0.0668977
SGMS1	0.0330707	0.333819	0.787107	0.344881	0.0669697	0.0669697
GLUL	0.0212558	0.519468	0.852567	0.180081	0.0669793	0.0669793
RBM7	0.478996	0.0230553	-0.251648	-0.657063	0.0669872	0.0669872
DNAJC21	0.6077	0.018191	0.185314	0.687258	0.0670394	0.0670394
LSM3	0.0304186	0.3637	-0.81426	-0.255389	0.0670791	0.0670791
TMEM126A	0.0113286	0.97774	-0.922357	-0.00771455	0.0671402	0.0671402
LAMA2	0.20861	0.0531389	0.455262	0.55055	0.0671813	0.0671813
ZNF830	0.276576	0.0400997	0.41492	0.668703	0.0672058	0.0672058
RRP15	0.969095	0.0107582	0.0138214	-0.727313	0.0641037	0.0672553
RAI14	0.595241	0.00661392	-0.189472	0.770424	0.030088	0.0673017
DNASE2	0.327985	0.0338785	-0.348968	-0.598304	0.0673032	0.0673032
COL8A2	0.0701457	0.158505	0.68033	0.483541	0.0673346	0.0673346
NUMB	0.0152246	0.731075	0.891524	0.0963855	0.0673895	0.0673895
RASSF8	0.0278435	0.399925	0.821754	0.323517	0.0674126	0.0674126
RAB2A	0.148756	0.0750046	-0.517201	-0.494477	0.0675145	0.0675145
FAM196B	0.0111786		0.922481		0.0676125	0.0676125
RNASEL	0.0694072	0.161383	0.651413	0.488188	0.0677167	0.0677167
STON1	0.0207295	0.540353	0.836127	0.177119	0.0677171	0.0677171
MYCBP2	0.0434024	0.258135	0.749458	0.323933	0.0677282	0.0677282
NF1	0.0088952	0.79247	0.97757	-0.0731419	0.0474225	0.0678251
HK3	0.162132	0.0694206	0.52802	0.506191	0.0679664	0.0679664
MEX3A	0.308113	0.0365798	-0.37136	-0.719534	0.0680373	0.0680373
WLS	0.820145	0.0137458	-0.0808179	-0.693392	0.0680505	0.0680505
EDF1	0.07741	0.145637	-0.632485	-0.415918	0.0680513	0.0680513
EGR1	0.0112825		0.92541		0.0680917	0.0680917
CXorf57	0.0113124		-0.910525		0.0682293	0.0682293
PPP2R2A	0.0611306	0.185436	-0.676983	-0.37343	0.0683371	0.0683371
GIGYF2	0.00937604	0.823989	0.937629	-0.0613537	0.0509074	0.068535
NYAP1	0.0114019		0.922297		0.0686409	0.0686409
TPMT	0.617552	0.0185074	-0.179669	-0.664089	0.0687665	0.0687665
ALPK1	0.215838	0.0530375	0.443036	1.2041	0.0688501	0.0688501
SPTSSB	0.0114516		-0.938116		0.0688689	0.0688689
PQBP1	0.00954893	0.832602	-0.94961	0.0588959	0.0520472	0.0689478
RBBP8NL	0.432106	0.0265663	-0.286146	-1.33545	0.0689967	0.0689967
ERO1A	0.0398524	0.28888	0.774839	0.303921	0.0691483	0.0691483
CD109	0.14678	0.0784439	0.51837	0.498258	0.0691548	0.0691548
RPL38	0.0176519	0.652371	-0.85151	-0.125147	0.0691622	0.0691622
MRPS18C	0.00919126	0.797423	-0.948993	0.0831172	0.0488754	0.0692108
ZNHIT1	0.0115532		-0.929514		0.0693345	0.0693345
RPL9	0.106116	0.108925	-0.584295	-0.443586	0.0693597	0.0693597
TMEM179B	0.140345	0.0823757	-0.524737	-0.568741	0.0693701	0.0693701
CATSPER2	0.0115622		0.916742		0.0693757	0.0693757
PTPN1	0.031171	0.372119	0.767224	0.247724	0.0695454	0.0695454
SLC6A6	0.42285	0.0274771	0.296732	2.2383	0.069634	0.069634
MRPS18B	0.0308795	0.376362	-0.772868	-0.245855	0.0696485	0.0696485
CARD16	0.0298253	0.389933	-0.789682	-0.24562	0.0696849	0.0696849
SLC10A7	0.01163		-0.920718		0.0696854	0.0696854
MSRB1	0.0116424		-0.93435		0.0697421	0.0697421
TEAD2	0.593577	0.0196189	-0.189125	-0.711421	0.0697555	0.0697555
TMEM256	0.0116957		-0.918141		0.0699854	0.0699854
TCTA	0.0117262		-0.920986		0.0701245	0.0701245
VASP	0.714055	0.0164465	0.132455	0.682158	0.0702042	0.0702042
RBP7	0.0956814	0.122844	0.630986	0.596117	0.0702508	0.0702508
COMMD4	0.052869	0.222416	-0.697126	-0.342319	0.0702736	0.0702736
PTH	0.0117615		-1.16685		0.0702852	0.0702852
PTGIS	0.299436	0.0393136	0.380313	0.581127	0.0703326	0.0703326
AHNAK	0.224885	0.052407	0.437789	0.548144	0.0703947	0.0703947
PABPC4L	0.674833	0.0174744	-0.154693	-0.674234	0.0704256	0.0704256
NXPE4	0.0118072		-0.927362		0.0704932	0.0704932
TMEM55B	0.110437	0.106966	-0.590269	-0.503932	0.0705194	0.0705194
HMGN3	0.197264	0.0598948	-0.464811	-0.528459	0.0705292	0.0705292
NONO	0.478252	0.0247263	-0.255938	-0.635449	0.0705761	0.0705761
GPBP1L1	0.0118354		0.920974		0.0706218	0.0706218
C2ORF63	0.0118433		0.903207		0.0706576	0.0706576
TEPSIN	0.113765	0.10414	-0.577104	-0.684482	0.0706762	0.0706762
TMEM11	0.0584784	0.202617	-0.679838	-0.353631	0.0706821	0.0706821
PROM1	0.48814	0.0242803	-0.245748	-0.782939	0.0706979	0.0706979
FEZF1	0.0118535		-1.08041		0.0707037	0.0707037
NDUFS3	0.0159138	0.74536	-0.872	-0.0896988	0.0707402	0.0707402
NBPF14	0.0220644	0.538149	0.818712	0.452999	0.0707967	0.0707967
HIVEP3	0.0118773		0.998474		0.0708119	0.0708119
KIF3C	0.0119431		0.906823		0.0711103	0.0711103
PAQR7	0.148415	0.0807892	0.519684	0.96997	0.0713246	0.0713246
IL17RA	0.100292	0.119719	0.615274	0.926853	0.0713993	0.0713993
CBX8	0.0382009	0.314582	-0.767314	-0.305139	0.0714468	0.0714468
C14ORF182	0.0120577		0.956358		0.0716297	0.0716297
COG7	0.017762	0.679751	0.874421	0.117493	0.0717022	0.0717022
UBQLN4	0.496534	0.0243286	-0.243518	-0.634039	0.0717303	0.0717303
PSMA3	0.0222844	0.542138	-0.83394	-0.169428	0.071736	0.071736
CWC15	0.0787756	0.153494	-0.627323	-0.39658	0.0717827	0.0717827
LCP2	0.079573	0.152376	0.671245	0.414664	0.0719338	0.0719338
TBC1D17	0.881973	0.0137683	0.0543076	0.750311	0.0720161	0.0720161
MAP1LC3A	0.484548	0.0250749	0.249103	0.89225	0.0720464	0.0720464
UBN2	0.0127026	0.958466	0.909982	0.0167482	0.0721593	0.0721593
HEATR6	0.0381423	0.319786	-0.760171	-0.284799	0.0722602	0.0722602
HSPB6	0.361092	0.0338285	0.339142	0.598309	0.0723406	0.0723406
APPL2	0.30251	0.0404024	0.39326	0.573929	0.0723718	0.0723718
MRGBP	0.619635	0.0197332	-0.178943	-0.974718	0.0723956	0.0723956
SGCD	0.126069	0.0970374	0.55051	0.488911	0.0724226	0.0724226
PTPRK	0.0583605	0.20974	0.690126	0.350689	0.0724549	0.0724549
NDRG3	0.0571571	0.214271	0.688722	0.350416	0.0724845	0.0724845
RGL1	0.0122693		0.923985		0.0725844	0.0725844
SCYL1	0.951622	0.0116938	0.0216529	-0.711305	0.0673794	0.0726699
BORCS7	0.978847	0.0120293	-0.00964844	0.745623	0.0703461	0.0726741
OMA1	0.332157	0.0370105	0.352938	0.609477	0.0726922	0.0726922
TIGAR	0.0298417	0.411988	0.783314	0.226839	0.0726975	0.0726975
INPPL1	0.0201963	0.610302	0.86033	0.141377	0.0728386	0.0728386
MGA	0.0412085	0.299572	0.73275	0.313192	0.0729244	0.0729244
SSX1	0.0124181		0.915131		0.0732529	0.0732529
MED13L	0.00921068	0.74024	0.94096	-0.130824	0.046213	0.0733639
SLC37A4	0.199734	0.0625277	-0.460219	-0.567908	0.0735704	0.0735704
TMEM57	0.101854	0.122715	0.598653	0.463808	0.0736154	0.0736154
STUB1	0.0849037	0.147398	-0.621467	-0.402324	0.0736855	0.0736855
VPS72	0.0193498	0.649127	-0.863088	-0.145843	0.0738909	0.0738909
APOA5	0.0125696		-0.955956		0.0739313	0.0739313
WDR77	0.0293793	0.428016	-0.791013	-0.225337	0.0739547	0.0739547
RANBP6	0.0554561	0.227812	-0.696815	-0.346517	0.0742173	0.0742173
TBCC	0.179819	0.0702992	-0.500357	-0.51678	0.0742511	0.0742511
SYMPK	0.980342	0.0123933	0.00881235	-0.693736	0.0720453	0.0742543
CBS	0.034317	0.369238	0.773408	0.250399	0.074385	0.074385
RAPGEF3	0.0532577	0.238012	0.704215	0.529732	0.0744065	0.0744065
LMBR1	0.264308	0.0481187	-0.404373	-1.30634	0.0745946	0.0745946
DNAJC17	0.978657	0.0130301	0.00947498	0.711949	0.0747456	0.0747456
ARHGEF6	0.0391188	0.327065	0.79744	0.274502	0.0749342	0.0749342
ZNF148	0.0384251	0.333246	0.736373	0.272377	0.0749814	0.0749814
DEF6	0.0285032	0.449328	0.807613	0.211613	0.0749914	0.0749914
ARHGAP6	0.0286394	0.44724	0.803128	0.313927	0.0749976	0.0749976
PTAFR	0.0128355		0.941973		0.0751169	0.0751169
SYNE1	0.317349	0.0405131	0.358209	0.573534	0.0752117	0.0752117
SLC15A4	0.138145	0.0931079	0.53101	0.622725	0.0752365	0.0752365
APOF	0.519294	0.0247704	0.230786	0.636899	0.0752398	0.0752398
RHOB	0.0456739	0.282237	0.736827	0.303603	0.0753629	0.0753629
USF2	0.813898	0.0158511	0.0842757	0.674589	0.0754089	0.0754089
COL10A1	0.156913	0.0822545	0.533565	0.579285	0.0754335	0.0754335
GFPT1	0.00823911	0.637878	0.9795	-0.130358	0.0377371	0.0754764
TACSTD2	0.103098	0.125483	0.58169	0.42544	0.0755679	0.0755679
DYSF	0.97644	0.0126336	-0.0107191	0.700767	0.0728843	0.0755742
ZBTB38	0.0097986	0.756791	0.967564	-0.222445	0.0493195	0.0756145
PPP3R1	0.0764919	0.169279	0.641393	0.405749	0.0756186	0.0756186
SPAG1	0.63907	0.0202803	0.170092	0.871204	0.0756721	0.0756721
CILP2	0.0192742	0.672744	0.846515	0.135688	0.0756991	0.0756991
ADIPOR2	0.0130285		0.926178		0.075973	0.075973
PLXNC1	0.363254	0.0359953	0.327694	0.596802	0.0761809	0.0761809
CTDSPL	0.448989	0.0291331	-0.270152	-1.04988	0.076203	0.076203
PAK1IP1	0.216711	0.0603945	-0.44343	-0.526839	0.0762372	0.0762372
WDR48	0.0404826	0.32358	-0.743528	-0.277271	0.0762867	0.0762867
NOLC1	0.27916	0.0470305	0.392631	0.555322	0.0764177	0.0764177
EPHB3	0.93309	0.0122559	0.0304968	-0.723303	0.0687967	0.0764429
KCTD12	0.149459	0.0880262	0.518098	0.483478	0.0765382	0.0765382
HBP1	0.8137	0.0107073	-0.083755	0.931446	0.0558524	0.076549
INHBA	0.400348	0.00527102	0.305659	-2.20715	0.0183561	0.0765813
MSRB3	0.241319	0.0545632	0.425938	0.657566	0.076586	0.076586
HIST1H2BA		0.0131823		-0.811346	0.0766528	0.0766528
LDB1	0.0678804	0.19456	0.657119	0.366292	0.076761	0.076761
TIMP1	0.181348	0.0732199	0.491694	0.507323	0.077076	0.077076
NKD1	0.0133321		0.885924		0.0773128	0.0773128
DCXR	0.0075611	0.563735	-0.979865	0.160387	0.0320273	0.0776663
KRT79	0.0361037	0.371588	0.765964	0.248373	0.0776803	0.0776803
ZFC3H1	0.0851865	0.157624	0.615224	0.435716	0.0777318	0.0777318
BZW2	0.0367823	0.366292	-0.792684	-0.252054	0.0779322	0.0779322
TACO1	0.0137309	0.982054	-0.898066	-0.00640231	0.0779823	0.0779823
CNP	0.0442115	0.305598	0.728861	0.287822	0.0780982	0.0780982
ARMC7	0.0135188		-0.915183		0.0781325	0.0781325
SPAST	0.190465	0.0710177	-0.495937	-0.51538	0.0781658	0.0781658
RNASE2	0.103615	0.130638	0.615772	0.652966	0.0782081	0.0782081
ANKMY1	0.0135795		0.892767		0.0783986	0.0783986
TAF10	0.0208454	0.652085	-0.837865	-0.130196	0.0784574	0.0784574
ATPAF2	0.110389	0.123372	-0.613307	-0.441198	0.0785708	0.0785708
CEACAM8	0.0201914	0.675147	0.845053	0.227727	0.0786287	0.0786287
CALB2	0.393856	0.0346906	0.301304	0.5961	0.0787639	0.0787639
MMP1	0.0128439	0.939908	-0.903588	0.0325457	0.0716945	0.0787724
VCL	0.0396194	0.345453	0.747032	0.269811	0.0788666	0.0788666
HPR	0.606828	0.0225977	0.183857	0.643861	0.0789814	0.0789814
NOTCH2	0.09861	0.139311	0.58772	0.433308	0.0790887	0.0790887
TWNK	0.0137419		0.894546		0.0791079	0.0791079
GP9	0.0137441		-0.889603		0.0791175	0.0791175
PRDX6	0.145486	0.0945983	-0.524379	-0.463735	0.0791988	0.0791988
SORT1	0.339023	0.0406343	-0.343886	-0.57315	0.0792565	0.0792565
CERS2	0.327609	0.0421234	-0.355036	-0.574668	0.079361	0.079361
SUB1	0.196494	0.0702614	-0.463739	-0.511784	0.0793869	0.0793869
CASP2	0.129369	0.10673	-0.617458	-0.464669	0.0793942	0.0793942
NDUFAF8	0.0138586		-0.907562		0.0796162	0.0796162
ARF6	0.0173893	0.797848	0.934951	0.0722549	0.0796834	0.0796834
CTSB	0.345123	0.0403273	0.347738	0.571472	0.0798739	0.0798739
AP3M2	0.159378	0.0873806	-0.504983	-0.488552	0.0799116	0.0799116
RPS6KA2	0.0139576		0.890942		0.0800468	0.0800468
SPC24	0.024204	0.578128	-0.843837	-0.161737	0.0802003	0.0802003
NIPSNAP1	0.0538639	0.260139	-0.694611	-0.31309	0.0802832	0.0802832
MYO9B	0.0274146	0.511296	0.793357	0.182221	0.0803044	0.0803044
HERPUD1	0.0140239		-0.889288		0.0803342	0.0803342
RHOD	0.0140462		-0.887621		0.0804313	0.0804313
MFSD5	0.0723507	0.19503	-0.652653	-0.507538	0.08071	0.08071
PRPF19	0.127723	0.110535	-0.540902	-0.44809	0.0807414	0.0807414
DVL1	0.0172849	0.81836	0.878606	0.0773787	0.08086	0.08086
PRL	0.0141478		-0.919311		0.0808711	0.0808711
ESPN	0.0589782	0.239915	0.682063	0.379755	0.0808794	0.0808794
PMM1	0.993162	0.0142541	-0.0030579	-0.779633	0.0809092	0.0809092
R3HDM2	0.164973	0.0858301	0.493205	0.741168	0.0809221	0.0809221
ADRM1	0.0754448	0.187729	-0.648225	-0.366556	0.0809375	0.0809375
BZW1	0.0550862	0.257629	-0.702086	-0.318052	0.0810611	0.0810611
STRC	0.0142317		0.929797		0.0812336	0.0812336
OSBP2	0.113166	0.126183	-0.57391	-0.435689	0.0814408	0.0814408
ARL5A	0.0115406	0.807338	-0.923837	0.0861204	0.0588097	0.0815051
UBQLN2	0.502497	0.0284623	-0.250155	-0.624392	0.0815381	0.0815381
GLT8D1	0.0154875	0.924036	-0.897496	-0.0318403	0.0815759	0.0815759
SRPRB	0.0246071	0.581665	-0.82846	-0.153027	0.0815848	0.0815848
TK1	0.0170332	0.843714	-0.862375	-0.0559279	0.081835	0.081835
LIPE	0.55551	0.0258717	0.209772	0.755213	0.0818387	0.0818387
ADNP2	0.546635	0.00786393	-0.216428	1.76979	0.032241	0.0818993
NTPCR	0.0112086	0.77909	-0.910612	0.0782758	0.055951	0.0819024
POP1	0.107386	0.133988	0.579857	0.435846	0.0819095	0.0819095
GPX4	0.036622	0.392954	-0.753161	-0.238865	0.0819197	0.0819197
PLXNA3	0.0152107	0.946234	0.894763	0.0206344	0.0819286	0.0819286
F9		0.014436		0.692259	0.0821143	0.0821143
FAM193A	0.0774344	0.186458	0.632401	0.837047	0.0821241	0.0821241
HINT1	0.0376641	0.383753	-0.756389	-0.244252	0.0821903	0.0821903
ANKRD11	0.0311393	0.465294	0.78358	0.318619	0.0823418	0.0823418
SNCG	0.235496	0.0617318	0.432579	0.533365	0.0825507	0.0825507
VWF	0.303473	0.0479832	0.378814	0.549322	0.0826538	0.0826538
KLF7	0.0145629		0.914542		0.0826595	0.0826595
NR6A1	0.0145671		0.885795		0.0826773	0.0826773
ZSWIM4	0.0145737		0.891615		0.0827057	0.0827057
GPR144	0.0145771		0.886195		0.0827205	0.0827205
TGFB1	0.0822634	0.177339	0.641623	0.444032	0.0827693	0.0827693
EIF4ENIF1	0.297647	0.0491014	-0.375944	-0.602509	0.0828824	0.0828824
NDUFA8	0.0362458	0.403728	-0.767457	-0.233157	0.0829618	0.0829618
EPB41L4A	0.0110881	0.757161	0.931061	-0.13302	0.0542803	0.0830083
CBL	0.0181463	0.807028	0.870068	0.0703271	0.0830097	0.0830097
TM7SF2	0.117586	0.124692	-0.582619	-0.440279	0.0830846	0.0830846
CALML6	0.0146695		0.906305		0.0831162	0.0831162
RECQL5	0.733738	0.0107773	0.121504	-0.782314	0.0518309	0.0831963
C11orf54	0.176472	0.0835584	-0.485832	-0.478568	0.0834423	0.0834423
POLR3E	0.0357127	0.413	0.766939	0.241666	0.0834581	0.0834581
PFKFB1	0.0147501		0.881852		0.0834612	0.0834612
PAN3	0.025555	0.578321	0.839572	0.214118	0.0835847	0.0835847
QRSL1	0.168582	0.0877049	-0.492637	-0.48459	0.0836122	0.0836122
HMGXB4	0.0560999	0.263779	-0.712727	-0.322205	0.0836658	0.0836658
PSD4	0.367521	0.00544122	0.3221	-1.35793	0.017585	0.0836966
MLST8	0.0102261	0.689886	-0.930192	0.111328	0.0474521	0.0837723
SLC16A3	0.175791	0.0844824	0.497239	0.477866	0.0838931	0.0838931
GALNT6	0.9033	0.0134546	0.0433719	-0.719051	0.0720625	0.0840796
TTC36	0.0149043		-0.940739		0.0841193	0.0841193
EIF5B	0.370159	0.0403227	-0.320221	-0.576597	0.0842112	0.0842112
SLC14A1	0.0180136	0.829302	-0.865767	-0.152316	0.0842661	0.0842661
STARD3NL	0.0125996	0.842382	-0.91111	0.0771984	0.0649856	0.0843444
OPLAH	0.0237552	0.630796	0.867017	0.134954	0.084462	0.084462
EXOC1	0.130585	0.114921	0.541309	0.467761	0.0845566	0.0845566
GTF2F1	0.111712	0.134507	0.571956	0.423933	0.084638	0.084638
NIF3L1	0.0386504	0.389124	-0.764422	-0.239505	0.0846963	0.0846963
DCAF4L2	0.0150461		1.32504		0.0847232	0.0847232
MTHFD2	0.805932	0.0121547	-0.08913	0.718006	0.0611154	0.084874
RCBTB1	0.158309	0.0953723	0.502111	0.786516	0.0849449	0.0849449
ORMDL1	0.0314388	0.480446	-0.774899	-0.203539	0.084972	0.084972
ZKSCAN5	0.049613	0.304747	0.731089	0.759452	0.0850346	0.0850346
HNRNPA2B1	0.764249	0.0198264	-0.112301	-0.666198	0.0851743	0.0851743
FOXB1	0.0151565		0.919954		0.0851923	0.0851923
PAXX	0.0129079	0.849844	-0.909083	0.0534176	0.0666455	0.0853281
RBM27	0.119671	0.126949	0.559541	0.43525	0.0853428	0.0853428
DR1	0.465301	0.0326945	-0.266105	-0.604764	0.0854306	0.0854306
NDUFA2	0.00250864	0.164815	-1.12488	0.393562	0.00491111	0.0854656
FAM89A	0.0152325		-0.909443		0.0855141	0.0855141
CACNA1C	0.0152469		0.872124		0.0855752	0.0855752
OPHN1	0.0441675	0.345516	0.730575	0.34705	0.0856332	0.0856332
QSER1	0.180312	0.0847474	0.490115	0.51204	0.0857194	0.0857194
LRRC20	0.024244	0.630424	0.826854	0.149119	0.0857321	0.0857321
DOCK8	0.0152803	0.998751	0.88938	-0.000435775	0.0856359	0.0857975
FGFR3	0.165019	0.0928227	0.494272	0.773007	0.0858739	0.0858739
TIPRL	0.199768	0.0767182	-0.470748	-0.490922	0.0859092	0.0859092
TSNAX	0.0397894	0.385619	-0.75025	-0.240295	0.0859843	0.0859843
PJA1	0.995475	0.0154142	0.00201855	0.841591	0.0859881	0.0859881
TIMM8B	0.00537033	0.349847	-1.00571	0.268525	0.0167298	0.0860136
PRMT5	0.129685	0.118772	-0.553568	-0.435894	0.0862351	0.0862351
MUC17	0.0154061		-1.36777		0.0862484	0.0862484
SLC4A11	0.0154563		0.877743		0.0864605	0.0864605
CEP57	0.0289281	0.534494	-0.797176	-0.232918	0.0864839	0.0864839
RANBP10	0.0227556	0.67953	0.854242	0.118765	0.086489	0.086489
NOA1	0.641328	0.00992231	-0.165325	0.806993	0.0438023	0.0865246
FCHSD1	0.0616975	0.250782	0.673904	0.338934	0.0865293	0.0865293
TIMM17B	0.0185958	0.833067	-0.849213	-0.0605399	0.0866091	0.0866091
LILRA3	0.0155004		-0.873775		0.0866462	0.0866462
AP1M2	0.902649	0.0139966	0.0432919	-0.683567	0.0742192	0.0866703
ANKRD49	0.534658	0.0290852	-0.225474	-1.10657	0.086858	0.086858
TREML1	0.0155545		0.916706		0.0868743	0.0868743
AGT	0.530771	0.0293506	0.222574	0.607165	0.0869751	0.0869751
TMTC2	0.0155973		0.90013		0.0870543	0.0870543
EPM2A	0.539433	0.00843383	-0.228175	1.34338	0.0337078	0.0872115
ENO1	0.124374	0.125763	0.562114	0.424539	0.0872406	0.0872406
EPHX2	0.0440697	0.355073	-0.726181	-0.2571	0.0872675	0.0872675
NUDT16L1	0.0323576	0.484377	-0.825412	-0.198703	0.087374	0.087374
CERS6	0.0397156	0.394841	0.754145	0.254823	0.0874079	0.0874079
ATP6V1C1	0.412999	0.0381108	0.294744	0.583355	0.0876529	0.0876529
FCGR3A	0.0157445		0.933533		0.0876732	0.0876732
AGFG1	0.0332645	0.47342	0.785324	0.200788	0.0876879	0.0876879
TMEM181	0.0369634	0.426305	0.751241	0.276612	0.0877284	0.0877284
NNT	0.30588	0.0515942	-0.370335	-0.544015	0.0878289	0.0878289
ORC2	0.826287	0.0191265	-0.0807276	-0.670682	0.0879224	0.0879224
PLEKHG1	0.023605	0.669641	0.818728	0.154108	0.0879346	0.0879346
CRYBG3	0.0158279		0.97816		0.0880227	0.0880227
TRIM29	0.280513	0.0564688	0.385611	0.540813	0.0880744	0.0880744
MAGEH1	0.0158497		-0.895045		0.0881143	0.0881143
MAP1B	0.0357275	0.444255	0.761665	0.212546	0.088208	0.088208
BLOC1S3	0.460862	0.00731871	-0.266909	0.780258	0.0266353	0.0882429
BRCC3	0.0987772	0.160873	0.610314	0.395085	0.0882855	0.0882855
SLMAP	0.078158	0.203451	0.646606	0.36421	0.0883303	0.0883303
LSM6	0.0502836	0.316813	-0.717383	-0.279399	0.0884524	0.0884524
C1orf35	0.0217101	0.734323	-0.817182	-0.0998513	0.0885014	0.0885014
PAK4	0.0189697	0.840679	0.838181	0.0559169	0.088523	0.088523
WASHC4	0.214674	0.0744946	0.443764	0.508964	0.0887095	0.0887095
ZNF799	0.0159959		-0.902377		0.0887255	0.0887255
PDPR	0.0339174	0.4718	0.755612	0.200135	0.0887522	0.0887522
RAD1	0.342769	0.0467168	-0.364606	-0.681257	0.0887974	0.0887974
SLC35E1	0.0534632	0.299548	0.689398	0.325619	0.0888046	0.0888046
ADGRA1	0.0160169		0.90311		0.0888135	0.0888135
ZNF556	0.0160674		-0.923812		0.0890241	0.0890241
EMP1	0.0160752		0.912432		0.0890565	0.0890565
BRD9	0.320562	0.0501481	-0.372364	-0.602434	0.0890583	0.0890583
HAUS7	0.22046	0.0729528	-0.443619	-0.695096	0.0890901	0.0890901
DOC2A	0.0160923		0.899996		0.0891278	0.0891278
CCDC186	0.0954196	0.168665	0.596619	0.398729	0.0891348	0.0891348
NTN1	0.177784	0.0906707	0.489295	0.673394	0.0892425	0.0892425
MAPKAPK3	0.394648	0.0408508	-0.320916	-0.583135	0.0892506	0.0892506
DDX5	0.0479381	0.336479	-0.71656	-0.272879	0.0892858	0.0892858
BLOC1S1	0.017737	0.910724	-0.880213	-0.031331	0.0893831	0.0893831
ATP6V1H	0.418805	0.0385865	-0.297139	-0.581567	0.0894112	0.0894112
SAT2	0.0266126	0.607253	-0.795228	-0.207351	0.0894126	0.0894126
PROM2	0.121311	0.133512	0.583627	0.471906	0.0895619	0.0895619
UCHL5	0.747982	0.0216711	-0.115123	-0.640138	0.0896165	0.0896165
WDR13	0.517697	0.0313656	-0.231391	-0.614663	0.0897342	0.0897342
CHDH	0.079049	0.205512	-0.638284	-0.355146	0.089766	0.089766
NCOA3	0.0370536	0.438572	0.746572	0.240525	0.0897876	0.0897876
KIF14	0.0162629		0.883712		0.0898383	0.0898383
NBN	0.12519	0.130055	0.551184	0.418719	0.089916	0.089916
DDAH1	0.369206	0.0441145	-0.325808	-0.567486	0.08994	0.08994
FBXO11	0.45875	0.0355356	0.26971	1.46702	0.0900007	0.0900007
NLGN2	0.0163153		0.908043		0.0900563	0.0900563
UBE2T	0.00866878	0.531151	-0.950354	0.235157	0.0340266	0.0900788
FARS2	0.0345024	0.473154	-0.756989	-0.207178	0.0900962	0.0900962
TIMM50	0.979079	0.0160058	-0.00943487	0.683395	0.0873642	0.0901911
UBE2H	0.023557	0.694475	0.818504	0.108643	0.0902407	0.0902407
PRKD2	0.0293157	0.558159	0.8279	0.163442	0.0902535	0.0902535
TAGAP	0.0163721		0.92907		0.090292	0.090292
PNKP	0.119968	0.136603	-0.566949	-0.420847	0.0903579	0.0903579
RPS19BP1	0.0942958	0.0015474	-0.611091	1.0046	0.00208247	0.0904495
RAB21	0.0208299	0.787915	0.838804	0.0742742	0.0904584	0.0904584
PPP1R12C	0.0602598	0.272368	0.72699	0.308048	0.090461	0.090461
CLTA	0.0684502	0.240067	-0.670912	-0.325364	0.090543	0.090543
HEXB	0.0435088	0.37871	-0.726313	-0.247531	0.0907278	0.0907278
CARD9	0.12816	0.128685	0.551163	0.454308	0.0907903	0.0907903
BOD1L1	0.0418146	0.395108	0.7416	0.237673	0.0909101	0.0909101
NUCKS1	0.013378	0.809578	0.897024	-0.0669761	0.0659985	0.0909243
KDM1A	0.020709	0.798935	0.858986	0.0727454	0.0910088	0.0910088
TTC17	0.022455	0.737534	0.820413	0.103132	0.0910758	0.0910758
ADIRF	0.396407	0.0417919	0.303822	0.577699	0.0910978	0.0910978
ZNF318	0.993091	0.0167105	-0.00307511	-0.738707	0.0912154	0.0912154
SRGAP2	0.0622239	0.26698	0.682514	0.307233	0.0912877	0.0912877
PYROXD2	0.216665	0.0036074	0.446359	-1.34617	0.00825285	0.091441
SLC29A3	0.0800321	0.208085	0.624617	0.503391	0.0914566	0.0914566
POM121C	0.973656	0.0171376	-0.0118853	-0.68574	0.0915914	0.0915914
RSL24D1	0.105927	0.157826	-0.580714	-0.413897	0.0917232	0.0917232
SRP9	0.00479946	0.286791	-1.02561	0.294892	0.0130362	0.0917933
YAF2	0.235409	0.0712565	-0.441083	-0.611327	0.0919555	0.0919555
UFSP2	0.485147	0.0345764	-0.254547	-0.58857	0.0919567	0.0919567
MYO18A	0.0640472	0.262274	0.679843	0.313334	0.0920523	0.0920523
THUMPD3	0.0172058	0.976972	-0.862466	-0.00818069	0.0921005	0.0921005
MRPL50	0.0438126	0.38368	-0.726382	-0.241607	0.0921023	0.0921023
ATR	0.00339765	0.202084	1.06174	-0.363808	0.00742848	0.0921146
SEZ6L2	0.018568	0.90551	0.900158	0.0401068	0.0921166	0.0921166
PAXIP1	0.621916	0.0270477	-0.188688	-0.642788	0.0921491	0.0921491
SIPA1L3	0.0817902	0.205863	0.621535	0.352678	0.0922158	0.0922158
TCHH	0.0168386		0.879286		0.0922197	0.0922197
C2ORF86	0.0168445		0.857512		0.0922441	0.0922441
BBX	0.0196065	0.860089	0.832242	0.0523617	0.0923216	0.0923216
FBXL7	0.0169174		0.884777		0.0925438	0.0925438
TPM4	0.143592	0.118105	0.521867	0.444174	0.0927148	0.0927148
ZNF486	0.0170118		-0.86847		0.0929318	0.0929318
ABCA3	0.0385517	0.44153	0.748476	0.725819	0.0929725	0.0929725
C17orf75	0.59548	0.0286149	-0.200892	-0.610084	0.0930459	0.0930459
SPPL2B	0.0170421		0.915331		0.0930561	0.0930561
HBA1	0.0148305	0.86988	-0.914665	0.0455153	0.0754068	0.0930838
TMEM18	0.0170541		-0.873055		0.0931052	0.0931052
NDUFS2	0.0653991	0.260918	-0.663904	-0.316832	0.093145	0.093145
SELPLG	0.0170744		0.927107		0.0931886	0.0931886
PFKFB2	0.0165118	0.966438	0.866782	-0.0117177	0.0885656	0.0932327
LZTS2	0.0192101	0.88991	0.840259	0.0478748	0.093274	0.093274
S100A4	0.0402251	0.425136	-0.734552	-0.222295	0.0932981	0.0932981
IFI27L2	0.0171208		-0.856905		0.0933788	0.0933788
ARHGAP11A	0.0171315		0.875722		0.0934224	0.0934224
STAT6	0.089037	0.193008	0.632495	0.366645	0.0936408	0.0936408
G6PD	0.207899	0.0826833	0.44808	0.481938	0.0936609	0.0936609
COPS3	0.057138	0.301348	-0.691514	-0.288818	0.0937783	0.0937783
NCOA6	0.187699	0.0918082	0.468046	0.547624	0.0938349	0.0938349
TMEM151A	0.0172339		0.853201		0.0938414	0.0938414
TRPV1	0.0172587		0.887145		0.0939429	0.0939429
P4HA2	0.204149	0.0845448	0.457428	0.486345	0.0939472	0.0939472
ENPP4	0.587221	0.0101498	0.196954	-0.745544	0.0416276	0.0940482
DPCD	0.657171	0.0263194	0.158742	0.628714	0.0940965	0.0940965
SLC7A3	0.0172989		0.85295		0.0941072	0.0941072
MTF1	0.017305		0.883818		0.0941318	0.0941318
PAPLN	0.0173135		0.887214		0.0941668	0.0941668
UFD1	0.0276663	0.626729	-0.800126	-0.134217	0.094272	0.094272
EBNA1BP2	0.0996	0.174101	-0.592109	-0.381357	0.0942769	0.0942769
APOB	0.0318262	0.54519	0.79452	0.169396	0.0943212	0.0943212
RBM4B	0.924397	0.0187742	-0.0340043	-0.677234	0.0943353	0.0943353
TRAPPC6B	0.114137	0.152179	-0.584047	-0.43155	0.0943947	0.0943947
ERG28	0.0268772	0.646305	-0.825872	-0.136324	0.0944007	0.0944007
C7	0.115241	0.150752	0.587863	0.409187	0.0944084	0.0944084
GRN	0.0448662	0.387432	0.744939	0.239792	0.0944485	0.0944485
CACNB1	0.109641	0.158657	0.579106	0.46972	0.0945006	0.0945006
EIF2S3	0.101385	0.171594	-0.598064	-0.387679	0.0945075	0.0945075
KLHDC2	0.195089	0.0892646	-0.463373	-0.683888	0.094579	0.094579
SFTPA1	0.0174194		1.05991		0.0945989	0.0945989
OAS1	0.638247	0.0273023	0.167242	0.614313	0.0946242	0.0946242
CEBPB	0.0489156	0.356757	0.731563	0.272543	0.0947274	0.0947274
TENM2	0.0624961	0.279774	-0.670015	-0.476967	0.094865	0.094865
ZBTB20	0.237799	0.0735282	0.430511	0.652829	0.0948657	0.0948657
CHUK	0.0524248	0.333599	0.700185	0.27633	0.0948816	0.0948816
GALNT8	0.290894	0.0601399	0.376681	0.984378	0.0949038	0.0949038
SUSD3	0.0174974		0.940075		0.0949164	0.0949164
FAM50B	0.19749	0.0887877	0.462164	0.497441	0.095068	0.095068
TEX30	0.0610403	0.287813	-0.69801	-0.673018	0.0952042	0.0952042
METTL9	0.157534	0.11158	-0.515125	-0.868942	0.0952427	0.0952427
DHX8	0.0123541	0.702805	0.905873	-0.108525	0.0557043	0.0952453
WWC3	0.784044	0.0224425	0.118234	0.76646	0.0953171	0.0953171
SLC46A2	0.0176037		0.884523		0.0953488	0.0953488
PCDHGA6	0.0176144		-0.866879		0.0953923	0.0953923
ZBTB34	0.017627		0.859348		0.0954433	0.0954433
MICAL3	0.0391718	0.450227	0.74321	0.221453	0.0954806	0.0954806
AMZ2	0.00785804	0.445319	-0.976743	0.324226	0.0274204	0.09552
SKP1	0.138787	0.127314	-0.543	-0.432654	0.0956159	0.0956159
CALCB	0.0176741		-0.877613		0.0956347	0.0956347
TRIM62	0.00547002	0.309276	1.04805	-0.811719	0.015383	0.0956851
METTL1	0.00531672	0.300161	-1.01417	0.292887	0.0146803	0.0957919
GTF2H4	0.226846	0.0781447	-0.431979	-0.553792	0.0958484	0.0958484
GINS2	0.134184	0.13229	-0.539291	-0.619749	0.0959472	0.0959472
FHOD1	0.456304	0.0389585	0.281931	0.596099	0.0960515	0.0960515
SLC3A2	0.0816623	0.21815	-0.633211	-0.350975	0.0962041	0.0962041
FICD	0.0178161		0.866486		0.09621	0.09621
PDLIM2	0.342538	0.0520408	0.341696	0.553326	0.09625	0.09625
GMIP	0.157928	0.113184	0.510534	0.459183	0.0964485	0.0964485
METTL2A	0.0178797		-0.866335		0.0964675	0.0964675
COX6A1	0.125315	0.142762	-0.55803	-0.41681	0.0965099	0.0965099
THSD4	0.0976983	0.18331	0.592394	0.368853	0.0965863	0.0965863
COLGALT2	0.129447	0.138453	0.550894	0.503065	0.09664	0.09664
FAM171A2	0.0416031	0.431	0.73712	0.354413	0.0966747	0.0966747
IL17RB	0.0179474		-0.864535		0.0967413	0.0967413
KIF1C	0.489213	0.0367137	-0.247947	-0.591288	0.0967954	0.0967954
AZGP1	0.147381	0.121958	0.516509	0.435995	0.0968497	0.0968497
PRIM2	0.187653	0.0957966	-0.479899	-0.562325	0.0968589	0.0968589
PLEKHM3	0.0180129		0.857775		0.0970057	0.0970057
CD163L1	0.0180321		0.907718		0.0970832	0.0970832
SRRT	0.870965	0.020706	-0.0590315	-0.652869	0.0970916	0.0970916
CD9	0.140679	0.128295	0.538183	0.425449	0.0971492	0.0971492
VAMP3	0.0909695	0.198547	0.611032	0.362257	0.0972027	0.0972027
WDR25	0.0180642		-0.893365		0.0972127	0.0972127
SNX9	0.109095	0.165904	0.587907	0.387021	0.0973542	0.0973542
CALM1	0.0181012		-0.8767		0.0973617	0.0973617
EIF2S1	0.0112737	0.622743	-0.919564	0.13736	0.0472737	0.0973705
SMARCB1	0.0568364	0.318574	-0.691411	-0.282364	0.0973836	0.0973836
PLEKHM2	0.0108013	0.595743	0.943627	-0.157552	0.0441832	0.0974808
YES1	0.915419	0.0198977	-0.0376839	-0.668701	0.097819	0.097819
ZPBP	0.0182161		-0.895659		0.0978245	0.0978245
HELB	0.0182357		0.851678		0.0979034	0.0979034
AHCTF1	0.397671	0.0458574	-0.307169	-0.564015	0.0979052	0.0979052
MRPL36	0.018284		-0.864311		0.0980975	0.0980975
KNDC1	0.0183309		0.909074		0.0982857	0.0982857
KCMF1	0.0410741	0.447281	0.761401	0.228211	0.0984494	0.0984494
SAP30	0.041644	0.441417	-0.741256	-0.218467	0.0984923	0.0984923
SUPT5H	0.0125549	0.681047	0.892079	-0.115604	0.0550509	0.0987023
EPHB2	0.0170063	0.922109	0.875179	-0.0282919	0.0874092	0.0987349
LSM5	0.0252751	0.730733	-0.813145	-0.108017	0.0988411	0.0988411
TNFAIP8L2	0.0525985	0.351834	0.744612	0.270527	0.0989875	0.0989875
CDCA7L	0.0437464	0.423032	-0.753195	-0.364658	0.0989885	0.0989885
ATG16L2	0.0185647		0.88543		0.0992226	0.0992226
AVL9	0.827591	0.0224784	-0.078638	-0.650775	0.0993756	0.0993756
SLCO3A1	0.379805	0.0490317	0.312763	0.85233	0.0994539	0.0994539
TP53BP2	0.255706	0.0728602	0.404993	0.53058	0.0994872	0.0994872
DACH2	0.696382	0.0268828	0.14186	1.85765	0.099846	0.099846
CEP68	0.0546205	0.343504	0.683135	0.395864	0.100012	0.100012
PRRX2	0.0553536	0.339174	0.690705	0.363929	0.100061	0.100061
VEGFB	0.0188024		-0.843966		0.100172	0.100172
FYB1	0.0231604	0.812013	0.872311	0.069023	0.100188	0.100188
RALGAPA1	0.878825	0.0214013	-0.0544833	-0.659563	0.100194	0.100194
PSMD6	0.214266	0.0881532	-0.443588	-0.480587	0.100514	0.100514
VTI1B	0.0463119	0.408035	-0.737416	-0.23641	0.100548	0.100548
KANK2	0.440028	0.0429992	0.277081	0.574864	0.100643	0.100643
GAK	0.0743718	0.254564	0.643152	0.320741	0.10069	0.10069
SULF2	0.403975	0.0468927	0.302116	0.856422	0.100734	0.100734
STC1	0.01895		-0.869083		0.10076	0.10076
PDE1B	0.0190363		0.86871		0.101102	0.101102
ATP6V0A2	0.151842	0.125678	-0.528972	-0.454303	0.101289	0.101289
SYAP1	0.0393223	0.485736	-0.747738	-0.193519	0.101356	0.101356
BTRC	0.00407488	0.213021	1.03276	-0.524882	0.00898545	0.10147
RPRD1A	0.171188	0.111757	-0.506516	-0.444856	0.10148	0.10148
ASAP3	0.0124424	0.650143	0.893084	-0.189977	0.0527475	0.101506
CSPG5	0.0191622		-0.842248		0.101602	0.101602
DCBLD2	0.0553058	0.346872	0.681453	0.343602	0.101688	0.101688
TBCB	0.74157	0.0258846	0.117745	0.615992	0.101733	0.101733
CLPTM1L	0.0991597	0.193633	-0.63065	-0.360858	0.101754	0.101754
TOR1A	0.101308	0.189612	-0.600093	-0.365423	0.101788	0.101788
RNF220	0.0893077	0.215136	0.62411	0.37588	0.101804	0.101804
ECH1	0.0176329	0.916541	0.857583	-0.0290348	0.0894155	0.101904
VNN2	0.0937167	0.20604	0.637122	0.729898	0.102185	0.102185
SYNGAP1	0.0193506		0.838984		0.102347	0.102347
TSTD1	0.0505923	0.383252	-0.730566	-0.244883	0.102501	0.102501
ZNF165	0.0194076		-0.853477		0.102572	0.102572
VDAC1	0.0395983	0.492045	-0.753751	-0.19056	0.102874	0.102874
DHFR	0.0511713	0.380874	-0.698382	-0.258126	0.102897	0.102897
CLSTN3	0.0195115		0.872436		0.102982	0.102982
TTYH3	0.0357015	0.546906	0.760599	0.248521	0.103037	0.103037
VPS52	0.547364	0.0106979	0.214467	-0.721413	0.041058	0.103112
FGFR2	0.0640036	0.305386	0.660557	0.499917	0.103118	0.103118
HIST1H1D	0.0711335	0.274893	-0.666157	-0.309631	0.10315	0.10315
DOHH	0.0108985	0.55731	0.93375	-0.167399	0.0422443	0.103156
PREB	0.268055	0.0729674	-0.400331	-0.512476	0.103171	0.103171
ATP5L2	0.0196057		-0.838877		0.103353	0.103353
PLD2	0.067369	0.291227	0.662362	0.343391	0.103408	0.103408
EIF4A3	0.102383	0.191661	-0.579567	-0.364586	0.103421	0.103421
RPL34	0.459602	0.0426966	-0.264964	-0.569757	0.103423	0.103423
ZFYVE28	0.019661		0.836001		0.103571	0.103571
HIST1H1B	0.0838277	0.234845	-0.632685	-0.335415	0.103671	0.103671
CHMP4C	0.590057	0.0333981	0.195989	0.704303	0.103751	0.103751
STEAP2	0.0466865	0.422787	0.717524	0.352652	0.103875	0.103875
ACSS3	0.225852	0.0874104	0.451981	0.482236	0.103888	0.103888
PNP	0.0560208	0.352542	-0.707436	-0.258939	0.103919	0.103919
XPO4	0.0420987	0.469471	0.750356	0.201556	0.103976	0.103976
PFDN2	0.0308644	0.641146	-0.793644	-0.130503	0.104072	0.104072
RBBP6	0.161803	0.122366	0.531703	0.427278	0.104114	0.104114
FANCD2	0.457566	0.00906582	0.26874	-1.05191	0.031351	0.104168
TNFRSF1B	0.0198238		0.886612		0.10421	0.10421
PAIP2B	0.0224914	0.882314	0.847903	0.0592832	0.104292	0.104292
NME1	0.0158716	0.799409	-0.900412	0.0703818	0.0744597	0.104329
FAM83A	0.0198546		0.838162		0.104331	0.104331
FERMT3	0.0375605	0.528604	0.79834	0.176047	0.104331	0.104331
ALDH1A2	0.00381247	0.191992	1.039	-0.364801	0.0078248	0.104342
RPS3	0.290235	0.0684813	-0.393463	-0.510667	0.104414	0.104414
KCNK13	0.0198778		0.890601		0.104422	0.104422
CYB561	0.0165149	0.829696	-0.884086	0.0686979	0.0789353	0.104528
PSPH	0.0445621	0.44749	-0.775171	-0.217849	0.10467	0.10467
H3F3B	0.285822	0.0697792	-0.3972	-0.512918	0.104683	0.104683
PADI2	0.0190538	0.955145	0.856418	-0.0158176	0.0977564	0.1047
SLC9A3R2	0.220189	0.0906932	0.438849	0.471999	0.104782	0.104782
ATOX1	0.116827	0.171096	-0.568831	-0.384771	0.104856	0.104856
CHD5	0.0228395	0.876451	0.815123	0.0436826	0.10497	0.10497
ZNF778	0.0200212		0.86132		0.104984	0.104984
PRELID1	0.020033		-0.837309		0.10503	0.10503
C1QB	0.124584	0.161026	0.585443	0.392191	0.105141	0.105141
REXO4	0.886465	0.0226471	-0.0514608	-0.701591	0.105197	0.105197
VRK3	0.304777	0.0659063	-0.370454	-0.634762	0.10524	0.10524
DHRS4	0.0774757	0.259715	-0.628577	-0.314586	0.105376	0.105376
DUS3L	0.0227922	0.883099	-0.851041	-0.0413404	0.1054	0.1054
RPP21	0.0201398		-0.835899		0.105447	0.105447
RFNG	0.0201427		-0.846429		0.105459	0.105459
PLEKHG2	0.0864522	0.233128	0.609744	0.495655	0.105504	0.105504
HACE1	0.354051	0.00714621	-0.342457	2.0495	0.0212095	0.10562
EIF2B5	0.472757	0.0427	-0.268518	-0.565487	0.10563	0.10563
ARID1B	0.0128817	0.63691	0.896189	-0.13462	0.0533259	0.105781
RPL36	0.0199637	0.986514	-0.874648	0.00470712	0.103702	0.105825
ZSCAN16	0.0202654		-0.846614		0.105937	0.105937
ZMYND11	0.039515	0.513456	0.750939	0.182892	0.10603	0.10603
KRT16	0.106267	0.19157	0.582001	0.36264	0.106296	0.106296
TRMT5	0.0248396	0.82023	-0.834454	-0.0637035	0.106361	0.106361
PIKFYVE	0.144632	0.00294694	0.526699	-1.10657	0.00503484	0.106366
PLA2R1	0.0203756		0.830312		0.106366	0.106366
CORO2B	0.0236132	0.86329	0.828039	0.0557411	0.106403	0.106403
ZC3H18	0.162411	0.125578	0.496472	0.42954	0.106442	0.106442
UBL4A	0.0335988	0.607064	-0.790558	-0.142241	0.106448	0.106448
LAMA4	0.121934	0.1673	0.557322	0.3898	0.10646	0.10646
MANEA	0.305163	0.0668713	-0.371222	-0.740189	0.106487	0.106487
PIGS	0.083734	0.243847	0.632361	0.323378	0.106532	0.106532
FBXO17	0.0204426		0.827957		0.106627	0.106627
MAGIX	0.0204439		-0.832554		0.106632	0.106632
RASGEF1C	0.0204574		0.828484		0.106684	0.106684
SPTA1	0.176035	0.116231	0.487642	0.437518	0.106697	0.106697
KIFAP3	0.832695	0.0170601	0.0762883	-0.677405	0.081122	0.106803
ANKRD26	0.0371431	0.552968	0.758264	0.23901	0.107001	0.107001
GSTM2	0.365337	0.0562394	-0.320664	-0.534288	0.10703	0.10703
SELENOK	0.0205699		-0.842855		0.107121	0.107121
PIK3CD	0.0255281	0.806977	0.83022	0.0770544	0.10724	0.10724
MYRF	0.0206279		0.827468		0.107346	0.107346
CFL1	0.084162	0.245212	-0.617739	-0.326644	0.107384	0.107384
HSBP1	0.0166645	0.805847	-0.879003	0.0689643	0.0777389	0.107546
HSPB1	0.184092	0.112657	0.478137	0.447759	0.107777	0.107777
CD33	0.020761		0.889418		0.107862	0.107862
RAN	0.10368	0.200554	-0.586201	-0.362328	0.107987	0.107987
PLD6	0.0207965		-0.863035		0.107999	0.107999
RPA3	0.183233	0.113513	-0.47995	-0.440126	0.10801	0.10801
RNASE1	0.583172	0.0356845	0.202224	0.590147	0.108052	0.108052
GSTM5	0.510889	0.0106425	0.233378	-0.722139	0.0387513	0.108133
TOR4A	0.102676	0.202932	0.592792	0.359376	0.108153	0.108153
CLNS1A	0.344713	0.0604507	-0.335037	-0.524363	0.10816	0.10816
EPS8	0.119069	0.175151	0.561952	0.379999	0.108225	0.108225
DDX1	0.187205	0.11148	-0.476696	-0.447069	0.108282	0.108282
CCNYL1	0.96853	0.0202192	0.0140619	-0.672337	0.103264	0.108307
ZNF410	0.0209045		-0.848082		0.108416	0.108416
CSTF1	0.581617	0.0360802	-0.198817	-0.590581	0.108726	0.108726
NDUFV2	0.06279	0.335242	-0.661875	-0.267511	0.108977	0.108977
OBSL1	0.100234	0.21037	0.59514	0.355055	0.109117	0.109117
GALNT1	0.0707363	0.298121	-0.654603	-0.297057	0.109124	0.109124
POLR2F	0.25437	0.0829961	-0.411016	-0.529277	0.109215	0.109215
MAGOHB	0.044071	0.479551	-0.730111	-0.197904	0.109302	0.109302
CCDC160	0.0211393		-0.823111		0.109321	0.109321
TBX3	0.0211724		0.828183		0.109449	0.109449
TAF2	0.197959	0.107057	0.481022	0.455272	0.109528	0.109528
TAF15	0.80537	0.0170713	0.0899728	-0.670211	0.0791377	0.109543
DOCK5	0.0598414	0.354328	-0.703371	-0.268405	0.109568	0.109568
CAPN12	0.0213145		0.831947		0.109995	0.109995
MRPS9	0.706278	0.0150583	-0.135529	0.689358	0.0650872	0.110018
LRG1	0.942611	0.0226254	0.0277196	0.642391	0.110042	0.110042
C1RL	0.102583	0.208392	0.668469	0.355775	0.110236	0.110236
F11R	0.701029	0.0305241	-0.139398	-0.612253	0.110316	0.110316
NPR3	0.0214405		0.836666		0.110478	0.110478
SMOC2	0.429487	0.0499694	0.285651	0.590624	0.110557	0.110557
METTL5	0.0323426	0.664156	-0.775187	-0.226829	0.110631	0.110631
OSBP	0.452304	0.0476765	-0.271071	-0.560343	0.110952	0.110952
PYGL	0.0909935	0.237623	0.613913	0.330148	0.111173	0.111173
RYR1	0.0216336		0.822894		0.111217	0.111217
LGI3	0.0216659		0.827354		0.11134	0.11134
CD28	0.0216711		0.847904		0.11136	0.11136
CACNA1I	0.0216714		0.822169		0.111361	0.111361
PHF24	0.0217054		0.824023		0.111491	0.111491
PTP4A1	0.202207	0.107864	-0.470296	-0.448913	0.111893	0.111893
PERP	0.0218208		-0.872531		0.111931	0.111931
ZNF688	0.0218445		-0.825003		0.112022	0.112022
VSNL1	0.0891631	0.245099	0.624577	0.344852	0.112057	0.112057
CHMP6	0.0263121	0.831087	-0.840232	-0.0603861	0.11211	0.11211
WNT5B	0.0219205		0.835602		0.112311	0.112311
FATE1	0.0219307		-0.835344		0.11235	0.11235
LTA4H	0.0222473	0.986832	0.858018	0.00457498	0.11244	0.11244
FNDC1	0.550799	0.0399096	0.211732	0.60982	0.112546	0.112546
DNM1L	0.442967	0.00974687	-0.281027	0.731704	0.0323519	0.112627
CNST	0.211342	0.104425	-0.448365	-0.478381	0.112877	0.112877
TPRG1L	0.8019	0.0275241	0.0896111	0.67165	0.112885	0.112885
GSR	0.0716442	0.308447	-0.6508	-0.283655	0.112987	0.112987
STARD3	0.0420034	0.526472	0.741676	0.243094	0.113045	0.113045
TMC5	0.0221589		0.861128		0.113217	0.113217
PIGQ	0.0191356	0.863469	0.835365	-0.0715489	0.0909172	0.113226
UBE2Q2	0.0750349	0.295667	-0.640282	-0.305157	0.113317	0.113317
PABPN1	0.902847	0.0245914	-0.0437449	-0.632224	0.113381	0.113381
MFN2	0.0274099	0.810193	0.788234	0.0668331	0.1134	0.1134
DYNC2LI1	0.101024	0.219903	-0.595937	-0.461757	0.113431	0.113431
ZC3H15	0.573567	0.0387524	-0.207522	-0.611931	0.113475	0.113475
CRIM1	0.0222532		0.830618		0.113575	0.113575
RIPK4	0.0222641		0.818037		0.113616	0.113616
PUS1	0.362227	0.0615185	0.328343	0.5211	0.11369	0.11369
SEMA4F	0.0223072		0.825569		0.113779	0.113779
C9orf72	0.0927207	0.240875	-0.618543	-0.601126	0.113881	0.113881
TPH1	0.0223401		0.826593		0.113904	0.113904
TCEAL2	0.143585	0.1556	0.52479	0.428613	0.11391	0.11391
HSPG2	0.0339056	0.659101	0.755857	0.12253	0.11393	0.11393
LCAT	0.601055	0.0372211	0.19721	1.35731	0.114024	0.114024
TLCD1	0.0277513	0.806581	-0.79035	-0.108514	0.114068	0.114068
POLL	0.0320746	0.698123	0.766615	0.230452	0.1141	0.1141
VAX1	0.0223939		-0.964315		0.114107	0.114107
FBXL20	0.0383453	0.584163	0.748385	0.156111	0.11413	0.11413
HM13	0.142055	0.157735	0.534139	0.394177	0.114157	0.114157
ULBP1	0.022428		0.841789		0.114236	0.114236
CCDC28B	0.0224335		-0.82286		0.114257	0.114257
PTGES3	0.0358666	0.627712	-0.754557	-0.135444	0.11456	0.11456
FAM196A	0.0225339		0.855756		0.114636	0.114636
PCYOX1L	0.139422	0.16202	0.525052	0.403617	0.114844	0.114844
HSD17B8	0.156746	0.144143	-0.507638	-0.406882	0.114862	0.114862
ANGPTL2	0.801827	0.0181241	-0.0921133	0.672598	0.0825287	0.114899
GOLPH3	0.629346	0.0359271	-0.17531	-0.596157	0.114925	0.114925
SDF2L1	0.0171088	0.756314	-0.862009	0.0873633	0.0755794	0.114966
ARV1	0.02263		-0.836138		0.114998	0.114998
KRT74	0.164401	0.13772	0.50389	0.422204	0.115041	0.115041
MYH6	0.0152818	0.674494	-0.882728	0.121387	0.0635465	0.115099
TUBA1C	0.0370066	0.612565	-0.755517	-0.141065	0.115145	0.115145
EFCAB7	0.0339264	0.66874	-0.770188	-0.307848	0.115217	0.115217
KLHDC9	0.0227096		-0.838093		0.115298	0.115298
MICU3	0.0227555		-0.889406		0.115471	0.115471
HTT	0.0462803	0.492003	0.71237	0.1907	0.115526	0.115526
ZNF425	0.0228031		0.820571		0.11565	0.11565
PLCB3	0.177086	0.128919	0.507535	0.428955	0.11575	0.11575
L1CAM	0.244378	0.0934546	0.413584	0.475279	0.115782	0.115782
H6PD	0.0785129	0.290997	0.64224	0.297007	0.115815	0.115815
MMP15	0.180616	0.126534	-0.505539	-0.518743	0.115842	0.115842
SHPRH	0.192118	0.119006	0.468684	0.701706	0.115876	0.115876
RPL26	0.0233096	0.981561	-0.845205	-0.0064664	0.115938	0.115938
NEURL1B	0.0228941		0.817307		0.115992	0.115992
GCLC	0.175411	0.130532	-0.484196	-0.421259	0.116002	0.116002
GBE1	0.0888287	0.257837	-0.63504	-0.317709	0.116027	0.116027
RARG	0.0229589		0.829594		0.116235	0.116235
SEMA7A	0.714613	0.0164514	-0.134926	2.28019	0.070262	0.11647
MOB1B	0.406854	0.0566216	0.300632	0.532618	0.116527	0.116527
CAPN6	0.247159	0.093307	-0.420718	-1.28189	0.116621	0.116621
POLR2C	0.080039	0.288642	-0.671567	-0.297135	0.116774	0.116774
LGR4	0.618496	0.0373844	-0.183686	-1.18582	0.116847	0.116847
RUNX3	0.446407	0.0518074	0.271053	0.673658	0.116866	0.116866
RFXAP	0.520606	0.0445037	-0.229746	-0.726162	0.117022	0.117022
C1ORF175	0.023189		0.821252		0.117097	0.117097
SLC15A1	0.0231992		-0.842789		0.117136	0.117136
GFM2	0.309981	0.0749125	-0.368024	-0.531386	0.117219	0.117219
PIK3R3	0.101664	0.228557	0.595926	0.371401	0.117273	0.117273
BECN1	0.0300134	0.77465	0.78509	0.0804581	0.117325	0.117325
SPCS2	0.0191157	0.821927	-0.850579	0.0631106	0.0875355	0.117352
OTX1	0.0232581		0.812598		0.117356	0.117356
HMGN2	0.160515	0.145123	-0.504589	-0.408946	0.117492	0.117492
ZNF341	0.0233047		0.821901		0.11753	0.11753
PCDHA9	0.0233149		-0.831199		0.117568	0.117568
HPRT1	0.121325	0.192235	-0.553853	-0.365427	0.117598	0.117598
SPP1	0.0521487	0.447432	0.745477	0.222846	0.117636	0.117636
SMCR8	0.0816655	0.285797	0.62378	0.430978	0.117661	0.117661
GLRX2	0.0233726		-0.817817		0.117784	0.117784
SLC39A14	0.80939	0.0288919	-0.0863781	-0.621798	0.117829	0.117829
NRIP2	0.112706	0.207516	0.567303	0.581286	0.117842	0.117842
LENG9	0.555399	0.042156	-0.209451	-1.0328	0.117936	0.117936
SHKBP1	0.121149	0.193822	0.571965	0.47767	0.118189	0.118189
RCSD1	0.0513326	0.457643	0.744708	0.213357	0.118229	0.118229
CCM2	0.103218	0.227637	0.597646	0.351149	0.118245	0.118245
MPLKIP	0.339972	0.0692305	-0.343297	-0.896265	0.118394	0.118394
KIF13A	0.159071	0.148027	0.502418	0.411479	0.118433	0.118433
SAR1B	0.0276164	0.854514	-0.794258	-0.0508623	0.118626	0.118626
GOLGA3	0.0142976	0.605633	0.877204	-0.143196	0.0555886	0.118659
NT5C3B	0.0857551	0.27585	-0.62404	-0.392999	0.118837	0.118837
ALG11	0.0567573	0.417871	0.691793	0.226565	0.119067	0.119067
SETD1B	0.026615	0.892282	0.792001	0.0427701	0.119182	0.119182
PTP4A2	0.198816	0.119544	-0.456239	-0.436164	0.119253	0.119253
COL8A1	0.237113	0.100297	0.422585	0.463435	0.119306	0.119306
MAVS	0.0268053	0.888658	0.821325	0.0395334	0.119451	0.119451
CHL1	0.366073	0.0650794	0.327484	0.51486	0.119462	0.119462
SLC39A4	0.0238348		-0.857701		0.119503	0.119503
RP9	0.0623935	0.38209	-0.671757	-0.452259	0.119522	0.119522
ACOX1	0.0169698	0.711358	-0.868439	0.10315	0.0716922	0.11958
WRB	0.569778	0.0419137	0.203526	0.659181	0.119677	0.119677
COL5A2	0.300658	0.0794673	0.369873	0.495638	0.119717	0.119717
RNF2	0.130962	0.182556	-0.554254	-0.376443	0.119774	0.119774
POGLUT3	0.0286118	0.836328	-0.813973	-0.0571956	0.119852	0.119852
POMC	0.0239323		-0.815775		0.119865	0.119865
TMED3	0.0769481	0.31142	-0.639439	-0.283007	0.119979	0.119979
CSF2RA	0.0239644		0.86833		0.119984	0.119984
PLEKHG4B	0.0239871		-0.865417		0.120068	0.120068
APBB3	0.0240015		0.821788		0.120121	0.120121
PRSS3P2	0.1492	0.160936	-0.530907	-0.390553	0.120159	0.120159
AAMDC	0.156754	0.153362	-0.515148	-0.396816	0.120264	0.120264
ARL6IP6	0.0240482		-0.818601		0.120294	0.120294
LONRF2	0.0351782	0.683629	0.768765	0.17832	0.120296	0.120296
MALSU1	0.0401212	0.599628	-0.747709	-0.17129	0.120329	0.120329
IL23R	0.0240702		0.833137		0.120375	0.120375
PRMT1	0.0270895	0.88884	-0.80722	-0.0390675	0.120405	0.120405
MED9	0.0149034	0.618692	-0.886519	0.142881	0.058341	0.120443
CLCN6	0.0241361		0.814389		0.120619	0.120619
MEA1	0.0242047		-0.832309		0.120872	0.120872
GOT1	0.14751	0.164112	0.517318	0.384325	0.120885	0.120885
CCDC167	0.0242103		-0.806553		0.120893	0.120893
CCDC85B	0.0242147		-0.810432		0.120909	0.120909
STRIP2	0.107946	0.224382	0.579647	0.369278	0.120932	0.120932
BOLA1	0.0460336	0.52619	-0.728478	-0.204301	0.120938	0.120938
FUNDC2	0.043191	0.560857	-0.743521	-0.162737	0.120943	0.120943
EPS15L1	0.0807153	0.300208	0.632421	0.291228	0.120971	0.120971
C11orf68	0.0402353	0.602274	-0.740951	-0.144943	0.120976	0.120976
H2AFX	0.0408398	0.593663	-0.740632	-0.149942	0.121021	0.121021
LTBR	0.0384402	0.630996	0.741887	0.379839	0.12106	0.12106
SYT1	0.0242565		0.84911		0.121063	0.121063
CROCC	0.093438	0.259693	0.60931	0.314598	0.121096	0.121096
ADAMTSL4	0.0243344		0.812235		0.121351	0.121351
TGFBR1	0.658409	0.0369674	0.157423	1.64719	0.12137	0.12137
C2CD2	0.0789718	0.308521	0.62787	0.31669	0.121461	0.121461
TLR2	0.276688	0.0881703	0.399281	0.493806	0.121577	0.121577
RNF6	0.024398		0.814124		0.121585	0.121585
C8orf58	0.0243997		-0.801859		0.121591	0.121591
CRABP2	0.294615	0.0828409	0.376551	0.48964	0.121615	0.121615
NXT2	0.0754505	0.323509	-0.631979	-0.289277	0.121625	0.121625
NUP160	0.0241953	0.990335	-0.820498	0.00335695	0.119973	0.121708
FAM20C	0.291634	0.0838479	0.382517	0.930828	0.121787	0.121787
LMO7	0.0557145	0.438908	0.684547	0.217899	0.12179	0.12179
GABARAP	0.0255414	0.959834	-0.812342	-0.0142512	0.122017	0.122017
CHST14	0.248393	0.0987051	0.411858	0.48256	0.122025	0.122025
CLEC2A	0.0245182		0.963769		0.122027	0.122027
CBWD3	0.0245403		-0.82588		0.122109	0.122109
EFCAB14	0.0159648	0.649938	0.91313	-0.14725	0.06387	0.122194
IL13RA2	0.0245691		-0.816646		0.122215	0.122215
BCL2L2-PABPN1		0.0245914		-0.632224	0.122297	0.122297
KDM5A	0.0166993	0.67867	0.859616	-0.118892	0.0683257	0.12235
GABPB1	0.0373826	0.658559	-0.750278	-0.141956	0.122396	0.122396
MCAT	0.176355	0.139636	-0.488891	-0.417605	0.122422	0.122422
STXBP1	0.0360777	0.682954	0.812931	0.113283	0.122473	0.122473
CYBB	0.0562939	0.437779	0.732021	0.216795	0.122491	0.122491
PLA2G15	0.0710928	0.346955	0.66907	0.285984	0.12257	0.12257
MSN	0.234709	0.105205	0.431467	0.459885	0.122668	0.122668
ISCA2	0.0158187	0.640321	-0.883253	0.1328	0.0627022	0.122711
SNAPIN	0.0840583	0.293903	-0.62845	-0.292133	0.122714	0.122714
EXOC7	0.0127806	0.516872	-0.90915	0.179135	0.0450931	0.122793
OLIG1	0.0247381		0.803252		0.122835	0.122835
PLSCR3	0.024776		0.855185		0.122974	0.122974
MED28	0.410135	0.0605073	-0.299023	-0.628023	0.123121	0.123121
FKBP7	0.981739	0.0253373	0.00812557	0.624696	0.123335	0.123335
PEG10	0.0269196	0.924562	-0.820971	-0.0272048	0.123387	0.123387
FAHD1	0.090888	0.274063	-0.610961	-0.303519	0.123461	0.123461
MSL2	0.022485	0.901907	0.829086	-0.0662604	0.105992	0.12354
EMC6	0.0249473		-0.81485		0.123601	0.123601
HIVEP2	0.0144722	0.579979	0.920846	-0.458517	0.0542709	0.123622
KCNQ3	0.0249863		0.817382		0.123744	0.123744
KANSL2	0.234895	0.106381	-0.427252	-0.712903	0.123751	0.123751
NCOA7	0.423566	0.0590161	0.285329	0.580304	0.123784	0.123784
SNTB1	0.0526884	0.475735	0.695322	0.197235	0.124034	0.124034
JAK2	0.247913	0.101129	0.412995	0.61502	0.124054	0.124054
PFKL	0.027022	0.930271	0.786886	0.0242737	0.124297	0.124297
TRIP12	0.0228762	0.909715	0.815575	-0.0315029	0.108054	0.124329
MYO1C	0.146242	0.172372	0.531076	0.387168	0.124553	0.124553
EGFL8	0.0252241		-0.800589		0.124612	0.124612
OGN	0.230599	0.10958	0.440924	0.45251	0.124776	0.124776
SNRNP200	0.543683	0.0465528	-0.215933	-0.561463	0.124925	0.124925
LACC1	0.0650875	0.388962	0.691248	0.41672	0.124949	0.124949
RBM23	0.710648	0.0357065	-0.134797	-0.586893	0.12516	0.12516
CMTR1	0.925551	0.0234984	0.0335442	-0.650542	0.111657	0.125211
UACA	0.204059	0.124628	0.45455	0.434579	0.125367	0.125367
SLC26A3	0.0254676		0.89589		0.125498	0.125498
NADSYN1	0.322309	0.0792613	0.354611	0.497914	0.125785	0.125785
MAP7D1	0.0220704	0.862753	0.887546	-0.048545	0.101122	0.125911
CLNK	0.0255879		0.854435		0.125935	0.125935
KDM3B	0.0582848	0.439877	0.682821	0.215304	0.126117	0.126117
HAX1	0.0165382	0.644538	-0.926304	0.131009	0.0652002	0.126193
CD180	0.0798371	0.321971	0.672697	0.32581	0.12636	0.12636
SNRPA1	0.082567	0.311383	-0.616862	-0.284482	0.126377	0.126377
FAM168A	0.0270699	0.950419	0.802928	0.0200408	0.126442	0.126442
KRT20	0.561537	0.0144493	-0.243766	0.694471	0.0528706	0.126456
ABHD17A	0.115012	0.223744	-0.564327	-0.828277	0.126462	0.126462
ABCF1	0.643675	0.0400206	-0.166188	-0.584176	0.12656	0.12656
TMEM68	0.00853629	0.331331	-1.01603	0.298256	0.0231709	0.126572
TFAM	0.134019	0.192268	-0.538367	-0.366065	0.126586	0.126586
GRIK5	0.02578		0.796256		0.126631	0.126631
GSN	0.179168	0.143971	0.486346	0.417179	0.126685	0.126685
ZNF222	0.0258522		-0.810575		0.126892	0.126892
WFDC2	0.907019	0.0285077	0.0416614	0.617172	0.12691	0.12691
KDM6A	0.518277	0.0134273	0.235142	-0.838165	0.0469522	0.127093
C1orf159	0.025949		0.804356		0.127242	0.127242
NUP54	0.586654	0.0152258	-0.195278	0.711216	0.0569334	0.127259
PSMC3	0.0467224	0.555935	-0.721131	-0.164944	0.127335	0.127335
COPS6	0.0536733	0.484716	-0.701138	-0.196339	0.127486	0.127486
RB1	0.124906	0.20836	0.55349	0.348436	0.127518	0.127518
NDUFC1	0.0260675		-0.805262		0.12767	0.12767
SEMA3F	0.678419	0.0384321	-0.147438	-1.1236	0.12769	0.12769
SERPINA7		0.0260822		0.643652	0.127723	0.127723
TTC39B	0.0738378	0.353802	0.664255	0.277691	0.127874	0.127874
CTSD	0.025449	0.974138	0.871275	-0.0089489	0.123028	0.127876
DNAJC2	0.0166509	0.637323	0.897471	-0.133368	0.064978	0.127882
PSMD14	0.105505	0.247634	-0.611801	-0.322787	0.127884	0.127884
EIF3C	0.106857	0.244833	0.580715	0.33019	0.128012	0.128012
SLA	0.0261656		0.853797		0.128024	0.128024
TPI1	0.639474	0.0409457	0.172524	0.581951	0.128089	0.128089
IKZF1	0.0362309	0.724132	0.79133	0.161423	0.128277	0.128277
YPEL1	0.0262766		0.811035		0.128424	0.128424
NCSTN	0.760422	0.0345747	-0.112009	-0.596737	0.128477	0.128477
C6	0.861354	0.0226492	-0.062304	0.645619	0.102972	0.128489
CNPY3	0.519799	0.0506204	-0.235137	-0.550556	0.128553	0.128553
SAMM50	0.458077	0.0120614	-0.268031	0.716014	0.0392393	0.128617
GRAMD1A	0.370108	0.0711568	0.329474	0.535991	0.128636	0.128636
SASH3	0.17015	0.155055	0.522203	0.422519	0.128804	0.128804
HSF4	0.0263999		0.904929		0.128867	0.128867
SNX27	0.750375	0.019823	0.112477	-0.667625	0.0839934	0.12893
PHYHIP	0.0264192		0.793525		0.128936	0.128936
IPO8	0.00923267	0.349312	0.951636	-0.259172	0.0257086	0.128979
ATP8B3	0.0264516		0.819685		0.129053	0.129053
CA12	0.450567	0.0587531	0.297307	0.598856	0.129127	0.129127
TMBIM1	0.852414	0.0310994	0.0662806	0.681057	0.129261	0.129261
ALS2	0.55879	0.0148169	0.223091	-1.04044	0.0537015	0.129284
GTPBP6	0.226484	0.117314	-0.435152	-0.456272	0.129477	0.129477
DZANK1	0.0484288	0.549508	0.715238	0.179814	0.129628	0.129628
MRPL14	0.0194944	0.730588	-0.842843	0.0965167	0.0812798	0.129883
OTUD6B	0.309473	0.0862463	0.364512	0.495295	0.129911	0.129911
RBMXL1	0.752241	0.0354821	-0.113626	-0.592789	0.129912	0.129912
NT5DC3	0.109068	0.244777	0.570601	0.351173	0.129934	0.129934
LIPT1	0.0267013		-0.837131		0.129948	0.129948
[truncated: 13,425 more rows]
