# Supplementary material for: Directional integration and pathway enrichment analysis for multi-omics data
Source: Nat Commun. 2024 Jul 7;15:5690. doi: 10.1038/s41467-024-49986-4 (PMC11227559; doi:10.1038/s41467-024-49986-4)
Supplement: Supplementary file 10 — Supplementary Data 7 [file 41467_2024_49986_MOESM10_ESM.xlsx]

## Sheet: Supplementary Data 7
term_id	term_name	adjusted_p_val	term_size	overlap	evidence	Genes_rna	Genes_protein
GO:0002526	acute inflammatory response	0.000919296	51	SAA1|CD163|ANO6|SERPINA3|FCGR2B|GSTP1|ORM1|SAA4|APOA2|ITIH4|HP|PRCP|ALOX5AP|ORM2	protein		SERPINA3|ORM2|ORM1|LBP|HP|CD163|SAA1|GSTP1|SAA4|HPR|ITIH4|SERPINA1|ASS1|S100A8|ANO6|ALOX5AP|SAA2|FCGR2B
REAC:R-HSA-382556	ABC-family proteins mediated transport	0.000919296	73	PSMA5|PEX19|PSMB4|ABCB10|PSMC5|PSMD11|PSMA8|ABCC1|PSMC1|PSMA4|ABCB8|ERLEC1|PSMD4|PSMD1|PSMD10|PSMA6|ERLIN1|PSMA2|DERL2|EIF2S1|PSMA1|PSMC6|PSMB3|PSMB1|PSME3|ABCC4|PSMA3|RNF5|PSME2|ABCA3|EIF2S3|PSMD6|PSMB6	rna	ABCB10|PEX19|ABCB8|PSMC1|PSMA5|EIF2S1|PSMB4|ERLEC1|PSMA3|PSMC5|ABCC1|PSMD9|DERL2|PSMB6|PSME2|ERLIN1|PSMA1|ABCA3|PSMB3|PSMA4|PSMD1|PSMC3|ABCC4|PSMA2|PSMD4|PSMC6|PSME3|APOA1|PSMB5|RPS27A
REAC:R-HSA-8878159	Transcriptional regulation by RUNX3	0.000919296	80	PSMA5|TEAD1|PSMB4|WWTR1|TP53|PSMC5|PSMD11|SMURF1|PSMC1|PSMA4|HDAC4|PSMD4|PSMD1|BCL2L11|PSMD10|PSMA6|PSMA2|RUNX1|PSMA1|SMAD3|PSMC6|FOXO3|KAT2A|PSMB3|PSMB1|TEAD4|PSME3	rna	TEAD1|WWTR1|TP53|BCL2L11|PSMC1|PSMA5|PSMB4|FOXO3|RUNX1|PSMA3|PSMC5|PSMD9|PSMB6|PSME2|SMURF1|PSMA1|PSMB3|PSMA4|PSMD1|PSMC3|SPP1|PSMA2|PSMD4|PSMC6|SMURF2|PSME3|PSMB5|HDAC4|RPS27A
REAC:R-HSA-5610785	GLI3 is processed to GLI3R by the proteasome	0.000919296	54	PSMA5|PSMB4|PSMC5|PSMD11|PSMA8|BTRC|SUFU|PSMC1|PSMA4|PSMD4|PSMD1|PSMD10|PSMA6|GSK3B|PSMA2|RBX1|PSMA1|PSMC6|PSMB3|PSMB1|PSME3	rna	SUFU|BTRC|PSMC1|PSMA5|PSMB4|PSMA3|PSMC5|PSMD9|PSMB6|PSME2|PSMA1|PSMB3|GSK3B|PSMA4|PSMD1|PSMC3|PSMA2|PSMD4|PSMC6|PSME3|PSMB5|RPS27A|PSMD12|RBX1|PSMB8
REAC:R-HSA-5610783	Degradation of GLI2 by the proteasome	0.000919296	54	PSMA5|PSMB4|PSMC5|PSMD11|PSMA8|BTRC|SUFU|PSMC1|PSMA4|PSMD4|PSMD1|PSMD10|PSMA6|GSK3B|PSMA2|RBX1|PSMA1|PSMC6|PSMB3|PSMB1|PSME3	rna	SUFU|BTRC|PSMC1|PSMA5|PSMB4|PSMA3|PSMC5|PSMD9|PSMB6|PSME2|PSMA1|PSMB3|GSK3B|PSMA4|PSMD1|PSMC3|PSMA2|PSMD4|PSMC6|PSME3|PSMB5|RPS27A|PSMD12|RBX1|PSMB8
REAC:R-HSA-75815	Ubiquitin-dependent degradation of Cyclin D	0.00125512	47	PSMA5|PSMB4|CDK4|PSMC5|PSMD11|PSMA8|PSMC1|PSMA4|PSMD4|PSMD1|PSMD10|PSMA6|GSK3B|PSMA2|PSMA1|PSMC6|PSMB3|PSMB1|PSME3	rna	CDK4|PSMC1|PSMA5|PSMB4|PSMA3|PSMC5|PSMD9|PSMB6|PSME2|PSMA1|PSMB3|GSK3B|PSMA4|PSMD1|PSMC3|PSMA2|PSMD4|PSMC6|PSME3|PSMB5|RPS27A|PSMD12|PSMB8
REAC:R-HSA-450408	AUF1 (hnRNP D0) binds and destabilizes mRNA	0.00125512	49	PSMA5|PSMB4|PABPC1|PSMC5|PSMD11|PSMA8|HSPA8|PSMC1|PSMA4|PSMD4|PSMD1|PSMD10|PSMA6|PSMA2|PSMA1|PSMC6|PSMB3|PSMB1|PSME3	rna	HSPA8|PABPC1|PSMC1|PSMA5|PSMB4|PSMA3|PSMC5|PSMD9|PSMB6|PSME2|PSMA1|PSMB3|PSMA4|PSMD1|PSMC3|PSMA2|PSMD4|PSMC6|PSME3|PSMB5|RPS27A
REAC:R-HSA-5658442	Regulation of RAS by GAPs	0.00125512	57	PSMA5|PSMB4|PSMC5|PSMD11|PSMA8|PSMC1|PSMA4|RASAL3|RASA2|PSMD4|PSMD1|PSMD10|PSMA6|PSMA2|RBX1|NF1|PSMA1|PSMC6|PSMB3|PSMB1|PSME3	rna	NF1|PSMC1|PSMA5|PSMB4|RASAL3|PSMA3|PSMC5|PSMD9|PSMB6|PSME2|PSMA1|PSMB3|PSMA4|PSMD1|PSMC3|PSMA2|PSMD4|PSMC6|PSME3|PSMB5|RPS27A|PSMD12|RBX1|PSMB8
REAC:R-HSA-5610780	Degradation of GLI1 by the proteasome	0.00125512	54	PSMA5|PSMB4|PSMC5|PSMD11|PSMA8|BTRC|SUFU|PSMC1|PSMA4|PSMD4|PSMD1|PSMD10|PSMA6|PSMA2|RBX1|PSMA1|PSMC6|PSMB3|PSMB1|PSME3|NUMB|PSMA3|PSME2|SKP1|PSMD6|PSMB6	rna	SUFU|BTRC|PSMC1|PSMA5|PSMB4|NUMB|PSMA3|PSMC5|PSMD9|PSMB6|ITCH|PSME2|PSMA1|PSMB3|PSMA4|PSMD1|PSMC3|PSMA2|PSMD4|PSMC6|PSME3|PSMB5|RPS27A|PSMD12|RBX1|PSMB8
REAC:R-HSA-8939902	Regulation of RUNX2 expression and activity	0.00125512	58	PSMA5|PSMB4|PSMC5|PSMD11|PSMA8|SMURF1|PSMC1|PSMA4|PSMD4|PSMD1|PSMD10|PSMA6|GSK3B|PSMA2|RBX1|PSMA1|PSMC6|PSMB3|PSMB1|PSME3|WWP1|PSMA3|STUB1|PSME2|SKP1|PSMD6|PSMB6	rna	PSMC1|PSMA5|PSMB4|WWP1|PSMA3|PSMC5|PSMD9|PSMB6|PSME2|SMURF1|PSMA1|PSMB3|GSK3B|PSMA4|PSMD1|PSMC3|PSMA2|PSMD4|PSMC6|PSME3|PSMB5|RPS27A|ESR1|STUB1|PSMD12|RBX1|PSMB8
REAC:R-HSA-9762114	GSK3B and BTRC:CUL1-mediated-degradation of NFE2L2	0.00125512	48	PSMA5|PSMB4|PSMC5|PSMD11|BTRC|PSMC1|PSMA4|PSMD4|PSMD1|PSMD10|PSMA6|GSK3B|PSMA2|RBX1|PSMA1|PSMC6|PSMB3|PSMB1|PSME3|PSMA3|PSME2|SKP1|PSMD6|PSMB6	rna	BTRC|PSMC1|PSMA5|PSMB4|PSMA3|PSMC5|PSMD9|PSMB6|PSME2|PSMA1|PSMB3|GSK3B|PSMA4|PSMD1|PSMC3|PSMA2|PSMD4|PSMC6|PSME3|PSMB5|RPS27A|PSMD12|RBX1|PSMB8
REAC:R-HSA-5632684	Hedgehog 'on' state	0.00125512	62	PSMA5|PSMB4|PSMC5|PSMD11|PSMA8|GAS1|SMURF1|SUFU|PSMC1|PSMA4|PSMD4|PSMD1|PSMD10|PSMA6|PSMA2|CDC73|RBX1|PSMA1|PSMC6|PSMB3|PSMB1|PSME3	rna	SUFU|GAS1|PSMC1|PSMA5|PSMB4|NUMB|PSMA3|PSMC5|PSMD9|PSMB6|ITCH|PSME2|SMURF1|EFCAB7|PSMA1|PSMB3|PSMA4|PSMD1|PSMC3|PSMA2|PSMD4|PSMC6|SMURF2|PSME3|PSMB5|RPS27A|PSMD12|RBX1|PSMB8
REAC:R-HSA-5358346	Hedgehog ligand biogenesis	0.00125512	53	PSMA5|PSMB4|PSMC5|PSMD11|PSMA8|PSMC1|PSMA4|ERLEC1|PSMD4|PSMD1|PSMD10|PSMA6|PSMA2|DERL2|P4HB|PSMA1|PSMC6|PSMB3|PSMB1|PSME3	rna	PSMC1|PSMA5|PSMB4|ERLEC1|PSMA3|PSMC5|PSMD9|DERL2|PSMB6|PSME2|PSMA1|P4HB|PSMB3|PSMA4|PSMD1|PSMC3|PSMA2|PSMD4|PSMC6|PSME3|PSMB5|RPS27A
REAC:R-HSA-1266738	Developmental Biology	0.00139447	628	MED20|KRT3|KRT13|KRT15|PSMA5|SRGAP1|TEAD1|ANK1|KRT1|TIAM1|PSMB4|KRT75|WWTR1|ROCK1|PPL|CDK4|PABPC1|GRB7|KRT19|PSMC5|PSMD11|SCD5|PSMA8|MED19|RPL27A|H2BC5|KRT76|RDX|CXCL12|HSPA8|RPLP0|PSMC1|MED26|RPS25|KRT77|RPS6|KRT7|PSMA4|PIK3CB|KRT18|RBBP7|PLXNA1|PAK3|RPS23|DPYSL3|ZFPM2|MEF2A|PIP5K1C|DNM1|NCBP2|MEF2C|RPL36AL|POLR2G|MED31|MAPK14|SPTAN1|ITSN1|RPS13|HELZ2|EED|ERBB2|KAZN|RPL26L1|THRAP3|MYH14|PSMD4|FL…	combined
REAC:R-HSA-6809371	Formation of the cornified envelope	0.00167229	54	KRT3|KRT13|KRT15|KRT1|KRT75|PPL|KRT19|KRT76|KRT77|KRT7|KRT18|KAZN|JUP|KRT80|KRT4|PRSS8|CSTA|KRT20|KRT82	protein		KRT1|KRT13|KRT15|KRT76|KRT77|KRT19|KRT3|PRSS8|KRT20|PPL
REAC:R-HSA-6805567	Keratinization	0.00167229	54	KRT3|KRT13|KRT15|KRT1|KRT75|PPL|KRT19|KRT76|KRT77|KRT7|KRT18|KAZN|JUP|KRT80|KRT4|PRSS8|CSTA|KRT20|KRT82	protein		KRT1|KRT13|KRT15|KRT76|KRT77|KRT19|KRT3|PRSS8|KRT20|PPL
REAC:R-HSA-5387390	Hh mutants abrogate ligand secretion	0.00167229	51	PSMA5|PSMB4|PSMC5|PSMD11|PSMA8|PSMC1|PSMA4|ERLEC1|PSMD4|PSMD1|PSMD10|PSMA6|PSMA2|DERL2|PSMA1|PSMC6|PSMB3|PSMB1|PSME3	rna	PSMC1|PSMA5|PSMB4|ERLEC1|PSMA3|PSMC5|PSMD9|DERL2|PSMB6|PSME2|PSMA1|PSMB3|PSMA4|PSMD1|PSMC3|PSMA2|PSMD4|PSMC6|PSME3|PSMB5|RPS27A
REAC:R-HSA-5362768	Hh mutants are degraded by ERAD	0.00167229	51	PSMA5|PSMB4|PSMC5|PSMD11|PSMA8|PSMC1|PSMA4|ERLEC1|PSMD4|PSMD1|PSMD10|PSMA6|PSMA2|DERL2|PSMA1|PSMC6|PSMB3|PSMB1|PSME3	rna	PSMC1|PSMA5|PSMB4|ERLEC1|PSMA3|PSMC5|PSMD9|DERL2|PSMB6|PSME2|PSMA1|PSMB3|PSMA4|PSMD1|PSMC3|PSMA2|PSMD4|PSMC6|PSME3|PSMB5|RPS27A
REAC:R-HSA-5678895	Defective CFTR causes cystic fibrosis	0.00167229	55	PSMA5|PSMB4|PSMC5|PSMD11|PSMA8|PSMC1|PSMA4|ERLEC1|PSMD4|PSMD1|PSMD10|PSMA6|ERLIN1|PSMA2|DERL2|PSMA1|PSMC6|PSMB3|PSMB1|PSME3	rna	PSMC1|PSMA5|PSMB4|ERLEC1|PSMA3|PSMC5|PSMD9|DERL2|PSMB6|PSME2|ERLIN1|PSMA1|PSMB3|PSMA4|PSMD1|PSMC3|PSMA2|PSMD4|PSMC6|PSME3|PSMB5|RPS27A
REAC:R-HSA-8939236	RUNX1 regulates transcription of genes involved in differentiation of HSCs	0.00167229	60	PSMA5|PSMB4|PSMC5|PSMD11|PSMA8|H2BC5|PSMC1|PSMA4|PSMD4|PSMD1|PSMD10|SPI1|PSMA6|PSMA2|RUNX1|CDK7|PSMA1|PSMC6|PSMB3|PSMB1|PSME3	rna	PSMC1|PSMA5|PSMB4|RUNX1|PSMA3|PSMC5|PSMD9|PSMB6|ITCH|PSME2|PSMA1|PSMB3|PSMA4|PSMD1|PSMC3|PSMA2|SPI1|PSMD4|PSMC6|LDB1|PSME3|PSMB5|RPS27A|PSMD12|KMT2A|PSMB8
REAC:R-HSA-349425	Autodegradation of the E3 ubiquitin ligase COP1	0.00167229	47	PSMA5|PSMB4|TP53|PSMC5|PSMD11|PSMA8|PSMC1|PSMA4|PSMD4|PSMD1|PSMD10|PSMA6|PSMA2|PSMA1|PSMC6|PSMB3|PSMB1|PSME3	rna	TP53|PSMC1|PSMA5|PSMB4|PSMA3|PSMC5|PSMD9|PSMB6|PSME2|PSMA1|PSMB3|PSMA4|PSMD1|PSMC3|PSMA2|PSMD4|PSMC6|PSME3|PSMB5|RPS27A|PSMD12|PSMB8
REAC:R-HSA-1236978	Cross-presentation of soluble exogenous antigens (endosomes)	0.00167229	47	PSMA5|PSMB4|PSMC5|PSMD11|PSMA8|PSMC1|PSMA4|PSMD4|MRC1|PSMD1|PSMD10|PSMA6|PSMA2|PSMA1|PSMC6|PSMB3|PSMB1|PSME3	rna	PSMC1|PSMA5|PSMB4|PSMA3|PSMC5|PSMD9|PSMB6|PSME2|MRC1|PSMA1|PSMB3|PSMA4|PSMD1|PSMC3|PSMA2|PSMD4|PSMC6|PSME3|PSMB5
REAC:R-HSA-450531	Regulation of mRNA stability by proteins that bind AU-rich elements	0.00169899	78	PSMA5|PSMB4|PABPC1|PSMC5|PSMD11|PSMA8|HSPA8|PSMC1|PSMA4|TNFSF13|MAPK14|PARN|PSMD4|PSMD1|PSMD10|PSMA6|PSMA2|ZFP36L1|PSMA1|PRKCA|PSMC6|PSMB3|PSMB1|PSME3|YWHAB	rna	HSPA8|PABPC1|PARN|PSMC1|PSMA5|PSMB4|PSMA3|PRKCA|PSMC5|PSMD9|PSMB6|PSME2|PSMA1|PSMB3|PSMA4|PSMD1|PSMC3|PSMA2|PSMD4|PSMC6|PSME3|PSMB5|RPS27A|ZFP36L1|PSMD12|PRKCD|PSMB8
REAC:R-HSA-195253	Degradation of beta-catenin by the destruction complex	0.00169899	70	PSMA5|PSMB4|PSMC5|PSMD11|PSMA8|BTRC|PSMC1|PSMA4|APC|PPP2CB|PSMD4|PPP2R5C|PSMD1|PSMD10|PSMA6|GSK3B|PSMA2|RBX1|PSMA1|PSMC6|PSMB3|PSMB1|PSME3	rna|protein	BTRC|PSMC1|PSMA5|PSMB4|PSMA3|PSMC5|PSMD9|PSMB6|PSME2|PSMA1|PSMB3|GSK3B|PSMA4|PSMD1|PSMC3|PSMA2|APC|PSMD4|PSMC6|PSME3|PSMB5|RPS27A|PSMD12|TCF7L2|RBX1|PSMB8	PSMA8|PSMD11|PSMA5|PSMD10|PSMB4|PSMA6|PPP2CB|PPP2R5C|PSMC5|PPP2CA|PSMD2|PSMA4|APC|PPP2R5D|PSMD8|PSMB1|RBX1|PSMD4
REAC:R-HSA-180534	Vpu mediated degradation of CD4	0.00169899	48	PSMA5|PSMB4|PSMC5|PSMD11|PSMA8|BTRC|PSMC1|PSMA4|PSMD4|PSMD1|PSMD10|PSMA6|PSMA2|PSMA1|PSMC6|PSMB3|PSMB1|PSME3|PSMA3|PSME2|SKP1|PSMD6|PSMB6	rna	BTRC|PSMC1|PSMA5|PSMB4|PSMA3|PSMC5|PSMD9|PSMB6|PSME2|PSMA1|PSMB3|PSMA4|PSMD1|PSMC3|PSMA2|PSMD4|PSMC6|PSME3|PSMB5|RPS27A|PSMD12|PSMB8
REAC:R-HSA-4641258	Degradation of DVL	0.00169899	51	PSMA5|PSMB4|PSMC5|PSMD11|PSMA8|PSMC1|PSMA4|PSMD4|PSMD1|PSMD10|PSMA6|PSMA2|RBX1|PSMA1|PSMC6|PSMB3|PSMB1|PSME3|DVL3|PSMA3|DVL1|PSME2|PSMD6|PSMB6	rna|protein	PSMC1|PSMA5|PSMB4|DVL1|PSMA3|PSMC5|PSMD9|PSMB6|PSME2|PSMA1|PSMB3|PSMA4|PSMD1|PSMC3|PSMA2|PSMD4|PSMC6|PSME3|PSMB5|RPS27A|PSMD12|RBX1|PSMB8	PSMA8|PSMD11|PSMA5|PSMD10|PSMB4|PSMA6|DVL3|PSMC5|PSMD2|PSMA4|PSMD8|PSMB1|RBX1|PSMD4|PSMD6|PSMA7|KLHL12
REAC:R-HSA-5619084	ABC transporter disorders	0.00175907	61	PSMA5|PSMB4|PSMC5|PSMD11|PSMA8|PSMC1|PSMA4|ERLEC1|PSMD4|PSMD1|PSMD10|PSMA6|ERLIN1|PSMA2|DERL2|PSMA1|PSMC6|PSMB3|PSMB1|PSME3|ABCD4|PSMA3|RNF5|PSME2|ABCA3|PSMD6|PSMB6	rna	PSMC1|PSMA5|PSMB4|ERLEC1|PSMA3|PSMC5|PSMD9|DERL2|PSMB6|PSME2|ERLIN1|PSMA1|ABCA3|PSMB3|PSMA4|PSMD1|PSMC3|PSMA2|PSMD4|PSMC6|PSME3|APOA1|PSMB5|RPS27A
REAC:R-HSA-350562	Regulation of ornithine decarboxylase (ODC)	0.00207451	44	PSMA5|PSMB4|PSMC5|PSMD11|PSMA8|PSMC1|PSMA4|PSMD4|PSMD1|PSMD10|PSMA6|PSMA2|PSMA1|PSMC6|PSMB3|PSMB1|PSME3	rna	PSMC1|PSMA5|PSMB4|PSMA3|PSMC5|PSMD9|PSMB6|PSME2|PSMA1|PSMB3|PSMA4|PSMD1|PSMC3|PSMA2|PSMD4|PSMC6|PSME3|PSMB5
REAC:R-HSA-174113	SCF-beta-TrCP mediated degradation of Emi1	0.00234871	49	PSMA5|PSMB4|PSMC5|PSMD11|PSMA8|BTRC|PSMC1|PSMA4|PSMD4|PSMD1|PSMD10|PSMA6|PSMA2|PSMA1|PSMC6|PSMB3|PSMB1|PSME3|PSMA3|PSME2|SKP1|PSMD6|PSMB6	rna	BTRC|PSMC1|PSMA5|PSMB4|PSMA3|PSMC5|PSMD9|PSMB6|PSME2|PSMA1|PSMB3|PSMA4|PSMD1|PSMC3|PSMA2|PSMD4|PSMC6|PSME3|PSMB5|RPS27A
REAC:R-HSA-180585	Vif-mediated degradation of APOBEC3G	0.00235029	49	PSMA5|PSMB4|PSMC5|PSMD11|PSMA8|PSMC1|PSMA4|PSMD4|PSMD1|PSMD10|PSMA6|PSMA2|RBX1|PSMA1|PSMC6|PSMB3|PSMB1|PSME3	rna	PSMC1|PSMA5|PSMB4|PSMA3|PSMC5|PSMD9|PSMB6|PSME2|PSMA1|PSMB3|PSMA4|PSMD1|PSMC3|PSMA2|PSMD4|PSMC6|PSME3|PSMB5|RPS27A|PSMD12|RBX1|PSMB8
REAC:R-HSA-69541	Stabilization of p53	0.00235029	49	PSMA5|PSMB4|TP53|PSMC5|PSMD11|PSMA8|PSMC1|PSMA4|PSMD4|PSMD1|PSMD10|PSMA6|PSMA2|PSMA1|PSMC6|PSMB3|PSMB1|PSME3	rna	TP53|PSMC1|PSMA5|PSMB4|PSMA3|PSMC5|PSMD9|PSMB6|PSME2|PSMA1|PSMB3|PSMA4|PSMD1|PSMC3|PSMA2|PSMD4|PSMC6|PSME3|PSMB5|RPS27A
REAC:R-HSA-8854050	FBXL7 down-regulates AURKA during mitotic entry and in early mitosis	0.00314837	50	PSMA5|PSMB4|PSMC5|PSMD11|PSMA8|PSMC1|PSMA4|PSMD4|PSMD1|PSMD10|PSMA6|PSMA2|RBX1|PSMA1|PSMC6|PSMB3|PSMB1|PSME3	rna|protein	PSMC1|PSMA5|PSMB4|PSMA3|PSMC5|PSMD9|PSMB6|PSME2|PSMA1|PSMB3|PSMA4|PSMD1|PSMC3|PSMA2|PSMD4|PSMC6|PSME3|PSMB5|RPS27A|PSMD12|RBX1|PSMB8	PSMA8|PSMD11|PSMA5|PSMD10|PSMB4|PSMA6|PSMC5|FBXL18|PSMD2|PSMA4|PSMD8|PSMB1|RBX1|PSMD4
REAC:R-HSA-211733	Regulation of activated PAK-2p34 by proteasome mediated degradation	0.00331544	46	PSMA5|PSMB4|PSMC5|PSMD11|PSMA8|PSMC1|PSMA4|PSMD4|PSMD1|PSMD10|PSMA6|PSMA2|PSMA1|PSMC6|PSMB3|PSMB1|PSME3	rna	PSMC1|PSMA5|PSMB4|PSMA3|PSMC5|PSMD9|PSMB6|PSME2|PSMA1|PSMB3|PSMA4|PSMD1|PSMC3|PSMA2|PSMD4|PSMC6|PSME3|PSMB5|RPS27A|PSMD12|PSMB8
REAC:R-HSA-5673001	RAF/MAP kinase cascade	0.00331544	163	ACTN2|PSMA5|PSMB4|PSMC5|CAMK2B|APBB1IP|PSMD11|PSMA8|LYPLA1|FNTA|PSMC1|PSMA4|PIK3CB|RASAL3|SPTAN1|RASA2|PPP2CB|ERBB2|PSMD4|PPP2R5C|PSMD1|PSMD10|PSMA6|PSMA2|SOS1|CAMK2G|PIK3R1|RBX1|RAP1A|NF1|PSMA1|GOLGA7|PSMC6|SPTBN4|PSMB3|JAK1|PSMB1|IRS1|PSME3|YWHAB|PTPN7|MRAS	combined
REAC:R-HSA-4641257	Degradation of AXIN	0.00331544	46	PSMA5|PSMB4|PSMC5|PSMD11|PSMA8|PSMC1|PSMA4|PSMD4|PSMD1|PSMD10|PSMA6|PSMA2|PSMA1|PSMC6|PSMB3|PSMB1|PSME3	rna	PSMC1|PSMA5|PSMB4|PSMA3|PSMC5|PSMD9|PSMB6|PSME2|PSMA1|PSMB3|PSMA4|PSMD1|PSMC3|PSMA2|PSMD4|PSMC6|SMURF2|PSME3|PSMB5|RPS27A|PSMD12|PSMB8
REAC:R-HSA-351202	Metabolism of polyamines	0.00383211	47	PSMA5|PSMB4|PSMC5|PSMD11|PSMA8|PSMC1|PSMA4|PSMD4|PSMD1|PSMD10|PSMA6|PSMA2|PSMA1|PSMC6|PSMB3|PSMB1|PSME3	rna|protein	PSMC1|PSMA5|PSMB4|PSMA3|PSMC5|PSMD9|PSMB6|PSME2|PSMA1|PSMB3|PSMA4|PSMD1|PSMC3|PSMA2|PSMD4|PSMC6|PSME3|PSMB5|SRM|PSMD12|PSMB8	PSMA8|PSMD11|PSMA5|PSMD10|PSMB4|PSMA6|PSMC5|PSMD2|PSMA4|SMS|PSMD8|PSMB1|PSMD4|PSMD6|PSMA7
REAC:R-HSA-69613	p53-Independent G1/S DNA damage checkpoint	0.00383211	47	PSMA5|PSMB4|PSMC5|PSMD11|PSMA8|PSMC1|PSMA4|PSMD4|PSMD1|PSMD10|PSMA6|PSMA2|PSMA1|PSMC6|PSMB3|PSMB1|PSME3	rna	PSMC1|PSMA5|PSMB4|PSMA3|PSMC5|PSMD9|PSMB6|PSME2|PSMA1|PSMB3|PSMA4|PSMD1|PSMC3|PSMA2|PSMD4|PSMC6|PSME3|PSMB5|RPS27A|PSMD12|PSMB8
REAC:R-HSA-5676590	NIK-->noncanonical NF-kB signaling	0.00383211	54	PSMA5|PSMB4|PSMC5|PSMD11|PSMA8|BTRC|PSMC1|PSMA4|PSMD4|PSMD1|PSMD10|PSMA6|PSMA2|PSMA1|PSMC6|PSMB3|PSMB1|PSME3|PSMA3|PSME2|CHUK|SKP1|PSMD6|PSMB6	rna	BTRC|PSMC1|PSMA5|PSMB4|PSMA3|PSMC5|PSMD9|PSMB6|PSME2|PSMA1|PSMB3|PSMA4|PSMD1|PSMC3|CHUK|PSMA2|PSMD4|PSMC6|PSME3|PSMB5|RPS27A
REAC:R-HSA-449147	Signaling by Interleukins	0.00383211	262	ITGB2|PSMA5|ITGAM|PSMB4|SAA1|CSF1R|TP53|IL1R1|PSMC5|PSMD11|STAT2|PSMA8|BTRC|TXLNA|GSTO1|PTPN2|HSPA8|RPLP0|PSMC1|PSMA4|PIK3CB|MEF2A|GRB2|MEF2C|HNRNPDL|MAPK14|FPR1|PPP2CB|SOD1|PSMD4|PTPN12|PSMD1|STAT5A|PSMD10|PSMA6|BIRC5|CNTFR|ITGAX|PSMA2|SOS1|PIK3R1|RBX1|INPP5D|HCK|P4HB|PTPN6|PSMA1|LBP|SMAD3|PSMC6|FOXO3|PSMB3|JAK1|PSMB1|IRS1|PSME3|ITGB1|PTPN7|PTPN18	rna	ITGB2|ITGAM|STAT2|TXLNA|HSPA8|PIK3CB|CSF1R|TP53|BTRC|MEF2C|MEF2A|PTPN12|PTPN2|IL1R1|PSMC1|RPLP0|PSMA5|PSMB4|PIK3R1|SOS1|MMP1|ITGAX|CNTFR|STAT5A|BIRC5|FOXO3|CBL|SAA1|INPP5D|INPPL1|PSMA3|PSMC5|PIK3CD|GRB2|PPIA|PSMD9|MIF|SOD1|PSMB6|PTPN18|FPR1
REAC:R-HSA-5663202	Diseases of signal transduction by growth factor receptors and second messengers	0.00383211	303	PPFIBP1|ZMYM2|PSMA5|PSMB4|PSMC5|CAMK2B|APBB1IP|PSMD11|PSMA8|LRRFIP1|STRN|AGGF1|RPS6KB2|PSMC1|RPS6|MTOR|PSMA4|PIK3CB|QKI|GRB2|CUX1|NCBP2|POLR2G|APC|EML4|PPP2CB|ERLEC1|HDAC4|ERBB2|ETV6|PSMD4|PPP2R5C|PTPN12|PSMD1|STAT5A|BCL2L11|KANK1|PSMD10|PSMA6|GSK3B|PSMA2|SOS1|DERL2|CAMK2G|PIK3R1|RBX1|RAP1A|NF1|MLST8|POLR2H|RHOG|PSMA1|SMAD3|PSMC6|FOXO3|KAT2A|PSMB3|PSMB1|DCTN1|IRS1|BIN2|PSME3|ADAM10|YWHAB	rna	ZMYM2|STRN|PIK3CB|APBB1IP|ETV6|PTPN12|ERBB2|BCL2L11|PPFIBP1|RPS6|RAP1A|QKI|NF1|PSMC1|MTOR|MLST8|POLR2G|PSMA5|PSMB4|DCTN1|PIK3R1|SOS1|ERLEC1|STAT5A|FOXO3|CBL|BIN2|RPS6KB2|PSMA3|PSMC5|PIK3CD|GRB2|PSMD9|DERL2|PSMB6|IQGAP1|LRRFIP1|PRKAR1A|TPM3|PSME2|PSMA1|CAMK2B|VCL|PSMB3|WDR48|GSK3B|PSMA4|PSMD1|PSMC3|EML4|CEBPB|CHUK|PSMA2|LMO7|APC|PSMD4|FKBP1A|FIP1L1|FGFR2|MYO18A|PSMC6|CCNC|AKAP9|CNKSR1|PSME3|RRBP1|…
REAC:R-HSA-69601	Ubiquitin Mediated Degradation of Phosphorylated Cdc25A	0.00383211	47	PSMA5|PSMB4|PSMC5|PSMD11|PSMA8|PSMC1|PSMA4|PSMD4|PSMD1|PSMD10|PSMA6|PSMA2|PSMA1|PSMC6|PSMB3|PSMB1|PSME3	rna	PSMC1|PSMA5|PSMB4|PSMA3|PSMC5|PSMD9|PSMB6|PSME2|PSMA1|PSMB3|PSMA4|PSMD1|PSMC3|PSMA2|PSMD4|PSMC6|PSME3|PSMB5|RPS27A|PSMD12|PSMB8
REAC:R-HSA-69610	p53-Independent DNA Damage Response	0.00383211	47	PSMA5|PSMB4|PSMC5|PSMD11|PSMA8|PSMC1|PSMA4|PSMD4|PSMD1|PSMD10|PSMA6|PSMA2|PSMA1|PSMC6|PSMB3|PSMB1|PSME3	rna	PSMC1|PSMA5|PSMB4|PSMA3|PSMC5|PSMD9|PSMB6|PSME2|PSMA1|PSMB3|PSMA4|PSMD1|PSMC3|PSMA2|PSMD4|PSMC6|PSME3|PSMB5|RPS27A|PSMD12|PSMB8
REAC:R-HSA-5684996	MAPK1/MAPK3 signaling	0.00411675	166	ACTN2|PSMA5|PSMB4|PSMC5|CAMK2B|APBB1IP|PSMD11|PSMA8|LYPLA1|FNTA|PSMC1|PSMA4|PIK3CB|RASAL3|SPTAN1|RASA2|PPP2CB|ERBB2|PSMD4|PPP2R5C|PSMD1|PSMD10|PSMA6|PSMA2|SOS1|CAMK2G|PIK3R1|RBX1|RAP1A|NF1|PSMA1|GOLGA7|PSMC6|SPTBN4|PSMB3|JAK1|PSMB1|IRS1|PSME3|YWHAB|PTPN7|MRAS	combined
GO:0006953	acute-phase response	0.00448423	25	SAA1|CD163|SERPINA3|ORM1|SAA4|ITIH4|HP	protein		SERPINA3|ORM2|ORM1|LBP|HP|CD163|SAA1|SAA4|ITIH4|SERPINA1|ASS1
REAC:R-HSA-5607761	Dectin-1 mediated noncanonical NF-kB signaling	0.00448423	55	PSMA5|PSMB4|PSMC5|PSMD11|PSMA8|BTRC|PSMC1|PSMA4|PSMD4|PSMD1|PSMD10|PSMA6|PSMA2|PSMA1|PSMC6|PSMB3|PSMB1|PSME3|PSMA3|PSME2|CHUK|SKP1|PSMD6|PSMB6	rna	BTRC|PSMC1|PSMA5|PSMB4|PSMA3|PSMC5|PSMD9|PSMB6|PSME2|PSMA1|PSMB3|PSMA4|PSMD1|PSMC3|CHUK|PSMA2|PSMD4|PSMC6|PSME3|PSMB5|RPS27A
GO:0045109	intermediate filament organization	0.00449192	45	KRT3|KRT13|KRT15|KRT1|KRT75|KRT19|PRPH|KRT76|KRT77|KRT7	protein		KRT1|KRT13|KRT15|KRT76|KRT77|PRPH|KRT19|KRT3
REAC:R-HSA-68949	Orc1 removal from chromatin	0.0047198	62	PSMA5|PSMB4|PSMC5|PSMD11|PSMA8|PSMC1|PSMA4|ORC4|ORC3|PSMD4|PSMD1|PSMD10|PSMA6|PSMA2|RBX1|PSMA1|PSMC6|PSMB3|PSMB1|PSME3	rna	PSMC1|PSMA5|PSMB4|PSMA3|PSMC5|ORC3|PSMD9|PSMB6|PSME2|PSMA1|PSMB3|PSMA4|PSMD1|PSMC3|PSMA2|PSMD4|ORC4|PSMC6|PSME3|PSMB5|RPS27A|PSMD12|RBX1|PSMB8
REAC:R-HSA-8878166	Transcriptional regulation by RUNX2	0.00477042	87	PSMA5|PSMB4|WWTR1|CDK4|PSMC5|PSMD11|PSMA8|SMURF1|CCNB1|PSMC1|PSMA4|HDAC4|PSMD4|PSMD1|PSMD10|PSMA6|GSK3B|PSMA2|RUNX1|RBX1|PSMA1|PSMC6|PSMB3|PSMB1|PSME3	rna	WWTR1|CDK4|PSMC1|PSMA5|PSMB4|WWP1|RUNX1|PSMA3|PSMC5|PSMD9|PSMB6|PSME2|SMURF1|PSMA1|PSMB3|GSK3B|PSMA4|PSMD1|PSMC3|PSMA2|PSMD4|PSMC6|BAX|PSME3|CCNB1|PSMB5|HDAC4|RPS27A|ESR1|STUB1|AKT2|PSMD12|RBX1|PSMB8
REAC:R-HSA-169911	Regulation of Apoptosis	0.00484959	49	PSMA5|PSMB4|PSMC5|PSMD11|PSMA8|PSMC1|PSMA4|PSMD4|PSMD1|PSMD10|PSMA6|PSMA2|PSMA1|PSMC6|PSMB3|PSMB1|PSME3|PSMA3|OMA1	rna|protein	PSMC1|PSMA5|PSMB4|PSMA3|PSMC5|PSMD9|PSMB6|PSME2|PSMA1|PSMB3|PSMA4|PSMD1|PSMC3|PSMA2|PSMD4|PSMC6|PSME3|PSMB5|RPS27A|PSMD12|PSMB8	PSMA8|PSMD11|PSMA5|PSMD10|PSMB4|PSMA6|PSMC5|OMA1|PSMD2|PSMA4|PSMD8|PSMB1|PSMD4|PSMD6|OPA1|PSMA7
REAC:R-HSA-9604323	Negative regulation of NOTCH4 signaling	0.00498753	49	PSMA5|PSMB4|PSMC5|PSMD11|PSMC1|PSMA4|PSMD4|PSMD1|PSMD10|PSMA6|PSMA2|RBX1|PSMA1|PSMC6|PSMB3|PSMB1|PSME3|PSMA3|PSME2|SKP1|PSMD6|PSMB6	rna	PSMC1|PSMA5|PSMB4|PSMA3|PSMC5|PSMD9|PSMB6|PSME2|PSMA1|PSMB3|PSMA4|PSMD1|PSMC3|PSMA2|PSMD4|PSMC6|PSME3|PSMB5|RPS27A|PSMD12|RBX1|PSMB8
REAC:R-HSA-5668541	TNFR2 non-canonical NF-kB pathway	0.00498753	59	PSMA5|PSMB4|PSMC5|PSMD11|PSMA8|BTRC|PSMC1|PSMA4|TNFSF13|PSMD4|PSMD1|PSMD10|PSMA6|PSMA2|PSMA1|PSMC6|PSMB3|PSMB1|PSME3|PSMA3|PSME2|CHUK|SKP1|PSMD6|PSMB6	rna	BTRC|PSMC1|PSMA5|PSMB4|PSMA3|PSMC5|PSMD9|PSMB6|PSME2|PSMA1|LTBR|PSMB3|PSMA4|PSMD1|PSMC3|CHUK|PSMA2|PSMD4|PSMC6|PSME3|BIRC2|PSMB5|RPS27A
REAC:R-HSA-69580	p53-Dependent G1/S DNA damage checkpoint	0.00626366	54	PSMA5|PSMB4|TP53|PSMC5|PSMD11|PSMA8|PSMC1|PSMA4|PSMD4|PSMD1|PSMD10|PSMA6|PSMA2|PSMA1|PSMC6|PSMB3|PSMB1|PSME3	rna	TP53|PSMC1|PSMA5|PSMB4|PSMA3|PSMC5|PSMD9|PSMB6|PSME2|PSMA1|PSMB3|PSMA4|PSMD1|PSMC3|PSMA2|PSMD4|PSMC6|PSME3|PSMB5|RPS27A
REAC:R-HSA-69563	p53-Dependent G1 DNA Damage Response	0.00626366	54	PSMA5|PSMB4|TP53|PSMC5|PSMD11|PSMA8|PSMC1|PSMA4|PSMD4|PSMD1|PSMD10|PSMA6|PSMA2|PSMA1|PSMC6|PSMB3|PSMB1|PSME3	rna	TP53|PSMC1|PSMA5|PSMB4|PSMA3|PSMC5|PSMD9|PSMB6|PSME2|PSMA1|PSMB3|PSMA4|PSMD1|PSMC3|PSMA2|PSMD4|PSMC6|PSME3|PSMB5|RPS27A
GO:0051153	regulation of striated muscle cell differentiation	0.00645909	36	PIEZO1|TOMM70|ACTN3|HOPX|TMEM119|MTOR|MEF2C|MAPK14|CTDP1|HDAC4|ATP11A|BHLHE41|KAT2A|SOX6	combined
GO:0031589	cell-substrate adhesion	0.00656579	259	ACTN4|ITGB2|SLK|ACTN2|SPOCK2|SLC9A1	rna|protein	SLC9A1|ITGB2|ACTN4	ACTN4|ACTN2|SPOCK2|SLK|GPM6B|ACTN3
GO:0045104	intermediate filament cytoskeleton organization	0.00668124	62	KRT3|KRT13|KRT15|KRT1|KRT75|PPL|KRT19|PRPH|KRT76|KRT77|KRT7|KRT18	protein		KRT1|KRT13|KRT15|KRT76|KRT77|PRPH|KRT19|KRT3
REAC:R-HSA-8941858	Regulation of RUNX3 expression and activity	0.00704158	50	PSMA5|PSMB4|PSMC5|PSMD11|SMURF1|PSMC1|PSMA4|PSMD4|PSMD1|PSMD10|PSMA6|PSMA2|PSMA1|PSMC6|PSMB3|PSMB1|PSME3	rna	PSMC1|PSMA5|PSMB4|PSMA3|PSMC5|PSMD9|PSMB6|PSME2|SMURF1|PSMA1|PSMB3|PSMA4|PSMD1|PSMC3|PSMA2|PSMD4|PSMC6|SMURF2|PSME3|PSMB5|RPS27A
REAC:R-HSA-9013694	Signaling by NOTCH4	0.00705969	64	PSMA5|PSMB4|PSMC5|PSMD11|PSMC1|PSMA4|PSMD4|PSMD1|PSMD10|PSMA6|PSMA2|RBX1|PSMA1|SMAD3|PSMC6|KAT2A|PSMB3|PSMB1|PSME3|ADAM10	rna|protein	PSMC1|PSMA5|PSMB4|PSMA3|PSMC5|PSMD9|PSMB6|PSME2|PSMA1|PSMB3|PSMA4|PSMD1|PSMC3|PSMA2|PSMD4|PSMC6|PSME3|PSMB5|RPS27A|PSMD12|RBX1|NOTCH2|PSMB8	PSMD11|PSMA5|PSMD10|PSMB4|SMAD3|ADAM10|PSMA6|PSMC5|NCSTN|PSMD2|PSMA4|PSMD8|KAT2A|PSMB1|RBX1|PSMD4
GO:0002920	regulation of humoral immune response	0.00711432	19	VSIG4|FCGR2B|C1QBP|CD55|HPX|SERPING1|KLK7|PTPN6|A2M|PTPRC	combined
REAC:R-HSA-4608870	Asymmetric localization of PCP proteins	0.00711432	55	PSMA5|PSMB4|PSMC5|PSMD11|PSMA8|SMURF1|PSMC1|PSMA4|PSMD4|PSMD1|PSMD10|PSMA6|PSMA2|PSMA1|PSMC6|PSMB3|PSMB1|PSME3	rna|protein	PSMC1|PSMA5|PSMB4|PSMA3|PSMC5|PSMD9|PSMB6|PSME2|SMURF1|PSMA1|PSMB3|PSMA4|PSMD1|PSMC3|PSMA2|PSMD4|PSMC6|SMURF2|PSME3|PSMB5|RPS27A	PSMA8|PSMD11|PSMA5|PSMD10|PSMB4|PSMA6|PSMC5|FZD1|PSMD2|SMURF1|PSMA4|FZD3|PSMD8|PSMB1|PSMD4
REAC:R-HSA-69615	G1/S DNA Damage Checkpoints	0.00711432	55	PSMA5|PSMB4|TP53|PSMC5|PSMD11|PSMA8|PSMC1|PSMA4|PSMD4|PSMD1|PSMD10|PSMA6|PSMA2|PSMA1|PSMC6|PSMB3|PSMB1|PSME3	rna	TP53|PSMC1|PSMA5|PSMB4|PSMA3|PSMC5|PSMD9|PSMB6|PSME2|PSMA1|PSMB3|PSMA4|PSMD1|PSMC3|PSMA2|PSMD4|PSMC6|PSME3|PSMB5|RPS27A
GO:0045103	intermediate filament-based process	0.00711432	63	KRT3|KRT13|KRT15|KRT1|KRT75|PPL|KRT19|PRPH|KRT76|KRT77|KRT7|KRT18	protein		KRT1|KRT13|KRT15|KRT76|KRT77|PRPH|KRT19|KRT3
GO:0010830	regulation of myotube differentiation	0.00799169	15	PIEZO1|ACTN3|TMEM119|MTOR|MAPK14|HDAC4|ATP11A|BHLHE41	combined
REAC:R-HSA-5358351	Signaling by Hedgehog	0.00799169	107	PSMA5|PSMB4|PSMC5|PSMD11|PSMA8|GAS1|BTRC|ADCY7|SMURF1|SUFU|PSMC1|PSMA4|ERLEC1|PSMD4|PSMD1|PSMD10|PSMA6|GSK3B|PSMA2|DERL2|CDC73|RBX1|P4HB|PSMA1|PSMC6|PSMB3|PSMB1|PSME3	rna	SUFU|GAS1|BTRC|PSMC1|PSMA5|PSMB4|ERLEC1|ADCY7|NUMB|PSMA3|ADCY8|PSMC5|PSMD9|DERL2|PSMB6|ITCH|PRKAR1A|PSME2|SMURF1|EFCAB7|PSMA1|TUBA1C|P4HB|PSMB3|GSK3B|PSMA4|PSMD1|PSMC3
REAC:R-HSA-5683057	MAPK family signaling cascades	0.00813991	190	ACTN2|PSMA5|PSMB4|PSMC5|CAMK2B|APBB1IP|PSMD11|PSMA8|LYPLA1|FNTA|PSMC1|PSMA4|PIK3CB|PAK3|RASAL3|SPTAN1|RASA2|PPP2CB|ERBB2|PSMD4|PPP2R5C|PSMD1|PSMD10|PSMA6|PSMA2|SOS1|CAMK2G|PIK3R1|RBX1|RAP1A|NF1|PSMA1|GOLGA7|PSMC6|SPTBN4|FOXO3|PSMB3|JAK1|PSMB1|IRS1|PSME3|YWHAB|AGO4|PTPN7|MRAS	combined
REAC:R-HSA-1234176	Oxygen-dependent proline hydroxylation of Hypoxia-inducible Factor Alpha	0.00863534	56	PSMA5|PSMB4|PSMC5|PSMD11|PSMA8|PSMC1|PSMA4|PSMD4|PSMD1|PSMD10|PSMA6|PSMA2|RBX1|PSMA1|PSMC6|PSMB3|PSMB1|PSME3	rna	PSMC1|PSMA5|PSMB4|PSMA3|PSMC5|PSMD9|PSMB6|PSME2|PSMA1|PSMB3|PSMA4|PSMD1|PSMC3|PSMA2|PSMD4|PSMC6|PSME3|UBE2D1|PSMB5|RPS27A|PSMD12|RBX1|PSMB8
REAC:R-HSA-8948751	Regulation of PTEN stability and activity	0.00883182	61	FRK|PSMA5|PSMB4|PSMC5|PSMD11|PSMA8|PSMC1|PSMA4|PSMD4|PSMD1|PSMD10|PSMA6|PSMA2|CSNK2B|PSMA1|PSMC6|PSMB3|PSMB1|PSME3	rna	FRK|PSMC1|PSMA5|PSMB4|PSMA3|PSMC5|PSMD9|PSMB6|PSME2|PSMA1|PSMB3|CSNK2B|PSMA4|PSMD1|PSMC3|PSMA2|PSMD4|PSMC6|PSME3|PSMB5|RPS27A|STUB1|AKT2|PSMD12|PSMB8
GO:0043301	negative regulation of leukocyte degranulation	0.00982832	11	FCGR2B|CD300A|CD84|NCKAP1L|RABGEF1|SPI1	combined
REAC:R-HSA-1169091	Activation of NF-kappaB in B cells	0.00982832	62	PSMA5|PSMB4|PSMC5|PSMD11|PSMA8|BTRC|REL|PSMC1|PSMA4|PSMD4|PSMD1|PSMD10|PSMA6|PSMA2|PSMA1|PSMC6|PSMB3|PSMB1|PSME3|PSMA3|PSME2|CHUK|SKP1|PSMD6|PSMB6	rna	REL|BTRC|PSMC1|PSMA5|PSMB4|PSMA3|PSMC5|PSMD9|PSMB6|PSME2|PSMA1|PSMB3|PSMA4|PSMD1|PSMC3|CHUK|PSMA2|PSMD4|PSMC6|PSME3|PSMB5|RPS27A|PSMD12|PRKCB|PSMB8
REAC:R-HSA-187577	SCF(Skp2)-mediated degradation of p27/p21	0.00988047	52	PSMA5|PSMB4|CDK4|PSMC5|PSMD11|PSMC1|PSMA4|PSMD4|PSMD1|PSMD10|PSMA6|PSMA2|PSMA1|PSMC6|PSMB3|PSMB1|PSME3	rna	CDK4|PSMC1|PSMA5|PSMB4|PSMA3|PSMC5|PSMD9|PSMB6|PSME2|PSMA1|PSMB3|PSMA4|PSMD1|PSMC3|PSMA2|PSMD4|PSMC6|PSME3|PSMB5|RPS27A
GO:0051155	positive regulation of striated muscle cell differentiation	0.00988047	15	PIEZO1|ACTN3|HOPX|MTOR|MEF2C|MAPK14|ATP11A|KAT2A	protein		ACTN3|HOPX|PIEZO1
REAC:R-HSA-1234174	Cellular response to hypoxia	0.0104886	62	PSMA5|HIF1AN|PSMB4|PSMC5|PSMD11|PSMA8|PSMC1|PSMA4|PSMD4|PSMD1|PSMD10|PSMA6|PSMA2|RBX1|PSMA1|PSMC6|PSMB3|PSMB1|PSME3	rna	HIF1AN|PSMC1|PSMA5|PSMB4|PSMA3|PSMC5|PSMD9|PSMB6|PSME2|PSMA1|PSMB3|PSMA4|PSMD1|PSMC3|PSMA2|PSMD4|PSMC6|PSME3|UBE2D1|PSMB5|RPS27A|PSMD12|RBX1|PSMB8
REAC:R-HSA-983705	Signaling by the B Cell Receptor (BCR)	0.0123994	92	PSMA5|PSMB4|PSMC5|PSMD11|PSMA8|BTRC|REL|PSMC1|PSMA4|PSMD4|PSMD1|PSMD10|PSMA6|PSMA2|SOS1|PIK3R1|PTPN6|PSMA1|PSMC6|PSMB3|PSMB1|PSME3|ITPR3|PPIA|PLCG2|PSMA3|PPP3R1|PSME2|CHUK|SKP1|PSMD6|STIM1|PSMB6	rna	REL|BTRC|PSMC1|PSMA5|PSMB4|PIK3R1|SOS1|ITPR3|PSMA3|PSMC5|PIK3CD|PPIA|PSMD9|PSMB6|PSME2|PSMA1|PSMB3|NFATC1|PSMA4|NFATC3|PSMD1|STIM1|PSMC3|PTPN6|CHUK|PSMA2|PSMD4|PLCG2|FKBP1A|PSMC6|BTK|PSME3|PSMB5|PPP3R1|RPS27A|PSMD12|PRKCB|ITPR2|PSMB8
GO:0043300	regulation of leukocyte degranulation	0.0137215	33	ITGB2|ITGAM|UNC13D|FCGR2B|CD300A|CD84|NCKAP1L|RABGEF1|SPI1|AP1G1|FGR|LAMP1	rna	ITGB2|ITGAM|CD300A|CD84|FCGR2B|LAMP1|UNC13D|AP1G1|NCKAP1L|STXBP1
REAC:R-HSA-69481	G2/M Checkpoints	0.0137215	114	PSMA5|PSMB4|RFC3|TP53|PSMC5|ATR|PSMD11|PSMA8|H2BC5|CCNB1|PSMC1|PSMA4|RFC4|ORC4|YWHAQ|ORC3|PSMD4|PSMD1|PSMD10|PSMA6|PSMA2|KAT5|YWHAE|PSMA1|PSMC6|PSMB3|PSMB1|PSME3|YWHAB	combined
GO:2001135	regulation of endocytic recycling	0.0142919	12	ACTN2|SORL1|INPP5F|EHD2	protein		ACTN2|SORL1
REAC:R-HSA-8852276	The role of GTSE1 in G2/M progression after G2 checkpoint	0.0153672	69	PSMA5|PSMB4|TP53|PSMC5|PSMD11|PSMA8|CCNB1|PSMC1|PSMA4|FKBPL|PSMD4|PSMD1|PSMD10|PSMA6|PSMA2|PSMA1|PSMC6|PSMB3|PSMB1|PSME3	rna	TP53|PSMC1|PSMA5|PSMB4|FKBPL|PSMA3|PSMC5|PSMD9|PSMB6|PSME2|PSMA1|TUBA1C|PSMB3|PSMA4|PSMD1|PSMC3|PSMA2|PSMD4|PSMC6|TUBA3E|PSME3|CCNB1|PSMB5|RPS27A|PSMD12|HSP90AA1|PSMB8
REAC:R-HSA-9711123	Cellular response to chemical stress	0.0156348	164	PSMA5|PSMB4|HBB|PSMC5|PSMD11|PSMA8|GSTP1|ABCC1|BTRC|PSMC1|SURF1|PSMA4|HELZ2|TXN2|SOD1|PSMD4|PSMD1|PSMD10|PSMA6|GSK3B|PSMA2|COX4I1|RBX1|NUDT2|CSNK2B|P4HB|MED1|PSMA1|PSMC6|PSMB3|PSMB1|PSME3|NPLOC4|COX20|ERO1A|TBL1XR1|PSMA3|HBA1|NCOR1|TACO1|PRDX6|COX11|COX7A2L|PSME2|G6PD|NCOA6|UFD1|SKP1|COX6A1|PSMD6|PSMB6	combined
REAC:R-HSA-202403	TCR signaling	0.0156348	101	PSMA5|PSMB4|PSMC5|PSMD11|PSMA8|BTRC|PSMC1|PSMA4|PIK3CB|PAK3|PSMD4|WAS|PSMD1|PSMD10|PSMA6|PSMA2|PIK3R1|INPP5D|PSMA1|PSMC6|PSMB3|PSMB1|PSME3|PTPRC|PLCG2|VASP|PSMA3|LCP2|PLCG1|PSME2|CHUK|SKP1|FYB1|PSMD6|PSMB6	rna	PIK3CB|BTRC|PSMC1|PSMA5|PSMB4|PIK3R1|INPP5D|PSMA3|FYB1|PSMC5|PSMD9|PSMB6|PSME2|PTPRC|PSMA1|PSMB3|PSMA4|PSMD1|PSMC3|CHUK|PSMA2|PSMD4|PLCG2|PSMC6|PRKCQ|PSME3|UBE2D1|PAK3|PSMB5|RPS27A|LCP2|WAS
GO:1903306	negative regulation of regulated secretory pathway	0.0156348	19	FCGR2B|REST|CD300A|CD84|NCKAP1L|RABGEF1|SPI1|RAP1A|STXBP3	rna	REST|CD300A|CD84|RAP1A|FCGR2B|STXBP3
GO:0006954	inflammatory response	0.0156348	377	ITGB2|ITGAM|KRT1|PSMB4|CELF1|SIRPA|SAA1|CD163|ANO6|CSF1R|UNC13D|POLB|STAB1|SERPINA3|IL1R1|FCGR2B|PBK|GSTP1|ABCC1|ADCY7|ORM1|REL|SAA4|APOA2|ITIH4|HP|SBNO2|PRCP|DROSHA|PTPN2|MTOR|SCYL3|ALOX5AP|CD14|USP18	protein		KRT1|SERPINA3|CELF1|ORM2|ORM1|DROSHA|LBP|HP|FANCD2|CD163|PSMB4|SMAD3|SAA1|RABGEF1|SCYL1|GSTP1|POLB|SAA4|SEMA7A|AOC3|NAPEPLD|S100A9|CD14|YES1|ITGB1|MAPK14|PSMA6|HPR|ITIH4|UNC13D|AGT|SERPINA1|F11R|ABCC1|ASS1|C4A|C4B|PLCG1|CUEDC2|RAC1|PTGIS|ABCF1|APPL2|DHX9|LXN|USP18|HDAC4|SIRPA|S100A8
GO:0097529	myeloid leukocyte migration	0.0158543	117	ITGB2|SIRPA|NUP85|SAA1|ANO6|CSF1R|PIKFYVE|IL1R1|C1QBP|RIN3|MOSPD2|CXCL12|CD300A|EPX|PIP5K1C|DDT|NCKAP1L|RABGEF1|DNM1L|SPI1|S100A8|PIK3R1|S100A9|NF1|RHOG|LBP|MCU|PREX1|PPIB|PPIA|IL17RA|SLC37A4|CCL18	rna	ITGB2|C1QBP|CD300A|DDT|CSF1R|SIRPA|PIP5K1C|NUP85|ANO6|NF1|IL1R1
GO:0051560	mitochondrial calcium ion homeostasis	0.0172769	19	MICU2|PDZD8|MAIP1|MICU1|FIS1|SMDT1	combined
REAC:R-HSA-174154	APC/C:Cdc20 mediated degradation of Securin	0.0178392	60	PSMA5|PSMB4|PSMC5|PSMD11|PSMA8|PSMC1|PSMA4|PSMD4|PSMD1|PSMD10|PSMA6|PSMA2|PSMA1|ANAPC5|PSMC6|PSMB3|PSMB1|PSME3	rna	PSMC1|PSMA5|PSMB4|PSMA3|PSMC5|PSMD9|PSMB6|PSME2|PSMA1|ANAPC5|PSMB3|PSMA4|PSMD1|PSMC3|PSMA2|PSMD4|PSMC6|PSME3|UBE2D1|PSMB5|RPS27A
GO:0045637	regulation of myeloid cell differentiation	0.0178392	108	ABCB10|CTR9|ANKRD54|ITPKB|PTPN2|MTOR|INHBA|RASSF2|MEF2C|MAPK14|NCKAP1L|UBASH3B|HCLS1|WDR61|SPI1|RUNX1|CDC73|PIK3R1|ZFP36L1|INPP5D|NF1|MED1|PRKCA|C1QC|FOXO3|PRMT6|GABPA|HAX1|LDB1|NOTCH2|TGFB1|LTF|CAMK4	combined
REAC:R-HSA-109581	Apoptosis	0.0178392	141	PSMA5|PSMB4|ROCK1|TP53|PSMC5|PSMD11|PSMA8|C1QBP|FNTA|PPP3CC|MAGED1|PSMC1|PSMA4|CD14|APC|SPTAN1|DFFA|YWHAQ|H1-4|PSMD4|DNM1L|PSMD1|BCL2L11|PSMD10|PSMA6|PSMA2|YWHAE|PSMA1|PSMC6|PSMB3|PSMB1|PSME3|YWHAB|BID	rna	C1QBP|TP53|FNTA|BCL2L11|PSMC1|SPTAN1|PSMA5|PSMB4|H1-4|PSMA3|PSMC5|PSMD9|PSMB6|PSME2|PSMA1|PSMB3|YWHAE|YWHAQ|PSMA4|PSMD1|PSMC3|PSMA2|APC|KPNA1|PSMD4|PSMC6|BAX|PRKCQ|PSME3|BIRC2|CASP6|PSMB5|PPP3R1|RPS27A|CDH1|UNC5B|AKT2|ROCK1|PSMD12|PRKCD|TJP1|APAF1|PSMB8
REAC:R-HSA-1168372	Downstream signaling events of B Cell Receptor (BCR)	0.0178392	72	PSMA5|PSMB4|PSMC5|PSMD11|PSMA8|BTRC|REL|PSMC1|PSMA4|PSMD4|PSMD1|PSMD10|PSMA6|PSMA2|PSMA1|PSMC6|PSMB3|PSMB1|PSME3|PPIA|PSMA3|PPP3R1|PSME2|CHUK|SKP1|PSMD6|PSMB6	rna	REL|BTRC|PSMC1|PSMA5|PSMB4|PSMA3|PSMC5|PPIA|PSMD9|PSMB6|PSME2|PSMA1|PSMB3|NFATC1|PSMA4|NFATC3|PSMD1|PSMC3|CHUK|PSMA2|PSMD4|FKBP1A|PSMC6|PSME3|PSMB5|PPP3R1|RPS27A|PSMD12|PRKCB|PSMB8
REAC:R-HSA-446652	Interleukin-1 family signaling	0.019074	102	PSMA5|PSMB4|SAA1|IL1R1|PSMC5|PSMD11|PSMA8|BTRC|PTPN2|PSMC1|PSMA4|PSMD4|PTPN12|PSMD1|PSMD10|PSMA6|PSMA2|RBX1|PTPN6|PSMA1|SMAD3|PSMC6|PSMB3|PSMB1|PSME3|PTPN7|PTPN18	rna	BTRC|PTPN12|PTPN2|IL1R1|PSMC1|PSMA5|PSMB4|SAA1|PSMA3|PSMC5|PSMD9|PSMB6|PTPN18|PSME2|PSMA1|PSMB3|PSMA4|PSMD1|PSMC3|IL1RN|APP|PTPN6|CHUK|PSMA2|PSMD4|PSMC6|PSME3|IRAK1|PSMB5|RPS27A
GO:0050879	multicellular organismal movement	0.0201273	22	ACTN3|GSTO1|MTOR|GAA|MYH14|XRCC1|MAP1A|C12orf57|GIGYF2	combined
GO:0050881	musculoskeletal movement	0.0201273	22	ACTN3|GSTO1|MTOR|GAA|MYH14|XRCC1|MAP1A|C12orf57|GIGYF2	combined
REAC:R-HSA-176408	Regulation of APC/C activators between G1/S and early anaphase	0.0201273	71	PSMA5|PSMB4|PSMC5|PSMD11|PSMA8|BTRC|CCNB1|PSMC1|PSMA4|PSMD4|PSMD1|PSMD10|PSMA6|PSMA2|PSMA1|ANAPC5|PSMC6|PSMB3|PSMB1|PSME3	rna	BTRC|PSMC1|PSMA5|PSMB4|PSMA3|PSMC5|PSMD9|PSMB6|PSME2|PSMA1|ANAPC5|PSMB3|PSMA4|PSMD1|PSMC3|PSMA2|PSMD4|PSMC6|PSME3|UBE2D1|CCNB1|PSMB5|RPS27A
REAC:R-HSA-176409	APC/C:Cdc20 mediated degradation of mitotic proteins	0.0203697	66	PSMA5|PSMB4|PSMC5|PSMD11|PSMA8|CCNB1|PSMC1|PSMA4|PSMD4|PSMD1|PSMD10|PSMA6|PSMA2|PSMA1|ANAPC5|PSMC6|PSMB3|PSMB1|PSME3	rna	PSMC1|PSMA5|PSMB4|PSMA3|PSMC5|PSMD9|PSMB6|PSME2|PSMA1|ANAPC5|PSMB3|PSMA4|PSMD1|PSMC3|PSMA2|PSMD4|PSMC6|PSME3|UBE2D1|CCNB1|PSMB5|RPS27A
GO:0010332	response to gamma radiation	0.0208339	40	XRCC6|CRYAB|DCUN1D3|POLB|TP53|ATR	combined
REAC:R-HSA-9006925	Intracellular signaling by second messengers	0.0212003	212	FRK|PSMA5|PSMB4|TP53|PSMC5|CAMK2B|REST|PSMD11|PSMA8|ADCY7|STRN|ATN1|RPS6KB2|PSMC1|MTOR|PSMA4|PIK3CB|RBBP7|PIP5K1C|PPP2CB|EED|ERBB2|PSMD4|PPP2R5C|PSMD1|PSMD10|PSMA6|GSK3B|PSMA2|LAMTOR5|CAMK2G|PIK3R1|MLST8|CSNK2B|RHOG|PSMA1|PRKCA|PSMC6|FOXO3|PSMB3|PSMB1|PRKX|IRS1|PSME3|ITPR3|AGO4	rna	FRK|STRN|REST|ATN1|PIK3CB|TP53|PIP5K1C|LAMTOR5|ERBB2|PSMC1|MTOR|MLST8|PSMA5|PSMB4|PIK3R1|ADCY7|ITPR3|FOXO3|RPS6KB2|KDM1A|PSMA3|PRKCA|ADCY8|PSMC5|PIK3CD|PSMD9|LAMTOR4|CHD3|PSMB6|PRKAR1A|PSME2|PSMA1|CBX8|CAMK2B|PSMB3|CSNK2B|GSK3B|PSMA4|PSMD1|PSMC3|LAMTOR1|CHUK|PSMA2|RBBP7|PIP4K2B|PSMD4|SUZ12|PSMC6|LAMTOR2|CAMK4|PML|EED|AGO4|PSME3|IRAK1|PSMB5|GATAD2B|RPS27A|CHD4|ESR1|STUB1|ADCY3|AKT2|PSMD12|PHC2|PRK…
REAC:R-HSA-373753	Nephrin family interactions	0.0220622	18	ACTN4|ACTN2	protein		ACTN4|ACTN2
REAC:R-HSA-2173782	Binding and Uptake of Ligands by Scavenger Receptors	0.0222961	34	SAA1|CD163|HSPH1|HBB|STAB1|HP|FTL|HPX|LRP1|MSR1	protein		HPX|HSPH1|HP|CD163|SAA1|FTL
GO:0099022	vesicle tethering	0.0222961	30	TRAPPC2|TRAPPC10|TRAPPC4	rna	TRAPPC10|TRAPPC2|WDR11|TRAPPC5|TRAPPC4|STARD3NL|EXOC7
REAC:R-HSA-176814	Activation of APC/C and APC/C:Cdc20 mediated degradation of mitotic proteins	0.0236328	67	PSMA5|PSMB4|PSMC5|PSMD11|PSMA8|CCNB1|PSMC1|PSMA4|PSMD4|PSMD1|PSMD10|PSMA6|PSMA2|PSMA1|ANAPC5|PSMC6|PSMB3|PSMB1|PSME3	rna	PSMC1|PSMA5|PSMB4|PSMA3|PSMC5|PSMD9|PSMB6|PSME2|PSMA1|ANAPC5|PSMB3|PSMA4|PSMD1|PSMC3|PSMA2|PSMD4|PSMC6|PSME3|UBE2D1|CCNB1|PSMB5|RPS27A
REAC:R-HSA-69052	Switching of origins to a post-replicative state	0.0238549	78	PSMA5|PSMB4|PSMC5|PSMD11|PSMA8|PSMC1|PSMA4|ORC4|ORC3|PSMD4|PSMD1|PSMD10|PSMA6|PSMA2|RBX1|PSMA1|ANAPC5|PSMC6|PSMB3|PSMB1|PSME3	combined
REAC:R-HSA-69017	CDK-mediated phosphorylation and removal of Cdc6	0.0238549	62	PSMA5|PSMB4|PSMC5|PSMD11|PSMA8|PSMC1|PSMA4|PSMD4|PSMD1|PSMD10|PSMA6|PSMA2|PSMA1|ANAPC5|PSMC6|PSMB3|PSMB1|PSME3	rna	PSMC1|PSMA5|PSMB4|PSMA3|PSMC5|PSMD9|PSMB6|PSME2|PSMA1|ANAPC5|PSMB3|PSMA4|PSMD1|PSMC3|PSMA2|PSMD4|PSMC6|PSME3|UBE2D1|PSMB5|RPS27A
REAC:R-HSA-1257604	PIP3 activates AKT signaling	0.0238549	182	FRK|PSMA5|PSMB4|TP53|PSMC5|REST|PSMD11|PSMA8|STRN|ATN1|RPS6KB2|PSMC1|MTOR|PSMA4|PIK3CB|RBBP7|PIP5K1C|PPP2CB|EED|ERBB2|PSMD4|PPP2R5C|PSMD1|PSMD10|PSMA6|GSK3B|PSMA2|LAMTOR5|PIK3R1|MLST8|CSNK2B|RHOG|PSMA1|PSMC6|FOXO3|PSMB3|PSMB1|IRS1|PSME3	rna	FRK|STRN|REST|ATN1|PIK3CB|TP53|PIP5K1C|LAMTOR5|ERBB2|PSMC1|MTOR|MLST8|PSMA5|PSMB4|PIK3R1|FOXO3|RPS6KB2|KDM1A|PSMA3|PSMC5|PIK3CD|PSMD9|LAMTOR4|CHD3|PSMB6|PSME2|PSMA1|CBX8|PSMB3|CSNK2B|GSK3B|PSMA4|PSMD1|PSMC3|LAMTOR1|CHUK|PSMA2|RBBP7|PIP4K2B|PSMD4|SUZ12|PSMC6|LAMTOR2|PML|EED|AGO4|PSME3|IRAK1|PSMB5|GATAD2B|RPS27A|CHD4|ESR1|STUB1|AKT2|PSMD12|PHC2|RHOG|PIP4K2A
GO:1903706	regulation of hemopoiesis	0.0238549	210	XRCC6|ABCB10|CTR9|FCGR2B|ANKRD54|ITPKB|DROSHA|PTPN2|MTOR|SMARCC2|INHBA|RASSF2|MEF2C|MAPK14|NCKAP1L|UBASH3B|HCLS1|ERBB2|SOD1|FANCD2|WDR61|SPI1|KAT6B|PCK1|RUNX1|SOS1|CDC73|PIK3R1|KAT5|ZFP36L1|INPP5D|NF1|IKZF3|MED1|PTPN6|PRKCA|C1QC|ARID1B|RHOA|FOXO3|KAT2A|PRMT6	combined
REAC:R-HSA-174084	Autodegradation of Cdh1 by Cdh1:APC/C	0.0238549	57	PSMA5|PSMB4|PSMC5|PSMD11|PSMC1|PSMA4|PSMD4|PSMD1|PSMD10|PSMA6|PSMA2|PSMA1|ANAPC5|PSMC6|PSMB3|PSMB1|PSME3	rna	PSMC1|PSMA5|PSMB4|PSMA3|PSMC5|PSMD9|PSMB6|PSME2|PSMA1|ANAPC5|PSMB3|PSMA4|PSMD1|PSMC3|PSMA2|PSMD4|PSMC6|PSME3|UBE2D1|PSMB5|RPS27A
GO:0014003	oligodendrocyte development	0.0238549	18	EIF2B1|EIF2B4|EIF2B3|EIF2B2	protein		EIF2B3|EIF2B1
GO:0043299	leukocyte degranulation	0.0238549	47	ITGB2|ITGAM|UNC13D|FCGR2B|CD300A|CD84|NCKAP1L|RABGEF1|SPI1|CORO1A|AP1G1|HCK|FGR|LAMP1|STXBP3	rna	ITGB2|ITGAM|CD300A|CD84|FCGR2B|LAMP1|UNC13D|STXBP3|CBL|CORO1A|AP1G1|PIK3CD|NCKAP1L|STXBP1
GO:0002921	negative regulation of humoral immune response	0.0238549	10	VSIG4|FCGR2B|CD55|SERPING1|PTPN6|A2M	combined
GO:0097530	granulocyte migration	0.0238549	74	ITGB2|SAA1|CSF1R|PIKFYVE|IL1R1|C1QBP|MOSPD2|CD300A|EPX|PIP5K1C|NCKAP1L|DNM1L|S100A8|S100A9|RHOG|LBP|MCU|PREX1|PPIB|PPIA|IL17RA|SLC37A4|CCL18	combined
GO:0032414	positive regulation of ion transmembrane transporter activity	0.0238549	53	ACTN4|ACTN2|SLC9A1	rna|protein	SLC9A1|ACTN4	ACTN4|ACTN2
GO:0030593	neutrophil chemotaxis	0.0245504	48	ITGB2|SAA1|PIKFYVE|C1QBP|MOSPD2|PIP5K1C|NCKAP1L|DNM1L|S100A8|S100A9|LBP|MCU|PREX1|PPIB|PPIA|SLC37A4|CCL18	combined
REAC:R-HSA-5689880	Ub-specific processing proteases	0.0252721	129	PSMA5|PSMB4|TOMM20|TOMM70|POLB|TP53|PSMC5|PSMD11|PSMA8|H2BC5|USP11|PSMC1|PTRH2|PSMA4|USP18|USP28|PSMD4|PSMD1|PSMD10|PSMA6|PSMA2|USP14|PSMA1|USP48|SMAD3|PSMC6|KAT2A|PSMB3|PSMB1|PSME3	rna	TP53|PTRH2|PSMC1|PSMA5|PSMB4|TOMM70|USP48|TAF10|PSMA3|PSMC5|PSMD9|UFD1|PSMB6|BECN1|POLB|PSME2|PSMA1|USP11|VDAC1|PSMB3|WDR48|PSMA4|USP28|PSMD1|PSMC3|USP18|TOMM20|PSMA2|PSMD4|PSMC6|SMURF2|PSME3|BIRC2|ADRM1|PSMB5|RPS27A
GO:0040011	locomotion	0.0252721	728	ACTN4|ITGB2|SLK|ADARB1|B4GAT1|SORL1|SPOCK2	combined
GO:0031348	negative regulation of defense response	0.0257321	138	ADAR|KRT1|VSIG4|PSMB4|SIRPA|SAA1|FCGR2B|PBK|STAT2|TTLL12|C1QBP|GSTP1	combined
GO:0031424	keratinization	0.0257321	31	KRT3|KRT1|KRT75|PPL|KRT76|KRT77|KRT7	protein		KRT1|KRT76|KRT77|KRT3|PPL|KRT7|KRT80|KAZN|KRT75|KRT82
REAC:R-HSA-5687128	MAPK6/MAPK4 signaling	0.0257321	70	PSMA5|PSMB4|PSMC5|PSMD11|PSMA8|PSMC1|PSMA4|PAK3|PSMD4|PSMD1|PSMD10|PSMA6|PSMA2|PSMA1|PSMC6|FOXO3|PSMB3|PSMB1|PSME3|AGO4	rna	PSMC1|PSMA5|PSMB4|FOXO3|PSMA3|PSMC5|PSMD9|PSMB6|PSME2|PSMA1|NCOA3|PSMB3|PSMA4|PSMD1|PSMC3|PSMA2|PSMD4|PSMC6|AGO4|PSME3|PAK3|PSMB5|RPS27A
GO:2000651	positive regulation of sodium ion transmembrane transporter activity	0.0258459	12	ACTN4|SLC9A1	rna	SLC9A1|ACTN4
REAC:R-HSA-5357801	Programmed Cell Death	0.0263202	164	PSMA5|PSMB4|ROCK1|TP53|PSMC5|PSMD11|PSMA8|C1QBP|FNTA|PPP3CC|MAGED1|PSMC1|PSMA4|CD14|APC|SPTAN1|DFFA|YWHAQ|FLOT1|H1-4|PSMD4|DNM1L|PSMD1|BCL2L11|CHMP3|PSMD10|PSMA6	rna	C1QBP|TP53|FNTA|BCL2L11|PSMC1|SPTAN1|PSMA5|PSMB4|H1-4|PSMA3|PSMC5|CHMP6|FLOT1|PSMD9|PSMB6|CHMP3|PSME2|PSMA1|PSMB3|CHMP4A|YWHAE|YWHAQ|PSMA4|PSMD1|PSMC3|PSMA2|APC|KPNA1|PSMD4|PSMC6|BAX|PRKCQ|PSME3|BIRC2|CASP6|PSMB5|PPP3R1|RPS27A|CDH1|UNC5B|STUB1|AKT2|ROCK1|PSMD12|PRKCD|TJP1|APAF1|HSP90AA1|PSMB8
GO:0006888	endoplasmic reticulum to Golgi vesicle-mediated transport	0.0276409	108	TRAPPC2|TRAPPC10|SORL1|TRAPPC4|ANK1	combined
REAC:R-HSA-68867	Assembly of the pre-replicative complex	0.0277538	74	PSMA5|PSMB4|PSMC5|PSMD11|H2BC5|PSMC1|PSMA4|ORC4|ORC3|PSMD4|PSMD1|PSMD10|PSMA6|PSMA2|PSMA1|ANAPC5|PSMC6|PSMB3|PSMB1|PSME3	rna	PSMC1|PSMA5|PSMB4|PSMA3|PSMC5|ORC3|PSMD9|PSMB6|PSME2|PSMA1|ANAPC5|PSMB3|PSMA4|PSMD1|PSMC3|PSMA2|KPNA1|PSMD4|ORC4|PSMC6|PSME3|UBE2D1|PSMB5|RPS27A|KPNA6
GO:0032411	positive regulation of transporter activity	0.0285429	59	ACTN4|ACTN2|SLC9A1	rna|protein	SLC9A1|ACTN4	ACTN4|ACTN2
GO:0006901	vesicle coating	0.0285429	35	TRAPPC2|TRAPPC10|TRAPPC4	combined
REAC:R-HSA-174143	APC/C-mediated degradation of cell cycle proteins	0.0324071	75	PSMA5|PSMB4|PSMC5|PSMD11|PSMA8|BTRC|CCNB1|PSMC1|PSMA4|PSMD4|PSMD1|PSMD10|PSMA6|PSMA2|PSMA1|ANAPC5|PSMC6|PSMB3|PSMB1|PSME3	combined
REAC:R-HSA-453276	Regulation of mitotic cell cycle	0.0324071	75	PSMA5|PSMB4|PSMC5|PSMD11|PSMA8|BTRC|CCNB1|PSMC1|PSMA4|PSMD4|PSMD1|PSMD10|PSMA6|PSMA2|PSMA1|ANAPC5|PSMC6|PSMB3|PSMB1|PSME3	combined
GO:0030501	positive regulation of bone mineralization	0.0331678	24	GPM6B|ANO6|ATRAID|ACTN3|TMEM119	protein		GPM6B|ACTN3|TMEM119|SMAD3|ATRAID|RXRB|RXRA|ANO6
GO:1902307	positive regulation of sodium ion transmembrane transport	0.0331678	14	ACTN4|SLC9A1	rna	SLC9A1|ACTN4
GO:0061061	muscle structure development	0.0331681	340	ACTN4|MED20|ADARB1|ACTN2|SLC9A1|PIEZO1|CHKB|CRYAB|HIF1AN	rna	MED20|SLC9A1|ACTN4|HIF1AN
REAC:R-HSA-6798695	Neutrophil degranulation	0.0340979	398	ITGB2|FRK|PSMA5|XRCC6|ITGAM|ANPEP|KRT1|SIRPA|CLEC5A|ROCK1|AGA|ANO6|PGAM1|UNC13D|HBB|DIAPH1|PLEKHO2	combined
GO:0006984	ER-nucleus signaling pathway	0.0340979	27	TP53|AGR2|WFS1|PTPN2|BCL2L11|ERLIN1|GSK3B|ARHGEF10L|EIF2S1|TMCO1|PTPN1	rna	TP53|BCL2L11|PTPN2|WFS1|TMCO1|EIF2S1|ARHGEF10L|PTPN1|ERLIN1|GSK3B|QRICH1|AGR2
GO:0007007	inner mitochondrial membrane organization	0.0340979	34	TOMM70|MAIP1|TIMM8B|APOOL|MTX1|ROMO1|SAMM50|TIMM22|DNAJC11|TIMM9|IMMT|TMEM11|OMA1	combined
REAC:R-HSA-72766	Translation	0.0340979	269	EIF2B1|EIF2B4|MRPS23|MRPL11|RARS2|MRPL58|MRPL55|SRP68|EIF2B3|PABPC1|MRPL9|MRPS12|EIF2B2|SARS2|MRPL38|CARS2|RPL27A|MRPL2|EEF1E1|SRP9|MRPL27|RPLP0|RPS25|RPS6|MRPS34|RPS23|RPL36AL|MRPS7|EIF4A2|EIF1AX|RPS13|RPL26L1|EEF1A1|TRMT112|SSR2	rna	MRPL11|MRPL58|MRPL55|SRP68|MRPL9|EEF1E1|MRPL2|EIF2B2|EIF2B4|MRPL38|MRPS7|PABPC1|RPS13|SRP9|MRPL27|MRPS23|RPS6|MRPL16|MRPS18C|SSR2|RPLP0|EIF2S1|RPL27A|RPL26L1|MRPS14|TRMT112|RPS9|RARS2|RPL38|SPCS2|MRPL14|RPL36|MRPS34
GO:1904064	positive regulation of cation transmembrane transport	0.0340979	65	ACTN4|ACTN2|SLC9A1	rna|protein	SLC9A1|ACTN4	ACTN4|ACTN2
GO:0140053	mitochondrial gene expression	0.0340979	143	MRPS23|MRPL11|RARS2|MRPL58|MRPL55|HSD17B10|MRPL9|MRPS12|C1QBP|SARS2|MRPL38|MRPL2|TFB2M|MRPL27|MRPS34|MRPS7|UQCC2|MRPS14|NOA1|MRPL35|MRPL16|MRPS18C|MRPS11|MRPL52|FOXO3|TEFM|MTERF4|MRPL41|MRPL17|FASTKD2|MRPS24|MRPS9|WARS2|MRPS18B|FASTKD1|TACO1|MRPL15|MRPL14|QRSL1	rna	MRPL11|MRPL58|MRPL55|HSD17B10|MRPL9|C1QBP|MRPL2|MRPL38|MRPS7|MRPL27|MRPS23|MRPL16|MRPS18C|TACO1|MRPS14|RARS2|TEFM|FOXO3|MRPL14|MRPS34|TRMT5|TFB2M|MRPS18B|CHCHD1|GADD45GIP1|MRPL41|WARS2|MALSU1|MRPL50|COA3|MRPL48|MRPL18|MRPL52|MTERF4|MRPL35|MRPL15|MRPL17|PTCD3|UQCC2|MRPS11|THAP11|MRPL13
REAC:R-HSA-179419	APC:Cdc20 mediated degradation of cell cycle proteins prior to satisfation of the cell cycle checkpoint	0.0340979	65	PSMA5|PSMB4|PSMC5|PSMD11|PSMA8|PSMC1|PSMA4|PSMD4|PSMD1|PSMD10|PSMA6|PSMA2|PSMA1|ANAPC5|PSMC6|PSMB3|PSMB1|PSME3	rna	PSMC1|PSMA5|PSMB4|PSMA3|PSMC5|PSMD9|PSMB6|PSME2|PSMA1|ANAPC5|PSMB3|PSMA4|PSMD1|PSMC3|PSMA2|PSMD4|PSMC6|PSME3|UBE2D1|PSMB5|RPS27A
REAC:R-HSA-174184	Cdc20:Phospho-APC/C mediated degradation of Cyclin A	0.0340979	65	PSMA5|PSMB4|PSMC5|PSMD11|PSMA8|PSMC1|PSMA4|PSMD4|PSMD1|PSMD10|PSMA6|PSMA2|PSMA1|ANAPC5|PSMC6|PSMB3|PSMB1|PSME3	rna	PSMC1|PSMA5|PSMB4|PSMA3|PSMC5|PSMD9|PSMB6|PSME2|PSMA1|ANAPC5|PSMB3|PSMA4|PSMD1|PSMC3|PSMA2|PSMD4|PSMC6|PSME3|UBE2D1|PSMB5|RPS27A
REAC:R-HSA-174178	APC/C:Cdh1 mediated degradation of Cdc20 and other APC/C:Cdh1 targeted proteins in late mitosis/early G1	0.0340979	65	PSMA5|PSMB4|PSMC5|PSMD11|PSMA8|PSMC1|PSMA4|PSMD4|PSMD1|PSMD10|PSMA6|PSMA2|PSMA1|ANAPC5|PSMC6|PSMB3|PSMB1|PSME3	rna	PSMC1|PSMA5|PSMB4|PSMA3|PSMC5|PSMD9|PSMB6|PSME2|PSMA1|ANAPC5|PSMB3|PSMA4|PSMD1|PSMC3|PSMA2|PSMD4|PSMC6|PSME3|UBE2D1|PSMB5|RPS27A
REAC:R-HSA-1236974	ER-Phagosome pathway	0.0340979	81	PSMA5|PSMB4|SEC22B|PSMC5|PSMD11|PSMA8|PSMC1|PSMA4|CD14|PSMD4|PSMD1|PSMD10|PSMA6|S100A8|PSMA2|S100A9|PSMA1|PSMC6|PSMB3|PSMB1|PSME3	combined
GO:0043502	regulation of muscle adaptation	0.0340979	47	SLC9A1|ROCK1|TOMM70|CAMK2B|ACTN3|MEF2A|PDE5A|CTDP1|HDAC4|GTF2IRD1|CAMK2G|SMAD3|PRKCA|FOXO3	protein		ACTN3|ROCK1|PDE5A|SMAD3|GTF2IRD1|CAMK2B|TOMM70|CAMK2G
REAC:R-HSA-201681	TCF dependent signaling in response to WNT	0.0340979	120	PSMA5|PSMB4|PSMC5|PSMD11|PSMA8|BTRC|H2BC5|PSMC1|PSMA4|APC|PPP2CB|PSMD4|PPP2R5C|PSMD1|PSMD10|PSMA6|GSK3B|PSMA2|CDC73|KAT5|RBX1|CSNK2B|PSMA1|PSMC6|PSMB3|PSMB1|PSME3|SOX6	protein		PSMA8|H2BC5|PSMD11|PSMA5|PSMD10|CDC73|PSMB4|PSMA6|DVL3|PPP2CB|PPP2R5C|PSMC5|PPP2CA|CAV1|LGR4|FZD1|PSMD2|PSMA4|RUNX3|APC|PPP2R5D|PSMD8|PSMB1|RBX1|KAT5|PSMD4|LGR5
GO:0051204	protein insertion into mitochondrial membrane	0.0353657	27	TOMM20|TOMM70|MAIP1|TIMM8B|TOMM22|MTX1|ROMO1|SAMM50|TIMM22	rna	TOMM22|MAIP1|TIMM8B|ROMO1|TOMM70|MTX1|TIMM9|NDUFA13|TIMM10|TOMM5
GO:0043500	muscle adaptation	0.0366897	58	SLC9A1|ROCK1|TOMM70|INPP5F|CAMK2B|ACTN3|TBCE|MEF2A|PDE5A|CTDP1|HDAC4|GTF2IRD1|CAMK2G|SMAD3|PRKCA|FOXO3	protein		ACTN3|ROCK1|PDE5A|SMAD3|GTF2IRD1|CAMK2B|TOMM70|CAMK2G|INPP5F|AGT
REAC:R-HSA-9759194	Nuclear events mediated by NFE2L2	0.0366897	71	PSMA5|PSMB4|PSMC5|PSMD11|BTRC|PSMC1|PSMA4|PSMD4|PSMD1|PSMD10|PSMA6|GSK3B|PSMA2|RBX1|PSMA1|PSMC6|PSMB3|PSMB1|PSME3	combined
REAC:R-HSA-9020702	Interleukin-1 signaling	0.0370222	82	PSMA5|PSMB4|SAA1|IL1R1|PSMC5|PSMD11|PSMA8|BTRC|PSMC1|PSMA4|PSMD4|PSMD1|PSMD10|PSMA6|PSMA2|RBX1|PSMA1|PSMC6|PSMB3|PSMB1|PSME3	rna	BTRC|IL1R1|PSMC1|PSMA5|PSMB4|SAA1|PSMA3|PSMC5|PSMD9|PSMB6|PSME2|PSMA1|PSMB3|PSMA4|PSMD1|PSMC3|IL1RN|APP|CHUK|PSMA2|PSMD4|PSMC6|PSME3|IRAK1|PSMB5|RPS27A
GO:0006622	protein targeting to lysosome	0.0371164	22	PIK3R4|SORL1	combined
GO:0042116	macrophage activation	0.0382525	55	ITGB2|JMJD6|ITGAM|VSIG4	combined
GO:0010810	regulation of cell-substrate adhesion	0.0385731	160	ACTN4|SLK|SPOCK2|SLC9A1	combined
REAC:R-HSA-2168880	Scavenging of heme from plasma	0.0396675	12	CD163|HBB|HP|HPX|LRP1|HBA1|HPR	combined
GO:0048041	focal adhesion assembly	0.0396675	71	SLK|ACTN2|SLC9A1	protein		ACTN2|SLK|GPM6B|ACTN3|ROCK1|ACTN1
GO:0034767	positive regulation of monoatomic ion transmembrane transport	0.0396675	71	ACTN4|ACTN2|SLC9A1	rna|protein	SLC9A1|ACTN4	ACTN4|ACTN2
GO:0009451	RNA modification	0.0396675	134	ADARB1|JMJD6|ADAR|ELP3|DUS1L|HSD17B10|TFB2M|METTL1|FTSJ1|SNRPE|TRMT2A|RNMT|QTRT2|TYW5|PARN|TRMT112|PUS10|DUS2|ELP5|RBM15B|RAMAC|DALRD3|CTU2|DIMT1|TRMU|GON7	rna	HSD17B10|ELP3|JMJD6|DUS1L|METTL1|ADARB1|PARN|SNRPE|QTRT2|ADAR|DIMT1|GON7|TRMT112|ELP5|TRMT2A|THUMPD3|SNRPD3|DUS3L|CBLL1|TRMT5|PUS10|TYW5|TRMU|TFB2M|WDR4|METTL5
GO:1990266	neutrophil migration	0.0410736	60	ITGB2|SAA1|PIKFYVE|IL1R1|C1QBP|MOSPD2|PIP5K1C|NCKAP1L|DNM1L|S100A8|S100A9|RHOG|LBP|MCU|PREX1|PPIB|PPIA|SLC37A4|CCL18	combined
GO:0071621	granulocyte chemotaxis	0.0410736	60	ITGB2|SAA1|CSF1R|PIKFYVE|C1QBP|MOSPD2|PIP5K1C|NCKAP1L|DNM1L|S100A8|S100A9|LBP|MCU|PREX1|PPIB|PPIA|IL17RA|SLC37A4|CCL18	combined
GO:0036444	calcium import into the mitochondrion	0.0410736	10	MICU2|MAIP1|MICU1|SMDT1	combined
GO:0030968	endoplasmic reticulum unfolded protein response	0.0410736	43	AGR2|WFS1|PTPN2|ERLEC1|TBL2|BCL2L11|DERL2|PIK3R1|EIF2S1|CDK5RAP3|ERMP1|UFL1|ERO1A|PTPN1|STUB1	rna	BCL2L11|TBL2|PTPN2|WFS1|EIF2S1|PIK3R1|ERLEC1|ERMP1
REAC:R-HSA-202424	Downstream TCR signaling	0.0410736	83	PSMA5|PSMB4|PSMC5|PSMD11|PSMA8|BTRC|PSMC1|PSMA4|PIK3CB|PSMD4|PSMD1|PSMD10|PSMA6|PSMA2|PIK3R1|INPP5D|PSMA1|PSMC6|PSMB3|PSMB1|PSME3	rna	PIK3CB|BTRC|PSMC1|PSMA5|PSMB4|PIK3R1|INPP5D|PSMA3|PSMC5|PSMD9|PSMB6|PSME2|PSMA1|PSMB3|PSMA4|PSMD1|PSMC3|CHUK|PSMA2|PSMD4|PSMC6|PRKCQ|PSME3|UBE2D1|PSMB5|RPS27A
GO:0072593	reactive oxygen species metabolic process	0.0424456	136	ITGB2|ITGAM|CRYAB|SH3PXD2A|HBB|PIKFYVE|TP53|GSTP1|PXDN|HP|PRCP|EPX|HBQ1|GRB2|MAPK14|HDAC4|SOD1|DCXR|PRDX4|ROMO1|HK2|GNAI3|PDK3|SH3PXD2B|COQ7|RHOA|FOXO3|PREX1|PLCG2|TSPO|NDUFS3|ACOX1|TIGAR|CBS|HBA1	rna	ITGB2|ITGAM|HBB|PXDN|PRCP|TP53|DCXR|ROMO1|HBA1|EPX|NDUFS3|ACOX1|FOXO3|RHOA|SH3PXD2A|PREX1|NDUFA13|GRB2|SOD1|TIGAR|BECN1|HBZ|GNAI3|CBS|VDAC1|AKR1C1|ZC3H12A|DHFR|HK2|NCF2|CYBB|PLCG2|GSTP1|P2RX7|PTK2B|BIRC2|DHRS4|HDAC4|PRDX4
REAC:R-HSA-5610787	Hedgehog 'off' state	0.0424456	89	PSMA5|PSMB4|PSMC5|PSMD11|PSMA8|BTRC|ADCY7|SUFU|PSMC1|PSMA4|PSMD4|PSMD1|PSMD10|PSMA6|GSK3B|PSMA2|RBX1|PSMA1|PSMC6|PSMB3|PSMB1|PSME3	rna	SUFU|BTRC|PSMC1|PSMA5|PSMB4|ADCY7|NUMB|PSMA3|ADCY8|PSMC5|PSMD9|PSMB6|ITCH|PRKAR1A|PSME2|PSMA1|TUBA1C|PSMB3|GSK3B|PSMA4|PSMD1|PSMC3|PSMA2|PSMD4|PSMC6|PSME3|PSMB5|RPS27A|ADCY3|PSMD12|RBX1|PSMB8
GO:0060339	negative regulation of type I interferon-mediated signaling pathway	0.0424456	17	ADAR|STAT2|TTLL12|PTPN2|USP18	combined
GO:0007160	cell-matrix adhesion	0.0429854	173	ITGB2|SLK|ACTN2|SLC9A1|ITGAM|TIAM1|GPM6B	combined
GO:0045638	negative regulation of myeloid cell differentiation	0.0433967	40	CTR9|ITPKB|PTPN2|INHBA|UBASH3B|WDR61|CDC73|PIK3R1|ZFP36L1|INPP5D|NF1|C1QC	protein		CTR9|ITPKB|INHBA|UBASH3B|CDC73
GO:0000768	syncytium formation by plasma membrane fusion	0.044711	27	SH3PXD2A|EHD2|SBNO2|TANC1|MAPK14|FLOT1|MYOF|DOCK2|ITGB1|CD109|RAPGEF3	combined
GO:0043312	neutrophil degranulation	0.044711	10	ITGB2|ITGAM	rna	ITGB2|ITGAM
GO:0070169	positive regulation of biomineral tissue development	0.044711	27	GPM6B|ANO6|ATRAID|ACTN3|TMEM119	protein		GPM6B|ACTN3|TMEM119|SMAD3|ATRAID|RXRB|RXRA|ANO6|SLC4A2
GO:0097435	supramolecular fiber organization	0.044711	554	SLK|KRT3|ACTN2|KRT13|SLC9A1|KRT15|KRT1|CRYAB|BAIAP2|KRT75|ROCK1|DIAPH1|KATNAL1|KRT19|COLGALT1|PXDN|PRPH|ADD2|COTL1|MYADM|KRT76|FMN1|PFDN6|RDX|SVIL|RANGRF|CXCL12|HSPA8|ACTN1|KRT77|MTOR|BCAR1|PLOD3|KRT7|WASHC2A|MFAP4|GAS7|PALM2AKAP2|PAK3|DPYSL3|MEF2A|DRG1|GRB2|COL11A2|MYO6|P4HA1|APC|NCKAP1L|SPTAN1|HCLS1|PGM5|PAWR|SSH1|COL5A3|WAS|NDE1|MICAL2|DAAM2|KANK1|CORO1A|MAP1A|TAOK1|CORO6|SHTN1|ARHGEF10L|KRT80…	protein		ACTN2|KRT1|KRT13|KRT15|CRYAB|SLK|BAIAP2
GO:0140253	cell-cell fusion	0.044711	27	SH3PXD2A|EHD2|SBNO2|TANC1|MAPK14|FLOT1|MYOF|DOCK2|ITGB1|CD109|RAPGEF3	combined
REAC:R-HSA-6807070	PTEN Regulation	0.0455788	119	FRK|PSMA5|PSMB4|TP53|PSMC5|REST|PSMD11|PSMA8|ATN1|PSMC1|MTOR|PSMA4|RBBP7|EED|PSMD4|PSMD1|PSMD10|PSMA6|PSMA2|LAMTOR5|MLST8|CSNK2B|PSMA1|PSMC6|PSMB3|PSMB1|PSME3|AGO4|CBX8|PSMA3|STUB1	rna	FRK|REST|ATN1|TP53|LAMTOR5|PSMC1|MTOR|MLST8|PSMA5|PSMB4|KDM1A|PSMA3|PSMC5|PSMD9|LAMTOR4|CHD3|PSMB6|PSME2|PSMA1|CBX8|PSMB3|CSNK2B|PSMA4|PSMD1|PSMC3|LAMTOR1|PSMA2|RBBP7|PSMD4|SUZ12|PSMC6|LAMTOR2|PML|EED|AGO4|PSME3|PSMB5|GATAD2B|RPS27A|CHD4|STUB1|AKT2|PSMD12|PHC2
GO:0043434	response to peptide hormone	0.0456774	240	ACTN2|SORL1|SLC9A1|EIF2B1|EIF2B4	protein		ACTN2|EIF2B3|EIF2B1|SORL1|BAIAP2
GO:1902563	regulation of neutrophil activation	0.0456774	11	ITGB2|ITGAM|FCGR2B|CD300A|SPI1	rna	ITGB2|ITGAM|CD300A
GO:1900025	negative regulation of substrate adhesion-dependent cell spreading	0.0456774	11	ACTN4	combined
GO:0045920	negative regulation of exocytosis	0.0469493	28	FCGR2B|REST|CD300A|CD84|ATP9A|NCKAP1L|RABGEF1|SPI1|RAP1A	rna	REST|CD300A|ATP9A|CD84|RAP1A|FCGR2B
GO:0043161	proteasome-mediated ubiquitin-dependent protein catabolic process	0.0472354	301	PSMA5|FAM8A1|PSMB4|WWTR1|SUMO2|NEMF|ANKZF1|PSMC5|PSMD11|UBE2G2|PBK|FBXL2|BTRC|N4BP1|SMURF1|KCTD5|WFS1|PSMC1|PSMA4|HECTD1|RBCK1|HACE1|CUL4B|APC|PPP2CB|ERLEC1|TAF9|PSMD4|PPP2R5C|EPM2A|PSMD1|DNAJB12|PSMD10|PSMA6|ERLIN1|DNAJB2|GSK3B|PSMA2|MAP1A|DAB2|DERL2|USP14|AGAP3|KAT5|RBX1|DDB1|HECTD3|PSMA1|ANAPC5|ZER1|PSMC6|PSMB3|CRBN|PSMB1|UFL1|NUB1|UBXN1|NPLOC4|WWP1|CD2AP|TBL1XR1|UBQLN4|PSMA3|RNF5|STUB1	combined
GO:0050900	leukocyte migration	0.0472354	205	ITGB2|SIRPA|NUP85|SAA1|ROCK1|ANO6|CSF1R|PIKFYVE|IL1R1|C1QBP|RIN3|ADD2|MOSPD2|CXCL12|WNK1|CD300A|EPX|ITGA3|PIP5K1C|DDT|NCKAP1L|RABGEF1|TMEM102|DNM1L|SPI1|S100A8|CORO1A|SOS1|PIK3R1|S100A9|NF1|HCK|RHOG|LBP|MCU|RHOA|LYVE1|PREX1|ADAM10|PPIB|ITGB1|GPSM3|ECM1|PPIA	combined
REAC:R-HSA-4086400	PCP/CE pathway	0.0472354	79	PSMA5|PSMB4|PSMC5|PSMD11|PSMA8|SMURF1|PSMC1|PSMA4|PSMD4|PSMD1|PSMD10|PSMA6|PSMA2|PSMA1|PRKCA|PSMC6|RHOA|PSMB3|PSMB1|PSME3	rna	PSMC1|PSMA5|PSMB4|DVL1|RHOA|PSMA3|PRKCA|PSMC5|PSMD9|PSMB6|PSME2|SMURF1|PSMA1|PSMB3|PSMA4|PSMD1|PSMC3|PSMA2|PSMD4|AP2S1|PSMC6|SMURF2|CLTA|PSME3|PSMB5|RPS27A
GO:0030216	keratinocyte differentiation	0.0479093	84	KRT3|KRT1|FOSL2|KRT75|ROCK1|PPL	combined
GO:0032543	mitochondrial translation	0.048054	119	MRPS23|MRPL11|RARS2|MRPL58|MRPL55|MRPL9|MRPS12|C1QBP|SARS2|MRPL38|MRPL2|MRPL27|MRPS34|MRPS7|UQCC2|MRPS14|NOA1|MRPL35|MRPL16|MRPS18C|MRPS11|MRPL52|MRPL41|MRPL17|FASTKD2|MRPS24|MRPS9|WARS2|MRPS18B|TACO1|MRPL15|MRPL14|QRSL1	rna	MRPL11|MRPL58|MRPL55|MRPL9|C1QBP|MRPL2|MRPL38|MRPS7|MRPL27|MRPS23|MRPL16|MRPS18C|TACO1|MRPS14|RARS2|MRPL14|MRPS34|MRPS18B|CHCHD1|GADD45GIP1|MRPL41|WARS2|MALSU1|MRPL50|COA3|MRPL48|MRPL18|MRPL52|MRPL35|MRPL15|MRPL17|PTCD3|UQCC2|MRPS11
GO:0030155	regulation of cell adhesion	0.0483316	464	ACTN4|ITGB2|SLK|SPOCK2|PPP1R12A|SLC9A1	combined
GO:0007044	cell-substrate junction assembly	0.048683	81	SLK|ACTN2|SLC9A1	protein		ACTN2|SLK|GPM6B|ACTN3|ROCK1|ACTN1
GO:0030595	leukocyte chemotaxis	0.048683	114	ITGB2|NUP85|SAA1|ANO6|CSF1R|PIKFYVE|C1QBP|RIN3|MOSPD2|CXCL12|WNK1|PIP5K1C|DDT|NCKAP1L|TMEM102|DNM1L|SPI1|S100A8|CORO1A|S100A9|LBP|MCU|PREX1|ADAM10|PPIB|GPSM3|PPIA|IL17RA|SLC37A4|CCL18	combined
GO:0045778	positive regulation of ossification	0.048683	28	GPM6B|ANO6|ATRAID|ACTN3|TMEM119	combined
