# Supplementary material for: Directional integration and pathway enrichment analysis for multi-omics data
Source: Nat Commun. 2024 Jul 7;15:5690. doi: 10.1038/s41467-024-49986-4 (PMC11227559; doi:10.1038/s41467-024-49986-4)
Supplement: Supplementary file 11 — Supplementary Data 8 [file 41467_2024_49986_MOESM11_ESM.xlsx]

## Sheet: Supplementary Data 8
term_id	term_name	adjusted_p_val	term_size	overlap	evidence	Genes_rna	Genes_protein
GO:0002526	acute inflammatory response	0.00117021	51	SAA1|CD163|ANO6|FCGR2B|GSTP1|ORM1|SAA4|SERPINA3|ITIH4|HP|PRCP|ALOX5AP|ORM2	protein		SERPINA3|ORM2|ORM1|LBP|HP|CD163|SAA1|GSTP1|SAA4|HPR|ITIH4|SERPINA1|ASS1|S100A8|ANO6|ALOX5AP|SAA2|FCGR2B
REAC:R-HSA-6809371	Formation of the cornified envelope	0.00117021	54	KRT3|KRT13|KRT15|KRT1|KRT75|PPL|KRT19|KRT76|KRT77|KRT7|KRT18|KAZN|JUP|KRT80|KRT4|PRSS8|CSTA|KRT82	protein		KRT1|KRT13|KRT15|KRT76|KRT77|KRT19|KRT3|PRSS8|KRT20|PPL
REAC:R-HSA-382556	ABC-family proteins mediated transport	0.00117021	73	PSMA5|PEX19|PSMB4|ABCB10|PSMC5|ABCC1|PSMC1|PSMA4|PSMA8|ABCB8|ERLEC1|PSMD4|PSMD10|PSMA6|ERLIN1|PSMA2|DERL2|PSMD11|PSMA1|PSMC6|PSMB3|PSMB1	rna	ABCB10|PEX19|ABCB8|PSMC1|PSMA5|EIF2S1|PSMB4|ERLEC1|PSMA3|PSMC5|ABCC1|PSMD9|DERL2|PSMB6|PSME2|ERLIN1|PSMA1|ABCA3|PSMB3|PSMA4|PSMD1|PSMC3|ABCC4|PSMA2|PSMD4|PSMC6|PSME3|APOA1|PSMB5|RPS27A
REAC:R-HSA-6805567	Keratinization	0.00117021	54	KRT3|KRT13|KRT15|KRT1|KRT75|PPL|KRT19|KRT76|KRT77|KRT7|KRT18|KAZN|JUP|KRT80|KRT4|PRSS8|CSTA|KRT82	protein		KRT1|KRT13|KRT15|KRT76|KRT77|KRT19|KRT3|PRSS8|KRT20|PPL
REAC:R-HSA-5358346	Hedgehog ligand biogenesis	0.00117021	53	PSMA5|PSMB4|PSMC5|PSMC1|PSMA4|PSMA8|ERLEC1|PSMD4|PSMD10|PSMA6|PSMA2|DERL2|PSMD11|P4HB|PSMA1|PSMC6|PSMB3|PSMB1	rna	PSMC1|PSMA5|PSMB4|ERLEC1|PSMA3|PSMC5|PSMD9|DERL2|PSMB6|PSME2|PSMA1|P4HB|PSMB3|PSMA4|PSMD1|PSMC3|PSMA2|PSMD4|PSMC6|PSME3|PSMB5|RPS27A
REAC:R-HSA-5387390	Hh mutants abrogate ligand secretion	0.0015459	51	PSMA5|PSMB4|PSMC5|PSMC1|PSMA4|PSMA8|ERLEC1|PSMD4|PSMD10|PSMA6|PSMA2|DERL2|PSMD11|PSMA1|PSMC6|PSMB3|PSMB1	rna	PSMC1|PSMA5|PSMB4|ERLEC1|PSMA3|PSMC5|PSMD9|DERL2|PSMB6|PSME2|PSMA1|PSMB3|PSMA4|PSMD1|PSMC3|PSMA2|PSMD4|PSMC6|PSME3|PSMB5|RPS27A
REAC:R-HSA-75815	Ubiquitin-dependent degradation of Cyclin D	0.0015459	47	PSMA5|PSMB4|CDK4|PSMC5|PSMC1|PSMA4|PSMA8|PSMD4|PSMD10|PSMA6|PSMA2|PSMD11|PSMA1|PSMC6|PSMB3|PSMB1	rna	CDK4|PSMC1|PSMA5|PSMB4|PSMA3|PSMC5|PSMD9|PSMB6|PSME2|PSMA1|PSMB3|GSK3B|PSMA4|PSMD1|PSMC3|PSMA2|PSMD4|PSMC6|PSME3|PSMB5|RPS27A|PSMD12|PSMB8
REAC:R-HSA-8878159	Transcriptional regulation by RUNX3	0.0015459	80	PSMA5|PSMB4|WWTR1|TEAD1|TP53|PSMC5|PSMC1|PSMA4|HDAC4|PSMD4|PSMD10|PSMA6|PSMA2|RUNX1|PSMD11|PSMA1|BCL2L11|SMAD3|PSMC6|FOXO3|PSMB3|PSMB1	rna	TEAD1|WWTR1|TP53|BCL2L11|PSMC1|PSMA5|PSMB4|FOXO3|RUNX1|PSMA3|PSMC5|PSMD9|PSMB6|PSME2|SMURF1|PSMA1|PSMB3|PSMA4|PSMD1|PSMC3|SPP1|PSMA2|PSMD4|PSMC6|SMURF2|PSME3|PSMB5|HDAC4|RPS27A
REAC:R-HSA-5678895	Defective CFTR causes cystic fibrosis	0.0015459	55	PSMA5|PSMB4|PSMC5|PSMC1|PSMA4|PSMA8|ERLEC1|PSMD4|PSMD10|PSMA6|ERLIN1|PSMA2|DERL2|PSMD11|PSMA1|PSMC6|PSMB3|PSMB1	rna	PSMC1|PSMA5|PSMB4|ERLEC1|PSMA3|PSMC5|PSMD9|DERL2|PSMB6|PSME2|ERLIN1|PSMA1|PSMB3|PSMA4|PSMD1|PSMC3|PSMA2|PSMD4|PSMC6|PSME3|PSMB5|RPS27A
REAC:R-HSA-349425	Autodegradation of the E3 ubiquitin ligase COP1	0.0015459	47	PSMA5|PSMB4|TP53|PSMC5|PSMC1|PSMA4|PSMA8|PSMD4|PSMD10|PSMA6|PSMA2|PSMD11|PSMA1|PSMC6|PSMB3|PSMB1	rna	TP53|PSMC1|PSMA5|PSMB4|PSMA3|PSMC5|PSMD9|PSMB6|PSME2|PSMA1|PSMB3|PSMA4|PSMD1|PSMC3|PSMA2|PSMD4|PSMC6|PSME3|PSMB5|RPS27A|PSMD12|PSMB8
REAC:R-HSA-5362768	Hh mutants are degraded by ERAD	0.0015459	51	PSMA5|PSMB4|PSMC5|PSMC1|PSMA4|PSMA8|ERLEC1|PSMD4|PSMD10|PSMA6|PSMA2|DERL2|PSMD11|PSMA1|PSMC6|PSMB3|PSMB1	rna	PSMC1|PSMA5|PSMB4|ERLEC1|PSMA3|PSMC5|PSMD9|DERL2|PSMB6|PSME2|PSMA1|PSMB3|PSMA4|PSMD1|PSMC3|PSMA2|PSMD4|PSMC6|PSME3|PSMB5|RPS27A
REAC:R-HSA-5658442	Regulation of RAS by GAPs	0.0015459	57	PSMA5|PSMB4|PSMC5|PSMC1|PSMA4|PSMA8|RASAL3|RASA2|PSMD4|PSMD10|PSMA6|PSMA2|PSMD11|RBX1|PSMA1|PSMC6|PSMB3|PSMB1|NF1|PSMA3	rna	NF1|PSMC1|PSMA5|PSMB4|RASAL3|PSMA3|PSMC5|PSMD9|PSMB6|PSME2|PSMA1|PSMB3|PSMA4|PSMD1|PSMC3|PSMA2|PSMD4|PSMC6|PSME3|PSMB5|RPS27A|PSMD12|RBX1|PSMB8
REAC:R-HSA-1236978	Cross-presentation of soluble exogenous antigens (endosomes)	0.0015459	47	PSMA5|PSMB4|PSMC5|PSMC1|PSMA4|PSMA8|PSMD4|MRC1|PSMD10|PSMA6|PSMA2|PSMD11|PSMA1|PSMC6|PSMB3|PSMB1	rna	PSMC1|PSMA5|PSMB4|PSMA3|PSMC5|PSMD9|PSMB6|PSME2|MRC1|PSMA1|PSMB3|PSMA4|PSMD1|PSMC3|PSMA2|PSMD4|PSMC6|PSME3|PSMB5
REAC:R-HSA-5632684	Hedgehog 'on' state	0.0015459	62	PSMA5|PSMB4|PSMC5|GAS1|SUFU|PSMC1|PSMA4|PSMA8|PSMD4|PSMD10|PSMA6|PSMA2|CDC73|PSMD11|RBX1|PSMA1|PSMC6|PSMB3|PSMB1	rna	SUFU|GAS1|PSMC1|PSMA5|PSMB4|NUMB|PSMA3|PSMC5|PSMD9|PSMB6|ITCH|PSME2|SMURF1|EFCAB7|PSMA1|PSMB3|PSMA4|PSMD1|PSMC3|PSMA2|PSMD4|PSMC6|SMURF2|PSME3|PSMB5|RPS27A|PSMD12|RBX1|PSMB8
REAC:R-HSA-1266738	Developmental Biology	0.0015871	628	MED20|KRT3|KRT13|KRT15|PSMA5|SRGAP1|KRT1|TIAM1|PSMB4|KRT75|WWTR1|ROCK1|PPL|CDK4|GRB7|KRT19|TEAD1|PSMC5|SCD5|MED19|RPL27A|H2BC5|KRT76|CXCL12|HSPA8|RPLP0|PSMC1|MED26|RPS25|KRT77|RPS6|KRT7|PSMA4|PIK3CB|KRT18|RBBP7|PLXNA1|PAK3|RPS23|PSMA8|DPYSL3|ZFPM2|PIP5K1C|ANK1|DNM1|NCBP2|RPL36AL|POLR2G|MAPK14|ITSN1|RPS13|HELZ2|EED|ERBB2|KAZN|RPL26L1|MYH14|PSMD4|COL5A3|RPS9|MYL6|PSMD10|SPI1|PSMA6|JUP|PSMA2|RUNX1|S…	combined
REAC:R-HSA-449147	Signaling by Interleukins	0.00169044	262	ITGB2|PSMA5|ITGAM|PSMB4|SAA1|CSF1R|TP53|IL1R1|PSMC5|STAT2|PTPN2|HSPA8|RPLP0|PSMC1|PSMA4|PIK3CB|PSMA8|GRB2|HNRNPDL|MAPK14|FPR1|TXLNA|PPP2CB|SOD1|PSMD4|PTPN12|PSMD10|PSMA6|BIRC5|CNTFR|ITGAX|PSMA2|SOS1|PIK3R1|PSMD11|RBX1|MEF2C|P4HB|PTPN6|PSMA1|SMAD3|LBP|PSMC6|FOXO3|PSMB3|PSMB1|IRS1|MEF2A|ITGB1|PTPN7|PTPN18|PPIA	rna	ITGB2|ITGAM|STAT2|TXLNA|HSPA8|PIK3CB|CSF1R|TP53|BTRC|MEF2C|MEF2A|PTPN12|PTPN2|IL1R1|PSMC1|RPLP0|PSMA5|PSMB4|PIK3R1|SOS1|MMP1|ITGAX|CNTFR|STAT5A|BIRC5|FOXO3|CBL|SAA1|INPP5D|INPPL1|PSMA3|PSMC5|PIK3CD|GRB2|PPIA|PSMD9|MIF|SOD1|PSMB6|PTPN18|FPR1
REAC:R-HSA-350562	Regulation of ornithine decarboxylase (ODC)	0.00169044	44	PSMA5|PSMB4|PSMC5|PSMC1|PSMA4|PSMA8|PSMD4|PSMD10|PSMA6|PSMA2|PSMD11|PSMA1|PSMC6|PSMB3|PSMB1	rna	PSMC1|PSMA5|PSMB4|PSMA3|PSMC5|PSMD9|PSMB6|PSME2|PSMA1|PSMB3|PSMA4|PSMD1|PSMC3|PSMA2|PSMD4|PSMC6|PSME3|PSMB5
REAC:R-HSA-8939236	RUNX1 regulates transcription of genes involved in differentiation of HSCs	0.00169044	60	PSMA5|PSMB4|PSMC5|H2BC5|PSMC1|PSMA4|PSMA8|PSMD4|PSMD10|SPI1|PSMA6|PSMA2|RUNX1|PSMD11|PSMA1|PSMC6|PSMB3|PSMB1	rna	PSMC1|PSMA5|PSMB4|RUNX1|PSMA3|PSMC5|PSMD9|PSMB6|ITCH|PSME2|PSMA1|PSMB3|PSMA4|PSMD1|PSMC3|PSMA2|SPI1|PSMD4|PSMC6|LDB1|PSME3|PSMB5|RPS27A|PSMD12|KMT2A|PSMB8
REAC:R-HSA-69541	Stabilization of p53	0.00169044	49	PSMA5|PSMB4|TP53|PSMC5|PSMC1|PSMA4|PSMA8|PSMD4|PSMD10|PSMA6|PSMA2|PSMD11|PSMA1|PSMC6|PSMB3|PSMB1	rna	TP53|PSMC1|PSMA5|PSMB4|PSMA3|PSMC5|PSMD9|PSMB6|PSME2|PSMA1|PSMB3|PSMA4|PSMD1|PSMC3|PSMA2|PSMD4|PSMC6|PSME3|PSMB5|RPS27A
REAC:R-HSA-5610780	Degradation of GLI1 by the proteasome	0.00169044	54	PSMA5|PSMB4|PSMC5|SUFU|PSMC1|PSMA4|PSMA8|PSMD4|PSMD10|PSMA6|PSMA2|PSMD11|RBX1|PSMA1|PSMC6|PSMB3|PSMB1|NUMB|PSMA3|SKP1|PSMD6|BTRC	rna	SUFU|BTRC|PSMC1|PSMA5|PSMB4|NUMB|PSMA3|PSMC5|PSMD9|PSMB6|ITCH|PSME2|PSMA1|PSMB3|PSMA4|PSMD1|PSMC3|PSMA2|PSMD4|PSMC6|PSME3|PSMB5|RPS27A|PSMD12|RBX1|PSMB8
REAC:R-HSA-5619084	ABC transporter disorders	0.00169044	61	PSMA5|PSMB4|PSMC5|PSMC1|PSMA4|PSMA8|ERLEC1|PSMD4|PSMD10|PSMA6|ERLIN1|PSMA2|DERL2|PSMD11|PSMA1|PSMC6|PSMB3|PSMB1|ABCD4	rna	PSMC1|PSMA5|PSMB4|ERLEC1|PSMA3|PSMC5|PSMD9|DERL2|PSMB6|PSME2|ERLIN1|PSMA1|ABCA3|PSMB3|PSMA4|PSMD1|PSMC3|PSMA2|PSMD4|PSMC6|PSME3|APOA1|PSMB5|RPS27A
REAC:R-HSA-5610785	GLI3 is processed to GLI3R by the proteasome	0.00169044	54	PSMA5|PSMB4|PSMC5|SUFU|PSMC1|PSMA4|PSMA8|PSMD4|PSMD10|PSMA6|PSMA2|PSMD11|RBX1|PSMA1|PSMC6|PSMB3|PSMB1	rna	SUFU|BTRC|PSMC1|PSMA5|PSMB4|PSMA3|PSMC5|PSMD9|PSMB6|PSME2|PSMA1|PSMB3|GSK3B|PSMA4|PSMD1|PSMC3|PSMA2|PSMD4|PSMC6|PSME3|PSMB5|RPS27A|PSMD12|RBX1|PSMB8
GO:0045109	intermediate filament organization	0.00169044	45	KRT3|KRT13|KRT15|KRT1|KRT75|KRT19|PRPH|KRT76|KRT77|KRT7	protein		KRT1|KRT13|KRT15|KRT76|KRT77|PRPH|KRT19|KRT3
REAC:R-HSA-180585	Vif-mediated degradation of APOBEC3G	0.00169044	49	PSMA5|PSMB4|PSMC5|PSMC1|PSMA4|PSMA8|PSMD4|PSMD10|PSMA6|PSMA2|PSMD11|RBX1|PSMA1|PSMC6|PSMB3|PSMB1	rna	PSMC1|PSMA5|PSMB4|PSMA3|PSMC5|PSMD9|PSMB6|PSME2|PSMA1|PSMB3|PSMA4|PSMD1|PSMC3|PSMA2|PSMD4|PSMC6|PSME3|PSMB5|RPS27A|PSMD12|RBX1|PSMB8
REAC:R-HSA-5610783	Degradation of GLI2 by the proteasome	0.00169044	54	PSMA5|PSMB4|PSMC5|SUFU|PSMC1|PSMA4|PSMA8|PSMD4|PSMD10|PSMA6|PSMA2|PSMD11|RBX1|PSMA1|PSMC6|PSMB3|PSMB1	rna	SUFU|BTRC|PSMC1|PSMA5|PSMB4|PSMA3|PSMC5|PSMD9|PSMB6|PSME2|PSMA1|PSMB3|GSK3B|PSMA4|PSMD1|PSMC3|PSMA2|PSMD4|PSMC6|PSME3|PSMB5|RPS27A|PSMD12|RBX1|PSMB8
REAC:R-HSA-450408	AUF1 (hnRNP D0) binds and destabilizes mRNA	0.00169044	49	PSMA5|PSMB4|PSMC5|HSPA8|PSMC1|PSMA4|PSMA8|PSMD4|PSMD10|PSMA6|PSMA2|PSMD11|PSMA1|PSMC6|PSMB3|PSMB1	rna	HSPA8|PABPC1|PSMC1|PSMA5|PSMB4|PSMA3|PSMC5|PSMD9|PSMB6|PSME2|PSMA1|PSMB3|PSMA4|PSMD1|PSMC3|PSMA2|PSMD4|PSMC6|PSME3|PSMB5|RPS27A
GO:0002920	regulation of humoral immune response	0.00180989	19	VSIG4|FCGR2B|C1QBP|CD55|SERPING1|KLK7|HPX|PTPN6|A2M|PTPRC	combined
REAC:R-HSA-8854050	FBXL7 down-regulates AURKA during mitotic entry and in early mitosis	0.00192561	50	PSMA5|PSMB4|PSMC5|PSMC1|PSMA4|PSMA8|PSMD4|PSMD10|PSMA6|PSMA2|PSMD11|RBX1|PSMA1|PSMC6|PSMB3|PSMB1	rna|protein	PSMC1|PSMA5|PSMB4|PSMA3|PSMC5|PSMD9|PSMB6|PSME2|PSMA1|PSMB3|PSMA4|PSMD1|PSMC3|PSMA2|PSMD4|PSMC6|PSME3|PSMB5|RPS27A|PSMD12|RBX1|PSMB8	PSMA8|PSMD11|PSMA5|PSMD10|PSMB4|PSMA6|PSMC5|FBXL18|PSMD2|PSMA4|PSMD8|PSMB1|RBX1|PSMD4
GO:0006953	acute-phase response	0.00202138	25	SAA1|CD163|ORM1|SAA4|SERPINA3|ITIH4|HP	protein		SERPINA3|ORM2|ORM1|LBP|HP|CD163|SAA1|SAA4|ITIH4|SERPINA1|ASS1
GO:0045104	intermediate filament cytoskeleton organization	0.0021236	62	KRT3|KRT13|KRT15|KRT1|KRT75|PPL|KRT19|PRPH|KRT76|KRT77|KRT7|KRT18	protein		KRT1|KRT13|KRT15|KRT76|KRT77|PRPH|KRT19|KRT3
GO:0045103	intermediate filament-based process	0.00220989	63	KRT3|KRT13|KRT15|KRT1|KRT75|PPL|KRT19|PRPH|KRT76|KRT77|KRT7|KRT18	protein		KRT1|KRT13|KRT15|KRT76|KRT77|PRPH|KRT19|KRT3
REAC:R-HSA-211733	Regulation of activated PAK-2p34 by proteasome mediated degradation	0.00220989	46	PSMA5|PSMB4|PSMC5|PSMC1|PSMA4|PSMA8|PSMD4|PSMD10|PSMA6|PSMA2|PSMD11|PSMA1|PSMC6|PSMB3|PSMB1	rna	PSMC1|PSMA5|PSMB4|PSMA3|PSMC5|PSMD9|PSMB6|PSME2|PSMA1|PSMB3|PSMA4|PSMD1|PSMC3|PSMA2|PSMD4|PSMC6|PSME3|PSMB5|RPS27A|PSMD12|PSMB8
REAC:R-HSA-68949	Orc1 removal from chromatin	0.00220989	62	PSMA5|PSMB4|PSMC5|PSMC1|PSMA4|PSMA8|ORC4|ORC3|PSMD4|PSMD10|PSMA6|PSMA2|PSMD11|RBX1|PSMA1|PSMC6|PSMB3|PSMB1	rna	PSMC1|PSMA5|PSMB4|PSMA3|PSMC5|ORC3|PSMD9|PSMB6|PSME2|PSMA1|PSMB3|PSMA4|PSMD1|PSMC3|PSMA2|PSMD4|ORC4|PSMC6|PSME3|PSMB5|RPS27A|PSMD12|RBX1|PSMB8
REAC:R-HSA-4641258	Degradation of DVL	0.00220989	51	PSMA5|PSMB4|PSMC5|PSMC1|PSMA4|PSMA8|PSMD4|PSMD10|PSMA6|PSMA2|PSMD11|RBX1|PSMA1|PSMC6|PSMB3|PSMB1	rna|protein	PSMC1|PSMA5|PSMB4|DVL1|PSMA3|PSMC5|PSMD9|PSMB6|PSME2|PSMA1|PSMB3|PSMA4|PSMD1|PSMC3|PSMA2|PSMD4|PSMC6|PSME3|PSMB5|RPS27A|PSMD12|RBX1|PSMB8	PSMA8|PSMD11|PSMA5|PSMD10|PSMB4|PSMA6|DVL3|PSMC5|PSMD2|PSMA4|PSMD8|PSMB1|RBX1|PSMD4|PSMD6|PSMA7|KLHL12
REAC:R-HSA-4641257	Degradation of AXIN	0.00220989	46	PSMA5|PSMB4|PSMC5|PSMC1|PSMA4|PSMA8|PSMD4|PSMD10|PSMA6|PSMA2|PSMD11|PSMA1|PSMC6|PSMB3|PSMB1	rna	PSMC1|PSMA5|PSMB4|PSMA3|PSMC5|PSMD9|PSMB6|PSME2|PSMA1|PSMB3|PSMA4|PSMD1|PSMC3|PSMA2|PSMD4|PSMC6|SMURF2|PSME3|PSMB5|RPS27A|PSMD12|PSMB8
REAC:R-HSA-5673001	RAF/MAP kinase cascade	0.00220989	163	ACTN2|PSMA5|PSMB4|PSMC5|CAMK2B|APBB1IP|LYPLA1|FNTA|PSMC1|PSMA4|PIK3CB|PSMA8|RASAL3|RASA2|PPP2CB|ERBB2|PSMD4|PPP2R5C|PSMD10|PSMA6|PSMA2|SOS1|CAMK2G|PIK3R1|PSMD11|RBX1|PSMA1|GOLGA7|PSMC6|SPTBN4|PSMB3|PSMB1|IRS1|RAP1A|PTPN7|MRAS	combined
REAC:R-HSA-69601	Ubiquitin Mediated Degradation of Phosphorylated Cdc25A	0.00266757	47	PSMA5|PSMB4|PSMC5|PSMC1|PSMA4|PSMA8|PSMD4|PSMD10|PSMA6|PSMA2|PSMD11|PSMA1|PSMC6|PSMB3|PSMB1	rna	PSMC1|PSMA5|PSMB4|PSMA3|PSMC5|PSMD9|PSMB6|PSME2|PSMA1|PSMB3|PSMA4|PSMD1|PSMC3|PSMA2|PSMD4|PSMC6|PSME3|PSMB5|RPS27A|PSMD12|PSMB8
REAC:R-HSA-69613	p53-Independent G1/S DNA damage checkpoint	0.00266757	47	PSMA5|PSMB4|PSMC5|PSMC1|PSMA4|PSMA8|PSMD4|PSMD10|PSMA6|PSMA2|PSMD11|PSMA1|PSMC6|PSMB3|PSMB1	rna	PSMC1|PSMA5|PSMB4|PSMA3|PSMC5|PSMD9|PSMB6|PSME2|PSMA1|PSMB3|PSMA4|PSMD1|PSMC3|PSMA2|PSMD4|PSMC6|PSME3|PSMB5|RPS27A|PSMD12|PSMB8
REAC:R-HSA-69610	p53-Independent DNA Damage Response	0.00266757	47	PSMA5|PSMB4|PSMC5|PSMC1|PSMA4|PSMA8|PSMD4|PSMD10|PSMA6|PSMA2|PSMD11|PSMA1|PSMC6|PSMB3|PSMB1	rna	PSMC1|PSMA5|PSMB4|PSMA3|PSMC5|PSMD9|PSMB6|PSME2|PSMA1|PSMB3|PSMA4|PSMD1|PSMC3|PSMA2|PSMD4|PSMC6|PSME3|PSMB5|RPS27A|PSMD12|PSMB8
REAC:R-HSA-351202	Metabolism of polyamines	0.00266757	47	PSMA5|PSMB4|PSMC5|PSMC1|PSMA4|PSMA8|PSMD4|PSMD10|PSMA6|PSMA2|PSMD11|PSMA1|PSMC6|PSMB3|PSMB1	rna|protein	PSMC1|PSMA5|PSMB4|PSMA3|PSMC5|PSMD9|PSMB6|PSME2|PSMA1|PSMB3|PSMA4|PSMD1|PSMC3|PSMA2|PSMD4|PSMC6|PSME3|PSMB5|SRM|PSMD12|PSMB8	PSMA8|PSMD11|PSMA5|PSMD10|PSMB4|PSMA6|PSMC5|PSMD2|PSMA4|SMS|PSMD8|PSMB1|PSMD4|PSMD6|PSMA7
REAC:R-HSA-5684996	MAPK1/MAPK3 signaling	0.00272908	166	ACTN2|PSMA5|PSMB4|PSMC5|CAMK2B|APBB1IP|LYPLA1|FNTA|PSMC1|PSMA4|PIK3CB|PSMA8|RASAL3|RASA2|PPP2CB|ERBB2|PSMD4|PPP2R5C|PSMD10|PSMA6|PSMA2|SOS1|CAMK2G|PIK3R1|PSMD11|RBX1|PSMA1|GOLGA7|PSMC6|SPTBN4|PSMB3|PSMB1|IRS1|RAP1A|PTPN7|MRAS	combined
REAC:R-HSA-8939902	Regulation of RUNX2 expression and activity	0.00294971	58	PSMA5|PSMB4|PSMC5|PSMC1|PSMA4|PSMA8|PSMD4|PSMD10|PSMA6|PSMA2|PSMD11|RBX1|PSMA1|PSMC6|PSMB3|PSMB1|WWP1|PSMA3|STUB1	rna	PSMC1|PSMA5|PSMB4|WWP1|PSMA3|PSMC5|PSMD9|PSMB6|PSME2|SMURF1|PSMA1|PSMB3|GSK3B|PSMA4|PSMD1|PSMC3|PSMA2|PSMD4|PSMC6|PSME3|PSMB5|RPS27A|ESR1|STUB1|PSMD12|RBX1|PSMB8
REAC:R-HSA-169911	Regulation of Apoptosis	0.00308665	49	PSMA5|PSMB4|PSMC5|PSMC1|PSMA4|PSMA8|PSMD4|PSMD10|PSMA6|PSMA2|PSMD11|PSMA1|PSMC6|PSMB3|PSMB1|PSMA3|OMA1	rna|protein	PSMC1|PSMA5|PSMB4|PSMA3|PSMC5|PSMD9|PSMB6|PSME2|PSMA1|PSMB3|PSMA4|PSMD1|PSMC3|PSMA2|PSMD4|PSMC6|PSME3|PSMB5|RPS27A|PSMD12|PSMB8	PSMA8|PSMD11|PSMA5|PSMD10|PSMB4|PSMA6|PSMC5|OMA1|PSMD2|PSMA4|PSMD8|PSMB1|PSMD4|PSMD6|OPA1|PSMA7
REAC:R-HSA-9762114	GSK3B and BTRC:CUL1-mediated-degradation of NFE2L2	0.00314966	48	PSMA5|PSMB4|PSMC5|PSMC1|PSMA4|PSMD4|PSMD10|PSMA6|PSMA2|PSMD11|RBX1|PSMA1|PSMC6|PSMB3|PSMB1	rna	BTRC|PSMC1|PSMA5|PSMB4|PSMA3|PSMC5|PSMD9|PSMB6|PSME2|PSMA1|PSMB3|GSK3B|PSMA4|PSMD1|PSMC3|PSMA2|PSMD4|PSMC6|PSME3|PSMB5|RPS27A|PSMD12|RBX1|PSMB8
REAC:R-HSA-180534	Vpu mediated degradation of CD4	0.00314966	48	PSMA5|PSMB4|PSMC5|PSMC1|PSMA4|PSMA8|PSMD4|PSMD10|PSMA6|PSMA2|PSMD11|PSMA1|PSMC6|PSMB3|PSMB1	rna	BTRC|PSMC1|PSMA5|PSMB4|PSMA3|PSMC5|PSMD9|PSMB6|PSME2|PSMA1|PSMB3|PSMA4|PSMD1|PSMC3|PSMA2|PSMD4|PSMC6|PSME3|PSMB5|RPS27A|PSMD12|PSMB8
GO:0031589	cell-substrate adhesion	0.00340674	259	ACTN4|ITGB2|SLK|ACTN2|SPOCK2|SLC9A1	rna|protein	SLC9A1|ITGB2|ACTN4	ACTN4|ACTN2|SPOCK2|SLK|GPM6B|ACTN3
REAC:R-HSA-69563	p53-Dependent G1 DNA Damage Response	0.00340674	54	PSMA5|PSMB4|TP53|PSMC5|PSMC1|PSMA4|PSMA8|PSMD4|PSMD10|PSMA6|PSMA2|PSMD11|PSMA1|PSMC6|PSMB3|PSMB1	rna	TP53|PSMC1|PSMA5|PSMB4|PSMA3|PSMC5|PSMD9|PSMB6|PSME2|PSMA1|PSMB3|PSMA4|PSMD1|PSMC3|PSMA2|PSMD4|PSMC6|PSME3|PSMB5|RPS27A
REAC:R-HSA-69580	p53-Dependent G1/S DNA damage checkpoint	0.00340674	54	PSMA5|PSMB4|TP53|PSMC5|PSMC1|PSMA4|PSMA8|PSMD4|PSMD10|PSMA6|PSMA2|PSMD11|PSMA1|PSMC6|PSMB3|PSMB1	rna	TP53|PSMC1|PSMA5|PSMB4|PSMA3|PSMC5|PSMD9|PSMB6|PSME2|PSMA1|PSMB3|PSMA4|PSMD1|PSMC3|PSMA2|PSMD4|PSMC6|PSME3|PSMB5|RPS27A
REAC:R-HSA-450531	Regulation of mRNA stability by proteins that bind AU-rich elements	0.00356891	78	PSMA5|PSMB4|PSMC5|HSPA8|PSMC1|PSMA4|PSMA8|TNFSF13|MAPK14|PARN|PSMD4|PSMD10|PSMA6|PSMA2|PSMD11|PSMA1|PRKCA|PSMC6|PSMB3|PSMB1	rna	HSPA8|PABPC1|PARN|PSMC1|PSMA5|PSMB4|PSMA3|PRKCA|PSMC5|PSMD9|PSMB6|PSME2|PSMA1|PSMB3|PSMA4|PSMD1|PSMC3|PSMA2|PSMD4|PSMC6|PSME3|PSMB5|RPS27A|ZFP36L1|PSMD12|PRKCD|PSMB8
REAC:R-HSA-174113	SCF-beta-TrCP mediated degradation of Emi1	0.00365775	49	PSMA5|PSMB4|PSMC5|PSMC1|PSMA4|PSMA8|PSMD4|PSMD10|PSMA6|PSMA2|PSMD11|PSMA1|PSMC6|PSMB3|PSMB1	rna	BTRC|PSMC1|PSMA5|PSMB4|PSMA3|PSMC5|PSMD9|PSMB6|PSME2|PSMA1|PSMB3|PSMA4|PSMD1|PSMC3|PSMA2|PSMD4|PSMC6|PSME3|PSMB5|RPS27A
REAC:R-HSA-9604323	Negative regulation of NOTCH4 signaling	0.00365775	49	PSMA5|PSMB4|PSMC5|PSMC1|PSMA4|PSMD4|PSMD10|PSMA6|PSMA2|PSMD11|RBX1|PSMA1|PSMC6|PSMB3|PSMB1	rna	PSMC1|PSMA5|PSMB4|PSMA3|PSMC5|PSMD9|PSMB6|PSME2|PSMA1|PSMB3|PSMA4|PSMD1|PSMC3|PSMA2|PSMD4|PSMC6|PSME3|PSMB5|RPS27A|PSMD12|RBX1|PSMB8
REAC:R-HSA-5683057	MAPK family signaling cascades	0.00371655	190	ACTN2|PSMA5|PSMB4|PSMC5|CAMK2B|APBB1IP|LYPLA1|FNTA|PSMC1|PSMA4|PIK3CB|PAK3|PSMA8|RASAL3|RASA2|PPP2CB|ERBB2|PSMD4|PPP2R5C|PSMD10|PSMA6|PSMA2|SOS1|CAMK2G|PIK3R1|PSMD11|RBX1|PSMA1|GOLGA7|PSMC6|SPTBN4|FOXO3|PSMB3|PSMB1|IRS1|RAP1A|AGO4|PTPN7|MRAS	combined
REAC:R-HSA-69615	G1/S DNA Damage Checkpoints	0.00387703	55	PSMA5|PSMB4|TP53|PSMC5|PSMC1|PSMA4|PSMA8|PSMD4|PSMD10|PSMA6|PSMA2|PSMD11|PSMA1|PSMC6|PSMB3|PSMB1	rna	TP53|PSMC1|PSMA5|PSMB4|PSMA3|PSMC5|PSMD9|PSMB6|PSME2|PSMA1|PSMB3|PSMA4|PSMD1|PSMC3|PSMA2|PSMD4|PSMC6|PSME3|PSMB5|RPS27A
GO:0043301	negative regulation of leukocyte degranulation	0.00387703	11	FCGR2B|CD300A|CD84|NCKAP1L|RABGEF1|SPI1	combined
REAC:R-HSA-8948751	Regulation of PTEN stability and activity	0.00396712	61	PSMA5|PSMB4|PSMC5|FRK|PSMC1|PSMA4|PSMA8|PSMD4|PSMD10|PSMA6|PSMA2|PSMD11|CSNK2B|PSMA1|PSMC6|PSMB3|PSMB1	rna	FRK|PSMC1|PSMA5|PSMB4|PSMA3|PSMC5|PSMD9|PSMB6|PSME2|PSMA1|PSMB3|CSNK2B|PSMA4|PSMD1|PSMC3|PSMA2|PSMD4|PSMC6|PSME3|PSMB5|RPS27A|STUB1|AKT2|PSMD12|PSMB8
REAC:R-HSA-1234176	Oxygen-dependent proline hydroxylation of Hypoxia-inducible Factor Alpha	0.00471606	56	PSMA5|PSMB4|PSMC5|PSMC1|PSMA4|PSMA8|PSMD4|PSMD10|PSMA6|PSMA2|PSMD11|RBX1|PSMA1|PSMC6|PSMB3|PSMB1	rna	PSMC1|PSMA5|PSMB4|PSMA3|PSMC5|PSMD9|PSMB6|PSME2|PSMA1|PSMB3|PSMA4|PSMD1|PSMC3|PSMA2|PSMD4|PSMC6|PSME3|UBE2D1|PSMB5|RPS27A|PSMD12|RBX1|PSMB8
REAC:R-HSA-1234174	Cellular response to hypoxia	0.00481431	62	PSMA5|HIF1AN|PSMB4|PSMC5|PSMC1|PSMA4|PSMA8|PSMD4|PSMD10|PSMA6|PSMA2|PSMD11|RBX1|PSMA1|PSMC6|PSMB3|PSMB1	rna	HIF1AN|PSMC1|PSMA5|PSMB4|PSMA3|PSMC5|PSMD9|PSMB6|PSME2|PSMA1|PSMB3|PSMA4|PSMD1|PSMC3|PSMA2|PSMD4|PSMC6|PSME3|UBE2D1|PSMB5|RPS27A|PSMD12|RBX1|PSMB8
GO:1903306	negative regulation of regulated secretory pathway	0.00500743	19	FCGR2B|REST|CD300A|CD84|NCKAP1L|RABGEF1|SPI1|STXBP3|RAP1A	rna	REST|CD300A|CD84|RAP1A|FCGR2B|STXBP3
REAC:R-HSA-9006925	Intracellular signaling by second messengers	0.00552947	212	PSMA5|PSMB4|TP53|PSMC5|CAMK2B|REST|FRK|ADCY7|STRN|ATN1|RPS6KB2|PSMC1|PSMA4|PIK3CB|RBBP7|PSMA8|PIP5K1C|PPP2CB|EED|ERBB2|PSMD4|PPP2R5C|PSMD10|PSMA6|PSMA2|LAMTOR5|CAMK2G|PIK3R1|PSMD11|CSNK2B|RHOG|PSMA1|PRKCA|PSMC6|FOXO3|PSMB3|PSMB1|PRKX|IRS1	rna	FRK|STRN|REST|ATN1|PIK3CB|TP53|PIP5K1C|LAMTOR5|ERBB2|PSMC1|MTOR|MLST8|PSMA5|PSMB4|PIK3R1|ADCY7|ITPR3|FOXO3|RPS6KB2|KDM1A|PSMA3|PRKCA|ADCY8|PSMC5|PIK3CD|PSMD9|LAMTOR4|CHD3|PSMB6|PRKAR1A|PSME2|PSMA1|CBX8|CAMK2B|PSMB3|CSNK2B|GSK3B|PSMA4|PSMD1|PSMC3|LAMTOR1|CHUK|PSMA2|RBBP7|PIP4K2B|PSMD4|SUZ12|PSMC6|LAMTOR2|CAMK4|PML|EED|AGO4|PSME3|IRAK1|PSMB5|GATAD2B|RPS27A|CHD4|ESR1|STUB1|ADCY3|AKT2|PSMD12|PHC2|PRK…
REAC:R-HSA-5676590	NIK-->noncanonical NF-kB signaling	0.00649005	54	PSMA5|PSMB4|PSMC5|PSMC1|PSMA4|PSMA8|PSMD4|PSMD10|PSMA6|PSMA2|PSMD11|PSMA1|PSMC6|PSMB3|PSMB1|PSMA3|CHUK|SKP1|PSMD6|BTRC	rna	BTRC|PSMC1|PSMA5|PSMB4|PSMA3|PSMC5|PSMD9|PSMB6|PSME2|PSMA1|PSMB3|PSMA4|PSMD1|PSMC3|CHUK|PSMA2|PSMD4|PSMC6|PSME3|PSMB5|RPS27A
GO:0031424	keratinization	0.00659941	31	KRT3|KRT1|KRT75|PPL|KRT76|KRT77|KRT7|KAZN|KRT80|KRT4|KRT82	protein		KRT1|KRT76|KRT77|KRT3|PPL|KRT7|KRT80|KAZN|KRT75|KRT82
REAC:R-HSA-187577	SCF(Skp2)-mediated degradation of p27/p21	0.00659941	52	PSMA5|PSMB4|CDK4|PSMC5|PSMC1|PSMA4|PSMD4|PSMD10|PSMA6|PSMA2|PSMD11|PSMA1|PSMC6|PSMB3|PSMB1	rna	CDK4|PSMC1|PSMA5|PSMB4|PSMA3|PSMC5|PSMD9|PSMB6|PSME2|PSMA1|PSMB3|PSMA4|PSMD1|PSMC3|PSMA2|PSMD4|PSMC6|PSME3|PSMB5|RPS27A
REAC:R-HSA-195253	Degradation of beta-catenin by the destruction complex	0.00664471	70	PSMA5|PSMB4|PSMC5|PSMC1|PSMA4|PSMA8|PPP2CB|PSMD4|PPP2R5C|PSMD10|PSMA6|PSMA2|PSMD11|RBX1|PSMA1|PSMC6|PSMB3|PSMB1	rna|protein	BTRC|PSMC1|PSMA5|PSMB4|PSMA3|PSMC5|PSMD9|PSMB6|PSME2|PSMA1|PSMB3|GSK3B|PSMA4|PSMD1|PSMC3|PSMA2|APC|PSMD4|PSMC6|PSME3|PSMB5|RPS27A|PSMD12|TCF7L2|RBX1|PSMB8	PSMA8|PSMD11|PSMA5|PSMD10|PSMB4|PSMA6|PPP2CB|PPP2R5C|PSMC5|PPP2CA|PSMD2|PSMA4|APC|PPP2R5D|PSMD8|PSMB1|RBX1|PSMD4
REAC:R-HSA-5668541	TNFR2 non-canonical NF-kB pathway	0.00789376	59	PSMA5|PSMB4|PSMC5|PSMC1|PSMA4|PSMA8|TNFSF13|PSMD4|PSMD10|PSMA6|PSMA2|PSMD11|PSMA1|PSMC6|PSMB3|PSMB1|PSMA3|CHUK|SKP1|PSMD6|BTRC	rna	BTRC|PSMC1|PSMA5|PSMB4|PSMA3|PSMC5|PSMD9|PSMB6|PSME2|PSMA1|LTBR|PSMB3|PSMA4|PSMD1|PSMC3|CHUK|PSMA2|PSMD4|PSMC6|PSME3|BIRC2|PSMB5|RPS27A
REAC:R-HSA-5607761	Dectin-1 mediated noncanonical NF-kB signaling	0.00803383	55	PSMA5|PSMB4|PSMC5|PSMC1|PSMA4|PSMA8|PSMD4|PSMD10|PSMA6|PSMA2|PSMD11|PSMA1|PSMC6|PSMB3|PSMB1|PSMA3|CHUK|SKP1|PSMD6|BTRC	rna	BTRC|PSMC1|PSMA5|PSMB4|PSMA3|PSMC5|PSMD9|PSMB6|PSME2|PSMA1|PSMB3|PSMA4|PSMD1|PSMC3|CHUK|PSMA2|PSMD4|PSMC6|PSME3|PSMB5|RPS27A
GO:2001135	regulation of endocytic recycling	0.00803383	12	ACTN2|SORL1|INPP5F|EHD2	protein		ACTN2|SORL1
REAC:R-HSA-69052	Switching of origins to a post-replicative state	0.00862189	78	PSMA5|PSMB4|PSMC5|PSMC1|PSMA4|PSMA8|ORC4|ORC3|PSMD4|PSMD10|PSMA6|PSMA2|PSMD11|RBX1|PSMA1|ANAPC5|PSMC6|PSMB3|PSMB1	combined
GO:0040011	locomotion	0.00862189	728	ACTN4|ITGB2|SLK|ADARB1|B4GAT1|SORL1|SPOCK2|PODN|SRGAP1|TIAM1|NUP85|ELP3|SAA1|ROCK1|ANO6|CSF1R|AKAP12|DIAPH1|GRB7|PTPRG|INPP5F|IL1R1|CAMK2B|RIN2|ABCC1|RIN3|MYADM|MOSPD2|PRCP|CXCL12|PTPN2|WNK1|C1QBP|CAVIN1|BCAR1|CD300A|CCDC25|PIK3CB|RBBP7|PLXNA1|PTPRM|PAK3|DPYSL3|ITGA3|PIP5K1C|LSP1|DDT|MAPK14|NCKAP1L|FPR1|DLG5|RABGEF1|HDAC4|RCC2|ERBB2|PRKG1|LRP1|TMEM102|DOCK10|WAS|STK4|BBS2|KANK1|SPI1|ELP5|JUP|CORO…	combined
REAC:R-HSA-5663202	Diseases of signal transduction by growth factor receptors and second messengers	0.00862189	303	PPFIBP1|PSMA5|ZMYM2|PSMB4|PSMC5|CAMK2B|APBB1IP|LRRFIP1|STRN|AGGF1|RPS6KB2|PSMC1|RPS6|PSMA4|PIK3CB|QKI|PSMA8|GRB2|CUX1|NCBP2|POLR2G|PPP2CB|ERLEC1|HDAC4|ERBB2|PSMD4|PPP2R5C|PTPN12|KANK1|PSMD10|PSMA6|PSMA2|SOS1|DERL2|CAMK2G|ETV6|PIK3R1|PSMD11|RBX1|POLR2H|RHOG|PSMA1|BCL2L11|SMAD3|PSMC6|FOXO3|PSMB3|PSMB1|DCTN1|IRS1	rna	ZMYM2|STRN|PIK3CB|APBB1IP|ETV6|PTPN12|ERBB2|BCL2L11|PPFIBP1|RPS6|RAP1A|QKI|NF1|PSMC1|MTOR|MLST8|POLR2G|PSMA5|PSMB4|DCTN1|PIK3R1|SOS1|ERLEC1|STAT5A|FOXO3|CBL|BIN2|RPS6KB2|PSMA3|PSMC5|PIK3CD|GRB2|PSMD9|DERL2|PSMB6|IQGAP1|LRRFIP1|PRKAR1A|TPM3|PSME2|PSMA1|CAMK2B|VCL|PSMB3|WDR48|GSK3B|PSMA4|PSMD1|PSMC3|EML4|CEBPB|CHUK|PSMA2|LMO7|APC|PSMD4|FKBP1A|FIP1L1|FGFR2|MYO18A|PSMC6|CCNC|AKAP9|CNKSR1|PSME3|RRBP1|…
REAC:R-HSA-446652	Interleukin-1 family signaling	0.00926287	102	PSMA5|PSMB4|SAA1|IL1R1|PSMC5|PTPN2|PSMC1|PSMA4|PSMA8|PSMD4|PTPN12|PSMD10|PSMA6|PSMA2|PSMD11|RBX1|PTPN6|PSMA1|SMAD3|PSMC6|PSMB3|PSMB1|PTPN7|PTPN18	rna	BTRC|PTPN12|PTPN2|IL1R1|PSMC1|PSMA5|PSMB4|SAA1|PSMA3|PSMC5|PSMD9|PSMB6|PTPN18|PSME2|PSMA1|PSMB3|PSMA4|PSMD1|PSMC3|IL1RN|APP|PTPN6|CHUK|PSMA2|PSMD4|PSMC6|PSME3|IRAK1|PSMB5|RPS27A
REAC:R-HSA-174154	APC/C:Cdc20 mediated degradation of Securin	0.0092899	60	PSMA5|PSMB4|PSMC5|PSMC1|PSMA4|PSMA8|PSMD4|PSMD10|PSMA6|PSMA2|PSMD11|PSMA1|ANAPC5|PSMC6|PSMB3|PSMB1	rna	PSMC1|PSMA5|PSMB4|PSMA3|PSMC5|PSMD9|PSMB6|PSME2|PSMA1|ANAPC5|PSMB3|PSMA4|PSMD1|PSMC3|PSMA2|PSMD4|PSMC6|PSME3|UBE2D1|PSMB5|RPS27A
GO:0002921	negative regulation of humoral immune response	0.00935912	10	VSIG4|FCGR2B|CD55|SERPING1|PTPN6|A2M	combined
GO:0043500	muscle adaptation	0.00935912	58	SLC9A1|ROCK1|TOMM70|INPP5F|CAMK2B|ACTN3|TBCE|CTDP1|HDAC4|GTF2IRD1|CAMK2G|PDE5A|SMAD3|PRKCA|FOXO3|MEF2A	protein		ACTN3|ROCK1|PDE5A|SMAD3|GTF2IRD1|CAMK2B|TOMM70|CAMK2G|INPP5F|AGT
GO:0097435	supramolecular fiber organization	0.00935912	554	SLK|KRT3|ACTN2|KRT13|SLC9A1|KRT15|KRT1|CRYAB|BAIAP2|KRT75|ROCK1|DIAPH1|KATNAL1|KRT19|COLGALT1|PXDN|PRPH|ADD2|COTL1|MYADM|KRT76|PFDN6|SVIL|RANGRF|CXCL12|HSPA8|ACTN1|KRT77|BCAR1|PLOD3|KRT7|WASHC2A|MFAP4|GAS7|PALM2AKAP2|PAK3|DPYSL3|DRG1|GRB2|COL11A2|MYO6|P4HA1|NCKAP1L|HCLS1|PGM5|PAWR|SSH1|COL5A3|WAS|NDE1|MICAL2|DAAM2|KANK1|CORO1A|MAP1A|TAOK1|CORO6|SHTN1|ARHGEF10L|KRT80|PIK3R1|MYO1A|MFAP5|CLIP1|EPHA1…	protein		ACTN2|KRT1|KRT13|KRT15|CRYAB|SLK|BAIAP2
GO:0051153	regulation of striated muscle cell differentiation	0.00935912	36	PIEZO1|TOMM70|ACTN3|HOPX|TMEM119|MAPK14|CTDP1|HDAC4|MEF2C|ATP11A|BHLHE41|SOX6	combined
REAC:R-HSA-1257604	PIP3 activates AKT signaling	0.00936045	182	PSMA5|PSMB4|TP53|PSMC5|REST|FRK|STRN|ATN1|RPS6KB2|PSMC1|PSMA4|PIK3CB|RBBP7|PSMA8|PIP5K1C|PPP2CB|EED|ERBB2|PSMD4|PPP2R5C|PSMD10|PSMA6|PSMA2|LAMTOR5|PIK3R1|PSMD11|CSNK2B|RHOG|PSMA1|PSMC6|FOXO3|PSMB3|PSMB1|IRS1	rna	FRK|STRN|REST|ATN1|PIK3CB|TP53|PIP5K1C|LAMTOR5|ERBB2|PSMC1|MTOR|MLST8|PSMA5|PSMB4|PIK3R1|FOXO3|RPS6KB2|KDM1A|PSMA3|PSMC5|PIK3CD|PSMD9|LAMTOR4|CHD3|PSMB6|PSME2|PSMA1|CBX8|PSMB3|CSNK2B|GSK3B|PSMA4|PSMD1|PSMC3|LAMTOR1|CHUK|PSMA2|RBBP7|PIP4K2B|PSMD4|SUZ12|PSMC6|LAMTOR2|PML|EED|AGO4|PSME3|IRAK1|PSMB5|GATAD2B|RPS27A|CHD4|ESR1|STUB1|AKT2|PSMD12|PHC2|RHOG|PIP4K2A
REAC:R-HSA-9013694	Signaling by NOTCH4	0.0097009	64	PSMA5|PSMB4|PSMC5|PSMC1|PSMA4|PSMD4|PSMD10|PSMA6|PSMA2|PSMD11|RBX1|PSMA1|SMAD3|PSMC6|PSMB3|PSMB1|ADAM10	rna|protein	PSMC1|PSMA5|PSMB4|PSMA3|PSMC5|PSMD9|PSMB6|PSME2|PSMA1|PSMB3|PSMA4|PSMD1|PSMC3|PSMA2|PSMD4|PSMC6|PSME3|PSMB5|RPS27A|PSMD12|RBX1|NOTCH2|PSMB8	PSMD11|PSMA5|PSMD10|PSMB4|SMAD3|ADAM10|PSMA6|PSMC5|NCSTN|PSMD2|PSMA4|PSMD8|KAT2A|PSMB1|RBX1|PSMD4
GO:0043502	regulation of muscle adaptation	0.0097009	47	SLC9A1|ROCK1|TOMM70|CAMK2B|ACTN3|CTDP1|HDAC4|GTF2IRD1|CAMK2G|PDE5A|SMAD3|PRKCA|FOXO3|MEF2A	protein		ACTN3|ROCK1|PDE5A|SMAD3|GTF2IRD1|CAMK2B|TOMM70|CAMK2G
REAC:R-HSA-8878166	Transcriptional regulation by RUNX2	0.0100839	87	PSMA5|PSMB4|WWTR1|CDK4|PSMC5|PSMC1|PSMA4|PSMA8|HDAC4|PSMD4|PSMD10|PSMA6|PSMA2|RUNX1|PSMD11|RBX1|PSMA1|PSMC6|PSMB3|PSMB1|WWP1|PSMA3|STUB1	rna	WWTR1|CDK4|PSMC1|PSMA5|PSMB4|WWP1|RUNX1|PSMA3|PSMC5|PSMD9|PSMB6|PSME2|SMURF1|PSMA1|PSMB3|GSK3B|PSMA4|PSMD1|PSMC3|PSMA2|PSMD4|PSMC6|BAX|PSME3|CCNB1|PSMB5|HDAC4|RPS27A|ESR1|STUB1|AKT2|PSMD12|RBX1|PSMB8
REAC:R-HSA-4608870	Asymmetric localization of PCP proteins	0.0102265	55	PSMA5|PSMB4|PSMC5|PSMC1|PSMA4|PSMA8|PSMD4|PSMD10|PSMA6|PSMA2|PSMD11|PSMA1|PSMC6|PSMB3|PSMB1	rna|protein	PSMC1|PSMA5|PSMB4|PSMA3|PSMC5|PSMD9|PSMB6|PSME2|SMURF1|PSMA1|PSMB3|PSMA4|PSMD1|PSMC3|PSMA2|PSMD4|PSMC6|SMURF2|PSME3|PSMB5|RPS27A	PSMA8|PSMD11|PSMA5|PSMD10|PSMB4|PSMA6|PSMC5|FZD1|PSMD2|SMURF1|PSMA4|FZD3|PSMD8|PSMB1|PSMD4
REAC:R-HSA-5358351	Signaling by Hedgehog	0.0110867	107	PSMA5|PSMB4|PSMC5|GAS1|ADCY7|SUFU|PSMC1|PSMA4|PSMA8|ERLEC1|PSMD4|PSMD10|PSMA6|PSMA2|DERL2|CDC73|PSMD11|RBX1|P4HB|PSMA1|PSMC6|PSMB3|PSMB1	rna	SUFU|GAS1|BTRC|PSMC1|PSMA5|PSMB4|ERLEC1|ADCY7|NUMB|PSMA3|ADCY8|PSMC5|PSMD9|DERL2|PSMB6|ITCH|PRKAR1A|PSME2|SMURF1|EFCAB7|PSMA1|TUBA1C|P4HB|PSMB3|GSK3B|PSMA4|PSMD1|PSMC3
REAC:R-HSA-68867	Assembly of the pre-replicative complex	0.0111015	74	PSMA5|PSMB4|PSMC5|H2BC5|PSMC1|PSMA4|ORC4|ORC3|PSMD4|PSMD10|PSMA6|PSMA2|PSMD11|PSMA1|ANAPC5|PSMC6|PSMB3|PSMB1	rna	PSMC1|PSMA5|PSMB4|PSMA3|PSMC5|ORC3|PSMD9|PSMB6|PSME2|PSMA1|ANAPC5|PSMB3|PSMA4|PSMD1|PSMC3|PSMA2|KPNA1|PSMD4|ORC4|PSMC6|PSME3|UBE2D1|PSMB5|RPS27A|KPNA6
REAC:R-HSA-69017	CDK-mediated phosphorylation and removal of Cdc6	0.011687	62	PSMA5|PSMB4|PSMC5|PSMC1|PSMA4|PSMA8|PSMD4|PSMD10|PSMA6|PSMA2|PSMD11|PSMA1|ANAPC5|PSMC6|PSMB3|PSMB1	rna	PSMC1|PSMA5|PSMB4|PSMA3|PSMC5|PSMD9|PSMB6|PSME2|PSMA1|ANAPC5|PSMB3|PSMA4|PSMD1|PSMC3|PSMA2|PSMD4|PSMC6|PSME3|UBE2D1|PSMB5|RPS27A
REAC:R-HSA-8941858	Regulation of RUNX3 expression and activity	0.011687	50	PSMA5|PSMB4|PSMC5|PSMC1|PSMA4|PSMD4|PSMD10|PSMA6|PSMA2|PSMD11|PSMA1|PSMC6|PSMB3|PSMB1	rna	PSMC1|PSMA5|PSMB4|PSMA3|PSMC5|PSMD9|PSMB6|PSME2|SMURF1|PSMA1|PSMB3|PSMA4|PSMD1|PSMC3|PSMA2|PSMD4|PSMC6|SMURF2|PSME3|PSMB5|RPS27A
REAC:R-HSA-1169091	Activation of NF-kappaB in B cells	0.011687	62	PSMA5|PSMB4|PSMC5|PSMC1|PSMA4|PSMA8|REL|PSMD4|PSMD10|PSMA6|PSMA2|PSMD11|PSMA1|PSMC6|PSMB3|PSMB1	rna	REL|BTRC|PSMC1|PSMA5|PSMB4|PSMA3|PSMC5|PSMD9|PSMB6|PSME2|PSMA1|PSMB3|PSMA4|PSMD1|PSMC3|CHUK|PSMA2|PSMD4|PSMC6|PSME3|PSMB5|RPS27A|PSMD12|PRKCB|PSMB8
GO:0097529	myeloid leukocyte migration	0.011687	117	ITGB2|SIRPA|NUP85|SAA1|ANO6|CSF1R|IL1R1|RIN3|MOSPD2|CXCL12|C1QBP|CD300A|PIP5K1C|DDT|NCKAP1L|RABGEF1|SPI1|PIK3R1|S100A9|RHOG|MCU|LBP|PREX1|PPIB|PPIA|NF1|IL17RA|SLC37A4	rna	ITGB2|C1QBP|CD300A|DDT|CSF1R|SIRPA|PIP5K1C|NUP85|ANO6|NF1|IL1R1
GO:0010830	regulation of myotube differentiation	0.0119471	15	PIEZO1|ACTN3|TMEM119|MAPK14|HDAC4|ATP11A|BHLHE41	combined
REAC:R-HSA-5689880	Ub-specific processing proteases	0.0119471	129	PSMA5|PSMB4|TOMM70|POLB|TP53|PSMC5|H2BC5|USP11|PSMC1|PTRH2|PSMA4|USP18|PSMA8|USP28|PSMD4|PSMD10|PSMA6|PSMA2|USP14|PSMD11|PSMA1|USP48|SMAD3|PSMC6|PSMB3|PSMB1	rna	TP53|PTRH2|PSMC1|PSMA5|PSMB4|TOMM70|USP48|TAF10|PSMA3|PSMC5|PSMD9|UFD1|PSMB6|BECN1|POLB|PSME2|PSMA1|USP11|VDAC1|PSMB3|WDR48|PSMA4|USP28|PSMD1|PSMC3|USP18|TOMM20|PSMA2|PSMD4|PSMC6|SMURF2|PSME3|BIRC2|ADRM1|PSMB5|RPS27A
REAC:R-HSA-8852276	The role of GTSE1 in G2/M progression after G2 checkpoint	0.0131455	69	PSMA5|PSMB4|TP53|PSMC5|PSMC1|PSMA4|PSMA8|FKBPL|PSMD4|PSMD10|PSMA6|PSMA2|PSMD11|PSMA1|PSMC6|PSMB3|PSMB1	rna	TP53|PSMC1|PSMA5|PSMB4|FKBPL|PSMA3|PSMC5|PSMD9|PSMB6|PSME2|PSMA1|TUBA1C|PSMB3|PSMA4|PSMD1|PSMC3|PSMA2|PSMD4|PSMC6|TUBA3E|PSME3|CCNB1|PSMB5|RPS27A|PSMD12|HSP90AA1|PSMB8
GO:0014003	oligodendrocyte development	0.0131566	18	EIF2B1|EIF2B4|EIF2B3|EIF2B2	protein		EIF2B3|EIF2B1
REAC:R-HSA-5687128	MAPK6/MAPK4 signaling	0.0137571	70	PSMA5|PSMB4|PSMC5|PSMC1|PSMA4|PAK3|PSMA8|PSMD4|PSMD10|PSMA6|PSMA2|PSMD11|PSMA1|PSMC6|FOXO3|PSMB3|PSMB1|AGO4	rna	PSMC1|PSMA5|PSMB4|FOXO3|PSMA3|PSMC5|PSMD9|PSMB6|PSME2|PSMA1|NCOA3|PSMB3|PSMA4|PSMD1|PSMC3|PSMA2|PSMD4|PSMC6|AGO4|PSME3|PAK3|PSMB5|RPS27A
REAC:R-HSA-174084	Autodegradation of Cdh1 by Cdh1:APC/C	0.0137571	57	PSMA5|PSMB4|PSMC5|PSMC1|PSMA4|PSMD4|PSMD10|PSMA6|PSMA2|PSMD11|PSMA1|ANAPC5|PSMC6|PSMB3|PSMB1	rna	PSMC1|PSMA5|PSMB4|PSMA3|PSMC5|PSMD9|PSMB6|PSME2|PSMA1|ANAPC5|PSMB3|PSMA4|PSMD1|PSMC3|PSMA2|PSMD4|PSMC6|PSME3|UBE2D1|PSMB5|RPS27A
GO:0006954	inflammatory response	0.0164722	377	ITGB2|ITGAM|KRT1|PSMB4|SIRPA|SAA1|CD163|ANO6|CSF1R|UNC13D|POLB|STAB1|IL1R1|FCGR2B|PBK|GSTP1|ABCC1|ADCY7|ORM1|SAA4|SERPINA3|ITIH4|HP|SBNO2|PRCP|PTPN2|SCYL3|ALOX5AP|CD14|USP18|PARP4|REL|ORM2	protein		KRT1|SERPINA3|CELF1|ORM2|ORM1|DROSHA|LBP|HP|FANCD2|CD163|PSMB4|SMAD3|SAA1|RABGEF1|SCYL1|GSTP1|POLB|SAA4|SEMA7A|AOC3|NAPEPLD|S100A9|CD14|YES1|ITGB1|MAPK14|PSMA6|HPR|ITIH4|UNC13D|AGT|SERPINA1|F11R|ABCC1|ASS1|C4A|C4B|PLCG1|CUEDC2|RAC1|PTGIS|ABCF1|APPL2|DHX9|LXN|USP18|HDAC4|SIRPA|S100A8
REAC:R-HSA-1168372	Downstream signaling events of B Cell Receptor (BCR)	0.0164722	72	PSMA5|PSMB4|PSMC5|PSMC1|PSMA4|PSMA8|REL|PSMD4|PSMD10|PSMA6|PSMA2|PSMD11|PSMA1|PSMC6|PSMB3|PSMB1|PPIA|PSMA3|PPP3R1|CHUK|SKP1|PSMD6|BTRC	rna	REL|BTRC|PSMC1|PSMA5|PSMB4|PSMA3|PSMC5|PPIA|PSMD9|PSMB6|PSME2|PSMA1|PSMB3|NFATC1|PSMA4|NFATC3|PSMD1|PSMC3|CHUK|PSMA2|PSMD4|FKBP1A|PSMC6|PSME3|PSMB5|PPP3R1|RPS27A|PSMD12|PRKCB|PSMB8
GO:0040012	regulation of locomotion	0.016676	590	ACTN4|SLK|ADARB1|SORL1|SPOCK2|PODN|SRGAP1|TIAM1|ELP3|ROCK1|ANO6|CSF1R|AKAP12|DIAPH1|GRB7|PTPRG|INPP5F|IL1R1|CAMK2B|RIN2|RIN3|MYADM|MOSPD2|PRCP|CXCL12|PTPN2|WNK1|C1QBP|CAVIN1|BCAR1|CD300A|CCDC25|PIK3CB|RBBP7|PLXNA1|PTPRM|PAK3|DPYSL3|ITGA3|DDT|NCKAP1L|DLG5|RABGEF1|HDAC4|RCC2|PRKG1|LRP1|TMEM102|DOCK10|WAS|STK4|BBS2|KANK1|SPI1|ELP5|JUP|CORO1A|ITGAX|DAB2|USP14|SHTN1|PIK3R1|EPHA1|APEX1|MEF2C|CSNK2B|RHO…	combined
GO:0099022	vesicle tethering	0.016676	30	TRAPPC2|TRAPPC10|TRAPPC4	rna	TRAPPC10|TRAPPC2|WDR11|TRAPPC5|TRAPPC4|STARD3NL|EXOC7
GO:0043300	regulation of leukocyte degranulation	0.0167748	33	ITGB2|ITGAM|UNC13D|FCGR2B|CD300A|CD84|NCKAP1L|RABGEF1|SPI1	rna	ITGB2|ITGAM|CD300A|CD84|FCGR2B|LAMP1|UNC13D|AP1G1|NCKAP1L|STXBP1
GO:0030501	positive regulation of bone mineralization	0.0170188	24	GPM6B|ANO6|ATRAID|ACTN3|TMEM119	protein		GPM6B|ACTN3|TMEM119|SMAD3|ATRAID|RXRB|RXRA|ANO6
GO:0032414	positive regulation of ion transmembrane transporter activity	0.0170253	53	ACTN4|ACTN2|SLC9A1	rna|protein	SLC9A1|ACTN4	ACTN4|ACTN2
REAC:R-HSA-174184	Cdc20:Phospho-APC/C mediated degradation of Cyclin A	0.0176267	65	PSMA5|PSMB4|PSMC5|PSMC1|PSMA4|PSMA8|PSMD4|PSMD10|PSMA6|PSMA2|PSMD11|PSMA1|ANAPC5|PSMC6|PSMB3|PSMB1	rna	PSMC1|PSMA5|PSMB4|PSMA3|PSMC5|PSMD9|PSMB6|PSME2|PSMA1|ANAPC5|PSMB3|PSMA4|PSMD1|PSMC3|PSMA2|PSMD4|PSMC6|PSME3|UBE2D1|PSMB5|RPS27A
REAC:R-HSA-174178	APC/C:Cdh1 mediated degradation of Cdc20 and other APC/C:Cdh1 targeted proteins in late mitosis/early G1	0.0176267	65	PSMA5|PSMB4|PSMC5|PSMC1|PSMA4|PSMA8|PSMD4|PSMD10|PSMA6|PSMA2|PSMD11|PSMA1|ANAPC5|PSMC6|PSMB3|PSMB1	rna	PSMC1|PSMA5|PSMB4|PSMA3|PSMC5|PSMD9|PSMB6|PSME2|PSMA1|ANAPC5|PSMB3|PSMA4|PSMD1|PSMC3|PSMA2|PSMD4|PSMC6|PSME3|UBE2D1|PSMB5|RPS27A
REAC:R-HSA-373753	Nephrin family interactions	0.0176267	18	ACTN4|ACTN2	protein		ACTN4|ACTN2
REAC:R-HSA-179419	APC:Cdc20 mediated degradation of cell cycle proteins prior to satisfation of the cell cycle checkpoint	0.0176267	65	PSMA5|PSMB4|PSMC5|PSMC1|PSMA4|PSMA8|PSMD4|PSMD10|PSMA6|PSMA2|PSMD11|PSMA1|ANAPC5|PSMC6|PSMB3|PSMB1	rna	PSMC1|PSMA5|PSMB4|PSMA3|PSMC5|PSMD9|PSMB6|PSME2|PSMA1|ANAPC5|PSMB3|PSMA4|PSMD1|PSMC3|PSMA2|PSMD4|PSMC6|PSME3|UBE2D1|PSMB5|RPS27A
GO:0045920	negative regulation of exocytosis	0.0185978	28	FCGR2B|REST|CD300A|CD84|ATP9A|NCKAP1L|RABGEF1|SPI1|STXBP3|RAP1A	rna	REST|CD300A|ATP9A|CD84|RAP1A|FCGR2B
GO:0051560	mitochondrial calcium ion homeostasis	0.0199518	19	MICU2|PDZD8|MAIP1|MICU1|FIS1	combined
GO:2000145	regulation of cell motility	0.0202287	574	ACTN4|SLK|ADARB1|SORL1|SPOCK2|PODN|SRGAP1|TIAM1|ELP3|ROCK1|ANO6|CSF1R|AKAP12|DIAPH1|GRB7|PTPRG|INPP5F|IL1R1|CAMK2B|RIN2|RIN3|MYADM|MOSPD2|PRCP|CXCL12|WNK1|C1QBP|CAVIN1|BCAR1|CD300A|CCDC25|PIK3CB|RBBP7|PLXNA1|PTPRM|PAK3|DPYSL3|ITGA3|DDT|NCKAP1L|DLG5|RABGEF1|HDAC4|RCC2|PRKG1|LRP1|TMEM102|DOCK10|WAS|STK4|BBS2|KANK1|SPI1|ELP5|JUP|CORO1A|ITGAX|DAB2|SHTN1|PIK3R1|EPHA1|APEX1|MEF2C|CSNK2B|RHOG|SMAD3|SPAT…	combined
REAC:R-HSA-176409	APC/C:Cdc20 mediated degradation of mitotic proteins	0.0204584	66	PSMA5|PSMB4|PSMC5|PSMC1|PSMA4|PSMA8|PSMD4|PSMD10|PSMA6|PSMA2|PSMD11|PSMA1|ANAPC5|PSMC6|PSMB3|PSMB1	rna	PSMC1|PSMA5|PSMB4|PSMA3|PSMC5|PSMD9|PSMB6|PSME2|PSMA1|ANAPC5|PSMB3|PSMA4|PSMD1|PSMC3|PSMA2|PSMD4|PSMC6|PSME3|UBE2D1|CCNB1|PSMB5|RPS27A
GO:2000651	positive regulation of sodium ion transmembrane transporter activity	0.0212381	12	ACTN4|SLC9A1	rna	SLC9A1|ACTN4
GO:0032411	positive regulation of transporter activity	0.0212574	59	ACTN4|ACTN2|SLC9A1	rna|protein	SLC9A1|ACTN4	ACTN4|ACTN2
REAC:R-HSA-69481	G2/M Checkpoints	0.0218062	114	PSMA5|PSMB4|TP53|PSMC5|H2BC5|PSMC1|PSMA4|RFC4|PSMA8|ORC4|YWHAQ|ORC3|PSMD4|PSMD10|PSMA6|PSMA2|KAT5|PSMD11|YWHAE|PSMA1|PSMC6|PSMB3|PSMB1	combined
REAC:R-HSA-2173782	Binding and Uptake of Ligands by Scavenger Receptors	0.0227116	34	SAA1|CD163|HSPH1|STAB1|HBB	protein		HPX|HSPH1|HP|CD163|SAA1|FTL
GO:0006901	vesicle coating	0.0227116	35	TRAPPC2|TRAPPC10|TRAPPC4	combined
REAC:R-HSA-176814	Activation of APC/C and APC/C:Cdc20 mediated degradation of mitotic proteins	0.0232474	67	PSMA5|PSMB4|PSMC5|PSMC1|PSMA4|PSMA8|PSMD4|PSMD10|PSMA6|PSMA2|PSMD11|PSMA1|ANAPC5|PSMC6|PSMB3|PSMB1	rna	PSMC1|PSMA5|PSMB4|PSMA3|PSMC5|PSMD9|PSMB6|PSME2|PSMA1|ANAPC5|PSMB3|PSMA4|PSMD1|PSMC3|PSMA2|PSMD4|PSMC6|PSME3|UBE2D1|CCNB1|PSMB5|RPS27A
REAC:R-HSA-2168880	Scavenging of heme from plasma	0.0256295	12	CD163|HBB|HP|LRP1|HPX|HPR|HBA1	combined
GO:0070169	positive regulation of biomineral tissue development	0.0256295	27	GPM6B|ANO6|ATRAID|ACTN3|TMEM119	protein		GPM6B|ACTN3|TMEM119|SMAD3|ATRAID|RXRB|RXRA|ANO6|SLC4A2
REAC:R-HSA-1236974	ER-Phagosome pathway	0.0256295	81	PSMA5|PSMB4|SEC22B|PSMC5|PSMC1|PSMA4|CD14|PSMA8|PSMD4|PSMD10|PSMA6|PSMA2|PSMD11|S100A9|PSMA1|PSMC6|PSMB3|PSMB1	combined
GO:1902563	regulation of neutrophil activation	0.0256295	11	ITGB2|ITGAM|FCGR2B|CD300A|SPI1	rna	ITGB2|ITGAM|CD300A
GO:0021510	spinal cord development	0.0256295	31	ADARB1|SUFU|SCYL3|EED|DAAM2|PHGDH|DCTN1|SOX6|NF1|GIGYF2|SCYL1	combined
GO:1904064	positive regulation of cation transmembrane transport	0.0259163	65	ACTN4|ACTN2|SLC9A1	rna|protein	SLC9A1|ACTN4	ACTN4|ACTN2
GO:1902307	positive regulation of sodium ion transmembrane transport	0.02606	14	ACTN4|SLC9A1	rna	SLC9A1|ACTN4
GO:0007160	cell-matrix adhesion	0.02606	173	ITGB2|SLK|ACTN2|SLC9A1|ITGAM|TIAM1|GPM6B	combined
GO:0030155	regulation of cell adhesion	0.0263222	464	ACTN4|ITGB2|SLK|SPOCK2|PPP1R12A|SLC9A1|PIEZO1|SERPINI2|VSIG4|GPM6B|SIRPA|SAA1|ROCK1|NFAT5|HSPH1|UNC13D	combined
REAC:R-HSA-6807070	PTEN Regulation	0.0269927	119	PSMA5|PSMB4|TP53|PSMC5|REST|FRK|ATN1|PSMC1|PSMA4|RBBP7|PSMA8|EED|PSMD4|PSMD10|PSMA6|PSMA2|LAMTOR5|PSMD11|CSNK2B|PSMA1|PSMC6|PSMB3|PSMB1|AGO4|CBX8|PSMA3|STUB1	rna	FRK|REST|ATN1|TP53|LAMTOR5|PSMC1|MTOR|MLST8|PSMA5|PSMB4|KDM1A|PSMA3|PSMC5|PSMD9|LAMTOR4|CHD3|PSMB6|PSME2|PSMA1|CBX8|PSMB3|CSNK2B|PSMA4|PSMD1|PSMC3|LAMTOR1|PSMA2|RBBP7|PSMD4|SUZ12|PSMC6|LAMTOR2|PML|EED|AGO4|PSME3|PSMB5|GATAD2B|RPS27A|CHD4|STUB1|AKT2|PSMD12|PHC2
GO:0010810	regulation of cell-substrate adhesion	0.0269927	160	ACTN4|SLK|SPOCK2|SLC9A1	combined
GO:0030216	keratinocyte differentiation	0.0273697	84	KRT3|KRT1|FOSL2|KRT75|ROCK1|PPL	combined
GO:0042116	macrophage activation	0.0273697	55	ITGB2|JMJD6|ITGAM|VSIG4	combined
REAC:R-HSA-376176	Signaling by ROBO receptors	0.0273697	192	PSMA5|SRGAP1|PSMB4|PSMC5|RPL27A|CXCL12|RPLP0|PSMC1|RPS25|RPS6|PSMA4|PAK3|RPS23|PSMA8|NCBP2|RPL36AL|RPS13|RPL26L1|PSMD4|RPS9|PSMD10|PSMA6|PSMA2|SOS1|PSMD11|RBX1|RBM8A|PSMA1|PRKCA|GPC1|PSMC6|PSMB3|PSMB1|RPLP1|RPL38|RPL9|VASP|PSMA3	combined
REAC:R-HSA-9020702	Interleukin-1 signaling	0.0275619	82	PSMA5|PSMB4|SAA1|IL1R1|PSMC5|PSMC1|PSMA4|PSMA8|PSMD4|PSMD10|PSMA6|PSMA2|PSMD11|RBX1|PSMA1|PSMC6|PSMB3|PSMB1	rna	BTRC|IL1R1|PSMC1|PSMA5|PSMB4|SAA1|PSMA3|PSMC5|PSMD9|PSMB6|PSME2|PSMA1|PSMB3|PSMA4|PSMD1|PSMC3|IL1RN|APP|CHUK|PSMA2|PSMD4|PSMC6|PSME3|IRAK1|PSMB5|RPS27A
GO:0045778	positive regulation of ossification	0.0275619	28	GPM6B|ANO6|ATRAID|ACTN3|TMEM119	combined
REAC:R-HSA-9711123	Cellular response to chemical stress	0.0281392	164	PSMA5|PSMB4|HBB|PSMC5|GSTP1|ABCC1|PSMC1|PSMA4|PSMA8|HELZ2|TXN2|SOD1|PSMD4|PSMD10|PSMA6|PSMA2|PSMD11|COX4I1|RBX1|CSNK2B|P4HB|MED1|PSMA1|PSMC6|PSMB3|PSMB1|NPLOC4|COX20|SURF1|ERO1A|PSMA3|TACO1|PRDX6|HBA1|G6PD|NCOA6|UFD1|SKP1|COX6A1|PSMD6|BTRC	combined
GO:0030595	leukocyte chemotaxis	0.028558	114	ITGB2|NUP85|SAA1|ANO6|CSF1R|RIN3|MOSPD2|CXCL12|WNK1|C1QBP|PIP5K1C|DDT|NCKAP1L|TMEM102|SPI1|CORO1A|S100A9|MCU|LBP|PREX1|ADAM10|PPIB|GPSM3|PPIA|IL17RA|SLC37A4	combined
GO:0010332	response to gamma radiation	0.0288513	40	XRCC6|CRYAB|DCUN1D3|POLB|TP53	combined
GO:0034767	positive regulation of monoatomic ion transmembrane transport	0.029434	71	ACTN4|ACTN2|SLC9A1	rna|protein	SLC9A1|ACTN4	ACTN4|ACTN2
GO:0006007	glucose catabolic process	0.029434	23	TP53|ENO2|ACTN3|ENO3|PGAM2|HK2|HK3|TIGAR|ENO1|PFKFB2	combined
GO:0048041	focal adhesion assembly	0.029434	71	SLK|ACTN2|SLC9A1	protein		ACTN2|SLK|GPM6B|ACTN3|ROCK1|ACTN1
REAC:R-HSA-72165	mRNA Splicing - Minor Pathway	0.029434	46	SF3B5|LSM2|SNRPE|SRSF2|NCBP2|POLR2G|SF3B2|POLR2H|SNRPD2|DDX23|SNRPD3|PRPF8|ZCRB1	combined
GO:0000768	syncytium formation by plasma membrane fusion	0.0300038	27	SH3PXD2A|EHD2|SBNO2|TANC1|MAPK14|MYOF|DOCK2|ITGB1|CD109|RAPGEF3	combined
GO:0140253	cell-cell fusion	0.0300038	27	SH3PXD2A|EHD2|SBNO2|TANC1|MAPK14|MYOF|DOCK2|ITGB1|CD109|RAPGEF3	combined
REAC:R-HSA-6798695	Neutrophil degranulation	0.0318021	398	ITGB2|PSMA5|XRCC6|ITGAM|ANPEP|KRT1|SIRPA|CLEC5A|ROCK1|ANO6|PGAM1|UNC13D|DIAPH1|PLEKHO2|HBB|FRK|GSTP1|ORM1|COTL1|SERPINA3|DNAJC13|HP|ATAD3B|MOSPD2|PRCP|HSPA8|CD300A|CD14|LAIR1|ORM2|MAPK14|NCKAP1L|CD55|NPC2|FPR1|KCNAB2|GAA|EEF1A1|PRDX4|JUP|ITGAX|PSMA2|FCGR2A|PSMD11|S100A9|UBR4|CANT1|ACTR2|AGA|ILF2|CSNK2B|PTPN6|RHOG|ATP11A|GOLGA7	combined
REAC:R-HSA-109581	Apoptosis	0.0318073	141	PSMA5|PSMB4|ROCK1|TP53|PSMC5|FNTA|MAGED1|C1QBP|PSMC1|PSMA4|CD14|PSMA8|DFFA|YWHAQ|H1-4|PSMD4|PSMD10|PSMA6|PSMA2|PSMD11|YWHAE|PSMA1|BCL2L11|PSMC6|PSMB3|PSMB1	rna	C1QBP|TP53|FNTA|BCL2L11|PSMC1|SPTAN1|PSMA5|PSMB4|H1-4|PSMA3|PSMC5|PSMD9|PSMB6|PSME2|PSMA1|PSMB3|YWHAE|YWHAQ|PSMA4|PSMD1|PSMC3|PSMA2|APC|KPNA1|PSMD4|PSMC6|BAX|PRKCQ|PSME3|BIRC2|CASP6|PSMB5|PPP3R1|RPS27A|CDH1|UNC5B|AKT2|ROCK1|PSMD12|PRKCD|TJP1|APAF1|PSMB8
GO:0043434	response to peptide hormone	0.033141	240	ACTN2|SORL1|SLC9A1|EIF2B1|EIF2B4	protein		ACTN2|EIF2B3|EIF2B1|SORL1|BAIAP2
REAC:R-HSA-202403	TCR signaling	0.0338481	101	PSMA5|PSMB4|PSMC5|PSMC1|PSMA4|PIK3CB|PAK3|PSMA8|PSMD4|WAS|PSMD10|PSMA6|PSMA2|PIK3R1|PSMD11|PSMA1|PSMC6|PSMB3|PSMB1|PTPRC|VASP|PSMA3|LCP2|CHUK|SKP1|FYB1|PSMD6|BTRC	rna	PIK3CB|BTRC|PSMC1|PSMA5|PSMB4|PIK3R1|INPP5D|PSMA3|FYB1|PSMC5|PSMD9|PSMB6|PSME2|PTPRC|PSMA1|PSMB3|PSMA4|PSMD1|PSMC3|CHUK|PSMA2|PSMD4|PLCG2|PSMC6|PRKCQ|PSME3|UBE2D1|PAK3|PSMB5|RPS27A|LCP2|WAS
GO:0043588	skin development	0.0340089	161	KRT3|KRT1|FOSL2|KRT75|AHDC1|LSR|ROCK1|PPL	combined
GO:0050900	leukocyte migration	0.0340089	205	ITGB2|SIRPA|NUP85|SAA1|ROCK1|ANO6|CSF1R|IL1R1|RIN3|ADD2|MOSPD2|CXCL12|WNK1|C1QBP|CD300A|ITGA3|PIP5K1C|DDT|NCKAP1L|RABGEF1|TMEM102|SPI1|CORO1A|SOS1|PIK3R1|S100A9|RHOG|MCU|LBP|LYVE1|PREX1|ADAM10|PPIB|ITGB1|GPSM3|ECM1|PPIA|NF1|IL17RA|SLC37A4	combined
GO:0061756	leukocyte adhesion to vascular endothelial cell	0.0343402	22	ITGB2|ROCK1|NFAT5|ADD2|CXCL12	protein		CXCL12|ROCK1|ADD2|ITGB1|LRG1|GOLPH3|NFAT5
REAC:R-HSA-176408	Regulation of APC/C activators between G1/S and early anaphase	0.0357065	71	PSMA5|PSMB4|PSMC5|PSMC1|PSMA4|PSMA8|PSMD4|PSMD10|PSMA6|PSMA2|PSMD11|PSMA1|ANAPC5|PSMC6|PSMB3|PSMB1	rna	BTRC|PSMC1|PSMA5|PSMB4|PSMA3|PSMC5|PSMD9|PSMB6|PSME2|PSMA1|ANAPC5|PSMB3|PSMA4|PSMD1|PSMC3|PSMA2|PSMD4|PSMC6|PSME3|UBE2D1|CCNB1|PSMB5|RPS27A
REAC:R-HSA-983705	Signaling by the B Cell Receptor (BCR)	0.036359	92	PSMA5|PSMB4|PSMC5|PSMC1|PSMA4|PSMA8|REL|PSMD4|PSMD10|PSMA6|PSMA2|SOS1|PIK3R1|PSMD11|PTPN6|PSMA1|PSMC6|PSMB3|PSMB1|PPIA|PSMA3|PPP3R1|CHUK|SKP1|PSMD6|BTRC	rna	REL|BTRC|PSMC1|PSMA5|PSMB4|PIK3R1|SOS1|ITPR3|PSMA3|PSMC5|PIK3CD|PPIA|PSMD9|PSMB6|PSME2|PSMA1|PSMB3|NFATC1|PSMA4|NFATC3|PSMD1|STIM1|PSMC3|PTPN6|CHUK|PSMA2|PSMD4|PLCG2|FKBP1A|PSMC6|BTK|PSME3|PSMB5|PPP3R1|RPS27A|PSMD12|PRKCB|ITPR2|PSMB8
GO:0140115	export across plasma membrane	0.0366189	28	SLC9A1|SLC22A18|ANO6|ABCC1|ATP1A3	rna	SLC9A1|SLC22A18|ATP1A3
GO:0030334	regulation of cell migration	0.0372688	548	ACTN4|SLK|ADARB1|SORL1|PODN|SRGAP1|TIAM1|ELP3|ROCK1|ANO6|CSF1R|AKAP12|DIAPH1|GRB7|PTPRG|IL1R1|CAMK2B|RIN2|RIN3|MYADM|MOSPD2|PRCP|CXCL12|WNK1|C1QBP|BCAR1|CD300A|PIK3CB|RBBP7|PLXNA1|PTPRM|PAK3|DPYSL3|ITGA3|DDT|NCKAP1L|DLG5|RABGEF1|HDAC4|RCC2|PRKG1|LRP1|TMEM102|DOCK10|STK4|KANK1|SPI1|ELP5|JUP|CORO1A|ITGAX|DAB2|SHTN1|PIK3R1|EPHA1|APEX1|MEF2C|CSNK2B|RHOG|SMAD3|SPATA13|PRKCA|CORO1C|RECK|MCU|LBP|FOXO3|L…	combined
GO:0061061	muscle structure development	0.0372688	340	ACTN4|MED20|ADARB1|ACTN2|SLC9A1|PIEZO1	rna	MED20|SLC9A1|ACTN4|HIF1AN
GO:0006949	syncytium formation	0.0381785	28	SH3PXD2A|EHD2|SBNO2|TANC1|MAPK14|MYOF|DOCK2|ITGB1|CD109|RAPGEF3	combined
REAC:R-HSA-9675108	Nervous system development	0.0383949	427	PSMA5|SRGAP1|TIAM1|PSMB4|WWTR1|ROCK1|GRB7|TEAD1|PSMC5|SCD5|RPL27A|CXCL12|HSPA8|RPLP0|PSMC1|RPS25|RPS6|PSMA4|PIK3CB|PLXNA1|PAK3|RPS23|PSMA8|DPYSL3|PIP5K1C|ANK1|DNM1|NCBP2|RPL36AL|MAPK14|ITSN1|RPS13|ERBB2|RPL26L1|MYH14|PSMD4|COL5A3|RPS9|MYL6|PSMD10|PSMA6|PSMA2|SOS1|SHTN1|PIK3R1|PSMD11|EPHA1|RBX1|FARP2|RBM8A|ACTR2|CSNK2B|PSMA1|PRKCA|GPC1|PSMC6|SPTBN4|PSMB3|PSMB1|RDX|ADAM10|ITGB1|RPLP1|PTPRC|LAMA2|NU…	combined
GO:0007044	cell-substrate junction assembly	0.0383949	81	SLK|ACTN2|SLC9A1	protein		ACTN2|SLK|GPM6B|ACTN3|ROCK1|ACTN1
GO:0030968	endoplasmic reticulum unfolded protein response	0.0388087	43	AGR2|WFS1|PTPN2|ERLEC1|TBL2|DERL2|PIK3R1|ERMP1|BCL2L11|UFL1|ERO1A|PTPN1|STUB1	rna	BCL2L11|TBL2|PTPN2|WFS1|EIF2S1|PIK3R1|ERLEC1|ERMP1
GO:0043312	neutrophil degranulation	0.0390714	10	ITGB2|ITGAM	rna	ITGB2|ITGAM
GO:0006888	endoplasmic reticulum to Golgi vesicle-mediated transport	0.0398216	108	TRAPPC2|TRAPPC10|SORL1	combined
REAC:R-HSA-5689603	UCH proteinases	0.0404289	69	PSMA5|PSMB4|PSMC5|PSMC1|PSMA4|PSMA8|PSMD4|PSMD10|PSMA6|PSMA2|PSMD11|PSMA1|PSMC6|PSMB3|PSMB1|INO80	rna	PSMC1|PSMA5|PSMB4|PSMA3|PSMC5|PSMD9|PSMB6|PSME2|PSMA1|PSMB3|PSMA4|PSMD1|PSMC3|PSMA2|ASXL2|PSMD4|PSMC6|PSME3|ADRM1|PSMB5|INO80|RPS27A|ACTB|PSMD12|KDM1B|PSMB8
REAC:R-HSA-9010553	Regulation of expression of SLITs and ROBOs	0.0406982	152	PSMA5|PSMB4|PSMC5|RPL27A|RPLP0|PSMC1|RPS25|RPS6|PSMA4|RPS23|PSMA8|NCBP2|RPL36AL|RPS13|RPL26L1|PSMD4|RPS9|PSMD10|PSMA6|PSMA2|PSMD11|RBX1|RBM8A|PSMA1|PSMC6|PSMB3|PSMB1	combined
GO:0034243	regulation of transcription elongation by RNA polymerase II	0.0412231	77	NELFE|MED20	combined
GO:0098655	monoatomic cation transmembrane transport	0.0418986	314	ACTN4|ACTN2|SLC9A1|PIEZO1|MICU2|CNNM2|SLC22A18	combined
GO:0036444	calcium import into the mitochondrion	0.0428496	10	MICU2|MAIP1|MICU1	combined
GO:0002690	positive regulation of leukocyte chemotaxis	0.0429321	49	ANO6|CSF1R|MOSPD2|CXCL12|WNK1|C1QBP|NCKAP1L|TMEM102|SPI1|MCU|LBP|ADAM10|GPSM3	protein		CXCL12|LBP|DNM1L|MOSPD2|ADAM10|MCU|TMEM102|RAC1|RAC2|ANO6|SERPINE1|SPI1|GPSM3|NCKAP1L|CSF1R|HMGB1
GO:0150115	cell-substrate junction organization	0.044082	87	SLK|ACTN2|SLC9A1	protein		ACTN2|SLK|GPM6B|ACTN3|ROCK1|ACTN1
GO:0010765	positive regulation of sodium ion transport	0.044082	21	ACTN4|SLC9A1	rna	SLC9A1|ACTN4
REAC:R-HSA-9671555	Signaling by PDGFR in disease	0.0442007	17	STRN|PIK3CB|KANK1|SOS1|ETV6|PIK3R1	rna	STRN|PIK3CB|ETV6|PIK3R1|SOS1|BIN2
GO:0014888	striated muscle adaptation	0.0442942	20	INPP5F|CAMK2B|ACTN3|HDAC4|GTF2IRD1|CAMK2G|SMAD3	protein		ACTN3|SMAD3|GTF2IRD1|CAMK2B|CAMK2G|INPP5F
GO:0051155	positive regulation of striated muscle cell differentiation	0.0452045	15	PIEZO1|ACTN3|HOPX|MAPK14|MEF2C|ATP11A	protein		ACTN3|HOPX|PIEZO1
GO:1900025	negative regulation of substrate adhesion-dependent cell spreading	0.0453002	11	ACTN4	combined
GO:0050728	negative regulation of inflammatory response	0.0481333	72	KRT1|PSMB4|SIRPA|SAA1|FCGR2B|PBK|GSTP1	combined
REAC:R-HSA-69002	DNA Replication Pre-Initiation	0.0498931	88	PSMA5|PSMB4|PSMC5|H2BC5|PSMC1|PSMA4|ORC4|ORC3|PSMD4|PSMD10|PSMA6|PSMA2|PSMD11|PSMA1|ANAPC5|PSMC6|PSMB3|PSMB1	combined
