# Supplementary material for: Directional integration and pathway enrichment analysis for multi-omics data
Source: Nat Commun. 2024 Jul 7;15:5690. doi: 10.1038/s41467-024-49986-4 (PMC11227559; doi:10.1038/s41467-024-49986-4)
Supplement: Supplementary file 12 — Supplementary Data 9 [file 41467_2024_49986_MOESM12_ESM.xlsx]

## Sheet: Supplementary Data 9
gene	rna_Pvalue	protein_Pvalue	methylation_Pvalue	rna_log2FC	protein_log2FC	methylation_log2FC	Brown_Pvalue	DPM_Pvalue
CYP27A1	7.37e-11	0.000244864	1.19e-10	-2.07164	-0.0271446	0.823532	2.02713e-16	2.02713e-16
SH2D4A	1.02e-08	0.000182805	8.34e-10	-3.19991	-0.0267759	0.649813	2.3524e-14	2.3524e-14
EFEMP2	6.05e-10	0.000365465	2.7e-08	-3.07429	-0.0240718	0.589395	6.19692e-14	6.19692e-14
TOM1L1	1.77e-08	0.000570436	1.43e-09	-3.17874	-0.0244874	1.34242	1.16984e-13	1.16984e-13
MTARC2	6.88e-09	0.000162398	1.49e-08	-2.63521	-0.0260918	1.78705	1.29598e-13	1.29598e-13
SSH3	1.77e-08	0.000205605	7.62e-09	-1.90336	-0.0273965	2.31915	1.87039e-13	1.87039e-13
RAB34	1.45e-07	8.34e-05	3.57e-09	-2.64968	-0.0294706	1.60217	2.57098e-13	2.57098e-13
FKBP9	7.96e-07	0.000274832	2.38e-10	-1.90695	-0.0266541	1.89842	2.9414e-13	2.9414e-13
CPQ	1.23e-08	0.000172318	1.47e-07	-2.00016	-0.028556	0.456581	1.06264e-12	1.06264e-12
EMP3	3.01e-07	0.0238326	2.38e-10	-2.98637	-0.0190768	0.847395	3.59706e-12	3.59706e-12
RAB3D	3.63e-09	0.282671	2.26e-09	-2.14764	-0.00684495	1.54766	4.47899e-12	4.47899e-12
MDK	1.3e-06	0.00546166	4.77e-10	-2.063	-0.0229588	1.80088	5.87407e-12	5.87407e-12
TAGLN2	3.99e-06	0.000127844	7.62e-09	-2.04945	-0.0376475	1.03988	6.48268e-12	6.48268e-12
LGALS3	5.85e-07	0.000127844	5.93e-08	-3.19036	-0.0296836	0.420688	7.12438e-12	7.12438e-12
SLC25A20	7.2e-07	0.00172378	7.62e-09	-1.66729	-0.0228584	0.736594	1.22459e-11	1.22459e-11
ANXA2	1.3e-06	0.000510983	1.49e-08	-2.48885	-0.0266824	0.632481	1.2651e-11	1.2651e-11
TPPP3	1.07e-06	0.000386661	2.7e-08	-3.02612	-0.0243565	2.27524	1.3794e-11	1.3794e-11
RGN	2.43e-06	0.000274832	3.55e-08	-2.81834	-0.0235744	0.417462	2.36176e-11	2.36176e-11
MT1M	6.88e-09	0.970448	3.57e-09	-3.31156	0.000526878	1.94183	2.37082e-11	2.47463e-11
MAP1LC3A	8.06e-10	0.0247682	1.57e-06	-2.32544	-0.0119095	0.442336	2.88281e-11	2.88281e-11
PDPN	3.99e-06	0.00358772	3.57e-09	-2.81679	-0.0292125	1.16545	4.08692e-11	4.08692e-11
TCEA3	7.2e-07	0.022053	3.57e-09	-2.77539	-0.0135703	1.06459	4.40065e-11	4.40065e-11
CLIC1	1.12e-05	0.00102967	1.49e-08	-1.49042	-0.0287489	0.631995	9.70484e-11	9.70484e-11
EMID1	3.63e-09	0.566771	1.19e-07	-2.3041	-0.00377543	0.345098	1.24894e-10	1.24894e-10
CYB5R2	4.31e-06	0.00155754	4.62e-08	-2.36655	-0.0177684	0.413956	1.47805e-10	1.47805e-10
TRIP6	0.000145302	0.00282724	8.34e-10	-1.28718	-0.0181185	0.393219	1.58665e-10	1.58665e-10
SLC2A10	2.68e-07	0.181984	7.62e-09	-2.39008	-0.0123397	0.842046	1.68125e-10	1.68125e-10
SERPINB6	2.03e-05	0.238769	1.19e-10	-0.86589	-0.0111044	0.338429	2.29884e-10	2.29884e-10
AIFM2	4.94e-05	0.000259443	4.62e-08	-1.19248	-0.0257664	0.492302	2.34214e-10	2.34214e-10
UPP1	0.000138524	0.0401348	1.19e-10	-1.44971	-0.0125972	0.855072	2.53451e-10	2.53451e-10
CD63	0.000299415	0.000789687	3.57e-09	-1.025	-0.0248067	0.849482	3.01409e-10	3.01409e-10
PARVB	0.000125775	0.0141884	4.77e-10	-1.3171	-0.0134398	0.624338	3.03216e-10	3.03216e-10
MEOX2	1.71e-06	0.0471501	1.07e-08	-4.8541	-0.0104808	1.99538	3.06117e-10	3.06117e-10
POGLUT3	0.000385583	0.000671792	3.57e-09	-1.19928	-0.02564	0.778998	3.21614e-10	3.21614e-10
ALDH7A1	1.18e-06	0.184756	7.62e-09	-2.23216	-0.0113143	1.17438	4.87736e-10	4.87736e-10
HSPB6	3.51e-05	0.107878	4.77e-10	-1.88384	-0.0106082	0.685656	5.17599e-10	5.17599e-10
CD151	1.57e-05	0.244728	4.77e-10	-1.6004	-0.00640719	0.600642	5.22998e-10	5.22998e-10
SLC27A1	6.49e-05	0.0160401	2.26e-09	-1.10428	-0.013558	0.376857	6.24514e-10	6.24514e-10
FGFRL1	1.91e-05	0.0277515	5.24e-09	-1.92863	-0.0136882	0.506053	7.02644e-10	7.02644e-10
LMNA	2.3e-05	0.0387175	3.57e-09	-1.2399	-0.0167867	0.535654	7.73352e-10	7.73352e-10
LRRFIP1	0.00398252	0.00172378	4.77e-10	-0.565668	-0.0204219	0.316177	7.89774e-10	7.89774e-10
KLHDC9	5.45e-06	0.390318	2.38e-10	-2.20412	0.00422083	1.25632	2.09512e-10	7.98076e-10
CLDN10	6.33e-06	0.111163	5.24e-09	-2.82932	-0.00865319	0.489696	8.59183e-10	8.59183e-10
TAGLN	0.014035	0.00269323	1.19e-10	-1.43847	-0.0201465	0.783439	9.89361e-10	9.89361e-10
RILP	1.68e-05	0.796106	4.77e-10	-1.22916	-0.00128196	0.540329	1.26769e-09	1.26769e-09
MAP2K3	0.00342965	0.00816673	2.38e-10	-0.690238	-0.0161795	0.460886	1.30779e-09	1.30779e-09
MAOB	5.6e-09	0.0065442	0.000189101	-3.71552	-0.0182945	0.479067	1.3443e-09	1.3443e-09
DDB2	0.000941424	0.00891072	8.34e-10	-0.943103	-0.0174178	0.761816	1.35339e-09	1.35339e-09
SWAP70	1.12e-05	6.11e-05	1.04e-05	-1.30786	-0.0360815	0.408595	1.36991e-09	1.36991e-09
CAVIN1	7.34e-06	0.0373429	2.7e-08	-2.03989	-0.0137603	0.623662	1.4084e-09	1.4084e-09
ANXA5	0.000623082	0.0167029	8.34e-10	-1.04369	-0.0158945	0.730756	1.57692e-09	1.57692e-09
LITAF	1.47e-05	0.445373	1.43e-09	-0.969369	-0.00348585	0.358391	1.66384e-09	1.66384e-09
BCL3	5.22e-05	0.00367984	5.93e-08	-1.79968	-0.0148669	0.409267	1.91193e-09	1.91193e-09
ARSD	1.77e-08	0.000106611	0.00657612	-2.34493	-0.0270507	0.580511	2.03153e-09	2.03153e-09
NOL3	0.00129701	0.00296731	3.57e-09	-1.00425	-0.0190074	0.804545	2.18351e-09	2.18351e-09
FES	4.67e-05	0.369976	8.34e-10	-1.19645	-0.00500905	0.43216	2.25842e-09	2.25842e-09
ECHDC2	1.68e-05	0.122038	7.62e-09	-2.21024	-0.00712813	0.505744	2.39148e-09	2.39148e-09
CAST	0.0132559	0.0105826	1.19e-10	-0.635018	-0.0158249	0.455318	2.50642e-09	2.50642e-09
ACADS	0.00207699	0.000926551	1.07e-08	-0.699536	-0.0219308	0.302879	2.9079e-09	2.9079e-09
HDAC7	0.00285381	0.0650521	1.19e-10	-0.792877	-0.00843022	0.452139	3.05633e-09	3.05633e-09
LGALS1	2.23e-06	0.0021062	4.89e-06	-1.89847	-0.0223919	0.680986	3.14158e-09	3.14158e-09
FUCA2	7.9e-06	0.00816673	3.84e-07	-1.1276	-0.0163909	0.523458	3.31457e-09	3.31457e-09
ERBB2	0.00214548	0.00087866	1.49e-08	-1.41903	-0.0214678	0.668692	3.6225e-09	3.6225e-09
SLC43A3	4.94e-05	0.000244864	2.67e-06	-1.41921	-0.0286256	0.739504	3.99855e-09	3.99855e-09
TNFRSF12A	0.000145302	0.558326	4.77e-10	-1.84847	-0.00419551	2.3669	4.54394e-09	4.54394e-09
PACSIN3	1.79e-05	0.0257355	9.5e-08	-1.81356	-0.0164051	0.601283	4.95692e-09	4.95692e-09
HFE	2.23e-06	0.992189	2.01e-08	-2.15318	0.000251767	0.889764	5.01362e-09	5.06952e-09
CHI3L1	5.51e-05	0.00571596	1.47e-07	-4.3267	-0.0165547	0.302968	5.15819e-09	5.15819e-09
FERMT1	7.34e-06	0.00256506	3.43e-06	2.44889	0.0199825	-0.623411	6.5259e-09	6.5259e-09
MCUB	6.82e-06	0.419317	2.7e-08	-1.83869	-0.00775707	0.441582	7.4039e-09	7.4039e-09
PHLDA3	0.000103266	0.00296731	2.66e-07	-1.36434	-0.0163243	0.461681	7.69248e-09	7.69248e-09
SERPINB1	0.0255621	0.0288357	1.19e-10	-0.794374	-0.0131317	0.457231	8.10168e-09	8.10168e-09
DES	3.72e-05	0.165891	1.49e-08	-3.19627	-0.00920795	0.417948	8.37596e-09	8.37596e-09
CD58	0.000472835	0.0141884	1.49e-08	-1.18332	-0.0143472	0.394347	8.8848e-09	8.8848e-09
SELENOM	7.6e-05	0.00475885	3.2e-07	-1.71256	-0.0179858	0.405054	9.85299e-09	9.85299e-09
MT3	0.0101491	0.107878	1.19e-10	-1.51483	-0.012526	0.332438	1.07121e-08	1.07121e-08
MSN	7.96e-07	0.000100306	0.0017955	-1.77791	-0.0337303	0.409901	1.14595e-08	1.14595e-08
DPP7	0.0124149	0.0984816	1.19e-10	-0.546879	-0.00797714	0.502543	1.15797e-08	1.15797e-08
LENG9	0.000326086	0.00221326	2.2e-07	-1.3178	-0.0203402	2.53502	1.23158e-08	1.23158e-08
PIPOX	5.51e-05	0.0212073	1.47e-07	-2.34935	-0.0145578	0.43514	1.30185e-08	1.30185e-08
SMOC1	3.01e-07	0.000326291	0.00187342	2.8374	0.0275229	-0.393672	1.36652e-08	1.36652e-08
HEXB	0.00332732	0.0672377	8.34e-10	-0.770345	-0.0109338	0.486294	1.38004e-08	1.38004e-08
LDHA	0.000145302	0.0513397	2.7e-08	-1.34234	-0.0167415	0.448886	1.45651e-08	1.45651e-08
RIPK1	0.0852217	0.00181288	1.43e-09	-0.398159	-0.0198873	0.273869	1.55465e-08	1.55465e-08
NFATC4	0.156044	0.00598089	2.38e-10	-0.708781	-0.0165047	0.675814	1.56055e-08	1.56055e-08
FKBP5	0.016208	0.00181288	7.62e-09	-1.19396	-0.0243002	0.318389	1.56935e-08	1.56935e-08
KLF16	0.0239283	0.00181288	5.24e-09	-0.561518	-0.0163946	1.03049	1.58614e-08	1.58614e-08
CCN1	0.013367	0.00781601	2.26e-09	-1.62029	-0.0147174	0.590244	1.62924e-08	1.62924e-08
PRICKLE3	1.27e-07	0.537863	1.02e-06	-1.87483	0.00629464	0.3716	6.88566e-09	1.65215e-08
HSPB1	0.000299415	0.16141	5.24e-09	-1.20502	-0.00783625	1.85079	1.71165e-08	1.71165e-08
ANKRD35	6.33e-06	0.000291074	0.000137464	-2.13417	-0.0239425	0.495344	1.71182e-08	1.71182e-08
PTK2B	0.0032276	0.0229278	3.57e-09	-1.10055	-0.0154224	0.341326	1.76346e-08	1.76346e-08
IQSEC1	0.00701722	0.317191	1.19e-10	-0.842119	-0.00800772	0.300609	1.76668e-08	1.76668e-08
SLC35G2	6.33e-06	0.612512	7.55e-08	-1.55994	-0.00301967	2.1004	1.89566e-08	1.89566e-08
ARAP1	0.71445	0.000976851	2.38e-10	0.269772	-0.021372	0.316826	1.27139e-08	2.04243e-08
HVCN1	9.34e-05	0.0588442	5.93e-08	-1.17278	-0.0129367	0.2906	2.04465e-08	2.04465e-08
RBP1	2.89e-09	0.000135766	1	-4.09803	-0.0277126	0	2.3301e-08	2.3301e-08
CLYBL	0.0171083	0.210511	1.19e-10	-0.574927	-0.00888154	0.328262	2.47954e-08	2.47954e-08
S1PR3	0.138427	0.0277684	1.19e-10	-0.679943	-0.0118135	0.358379	2.59589e-08	2.59589e-08
ALOX5AP	0.0532874	0.0816537	1.19e-10	-0.927834	-0.00722978	0.310965	2.83254e-08	2.83254e-08
GAMT	0.00164786	0.00971466	4.62e-08	-0.781126	-0.0140786	0.846992	3.64012e-08	3.64012e-08
MGST2	0.00170407	0.205163	2.26e-09	-0.786122	-0.00735787	0.944283	3.81329e-08	3.81329e-08
ACSS3	3.01e-07	0.00087866	0.00317173	-3.03303	-0.0212363	0.349408	3.97717e-08	3.97717e-08
MOXD1	0.00078275	0.0790903	1.49e-08	-2.52036	-0.0105925	0.608057	4.25181e-08	4.25181e-08
NES	0.0866931	0.00853148	1.43e-09	-0.80397	-0.0154827	1.58411	4.68094e-08	4.68094e-08
HTRA1	0.00740689	0.022053	7.62e-09	-0.702379	-0.0135549	0.291818	5.2483e-08	5.2483e-08
MT1F	0.000672871	0.578421	3.57e-09	-1.44089	-0.00230082	2.92741	5.67004e-08	5.67004e-08
NAAA	0.000647566	0.144395	1.49e-08	-0.944673	-0.0115062	0.468645	5.68084e-08	5.68084e-08
ZNF521	0.016208	0.888047	1.19e-10	-0.946596	-0.00112995	0.28906	6.5674e-08	6.5674e-08
ZYX	0.0204472	0.0247682	3.57e-09	-0.874269	-0.013098	0.57522	6.8215e-08	6.8215e-08
CBR1	4.67e-11	0.0387175	1	-2.5271	-0.0195197	0	6.82179e-08	6.82179e-08
TGFB2	0.0959353	0.16141	1.19e-10	-1.03873	-0.0087748	0.632823	6.91316e-08	6.91316e-08
HSD17B8	7.34e-06	0.362118	9.5e-08	-1.30575	0.00424625	0.623636	1.70814e-08	7.13005e-08
PAMR1	0.00108749	0.0513397	3.55e-08	-1.3882	-0.013117	0.838876	7.27597e-08	7.27597e-08
HSPA2	0.000941424	0.598849	3.57e-09	-1.85271	-0.00490024	1.00162	7.35477e-08	7.35477e-08
FBXO4	0.0223812	0.377939	2.38e-10	-0.641739	-0.00481813	0.32552	7.35608e-08	7.35608e-08
SPRY2	8.87e-05	0.15702	1.47e-07	-1.63956	-0.00945348	1.03327	7.44355e-08	7.44355e-08
MYD88	0.00228825	0.0154005	5.93e-08	-0.786744	-0.0259629	0.888697	7.55135e-08	7.55135e-08
MARVELD1	0.0223812	0.000789687	1.19e-07	-0.709648	-0.0253058	0.776019	7.58546e-08	7.58546e-08
NR2E1	1.2e-05	0.191168	1.18e-06	-2.58983	-0.00726634	0.616506	9.05451e-08	9.05451e-08
FMOD	0.000175338	0.0790903	2.66e-07	-3.37214	-0.0104395	0.756893	1.12484e-07	1.12484e-07
SLC7A11	0.0522828	0.619599	1.19e-10	-0.767775	-0.00337793	0.478006	1.16012e-07	1.16012e-07
HPD	0.00760847	0.456573	2.38e-10	-2.01365	0.00453428	0.681481	3.93682e-08	1.18347e-07
ASL	0.00120939	0.125101	2.7e-08	-0.719201	-0.014585	0.268394	1.20821e-07	1.20821e-07
FHL3	0.0553428	0.165891	4.77e-10	-0.399889	-0.00871238	0.665446	1.26856e-07	1.26856e-07
NUP210	0.00578689	0.0531364	1.49e-08	-1.21788	-0.0149333	0.299235	1.30935e-07	1.30935e-07
NME3	0.000699018	0.864686	7.62e-09	-0.796647	-8.49e-05	2.48955	1.31417e-07	1.31417e-07
DNMT3A	0.385605	0.0160401	8.34e-10	-0.278886	-0.0126763	0.397964	1.42272e-07	1.42272e-07
UAP1L1	0.218515	0.21596	1.19e-10	-0.386409	-0.00583176	0.610714	1.5099e-07	1.5099e-07
NDUFA4L2	0.221444	0.0322523	8.34e-10	-0.735391	-0.0130903	1.00081	1.57348e-07	1.57348e-07
PICK1	0.0109543	0.0513397	1.07e-08	-0.724403	-0.0115505	0.84137	1.58476e-07	1.58476e-07
PYGL	0.000492177	0.369976	3.55e-08	-1.22399	-0.00612507	0.702021	1.66623e-07	1.66623e-07
AOX1	0.00228825	0.0485319	5.93e-08	-2.08914	-0.0122532	0.932555	1.68802e-07	1.68802e-07
RARRES2	1.06e-09	0.00625684	1	-4.80049	-0.0162142	0	1.69641e-07	1.69641e-07
CALHM2	0.00547098	0.346719	3.57e-09	-0.797469	-0.00541016	0.584923	1.72132e-07	1.72132e-07
DGKZ	0.032353	0.00311369	7.55e-08	-0.641384	-0.0161232	0.271619	1.86701e-07	1.86701e-07
CFLAR	0.0297318	0.92066	2.38e-10	-0.427718	0.00172367	1.49631	1.67531e-07	1.88079e-07
FBLIM1	0.149257	0.0672377	8.34e-10	-0.873698	-0.0121985	0.40756	1.99633e-07	1.99633e-07
SNX3	0.147043	0.0401348	1.43e-09	-0.236724	-0.010922	0.483199	2.0079e-07	2.0079e-07
ACAP1	0.00139001	0.438306	1.49e-08	-0.89212	-0.00662004	0.616865	2.113e-07	2.113e-07
ISG20	0.00182142	0.184756	2.7e-08	-1.0374	-0.00910944	0.436352	2.11433e-07	2.11433e-07
LIMS1	0.252214	0.0101404	3.57e-09	-0.328858	-0.0150719	0.270559	2.12156e-07	2.12156e-07
HHIPL1	0.341091	0.227161	1.19e-10	-0.628084	-0.00639546	0.398465	2.13616e-07	2.13616e-07
PTDSS1	0.895055	0.0694835	1.19e-10	0.0514235	-0.0121543	0.387973	1.83169e-07	2.13901e-07
FCHSD1	0.00488286	0.000539947	4.35e-06	-0.972155	-0.0257725	1.13293	2.4882e-07	2.4882e-07
GMPR	0.00410175	0.269603	1.07e-08	-1.58023	-0.00692987	0.595181	2.54311e-07	2.54311e-07
LIMK1	0.102502	0.25079	4.77e-10	-0.466134	-0.00656768	0.334624	2.60726e-07	2.60726e-07
TENT5A	0.100829	0.941176	1.19e-10	-0.758861	0.00222526	0.876183	2.46147e-07	2.67914e-07
TRAF5	0.0284876	0.0588417	7.62e-09	-0.679238	-0.0123577	0.305815	2.68273e-07	2.68273e-07
STEAP3	6.84e-05	0.00181288	0.000105149	-2.01986	-0.0190504	0.519271	2.72157e-07	2.72157e-07
ADAM12	0.00460955	0.0820982	2.38e-10	-1.7034	0.0216135	0.343113	8.2545e-09	2.7687e-07
PITPNM1	0.0351588	0.853048	4.77e-10	-0.651792	-0.00145236	0.310619	2.90383e-07	2.90383e-07
ANAPC4	0.36092	0.00625684	8.34e-10	0.377145	-0.0160386	1.09108	7.01986e-08	2.92532e-07
SPATA6	0.00989207	0.136726	1.07e-08	-0.925666	-0.00982282	1.43404	2.92726e-07	2.92726e-07
VASN	6.05e-10	0.0247682	1	-3.01965	-0.0159975	0	2.99935e-07	2.99935e-07
THEMIS	0.00386626	0.362118	1.43e-09	-1.96824	0.00524	0.265333	7.32756e-08	3.03881e-07
LYN	0.433341	0.346719	1.19e-10	-0.237688	-0.00388304	0.686619	3.39305e-07	3.39305e-07
PROM1	0.138427	0.15702	8.34e-10	-0.82832	-0.00902263	0.464862	3.42586e-07	3.42586e-07
HDHD3	2.28e-09	0.00853148	1	-2.63617	-0.0170087	0	3.59867e-07	3.59867e-07
GJA1	0.0015402	0.472328	2.7e-08	-1.65621	-0.00234626	0.325534	3.6232e-07	3.6232e-07
ZC3H12D	0.437837	0.39596	1.19e-10	-0.307784	-0.00791931	0.54628	3.74952e-07	3.74952e-07
POLR1D	1.64e-07	0.000127844	1	-0.967241	-0.0302369	0	3.79202e-07	3.79202e-07
ZIC2	0.0852217	0.921936	2.38e-10	-1.12593	0.00078956	2.06823	3.50094e-07	3.92153e-07
IAH1	0.0234031	0.121495	1.19e-10	-0.488544	0.00891606	0.529485	2.09934e-08	4.03553e-07
PLD3	0.015089	0.114527	1.49e-08	-0.539105	-0.00846545	0.489411	4.37645e-07	4.37645e-07
ARHGEF28	0.000989707	0.179868	1.47e-07	-1.53272	-0.00925972	0.33952	4.42609e-07	4.42609e-07
ACTA1	0.11665	0.0629254	3.57e-09	-0.624922	-0.00959541	1.57371	4.43037e-07	4.43037e-07
SLC27A3	2.64e-06	0.000326291	0.0319403	-1.77799	-0.0237437	1.10925	4.58356e-07	4.58356e-07
CHST14	0.443354	0.263228	2.38e-10	-0.138347	-0.00566563	1.1771	4.61391e-07	4.61391e-07
THEMIS2	0.49856	0.500158	1.19e-10	-0.401295	-0.00437145	0.477502	4.83159e-07	4.83159e-07
ACSS1	0.658836	0.189711	2.38e-10	-0.0478005	-0.00870793	0.697088	4.83994e-07	4.83994e-07
MMP14	0.000599394	0.0065442	7.61e-06	-1.75898	-0.01916	0.299657	4.85166e-07	4.85166e-07
IQGAP1	0.00251763	0.0816537	1.47e-07	-1.00457	-0.0124881	0.464628	4.89335e-07	4.89335e-07
SDCCAG8	0.29629	0.436587	2.38e-10	-0.274345	-0.00440886	0.312099	4.95723e-07	4.95723e-07
VAV3	4.04e-08	0.000789687	1	-2.90125	-0.0208963	0	5.08189e-07	5.08189e-07
RASGRP2	0.33335	0.402456	2.38e-10	-0.3976	-0.00653119	0.457218	5.08482e-07	5.08482e-07
HES1	2.03e-05	0.0504465	3.13e-05	-1.35273	-0.013963	0.549047	5.09851e-07	5.09851e-07
MT1E	0.000201218	0.772612	2.2e-07	-1.75717	-0.00115912	2.02615	5.33439e-07	5.33439e-07
KIAA1614	0.0010122	0.210962	7.62e-09	-1.09955	0.00800218	0.612078	6.33499e-08	5.58818e-07
SLC12A4	0.697597	0.454259	1.19e-10	-0.10776	-0.00475695	0.278434	5.70997e-07	5.70997e-07
AKR7A3	0.0197827	0.0203901	9.5e-08	-0.940445	-0.0133826	0.653479	5.77419e-07	5.77419e-07
CYB5R1	0.00214548	0.509625	3.55e-08	-0.974499	-0.00581595	0.627851	5.82607e-07	5.82607e-07
ABRACL	0.525053	0.16141	4.77e-10	-0.27851	-0.0108025	0.873007	5.99336e-07	5.99336e-07
CDK6	0.209888	0.140364	1.43e-09	-0.849766	-0.00661927	0.395956	6.16818e-07	6.16818e-07
ABCA5	1.12e-05	0.205163	1.85e-05	-2.33261	-0.00709035	0.462482	6.20699e-07	6.20699e-07
PRELP	0.664323	0.538577	1.19e-10	-0.896642	-0.00361408	0.374247	6.21382e-07	6.21382e-07
CA5B	0.0013334	0.148514	2.2e-07	-1.21772	-0.00880143	1.11181	6.31402e-07	6.31402e-07
STARD13	0.158355	0.354366	8.34e-10	-0.385938	-0.00446659	0.273495	6.63689e-07	6.63689e-07
P4HA2	0.00228825	0.0650521	3.2e-07	-1.28451	-0.011086	0.372493	6.71896e-07	6.71896e-07
MEIS1	0.112983	0.888047	4.77e-10	-0.88783	-0.000633186	0.394908	6.74112e-07	6.74112e-07
ITGA6	0.0389396	0.0373429	3.55e-08	-0.398987	-0.0129179	0.299686	7.10572e-07	7.10572e-07
PDE4A	0.0389396	0.958637	1.43e-09	-0.757439	-0.000830409	1.00144	7.27343e-07	7.27343e-07
GLUL	0.261975	0.244728	8.34e-10	-0.43692	-0.00708733	0.415208	7.28192e-07	7.28192e-07
RAB32	0.00236264	0.500158	4.62e-08	-1.11358	-0.00400749	0.446442	7.38817e-07	7.38817e-07
TTC38	0.0912246	0.0568875	1.07e-08	-0.451201	-0.0100626	0.298745	7.4759e-07	7.4759e-07
ENC1	0.122317	0.14759	3.57e-09	-1.01905	-0.00775805	1.47269	8.29243e-07	8.29243e-07
EFEMP1	0.0397337	0.490786	3.57e-09	-1.40464	-0.00371477	0.649799	8.74967e-07	8.74967e-07
BCAT2	0.218515	0.672787	4.77e-10	-0.310631	-0.00430965	0.448747	8.79403e-07	8.79403e-07
HPCA	0.0767933	0.509625	4.77e-10	-1.67177	0.00134806	0.335329	3.4968e-07	8.94622e-07
HAUS7	0.268618	0.0513397	5.24e-09	-0.60167	-0.0114478	0.581888	8.97965e-07	8.97965e-07
NEK9	0.292734	0.00930494	2.7e-08	-0.321064	-0.0158151	2.98157	9.09006e-07	9.09006e-07
CAPN2	0.140545	0.436587	2.38e-10	-0.299282	0.00276368	0.300036	2.94587e-07	9.35242e-07
PRKCD	0.692011	0.472328	2.38e-10	-0.00224695	-0.00305833	0.313966	9.45195e-07	9.45195e-07
SLC16A3	0.0255621	0.0147835	2.2e-07	-1.07395	-0.0137565	0.326004	9.89895e-07	9.89895e-07
PTPN18	0.00802556	0.558326	2.01e-08	-0.548701	-0.000679468	0.315571	1.04653e-06	1.04653e-06
CCDC175	0.0663475	0.381354	3.57e-09	-1.714	-0.00896866	0.287164	1.04865e-06	1.04865e-06
EML2	0.00139001	0.00394918	1.69e-05	-1.06822	-0.017647	0.390327	1.06828e-06	1.06828e-06
LMO3	0.0272863	1	3.57e-09	-1.31226	-0.000740407	0.589305	1.10514e-06	1.10514e-06
UNC5C	0.0456643	0.408625	5.24e-09	-1.84549	-0.00609434	0.402135	1.10801e-06	1.10801e-06
CD274	0.00846176	0.588594	2.01e-08	-1.58202	-0.00364712	1.54326	1.12631e-06	1.12631e-06
NIPSNAP3A	0.00628968	0.472328	7.62e-09	-0.730246	0.00335203	0.762044	4.00045e-07	1.13693e-06
PHF11	0.00143861	0.942523	7.55e-08	-1.00586	-0.00820421	0.69153	1.14394e-06	1.14394e-06
ENO1	0.0943449	0.427901	4.77e-10	-0.42304	0.00452689	0.447208	3.57344e-07	1.16557e-06
UAP1	0.99098	0.935043	1.19e-10	-0.0450848	-0.00101225	0.445701	1.20452e-06	1.20452e-06
HNRNPF	0.456074	0.946834	2.38e-10	-0.185168	0.000147442	0.959181	1.14706e-06	1.23751e-06
TGIF1	0.0823367	0.994088	1.43e-09	-0.436211	-0.000813907	0.682594	1.25548e-06	1.25548e-06
TOM1	0.865315	0.899766	1.19e-10	0.0699421	-0.00140784	0.520072	1.06732e-06	1.3049e-06
SHISA8	0.571229	0.624417	1.19e-10	0.0895237	-0.00290789	1.44095	6.20045e-07	1.35098e-06
S100A13	2.49e-08	0.00571596	1	-2.48521	-0.018562	0	1.43806e-06	1.43806e-06
RGS20	0.00176191	0.683635	1.19e-07	-1.75835	-0.00294625	0.281447	1.44512e-06	1.44512e-06
TRIP4	3.12e-06	4.75e-05	1	-1.51184	-0.0438807	0	1.47898e-06	1.47898e-06
SSBP2	0.0190891	0.727664	1.07e-08	-0.506296	-0.000701639	0.302994	1.48194e-06	1.48194e-06
EEF1A2	0.0781512	0.256957	7.62e-09	-1.202	-0.00572525	0.319875	1.5122e-06	1.5122e-06
B3GNT9	0.000159716	0.043544	2.22e-05	-1.25363	-0.0143565	0.793781	1.5216e-06	1.5216e-06
FAM110C	0.000340168	0.12106	3.87e-06	-3.18568	-0.00986662	0.546911	1.55546e-06	1.55546e-06
GNG8	0.49856	0.677588	4.77e-10	-0.400176	-0.00406522	1.52118	1.56743e-06	1.56743e-06
TACC1	0.292734	0.39418	2.38e-10	-0.280193	0.00492335	0.510336	4.57765e-07	1.67125e-06
PLCD1	0.385605	0.324414	1.43e-09	-0.376229	-0.00737091	0.370487	1.68525e-06	1.68525e-06
CEMIP2	0.0430414	0.0446536	9.5e-08	-0.704801	-0.0141612	0.739306	1.70934e-06	1.70934e-06
GPC5	0.0381583	0.640656	7.62e-09	-1.88065	-0.00346706	0.41105	1.73326e-06	1.73326e-06
BICD1	0.00364238	0.00376736	1.4e-05	-0.790677	-0.0200444	0.314784	1.77069e-06	1.77069e-06
SHD	0.000125775	0.00387682	0.000403277	1.50649	0.0172525	-0.307027	1.79954e-06	1.79954e-06
NMRAL1	5.48e-08	0.00359318	1	-1.61326	-0.024161	0	1.80122e-06	1.80122e-06
HAPLN2	0.889095	0.269603	8.34e-10	-0.598627	-0.00980813	0.629649	1.82024e-06	1.82024e-06
EMILIN3	0.212737	0.276084	3.57e-09	-1.17748	-0.00272227	0.991801	1.88143e-06	1.88143e-06
NID2	0.637067	0.0629254	5.24e-09	-0.541729	-0.0125851	0.939431	1.88381e-06	1.88381e-06
ABCC3	1.12e-05	0.238769	7.94e-05	-3.49778	-0.00758498	0.273926	1.89791e-06	1.89791e-06
GSTP1	6.49e-05	0.500158	6.83e-06	-1.00667	-0.00785296	0.803104	1.95559e-06	1.95559e-06
KCTD12	0.0728292	0.402456	7.62e-09	-0.657577	-0.00383894	0.883537	1.96562e-06	1.96562e-06
SPRY4	0.000554326	0.00296731	0.000137464	-2.06882	-0.0175763	0.504862	1.98243e-06	1.98243e-06
NGB	0.0601158	0.595332	2.26e-09	-2.72653	0.0109228	0.339901	9.71152e-07	1.99519e-06
GLI3	0.341091	0.17146	1.19e-10	-0.646597	0.00949017	0.314024	1.75457e-07	2.04651e-06
OPHN1	2.04e-06	0.000120359	1	1.48197	0.0331499	0	2.09894e-06	2.09894e-06
FBXO17	1.39e-09	0.000153018	0.000829205	-3.99257	-0.0265657	-0.632929	9.88675e-11	2.16349e-06
ALOX5	0.258694	0.472328	4.77e-10	-0.513486	0.00351865	0.424505	7.7322e-07	2.19115e-06
ACSS2	0.0303703	0.324414	2.7e-08	-0.39334	-0.00577529	0.284576	2.21876e-06	2.21876e-06
CALCRL	1.3e-06	0.000205605	1	1.70831	0.0234849	0	2.22608e-06	2.22608e-06
WLS	0.420009	0.946834	1.19e-10	0.0457981	-0.000207549	0.684279	6.68848e-07	2.23172e-06
RAB36	3.63e-09	0.0749142	1	-3.21654	-0.0118736	0	2.25285e-06	2.25285e-06
DHX58	0.0665787	0.0229278	1.8e-07	-0.362238	-0.0114854	0.303911	2.26907e-06	2.26907e-06
PPP1R15A	0.0199859	0.77283	1.07e-08	-0.721529	0.000113757	0.469509	1.59519e-06	2.28015e-06
TTC7A	0.303482	0.651295	1.43e-09	-0.207959	-0.00202043	0.266214	2.31393e-06	2.31393e-06
DPP10	1.64e-07	0.00172378	1	2.45205	0.0218323	0	2.31422e-06	2.31422e-06
ARFRP1	0.310785	0.00625684	1.47e-07	-0.12653	-0.0185363	0.474931	2.33203e-06	2.33203e-06
CPLX1	0.252214	0.727664	8.34e-10	-0.227029	0.00096511	0.462951	1.51248e-06	2.35022e-06
MAP3K7CL	0.00120939	0.0357367	6.83e-06	-1.73984	-0.0142865	0.264728	2.38456e-06	2.38456e-06
PTGR1	0.000472835	0.63009	1.02e-06	-1.02724	-0.00549935	0.302884	2.43298e-06	2.43298e-06
NECAB2	0.373142	0.568331	4.77e-10	-0.626178	0.00135123	0.529827	1.13448e-06	2.48424e-06
SPRY1	0.00595056	0.117971	4.57e-07	-1.3357	-0.00912757	0.703025	2.526e-06	2.526e-06
SSBP4	0.0447762	0.490786	3.57e-09	-0.541616	0.00411029	0.617653	9.5077e-07	2.55261e-06
PDLIM4	7.2e-07	0.000457347	1	-3.83735	-0.0218328	0	2.57203e-06	2.57203e-06
DKK3	0.0690264	0.170466	8.34e-10	-0.729423	0.00963718	0.738779	2.23131e-07	2.61738e-06
ERI1	0.163052	0.022053	9.5e-08	-0.327769	-0.0134144	0.345205	2.6382e-06	2.6382e-06
UROD	0.0154546	0.310075	7.55e-08	-0.395713	-0.0061285	0.4551	2.74522e-06	2.74522e-06
DPYSL5	0.188041	0.0717905	2.7e-08	-0.696717	-0.0101812	0.490758	2.75931e-06	2.75931e-06
KIF16B	0.000201218	0.132562	1.4e-05	-1.22676	-0.00943071	0.471636	2.80599e-06	2.80599e-06
SNCB	0.488948	0.935043	8.34e-10	-1.50765	-0.00283516	0.523475	2.84673e-06	2.84673e-06
IDUA	0.742833	0.0373429	7.62e-09	0.315571	-0.0122704	0.522513	1.89198e-06	2.85586e-06
RUBCN	0.932465	0.750032	4.77e-10	0.039409	-0.00493073	0.542886	2.59531e-06	2.85902e-06
PSMG3	0.0101491	0.402456	9.5e-08	-0.600188	-0.00526961	0.826245	2.88145e-06	2.88145e-06
ERGIC1	0.527963	0.210511	3.57e-09	-0.126534	-0.00739507	0.285469	2.9262e-06	2.9262e-06
MAP3K20	0.369041	0.0415959	2.7e-08	-0.240184	-0.0172016	0.456715	3.01583e-06	3.01583e-06
SMARCD3	0.198755	0.221509	4.77e-10	-0.304911	0.00785722	0.43499	3.79631e-07	3.0836e-06
RFX1	0.610274	0.841442	8.34e-10	-0.12788	-0.00105098	0.381121	3.08494e-06	3.08494e-06
AP5B1	0.33335	0.911506	1.43e-09	-0.157865	-0.00050684	0.604493	3.11595e-06	3.11595e-06
KALRN	0.742833	0.80684	4.77e-10	-0.46407	0.000638319	0.286456	2.33227e-06	3.13898e-06
NSUN5	4.04e-08	0.0115189	1	-1.46695	-0.0173818	0	3.26733e-06	3.26733e-06
ARHGAP24	0.88314	0.445373	2.38e-10	-0.11266	0.00646898	0.596041	1.075e-06	3.29916e-06
LY6H	0.647916	0.15702	1.19e-10	-1.01964	0.00684468	1.27761	2.58412e-07	3.39088e-06
F13A1	0.0754538	0.276084	2.7e-08	-2.99329	-0.00579056	0.777768	3.72453e-06	3.72453e-06
CMBL	0.0543074	0.386007	2.7e-08	-0.442423	-0.00365233	0.338808	3.74075e-06	3.74075e-06
DLGAP3	0.292734	0.864686	2.26e-09	-0.0165556	-0.000713477	0.651781	3.76836e-06	3.76836e-06
TSTD1	3.01e-07	0.0019062	1	-3.72546	-0.0186651	0	3.77613e-06	3.77613e-06
ADCY1	0.610274	0.125101	1.19e-10	-0.967169	0.00866642	0.282861	2.11419e-07	3.80675e-06
ME1	0.0228874	0.21596	1.19e-07	-1.71674	-0.00660034	0.378941	3.84145e-06	3.84145e-06
ZNF217	0.0213962	0.0717905	3.84e-07	-0.816691	-0.00804129	0.452306	3.8489e-06	3.8489e-06
FGD4	0.183871	0.232914	1.49e-08	-0.293663	-0.00730674	0.296072	4.06379e-06	4.06379e-06
BRINP2	0.548023	0.662006	2.38e-10	0.0197977	0.00152226	0.471389	1.01629e-06	4.14223e-06
LTBP3	0.470015	0.184756	7.62e-09	-0.216479	-0.00866673	0.29879	4.16699e-06	4.16699e-06
LLGL2	0.471329	0.978678	1.43e-09	-0.523594	0.000422	0.329511	4.15795e-06	4.28357e-06
AGL	0.936922	0.519184	1.43e-09	-0.0113854	-0.00515886	0.272387	4.31323e-06	4.31323e-06
POLE2	0.460696	0.424242	3.57e-09	-0.257192	-0.00647144	0.983831	4.3224e-06	4.3224e-06
ITGA2B	0.341091	0.500158	4.77e-10	0.321243	-0.00293607	0.304035	9.75265e-07	4.32968e-06
UNC93B1	0.122317	0.0227295	2.66e-07	-0.397834	-0.00999096	0.333468	4.49949e-06	4.49949e-06
DCTD	1.18e-06	0.00063628	1	-0.951806	-0.0294306	0	4.54674e-06	4.54674e-06
TRANK1	0.0439019	0.935691	2.01e-08	-0.727528	-0.00109974	0.33338	4.855e-06	4.855e-06
OSTM1	0.196037	0.39418	1.07e-08	-0.262754	-0.0051704	0.548681	4.85967e-06	4.85967e-06
TPPP	0.942919	0.662006	1.43e-09	-0.862353	-0.00281863	0.583911	5.1233e-06	5.1233e-06
DYNLT3	9.71e-08	0.00930494	1	-1.86295	-0.0114829	0	5.16628e-06	5.16628e-06
ENPP2	0.742833	0.538577	2.26e-09	-1.00893	-0.00475502	0.579127	5.16886e-06	5.16886e-06
TBC1D20	0.0512932	0.888047	2.01e-08	-0.354731	-0.000485007	0.778471	5.21375e-06	5.21375e-06
TMEM109	0.484179	0.0608564	1.19e-10	-0.0484723	0.0115064	1.03767	1.08557e-07	5.33566e-06
NDUFA4	0.147043	0.548407	3.57e-09	-0.533572	0.00237751	0.742678	2.34352e-06	5.37617e-06
CNTN2	0.500251	0.853048	2.26e-09	-1.05771	-0.0025885	0.489299	5.40408e-06	5.40408e-06
STAC2	0.000340168	0.0334657	8.53e-05	-2.68284	-0.0101207	0.383778	5.42965e-06	5.42965e-06
PIP4K2C	0.573593	0.841442	1.43e-09	-0.224464	0.00493099	1.66037	4.29001e-06	5.44409e-06
EFL1	0.285707	0.588594	4.77e-10	0.246153	-0.00246328	1.26731	9.65569e-07	5.47441e-06
PRTN3	0.00282968	0.221509	1.57e-06	-3.40809	-0.00614749	0.462637	5.47976e-06	5.47976e-06
EEF1AKMT1	0.020611	0.509625	9.5e-08	-0.768053	-0.00839533	0.375986	5.5326e-06	5.5326e-06
S100A16	0.00422401	0.00244248	9.81e-05	-1.20155	-0.020673	0.539597	5.5869e-06	5.5869e-06
RETREG1	0.0474828	0.500158	1.07e-08	-0.501605	0.00515724	0.405231	2.1495e-06	5.601e-06
SATB2	0.653367	0.0588442	2.7e-08	-0.113827	-0.0124518	0.273726	5.68532e-06	5.68532e-06
VMP1	0.0754538	0.694549	2.01e-08	-0.480185	-0.00164227	0.549758	5.74296e-06	5.74296e-06
CUL7	1.57e-05	6.93e-05	1	-1.46211	-0.0303832	0	5.8725e-06	5.8725e-06
CARD19	2.1e-08	0.0531364	1	-1.52253	-0.0104455	0	5.97572e-06	5.97572e-06
CD4	0.99098	0.795386	1.43e-09	-0.062123	-0.00249897	0.320242	6.01728e-06	6.01728e-06
SPRED2	0.00824123	0.303064	4.57e-07	-0.807962	-0.00558298	0.283033	6.06969e-06	6.06969e-06
MACROH2A2	1.87e-06	0.00063628	1	2.04714	0.0264651	0	6.24601e-06	6.24601e-06
ALCAM	1.3e-06	0.000926551	1	1.39467	0.027092	0	6.29899e-06	6.29899e-06
HOPX	0.00720983	0.111163	1.57e-06	-1.99189	-0.0103111	0.527217	6.49147e-06	6.49147e-06
MGARP	0.0228152	0.00221326	2.53e-05	-1.7163	-0.0181073	1.44267	6.55968e-06	6.55968e-06
ACOT11	0.620934	0.034718	5.93e-08	-0.270922	-0.0153812	0.505683	6.56258e-06	6.56258e-06
ANXA4	0.00578689	0.0531364	4.35e-06	-0.768732	-0.0128659	0.444078	6.77057e-06	6.77057e-06
ALAD	0.594432	0.982266	2.26e-09	-0.149577	0.00114885	0.369656	6.70765e-06	6.87503e-06
DRG2	1.07e-05	0.000127844	1	-2.05185	-0.0356496	0	6.87593e-06	6.87593e-06
LZTS2	0.0228874	0.132562	2.38e-10	0.308567	-0.00624906	0.823363	3.57934e-08	6.91239e-06
BMP7	0.153757	0.00454345	2.06e-06	-0.536082	-0.0216317	0.732796	7.1203e-06	7.1203e-06
RHPN2	0.0702764	0.463245	4.62e-08	-0.691159	-0.00403457	0.499098	7.34006e-06	7.34006e-06
SLC8A2	0.216279	0.324414	2.26e-09	-0.852698	0.00257361	0.433729	1.55004e-06	7.34893e-06
LYPD1	0.0465665	0.923266	3.55e-08	-0.824171	-0.000201655	1.35558	7.41452e-06	7.41452e-06
TNKS1BP1	0.215612	0.683635	5.24e-09	-0.321375	0.00328705	0.316326	4.63649e-06	7.83187e-06
RHOF	0.398902	0.184756	3.57e-09	0.193166	-0.00637582	0.86847	2.20191e-06	7.83459e-06
MCAM	0.877192	0.528835	3.57e-09	-0.0198946	-0.00377584	0.661067	7.84308e-06	7.84308e-06
MT1G	0.0378742	0.80684	3.55e-08	-0.678874	0.000657612	0.951547	5.86065e-06	7.87673e-06
MT2A	0.493742	0.946834	3.57e-09	-0.592284	-0.000547754	0.832284	7.88494e-06	7.88494e-06
RPL10A	0.437837	0.00971466	7.55e-08	0.0629966	-0.0151962	2.21653	2.52777e-06	7.9052e-06
VWA5B2	0.156044	0.994088	1.07e-08	-0.30509	0.000218386	0.574434	7.85517e-06	7.91954e-06
TMEM158	0.000354767	0.699101	3.43e-06	-1.71416	0.0012743	0.49225	4.95604e-06	8.11634e-06
VWA7	0.415617	0.611596	7.62e-09	-0.804172	-0.000667934	0.278558	8.73556e-06	8.73556e-06
PARP14	0.318197	0.289363	2.26e-09	0.11096	-0.00511333	0.5814	1.87153e-06	9.099e-06
ZMYND10	0.0178064	0.0744655	1.57e-06	-2.21473	-0.0141502	1.67272	9.17969e-06	9.17969e-06
PLS1	0.0047503	0.0869826	1.19e-10	0.737851	-0.0107003	0.304862	5.38241e-09	9.47239e-06
MYRIP	0.402596	0.946834	5.24e-09	-0.87348	0.00155585	0.924078	8.92237e-06	9.61848e-06
PAPLN	0.318197	0.269603	2.7e-08	-0.34189	-0.00640291	0.563576	9.87856e-06	9.87856e-06
ADAM8	0.610274	0.255584	1.49e-08	-0.559979	-0.00809181	0.263866	9.90141e-06	9.90141e-06
PLS3	3.31e-05	0.00971466	0.00728289	-1.59456	-0.0154304	0.296207	9.95348e-06	9.95348e-06
TRIM36	0.369041	0.0842841	7.55e-08	-0.33119	-0.00931611	0.372145	9.97252e-06	9.97252e-06
THNSL2	0.0124149	0.35523	5.41e-07	-2.32926	-0.00524316	0.280435	1.00818e-05	1.00818e-05
TBCA	0.620934	0.362118	1.07e-08	-0.151554	-0.00566022	0.301955	1.01398e-05	1.01398e-05
CSRP1	0.00108749	0.0299382	7.39e-05	-1.13228	-0.0136374	0.309643	1.014e-05	1.014e-05
THBS4	0.0512932	0.402456	1.19e-07	-1.90922	-0.00651875	0.948396	1.0286e-05	1.0286e-05
POLD2	0.381424	0.238769	2.7e-08	-0.197563	-0.00560666	0.280611	1.02929e-05	1.02929e-05
PDLIM2	0.49856	0.117971	4.62e-08	-0.104845	-0.00825871	1.15672	1.10241e-05	1.10241e-05
TIMP1	1.87e-06	0.00163872	1	-2.89129	-0.0186298	0	1.19728e-05	1.19728e-05
HAPLN3	0.245844	0.419317	5.24e-09	-0.605292	0.0110636	0.524244	3.62195e-06	1.19937e-05
SORBS3	0.924938	0.0462522	7.55e-08	-0.0414916	-0.0124159	0.59623	1.2413e-05	1.2413e-05
RAC2	0.318197	0.750032	7.62e-09	-0.460394	0.000350177	0.807131	8.36479e-06	1.24205e-05
CTF1	0.000119788	0.459424	1.27e-05	-1.30686	0.00176461	0.341671	4.32745e-06	1.26269e-05
FAM241B	0.000159716	0.935043	2.22e-05	-1.73621	-0.0013683	0.729897	1.26375e-05	1.26375e-05
KLF13	0.0316807	0.892446	1.19e-10	0.374557	-0.000109945	0.3821	1.0546e-07	1.27338e-05
TOR4A	0.853467	0.750032	5.24e-09	-0.262162	-6.43e-05	0.364487	1.27391e-05	1.27391e-05
PRRX1	0.258694	0.0181009	2.38e-10	-0.373822	0.0137704	0.552825	4.85622e-08	1.28617e-05
SEMA6B	0.0767933	0.446738	1.19e-10	0.40976	0.00593764	0.29882	1.20769e-07	1.30358e-05
USP5	0.692011	0.346719	8.34e-10	0.22622	0.00612958	0.375112	1.82145e-06	1.30545e-05
GP5	0.0380333	0.818336	7.55e-08	-1.55242	0.00156949	0.565173	9.97686e-06	1.31394e-05
ABHD3	0.198755	0.199914	3.57e-09	-0.30608	0.00544775	0.965909	1.4347e-06	1.32428e-05
HRH1	6.15e-05	0.727664	7.94e-05	-1.74942	-0.00237229	0.313909	1.32529e-05	1.32529e-05
SCRN1	0.00740689	0.205163	2.35e-06	-0.750641	-0.00641717	0.381677	1.32986e-05	1.32986e-05
GRIN1	0.742833	0.0984816	4.77e-10	-1.55049	0.00436362	0.476765	5.4095e-07	1.33671e-05
LOX	0.00259832	0.0277684	5.08e-05	-2.38209	-0.0129529	0.266416	1.35382e-05	1.35382e-05
LPL	0.460696	0.402456	3.57e-09	-0.75675	0.00542526	0.363923	4.16789e-06	1.45872e-05
RHBDF2	0.930928	0.727664	5.24e-09	0.110435	-0.00124264	0.312532	1.32436e-05	1.46098e-05
CYBA	0.212737	0.738821	1.49e-08	-0.491398	0.00201623	0.638394	9.95361e-06	1.50819e-05
CEP41	0.013367	0.0136145	2.42e-05	-0.798593	-0.0156209	0.346176	1.53549e-05	1.53549e-05
CNTN1	3.94e-05	0.00326662	0.035388	1.43614	0.0223914	-0.299747	1.57127e-05	1.57127e-05
RIN1	9.71e-07	0.00475885	1	-2.36253	-0.0185174	0	1.5869e-05	1.5869e-05
CDCA7L	0.0493587	0.0608564	1.57e-06	-1.05892	-0.0112631	0.314836	1.60921e-05	1.60921e-05
SNAP91	0.000907656	0.21596	2.42e-05	0.647127	0.00521666	-1.96829	1.61568e-05	1.61568e-05
CLINT1	0.99098	0.00747884	6.38e-07	0.0628783	-0.01852	0.403895	1.61214e-05	1.63228e-05
FCHO1	0.818123	0.140364	8.34e-10	-0.375184	0.00658561	0.497455	1.09218e-06	1.64298e-05
CARD16	0.00474453	0.238769	4.35e-06	-1.49684	-0.00580425	0.362079	1.65842e-05	1.65842e-05
SH3BP2	0.285707	0.289363	5.24e-09	-0.251502	0.00474541	0.351629	3.10949e-06	1.71468e-05
BCL2	0.249015	0.0903443	1.19e-10	0.115299	0.013533	0.278207	8.98453e-08	1.74087e-05
SOX8	1.47e-05	0.0203901	0.0179926	1.65359	0.0164707	-0.503107	1.76412e-05	1.76412e-05
STMN3	0.474712	0.772612	1.49e-08	-0.17815	-0.00230189	0.298424	1.78018e-05	1.78018e-05
NAALAD2	0.553093	0.166773	5.93e-08	-0.133987	-0.00840618	1.68621	1.78131e-05	1.78131e-05
UNC13A	0.0690264	0.310075	1.19e-10	0.0975043	0.00361615	0.328804	8.67588e-08	1.80132e-05
PNPLA4	1.3e-06	0.00433691	1	-2.50709	-0.0200569	0	1.81861e-05	1.81861e-05
VASP	0.13426	0.0925889	4.57e-07	-0.335602	-0.00998902	0.318206	1.8281e-05	1.8281e-05
ABI1	2.49e-08	0.000510983	0.0022139	0.815056	0.0251166	0.268301	3.62978e-09	1.84264e-05
TRUB1	0.00964049	0.00571596	0.000105149	0.522808	0.0165665	-0.284196	1.85297e-05	1.85297e-05
TGFBR3	0.583971	0.0114703	1.19e-10	-0.494107	0.0168287	0.449062	3.83694e-08	1.91042e-05
TBR1	0.0837133	0.369976	2.7e-08	-2.00964	0.00252317	1.30999	4.89777e-06	1.92135e-05
CCDC8	2.3e-05	0.000274832	1	-2.98837	-0.0241215	0	1.96673e-05	1.96673e-05
GYPC	0.172743	0.63009	5.93e-08	-0.642489	-0.00342874	0.69916	1.99502e-05	1.99502e-05
GALC	0.0715439	0.772612	1.19e-07	-0.612805	-0.00437693	0.757122	2.02104e-05	2.02104e-05
NUDT4	2.94e-05	0.000231057	1	1.19904	0.0286356	0	2.06606e-05	2.06606e-05
SLC1A3	0.00194562	0.970448	3.43e-06	-1.07036	0.00150813	0.701012	1.99963e-05	2.08343e-05
TSPAN33	0.377269	0.413695	7.62e-09	-0.466007	0.00495698	0.715372	6.244e-06	2.09841e-05
TSPAN3	0.122317	0.377939	2.26e-09	0.259318	-0.00410867	0.377257	1.16022e-06	2.10542e-05
FAHD2B	2.1e-08	0.339178	1	-2.28005	-0.0105717	0	2.13414e-05	2.13414e-05
BNIP3L	0.242699	0.13642	2.38e-10	0.00746902	0.0104573	0.381869	1.91387e-07	2.14758e-05
PEX6	0.258694	0.0136145	2.06e-06	-0.310678	-0.0157713	0.371497	2.16123e-05	2.16123e-05
EBAG9	0.420009	0.205163	1.49e-08	0.217073	-0.00540304	0.786957	6.58227e-06	2.1659e-05
VPS37C	0.233428	0.772612	2.26e-09	0.239934	-0.00696259	0.311402	2.98113e-06	2.20684e-05
OCIAD2	0.00313045	0.0478987	5.08e-05	-1.89583	-0.0129804	0.536458	2.23438e-05	2.23438e-05
LARP1B	0.664323	0.000409002	1.27e-05	0.0465801	-0.0271716	0.42945	1.29893e-05	2.2747e-05
TMEM177	0.00207699	0.470537	1.8e-06	-0.937669	0.00460171	0.314624	8.17576e-06	2.29977e-05
THOC6	0.128185	0.727664	1.43e-09	0.287476	-0.000867002	1.16275	1.37472e-06	2.33375e-05
CHRM4	0.674584	0.811483	1.49e-08	-0.171113	-0.0014894	0.340978	2.34137e-05	2.34137e-05
DMRTA2	0.000874932	0.0649192	0.000146721	-3.38728	-0.0128607	0.808961	2.37604e-05	2.37604e-05
TMBIM1	4.72e-07	0.0181009	1	-1.78633	-0.0160701	0	2.41679e-05	2.41679e-05
MVB12A	0.895055	0.683635	5.24e-09	0.0964588	0.00214108	1.97702	1.23507e-05	2.42065e-05
CYRIB	0.058543	0.227161	1.19e-10	0.383788	0.00687368	0.278849	6.21256e-08	2.49444e-05
DENND1B	0.442358	0.727664	1.49e-08	-0.187608	0.000529902	0.591963	1.62791e-05	2.51529e-05
IGF2BP3	0.669827	0.578421	1.07e-08	0.173399	-0.00368464	0.402167	1.47313e-05	2.5497e-05
C4orf3	0.00802556	0.0401348	2.88e-05	-0.44953	-0.0122848	0.459862	2.55662e-05	2.55662e-05
AHNAK2	7.21e-05	0.194763	0.000680766	-3.44758	-0.00656004	0.326916	2.60965e-05	2.60965e-05
PPL	1.64e-07	0.0588442	1	-3.73497	-0.00889027	0	2.62657e-05	2.62657e-05
FOXJ2	0.13007	0.899766	1.43e-09	0.382998	-0.000646622	0.286791	1.60914e-06	2.67132e-05
PLEKHF1	3.12e-05	0.000326291	1	-1.43977	-0.0269292	0	2.72422e-05	2.72422e-05
COMMD10	0.398309	0.958637	2.7e-08	-0.242339	-0.000428065	0.418781	2.74779e-05	2.74779e-05
EPS8L2	3.12e-06	0.00342636	1	-2.57668	-0.0193241	0	2.81669e-05	2.81669e-05
PGLYRP1	0.213128	0.111163	4.57e-07	-0.957163	-0.00880552	0.490745	2.84129e-05	2.84129e-05
PITPNA	0.175229	0.427901	2.7e-08	-0.254676	0.00531125	0.287335	9.00525e-06	2.88226e-05
TGFBI	0.00891778	0.227161	5.48e-06	-1.84829	-0.00624405	0.405143	2.89017e-05	2.89017e-05
MACF1	0.966935	0.00296731	3.87e-06	-0.00967967	-0.0185579	0.266075	2.89063e-05	2.89063e-05
PHLDB1	0.647916	0.0954988	7.55e-08	0.0193765	-0.00802017	0.445742	1.59882e-05	2.89497e-05
SOX6	3.12e-06	0.00359318	1	1.64455	0.0185344	0	2.9096e-05	2.9096e-05
N4BP2L1	0.0975461	0.314269	3.57e-09	0.297817	-0.00936586	0.34418	1.19825e-06	2.96093e-05
GNAO1	0.433341	0.0954988	4.77e-10	0.0100571	0.00802793	0.383849	3.63581e-07	2.96527e-05
MAGI2	0.442358	0.16141	8.34e-10	0.13268	0.0100569	0.341649	7.84855e-07	2.99229e-05
CACNG8	0.369041	0.911506	3.55e-08	-1.34905	-0.00096786	0.787889	3.03777e-05	3.03777e-05
GRM3	0.889095	0.923266	1.49e-08	-0.78965	-0.000551783	0.457576	3.08782e-05	3.08782e-05
PLEC	0.936922	0.170466	2.26e-09	-0.0504301	0.0121459	0.292579	2.74075e-06	3.12056e-05
SYNC	1.68e-05	0.0115189	0.0642151	-2.15674	-0.0144951	0.34998	3.12145e-05	3.12145e-05
PXMP4	0.00562705	0.324414	6.83e-06	-0.796213	-0.00611112	0.443492	3.12854e-05	3.12854e-05
FOXO1	0.120405	0.199914	7.62e-09	0.824418	-0.00716086	0.48334	1.71474e-06	3.15991e-05
CPEB2	2.64e-06	0.619599	0.00778828	-1.18363	-0.00326755	0.440188	3.17486e-05	3.17486e-05
PADI2	1	0.170466	7.55e-08	-0.186512	-0.00823901	0.740801	3.19702e-05	3.19702e-05
NRP2	0.812265	0.935043	1.49e-08	-0.0493164	0.000291958	0.354374	2.92833e-05	3.20944e-05
ENDOD1	0.0330368	0.662006	2.66e-07	-0.591453	0.00293779	0.359338	1.85808e-05	3.26519e-05
SLC35F2	0.960927	0.184756	7.55e-08	-0.0930065	-0.00532763	0.313008	3.28689e-05	3.28689e-05
SOD3	0.615594	0.0462522	1.8e-07	0.10844	-0.0115829	0.466675	1.7036e-05	3.30696e-05
NAT1	0.0512932	0.419317	6.38e-07	-0.668352	-0.00731507	0.282983	3.3399e-05	3.3399e-05
SP100	0.0512932	0.705526	3.84e-07	-0.747178	-0.00247294	0.826233	3.36877e-05	3.36877e-05
SNX9	2.23e-06	0.00625684	1	-0.992755	-0.0180757	0	3.37807e-05	3.37807e-05
SYNGR2	0.381424	0.490786	7.55e-08	-0.281875	-0.00166375	0.527923	3.40784e-05	3.40784e-05
TRIOBP	0.91297	0.0115189	1.36e-06	-0.0062531	-0.0167092	0.331144	3.43556e-05	3.43556e-05
SHANK1	0.954922	0.346719	5.24e-09	-0.931931	0.00334849	0.350729	8.09809e-06	3.45674e-05
AFAP1L2	0.0677939	0.818336	8.34e-10	1.25793	0.00185075	0.508607	6.5843e-07	3.55426e-05
FCHSD2	7.9e-06	0.0019062	1	0.893402	0.0210169	0	3.55845e-05	3.55845e-05
ABCD4	0.631671	0.672787	3.55e-08	-0.109628	-0.0025099	0.391402	3.56293e-05	3.56293e-05
WWTR1	4.94e-05	0.000308212	1	-1.76545	-0.0257475	0	3.58526e-05	3.58526e-05
UGP2	0.00760847	0.0765927	2.64e-05	-0.53394	-0.00962764	0.280064	3.61074e-05	3.61074e-05
PDSS1	0.000354767	0.321635	0.000137464	0.957522	0.00728994	-1.35551	3.65869e-05	3.65869e-05
PPFIA3	0.853467	0.578421	1.07e-08	-0.29051	0.00175456	0.3228	1.73921e-05	3.67498e-05
PDE4B	0.218515	0.369976	2.7e-08	-0.485288	0.00501123	0.327655	9.4838e-06	3.70012e-05
TRAF3IP2	0.0702764	0.963576	2.2e-07	-0.477673	0.00446431	0.965001	3.53242e-05	3.71568e-05
PLLP	0.573593	0.15702	1.8e-07	-0.734865	-0.0075661	1.43594	3.74194e-05	3.74194e-05
UNC45A	0.268618	0.00163872	3.69e-05	-0.213921	-0.021481	0.615439	3.74683e-05	3.74683e-05
F3	3.99e-06	0.00413893	1	-2.28605	-0.0176449	0	3.78937e-05	3.78937e-05
LAMP5	0.10591	0.221509	3.55e-08	-1.25157	0.00542006	0.410183	4.88399e-06	3.86086e-05
NIN	0.00740689	0.538577	2.38e-10	0.596388	-0.00301702	0.314942	4.33891e-08	3.91216e-05
MICU1	1.71e-06	0.0101404	1	0.863498	0.0141452	0	3.91745e-05	3.91745e-05
KLHL26	2.45e-05	0.000709139	1	-2.1371	-0.023983	0	3.92265e-05	3.92265e-05
PCP4	0.895055	0.970448	2.01e-08	-0.785911	-0.000434636	0.578116	3.93573e-05	3.93573e-05
LRRC32	0.128185	0.357054	3.84e-07	-0.557639	-0.00462167	0.438932	3.95358e-05	3.95358e-05
NCOA7	0.548023	0.694549	4.62e-08	-0.122656	-0.000325439	0.444249	3.95506e-05	3.95506e-05
CMTM3	0.014035	0.148514	8.45e-06	-0.492631	-0.00758177	0.933429	3.95936e-05	3.95936e-05
EMP1	0.00781467	0.774733	1.8e-06	-1.2323	0.002976	0.316429	2.85389e-05	4.04215e-05
ITGA4	0.144318	0.232914	5.41e-07	-0.961132	-0.00862477	0.711223	4.04647e-05	4.04647e-05
PDCD4	2.45e-05	0.000748407	1	1.00205	0.0232499	0	4.06933e-05	4.06933e-05
LANCL2	0.626293	0.324414	9.5e-08	-1.97399	-0.00106726	0.29002	4.2141e-05	4.2141e-05
DMRT1	0.00213958	0.568331	1.69e-05	-4.47682	-0.00336505	0.65151	4.39777e-05	4.39777e-05
DDX3X	0.553093	0.0167029	2.35e-06	-0.0741595	-0.0139251	0.867413	4.56518e-05	4.56518e-05
MTHFD2	3.79e-07	0.0588442	1	1.73906	0.0145103	0	4.64952e-05	4.64952e-05
MARCHF5	1.12e-05	0.00200391	1	0.589408	0.0199443	0	4.66962e-05	4.66962e-05
SHROOM3	2.45e-05	0.000926551	1	-2.28228	-0.0251773	0	4.70589e-05	4.70589e-05
SELENOP	0.0405408	0.568331	3.2e-07	-0.887344	0.00154982	2.1829	2.18515e-05	4.72365e-05
CEP85	0.204269	0.10209	4.62e-08	0.280216	-0.0105396	0.322015	5.40026e-06	4.76065e-05
EFNB2	0.00143861	0.346719	4.7e-05	-1.10769	-0.00458604	0.692129	4.8101e-05	4.8101e-05
COA7	0.68644	0.772612	4.62e-08	-0.000498317	-0.00116367	0.609351	4.95682e-05	4.95682e-05
COL9A2	0.542974	0.0790903	3.57e-09	-0.457078	0.0123952	0.567846	1.51418e-06	4.95774e-05
ESRRG	0.00777441	0.17094	5.41e-07	-0.990344	0.0128306	0.311346	4.41274e-06	4.97093e-05
IFI35	0.032353	0.369976	2.06e-06	-0.697796	-0.00522631	0.735818	4.97821e-05	4.97821e-05
PLAUR	0.000647566	0.0869826	0.000449472	-1.56402	-0.00894531	0.387049	5.06837e-05	5.06837e-05
NTN4	5.48e-08	0.482235	1	2.58271	0.00484948	0	5.21827e-05	5.21827e-05
CSTA	0.00112689	0.282671	8.53e-05	-1.89494	-0.00628609	0.277724	5.31782e-05	5.31782e-05
PRKCH	0.282234	0.289363	2.26e-09	0.142274	0.00553903	0.305212	1.7222e-06	5.38434e-05
PLIN2	0.212737	0.0568875	2.35e-06	-0.238857	-0.0104326	0.479678	5.48529e-05	5.48529e-05
NEK6	0.00207699	0.107878	0.000128701	-1.22955	-0.00808181	0.3052	5.53722e-05	5.53722e-05
CUTC	3.51e-05	0.000833072	1	0.763051	0.023901	0	5.58979e-05	5.58979e-05
COL12A1	0.029528	0.289363	3.43e-06	-2.2436	-0.00538722	0.398166	5.59837e-05	5.59837e-05
SUSD5	1.71e-06	0.0173896	1	2.95254	0.025505	0	5.65395e-05	5.65395e-05
GEMIN5	0.138427	0.0897505	4.62e-08	0.27633	-0.0101207	0.391719	3.77711e-06	5.68209e-05
C1QTNF4	0.637067	0.682982	7.55e-08	-0.513741	-0.00296929	0.300463	6.04966e-05	6.04966e-05
RASL12	0.190681	0.662006	2.66e-07	-0.859359	-0.00369368	0.54928	6.14026e-05	6.14026e-05
CNP	0.289207	0.935043	1.07e-08	0.0253999	-0.00282492	0.289912	1.15102e-05	6.26589e-05
UTP25	0.812265	0.238769	1.8e-07	-0.00503515	-0.00684744	0.275612	6.30461e-05	6.30461e-05
SHH	0.142212	0.729293	1.8e-07	-3.17566	0.0013711	0.736317	4.11945e-05	6.32789e-05
BAG3	0.6247	0.238769	5.24e-09	0.0169108	0.00639691	0.272007	4.6746e-06	6.3316e-05
TMOD1	0.12425	0.107878	4.77e-10	0.177082	0.0107018	0.52203	1.65345e-07	6.38733e-05
FAM118A	0.692011	0.278014	9.5e-08	0.172633	-0.00841453	0.295341	4.0604e-05	6.69794e-05
PDIA6	0.389813	0.0229278	4.35e-06	-0.260589	-0.0150185	0.287741	6.78249e-05	6.78249e-05
RASGEF1A	0.0153976	0.750032	3.43e-06	-1.63429	-0.00119865	0.322092	6.86904e-05	6.86904e-05
COL9A3	0.40691	0.832575	1.19e-07	-0.568935	-0.00287434	0.484348	6.95153e-05	6.95153e-05
P2RY1	0.00824123	0.269603	1.85e-05	-1.10363	-0.00706083	0.574278	7.04354e-05	7.04354e-05
NTN1	0.109404	0.10467	4.77e-10	0.409651	0.0110676	0.385278	1.4809e-07	7.10734e-05
CSDC2	3.12e-05	0.00133569	1	2.62272	0.0241101	0	7.10951e-05	7.10951e-05
SIRT1	6.82e-06	0.00625684	1	0.821107	0.0169056	0	7.22455e-05	7.22455e-05
GALM	0.0106537	0.39418	1.04e-05	-0.728993	-0.00313892	0.384114	7.33923e-05	7.33923e-05
GSTA4	0.00398252	0.000570436	0.0199612	0.616377	0.0211121	-1.22889	7.52865e-05	7.52865e-05
NSD1	0.697597	0.0650521	1.02e-06	-0.0696034	-0.0109557	0.301112	7.63412e-05	7.63412e-05
SIAE	1.2e-05	0.0277684	0.141861	-1.13046	-0.0141291	0.560123	7.74366e-05	7.74366e-05
WWC1	0.742833	0.899766	5.93e-08	-0.0399466	0.000799244	0.355073	6.87172e-05	7.92976e-05
TFRC	0.000152363	0.000326291	1	-1.10698	-0.0218647	0	8.01269e-05	8.01269e-05
ACY3	0.527963	0.761296	2.01e-08	0.646241	0.00449381	0.969087	2.32613e-05	8.04468e-05
EVA1C	4.04e-08	0.796094	1	-2.29499	7.4e-05	0	5.9633e-05	8.12511e-05
C1QL1	8.43e-05	0.000602522	1	2.02426	0.0272927	0	8.12997e-05	8.12997e-05
ARSF	1.42e-06	0.03601	1	-3.8145	-0.0131444	0	8.16698e-05	8.16698e-05
ASS1	0.00104926	0.841442	5.92e-05	-2.05706	-0.00256305	0.395362	8.28913e-05	8.28913e-05
RPL36	0.841651	0.738821	4.62e-08	-0.00127295	0.000789193	0.522887	5.52306e-05	8.32806e-05
FBXO41	0.258694	0.558326	1.19e-07	-0.741695	0.000982587	0.286757	3.89399e-05	8.59468e-05
KHNYN	5.04e-06	0.011042	1	-1.76917	-0.0185635	0	8.64887e-05	8.64887e-05
SP140L	0.014035	0.152722	2.64e-05	-0.977921	-0.00803045	0.407983	8.74705e-05	8.74705e-05
RILPL1	0.984967	0.783976	4.62e-08	-0.0420448	0.00217495	0.434502	6.3981e-05	8.89893e-05
MAPK13	0.201499	0.0984816	1.19e-07	0.287019	-0.00923645	0.391795	1.00106e-05	8.91099e-05
RICTOR	0.000145302	0.000409002	1	1.11258	0.0257572	0	9.04203e-05	9.04203e-05
SRGAP2	0.589191	0.369976	9.5e-08	0.125191	-0.00396812	0.289646	4.42083e-05	9.06524e-05
COL8A1	0.00108749	0.0667671	0.000912973	-3.30834	-0.0122959	0.34194	9.73575e-05	9.73575e-05
TTC12	6.49e-05	0.00102967	1	-2.23743	-0.0254967	0	9.78893e-05	9.78893e-05
TMEM165	0.041361	0.0954988	1.78e-05	-0.549398	-0.00966597	0.992248	0.000101311	0.000101311
SREBF1	0.0104203	0.346719	2.35e-06	-0.802198	0.00470038	0.301584	2.40647e-05	0.000101621
CRADD	0.167847	0.899766	1.07e-08	0.290049	0.00169951	0.452542	7.71176e-06	0.000101838
TMEM63A	0.0728292	0.490786	1.07e-08	0.346443	-0.00267949	0.775581	2.85273e-06	0.000103055
NINJ1	0.348941	0.132562	3.57e-09	0.250462	0.0111206	0.714811	1.59429e-06	0.000107902
COL11A1	0.000976263	0.0629254	0.00132199	1.49749	0.0145214	-0.807842	0.000111681	0.000111681
SIAH1	0.00964049	0.598849	4.77e-10	0.512034	0.003659	0.540655	9.1642e-08	0.000112988
COMMD1	0.537948	0.761296	5.93e-08	0.11727	-0.00361759	0.272664	4.92697e-05	0.000114183
ATP1B1	0.188041	0.263228	1.19e-07	-0.77261	0.00461984	0.340824	1.87393e-05	0.000115182
PCDH15	1.87e-06	0.0462522	1	3.12496	0.013171	0	0.000116534	0.000116534
MKRN3	7.6e-05	0.519184	0.00222307	1.34196	0.00155229	-1.12938	0.000117648	0.000117648
BLVRA	0.5633	0.598849	9.5e-08	-0.166598	0.00216819	0.301964	5.94873e-05	0.000119131
IL13RA1	0.0127258	0.794861	9.38e-06	-0.844469	-0.000739928	0.742511	0.000124051	0.000124051
UTP4	0.170283	0.888047	1.49e-08	0.171039	0.00106912	0.358187	9.69284e-06	0.000127253
TBKBP1	0.0250077	0.910649	2.26e-09	0.456748	0.000856909	0.361017	7.09099e-07	0.000127868
FABP5	0.000167371	0.000602522	1	-2.64818	-0.0207579	0	0.00012926	0.00012926
GLMP	0.00611813	0.0181009	0.000912973	-0.714195	-0.0128505	1.22401	0.000129487	0.000129487
PHYHIPL	9.34e-05	0.00108512	1	1.5692	0.0234417	0	0.000129697	0.000129697
PSRC1	0.000599394	0.0267352	0.00635361	-1.19606	-0.00686061	0.445869	0.000130099	0.000130099
KHDRBS2	0.00164918	0.0717905	0.000870252	1.7451	0.00984673	-0.808294	0.000131147	0.000131147
BCAN	4.67e-05	0.00221326	1	1.33089	0.0251755	0	0.000131426	0.000131426
ZNF385D	0.42973	0.329988	7.49e-07	-0.828029	-0.00710164	0.405314	0.000133863	0.000133863
AEBP1	4.67e-06	0.0229278	1	-2.84957	-0.0146163	0	0.000134593	0.000134593
SDC4	1.68e-05	0.310075	0.0207446	-2.18551	-0.00670707	0.270316	0.000135432	0.000135432
APOBEC3F	0.000138524	0.000789687	1	-1.43173	-0.0202049	0	0.000136551	0.000136551
PTBP2	0.000753933	0.000510983	0.284435	0.857026	0.0215403	-0.28581	0.000136709	0.000136709
CPNE5	0.3569	0.662006	5.93e-08	0.887506	-0.00421338	0.441645	3.38765e-05	0.000137059
MAML2	2.03e-05	0.00546166	1	1.08753	0.0177729	0	0.000137796	0.000137796
FBLN7	1.57e-05	0.00715478	1	-2.79695	-0.0138508	0	0.000139015	0.000139015
CDC123	0.000326086	0.000345358	1	0.80053	0.0241108	0	0.000139254	0.000139254
SLC6A11	0.0204472	0.80684	6.83e-06	-1.79749	-0.00218926	0.809282	0.000139306	0.000139306
LRRC3B	0.936922	0.823755	1.47e-07	-0.140239	-0.00251782	0.305285	0.000139951	0.000139951
PTP4A2	0.0154546	0.184756	1.36e-06	-0.348033	0.00857294	0.396397	1.40854e-05	0.000140208
PIGQ	0.402596	0.509625	1.47e-07	-0.169444	0.0037486	0.494891	5.70862e-05	0.000142167
WAC	0.000220233	0.000539947	1	0.749568	0.0224181	0	0.000144457	0.000144457
KCNJ3	0.245844	0.767879	6.38e-07	-0.512404	-0.00274244	0.42775	0.000145705	0.000145705
OPLAH	0.000139191	0.00087866	1	-2.23021	-0.019962	0	0.000147218	0.000147218
CRYAB	0.000340168	0.000365465	1	2.17544	0.0291958	0	0.000148851	0.000148851
BCS1L	0.0358901	0.0021062	0.00164773	0.288151	0.0171896	-0.662028	0.000149041	0.000149041
OSBPL10	4.67e-06	0.0277684	1	-2.07736	-0.0156827	0	0.000153144	0.000153144
NETO1	4.31e-06	0.946834	0.0319403	2.77702	0.000637798	-0.435307	0.000153673	0.000153673
THBS1	0.00164786	0.210511	0.000381709	-2.87322	-0.00820989	0.830847	0.000155312	0.000155312
RBP7	0.578772	0.738821	3.2e-07	-0.719499	-0.00283407	0.685039	0.000158787	0.000158787
SARDH	1.68e-05	0.00816673	1	-1.89739	-0.0141405	0	0.000159073	0.000159073
BACE1	0.978955	0.783976	1.8e-07	-0.0448374	-0.002202	0.882032	0.00015981	0.00015981
NDUFAF6	0.261975	0.289363	1.07e-08	0.0863154	0.0076068	0.332117	4.79577e-06	0.000162143
SPAG9	0.0975461	0.232914	5.93e-08	0.443171	-0.00996294	0.719871	6.80429e-06	0.000162484
P3H2	6.33e-06	0.0229278	1	-1.8683	-0.0145201	0	0.000165209	0.000165209
CAV1	0.631671	0.935043	2.2e-07	-0.533079	0.00141898	0.510396	0.000153353	0.000167872
CDS1	0.0157271	0.716566	6.83e-06	-1.60229	0.000839666	0.603543	0.000107705	0.000168846
DPCD	0.800579	0.946834	1.19e-07	0.887186	0.00265049	0.266157	0.000119889	0.000174175
SERPING1	0.00353465	0.818336	3.69e-05	-1.43487	0.000487587	0.455929	0.000134306	0.000175958
MEN1	0.147043	0.034718	8.34e-10	0.27187	0.0141885	0.453159	1.24376e-07	0.000178906
SYP	0.278789	0.923266	6.38e-07	-0.48071	-0.00159527	0.265526	0.000179533	0.000179533
ELOVL2	1.38e-05	0.0120141	1	-3.40026	-0.0163738	0	0.000180689	0.000180689
CHST9	0.000210541	0.000789687	1	2.02421	0.0206849	0	0.000181032	0.000181032
HAPLN1	0.838233	0.672787	9.5e-08	0.450824	0.00661752	0.551547	8.42906e-05	0.000182634
CHL1	9.71e-07	0.175134	1	-3.14862	-0.00871429	0	0.0001838	0.0001838
PAIP1	0.373142	0.705526	4.62e-08	0.191873	0.00269694	0.627619	3.07604e-05	0.00018773
GALNT13	4.31e-06	0.0416345	1	2.1305	0.0169536	0	0.000190564	0.000190564
RELL1	0.653367	0.958637	2.66e-07	-0.105638	2.53e-05	0.274639	0.000181285	0.000191882
COL16A1	1.05e-05	0.0173896	1	-1.85387	-0.0119669	0	0.000192804	0.000192804
B9D1	0.647916	0.617736	4.57e-07	-0.160267	-0.0044976	0.272523	0.00019303	0.00019303
YBEY	0.924938	0.750032	2.66e-07	-0.0624308	-0.000964911	0.495937	0.00019418	0.00019418
DHX32	0.587042	0.911506	1.19e-07	0.160486	-0.000443653	0.319969	9.47441e-05	0.000194349
EYA4	0.0250077	0.0663889	0.000112564	-2.51573	-0.0179124	0.467601	0.000195838	0.000195838
UBE2L6	0.859387	0.121495	2.01e-08	0.064476	0.00835822	0.37457	9.23085e-06	0.000199781
RGS14	1.42e-06	0.13642	1	-1.89413	-0.00809648	0	0.000200623	0.000200623
TFAM	0.000976263	0.000205605	1	0.625155	0.0283378	0	0.000205471	0.000205471
YIPF1	1.07e-06	0.187773	1	-0.852547	-0.00748216	0	0.000205603	0.000205603
ARL4A	0.00595056	0.300708	0.000112564	-1.05276	-0.00764594	0.841462	0.000205949	0.000205949
PODN	0.0653806	0.269384	3.57e-09	1.3836	0.00608975	0.401042	8.15124e-07	0.000206825
FRY	8.87e-05	0.00232528	1	1.19691	0.0224472	0	0.000209256	0.000209256
C16orf87	5.22e-05	0.247551	0.016013	0.82934	0.011139	-0.290857	0.000209712	0.000209712
OSBPL9	0.233428	0.221509	1.07e-08	0.235361	0.0102192	0.617116	3.68236e-06	0.000209722
DSCC1	0.112983	0.0879621	2.66e-07	0.43806	-0.012021	0.336417	1.08178e-05	0.000209827
ARG2	0.0553428	0.326965	3.55e-08	0.412803	-0.00746565	0.919563	4.08255e-06	0.000211621
PCDH19	0.282234	0.331742	2.35e-06	-0.701002	-0.00433007	0.833659	0.000218542	0.000218542
CASP8	0.149257	0.0173896	8.53e-05	-0.390446	-0.0133868	0.362236	0.000219454	0.000219454
ZNF703	0.0532874	0.899766	1.07e-08	0.316239	2.58e-05	0.45114	3.49515e-06	0.00022063
VSTM2B	0.00259832	0.205163	1.19e-10	0.915754	0.00139112	0.7699	6.44415e-09	0.000220673
CTBP2	2.3e-05	0.00971466	1	0.745608	0.0150536	0	0.000220809	0.000220809
CHST6	2.23e-06	0.100274	1	-2.15495	-0.0117288	0	0.000220924	0.000220924
PHLPP1	6.15e-05	0.00376736	1	0.864592	0.0158753	0	0.000226253	0.000226253
CXCR4	0.00460955	0.750032	6.87e-05	-1.12844	-0.00161247	0.715368	0.000230055	0.000230055
AK4	1.18e-06	0.210511	1	-1.89818	-0.00700871	0	0.000237078	0.000237078
CMTM5	0.014035	0.0790903	0.000227183	0.859184	0.0100768	-0.506757	0.00023949	0.00023949
ZBTB8OS	0.610274	0.750032	3.2e-07	-0.113632	0.00199115	1.54699	0.000166233	0.000244681
LAMB1	0.149257	0.0790903	2.22e-05	-1.0644	-0.0125289	0.312519	0.000245747	0.000245747
GRB10	4.41e-05	0.00598089	1	-1.74329	-0.0128593	0	0.00024681	0.00024681
RASAL1	0.185145	0.609185	8.75e-07	-1.91567	0.000233134	0.409862	0.000127389	0.000248173
MANEA	0.906994	0.628341	3.84e-07	0.0789651	-0.00190037	0.397929	0.00021775	0.000248231
SNX21	3.94e-05	0.00684337	1	-0.911035	-0.0166548	0	0.000250481	0.000250481
SEC14L4	0.778235	0.472328	7.49e-07	-0.969452	-0.00310797	0.431395	0.000254013	0.000254013
MAB21L1	9.82e-05	0.00281573	1	-2.40686	-0.0193572	0	0.000254746	0.000254746
HMCES	0.389813	0.651295	7.55e-08	0.136189	0.00113291	0.559651	4.19421e-05	0.000267481
COX15	5.45e-06	0.0549853	1	0.636876	0.0104767	0	0.000268859	0.000268859
KIFC2	0.285707	0.0629254	1.69e-05	-0.555171	-0.00970604	0.337072	0.000271355	0.000271355
ARHGAP35	0.261975	0.339178	2.7e-08	0.324283	0.00411038	0.333804	1.01201e-05	0.000271374
ITPR2	0.568436	0.179897	3.03e-06	-0.277265	-0.0067097	0.35701	0.000274944	0.000274944
CCSAP	0.532944	0.427901	1.36e-06	-0.0290035	-0.00490603	0.270464	0.00027512	0.00027512
SUPV3L1	0.000335549	0.000926551	1	0.7145	0.0242389	0	0.00027557	0.00027557
NTNG2	0.00398252	0.0954988	1.19e-10	0.715383	0.00888896	0.356402	5.0761e-09	0.000276748
VAPB	0.708671	0.331742	1.47e-07	-0.105715	0.00467358	0.271226	6.26155e-05	0.000277419
GSDMD	8.43e-05	0.00376736	1	-1.78005	-0.0176104	0	0.000279525	0.000279525
CRY2	0.542974	0.377739	4.57e-07	0.111714	-0.00459744	0.400453	0.000123034	0.000279726
CTTNBP2	2.45e-05	0.0130613	1	1.31766	0.0127676	0	0.000280946	0.000280946
STC2	0.013367	0.291072	1.49e-08	1.55789	-0.0100271	0.389246	7.70342e-07	0.000283558
TMEM87B	0.275371	0.0446536	2.64e-05	-0.325508	-0.0110863	0.394368	0.000283657	0.000283657
ZMAT3	0.0234031	0.63009	2.22e-05	-0.639938	-0.00369734	0.540831	0.000285258	0.000285258
CXADR	0.0344395	0.716566	6.83e-06	-0.718128	0.0010033	0.509643	0.000182705	0.000285783
UBE2E2	3.12e-05	0.0105826	1	1.06088	0.0244666	0	0.000286898	0.000286898
PPA1	9.11e-06	0.00359318	0.0982975	0.792313	0.016209	0.344774	1.23807e-05	0.000288543
NCAM1	3.51e-05	0.00971466	1	1.17481	0.0172541	0	0.000293152	0.000293152
DPYSL4	6.82e-06	0.0513397	1	1.36086	0.0107345	0	0.000298396	0.000298396
RACGAP1	0.289207	0.16141	6.38e-07	0.281048	-0.00843342	0.393057	5.65991e-05	0.000301773
LGI1	0.000108541	0.82987	0.00398486	-2.27922	-0.00235838	0.455522	0.000303394	0.000303394
NDUFA12	0.377269	0.619599	2.2e-07	0.0728931	-0.0014188	0.408752	8.19854e-05	0.000304736
ANKRD29	0.0024334	0.958637	0.000156487	-1.7664	-8.11e-05	0.475358	0.000306839	0.000306839
RIPK2	8.43e-05	0.00433691	1	0.777735	0.0237911	0	0.000307153	0.000307153
RGMA	0.442358	0.899766	1.8e-07	0.183672	-0.00039903	0.323296	0.000102608	0.000307446
CYB561	3.79e-07	0.969877	1	-1.59664	-0.000172497	0	0.000308265	0.000308265
ARAP3	0.000145302	0.00256506	1	-1.6646	-0.018225	0	0.000311134	0.000311134
MYO1G	0.0767933	0.640656	7.61e-06	-0.989449	-0.00290814	0.315695	0.000312077	0.000312077
TMEM143	0.647916	0.662006	8.75e-07	-0.00512836	-0.00141696	0.45571	0.000312585	0.000312585
SLC12A6	0.0618875	0.876353	2.7e-08	0.561906	-0.00181233	0.417634	7.20613e-06	0.000316486
MSI2	0.493742	0.500158	9.5e-08	0.0698346	0.00282347	0.332406	4.81245e-05	0.000317793
PFN2	9.34e-05	0.00413893	1	0.862281	0.0186399	0	0.000318831	0.000318831
HLCS	0.275371	0.111163	1.27e-05	-0.255886	-0.00943735	0.503688	0.000320037	0.000320037
PLEKHG1	5.22e-05	0.00747884	1	-1.48583	-0.0195164	0	0.000320935	0.000320935
NDUFS2	0.0852217	0.598849	2.01e-08	0.263705	0.00222986	0.634298	5.63893e-06	0.00032283
OGDHL	0.0143793	0.82987	3.4e-05	-1.93101	-0.000808219	0.393819	0.000329306	0.000329306
BCL7A	2.45e-05	0.0167029	1	1.40062	0.0151634	0	0.000331203	0.000331203
S100A6	0.00474453	0.63009	5.48e-05	-1.1395	0.00638284	0.344057	0.000179242	0.00033305
PPM1L	4.67e-05	0.00891072	1	1.24915	0.0186627	0	0.000334931	0.000334931
P3H4	0.204269	0.0373429	5.48e-05	-0.323578	-0.0124969	0.268573	0.000335943	0.000335943
STAM	0.000167371	0.00256506	1	0.649321	0.0212522	0	0.000341988	0.000341988
JADE3	1.79e-05	0.0240757	1	1.16132	0.0145114	0	0.00034286	0.00034286
TESPA1	0.0234031	0.70954	2.64e-05	-2.16986	-0.00258655	0.291933	0.000346799	0.000346799
GPX8	8.87e-05	0.00498346	1	-2.40483	-0.0176902	0	0.000348725	0.000348725
CDC42EP4	0.697597	0.568331	3.84e-07	-0.238298	0.00395466	0.288511	0.000170614	0.000364006
SHROOM1	2.92e-05	0.0164656	1	-1.80271	-0.0220766	0	0.000368867	0.000368867
GRPEL2	0.000132018	0.0036435	1	-0.901384	-0.0237173	0	0.000368976	0.000368976
AGO3	0.0108917	4.46e-05	1	0.566935	0.0363914	0	0.000371411	0.000371411
MT1A	0.00426081	0.888047	0.000128701	-1.54579	-0.00284439	0.628466	0.000372028	0.000372028
IL1RAP	0.000132018	0.00376736	1	-2.26657	-0.0165688	0	0.000377304	0.000377304
FRZB	0.058543	0.419317	2.03e-05	-1.39414	-0.00247947	1.0173	0.000377794	0.000377794
TPM2	0.0837696	0.00930494	0.000647344	-1.12476	-0.0148181	0.283927	0.000380956	0.000380956
HAGHL	0.637067	0.148514	1.19e-07	-0.264808	0.00612142	0.55437	2.91815e-05	0.000383913
NRN1	0.337207	0.672787	1.02e-06	-0.543249	0.00171666	0.641539	0.000226065	0.000384299
OPCML	0.00201039	0.114527	1.19e-10	1.33214	0.00708074	0.317907	3.55935e-09	0.000387108
TPM4	0.193346	0.0531364	5.08e-05	-0.397678	-0.00976652	0.275467	0.000389634	0.000389634
CHD7	2.94e-05	0.0181009	1	1.44313	0.0155622	0	0.000394731	0.000394731
SOX4	2.45e-05	0.132562	0.164213	1.6956	0.00987431	-0.515227	0.000395304	0.000395304
CARD6	0.488948	0.179897	6.12e-06	-0.177113	-0.00676906	0.829882	0.000397769	0.000397769
ATIC	0.771554	0.923266	3.84e-07	0.0388866	0.00173084	0.904975	0.000252913	0.000398135
ABHD6	0.000599394	0.000926551	1	1.18632	0.0214621	0	0.000406131	0.000406131
SLC22A5	3.39e-06	0.165891	1	-1.20331	-0.00943625	0	0.00040954	0.00040954
CELF4	0.984967	0.463245	2.66e-07	-1.26061	0.00193211	0.300777	0.000146462	0.000411097
P2RX7	0.000145302	0.00394918	1	1.59443	0.0213193	0	0.000415084	0.000415084
AOAH	0.578772	0.538577	1.8e-07	0.0716807	0.00400315	0.340952	8.69688e-05	0.000416834
PDGFA	2.45e-05	0.0238326	1	-1.99268	-0.00706069	0	0.00041993	0.00041993
NSUN6	0.000108541	0.00546166	1	1.07146	0.0176083	0	0.000424195	0.000424195
ARHGAP29	0.00116752	0.0267352	0.0190551	-1.06518	-0.0135484	0.272228	0.000425134	0.000425134
FAM117B	1.2e-05	0.0495942	1	1.13144	0.0076136	0	0.000425299	0.000425299
CARMIL1	7.9e-06	0.0765927	1	-2.18781	-0.0107454	0	0.000430028	0.000430028
CELF5	0.109404	0.16141	1.07e-08	0.503666	0.00670518	0.534153	1.75044e-06	0.000430429
HDAC5	0.00134282	0.000457347	1	0.585287	0.0212963	0	0.000434306	0.000434306
DLGAP1	3.72e-05	0.0167029	1	1.39262	0.0132743	0	0.000437699	0.000437699
PPCS	3.94e-05	0.0160401	1	-1.10508	-0.0178603	0	0.000442677	0.000442677
PTPRU	0.142687	0.385744	1.15e-05	-1.18044	-0.00496479	0.279271	0.000443139	0.000443139
LTBP4	0.0195333	0.853048	1.07e-08	0.697579	0.00117054	0.527562	1.68136e-06	0.000447411
CNTN3	1.79e-05	0.03601	1	2.27563	0.013098	0	0.000448539	0.000448539
KCNIP2	0.221444	0.0615122	1.8e-07	-0.17087	0.0136253	0.377834	1.02725e-05	0.000450123
NTRK2	0.032353	0.0672377	1.43e-09	0.90985	0.011849	0.553989	9.98179e-08	0.000454449
LPCAT2	0.642483	0.899766	3.84e-07	0.0248123	0.00266595	0.359488	0.000219844	0.000457619
GLCCI1	7.9e-06	0.0842841	1	1.95269	0.00736949	0	0.000458345	0.000458345
FBXL16	0.0596416	0.121495	1.36e-06	-0.0649183	0.00757371	0.264249	2.66442e-05	0.00045916
LGALS8	0.0010122	0.000671792	1	-0.833626	-0.0273685	0	0.000464807	0.000464807
RAB37	0.808258	0.256957	2.2e-07	-0.271203	0.00598797	0.715209	7.5673e-05	0.000470265
MAPT	9.82e-05	0.00715478	1	0.943817	0.0153299	0	0.000475045	0.000475045
ZBED3	0.00104926	0.000671792	1	1.0669	0.0273561	0	0.000476075	0.000476075
MORF4L1	0.703199	0.238769	1.19e-07	0.155741	0.00784132	0.356368	4.31439e-05	0.000477808
CLN6	0.215612	0.538577	6.12e-06	-0.355252	-0.00391586	0.531644	0.000478675	0.000478675
SERINC5	1.68e-05	0.0431018	1	1.60043	0.0154681	0	0.00048468	0.00048468
ATAT1	0.000183627	0.00394918	1	0.801512	0.0166377	0	0.000485154	0.000485154
PARK7	0.658836	0.107878	1.19e-07	-0.0884576	0.00888023	0.402629	2.40016e-05	0.00048586
AVIL	0.847555	0.322864	2.67e-06	-0.236608	-0.00619824	0.359795	0.000487582	0.000487582
FGF2	0.906994	0.221509	1.47e-07	0.0442533	0.0117894	0.347431	5.62773e-05	0.000488047
IFFO1	0.484179	0.738821	2.06e-06	-0.0773639	-0.00205646	0.340596	0.000490365	0.000490365
GRIA4	8.01e-05	0.00930494	1	1.35339	0.014691	0	0.000494087	0.000494087
CXXC5	0.0143793	0.427901	2.22e-05	-0.54507	0.00479647	0.270599	0.000158599	0.00049439
S100A10	0.000175338	0.00433691	1	-2.01973	-0.0191124	0	0.000500727	0.000500727
EPSTI1	0.278789	0.907801	3.03e-06	-0.0809626	-0.00159398	0.648591	0.000503537	0.000503537
CMTM4	0.754283	0.256957	2.66e-07	-0.289766	0.0106664	0.336831	8.2125e-05	0.000509628
NUDT11	0.000183627	0.00433691	1	1.2906	0.0163876	0	0.000516356	0.000516356
TMEM100	7.9e-06	0.101538	1	2.15089	0.0134454	0	0.000518845	0.000518845
SLC17A6	0.917156	0.727664	6.38e-07	-0.363098	0.000511932	0.70754	0.000340108	0.000519701
SEZ6L2	0.72576	0.876353	1.02e-06	-0.374613	0.00113276	0.417071	0.000450467	0.000537
POSTN	0.00026292	0.125101	0.0259983	-5.15106	-0.00833642	0.299135	0.000541387	0.000541387
CCDC61	0.00760847	0.000113288	1	-0.615462	-0.0259292	0	0.000544256	0.000544256
DNPH1	0.0618875	1	1.4e-05	-0.371206	0.00109538	0.468319	0.000546134	0.000546134
C8orf88	0.198755	0.012534	1.4e-05	0.422662	-0.0228068	0.579333	6.30054e-05	0.000553005
GALNT11	6.49e-05	0.0136145	1	-0.763119	-0.0155262	0	0.0005533	0.0005533
S100A11	0.00447784	0.179897	0.00110176	-1.14092	-0.00798131	1.63173	0.000554938	0.000554938
SLC25A42	0.377269	0.436587	1.47e-07	0.093413	0.0049259	0.44528	4.91688e-05	0.000556994
IFIT5	0.000874932	0.00102967	1	0.810747	0.0208957	0	0.00056048	0.00056048
SLC25A25	0.708817	0.853048	7.49e-07	0.149484	-0.00228862	0.334599	0.000354423	0.000560694
NUDT16	9.82e-05	0.00930494	1	-1.26338	-0.0203009	0	0.000565782	0.000565782
TRIL	0.901022	0.523901	5.41e-07	-0.451635	0.00446064	1.37074	0.000241522	0.000572626
TLE3	0.00078275	0.0012044	1	0.770876	0.0168995	0	0.00057765	0.00057765
CCDC92B	0.663361	0.0564018	3.55e-08	0.012102	0.0110157	0.599268	6.73784e-06	0.000580123
RAB27B	0.00207699	0.558326	3.57e-09	1.98385	-0.0040407	1.23484	1.21957e-07	0.000584519
GSTO1	0.303482	0.568331	1.8e-06	-0.465355	0.00324631	0.819496	0.000275308	0.00058513
CUEDC2	5.82e-05	0.0167029	1	0.62289	0.0121073	0	0.000589541	0.000589541
LDB1	1.47e-05	0.0672377	1	0.727162	0.00853377	0	0.000596083	0.000596083
TUBB6	0.193346	0.578421	3.03e-06	-0.672518	0.0021465	0.443807	0.000291928	0.000605826
ADK	0.014035	7.37e-05	1	0.487838	0.0357153	0	0.000614356	0.000614356
WNT5A	0.0522828	0.362118	2.01e-08	0.7872	0.00334594	0.302228	2.84285e-06	0.000625067
IL4I1	0.40691	0.783976	2.06e-06	-0.44097	0.00107394	0.382467	0.000454351	0.000628012
SLC12A7	0.00329214	0.000326291	1	-1.01888	-0.0244014	0	0.000629955	0.000629955
FBLN5	0.000699018	0.772612	0.00203774	-1.64192	-0.00200275	0.293973	0.000640158	0.000640158
ZNF771	0.581749	0.0105826	2.01e-08	-0.103411	0.0126416	0.387973	1.30495e-06	0.000641861
FRMPD3	0.000436097	0.00256506	1	1.3307	0.0220199	0	0.000647121	0.000647121
RRAD	0.0975461	0.750032	1.54e-05	-0.813037	-0.00123578	0.337115	0.000650223	0.000650223
PDE7B	0.144853	0.0566781	0.000137464	-0.607368	-0.00569879	0.451005	0.00065094	0.00065094
CCDC120	0.000976263	0.0012044	1	1.09462	0.0193215	0	0.000668884	0.000668884
MAP3K2	0.99098	0.876353	1.36e-06	0.0483888	-0.000481671	0.338054	0.000670875	0.000678986
ADO	0.000354767	0.00342636	1	0.609079	0.0154551	0	0.000683794	0.000683794
CSTF2T	0.000672871	0.00181288	1	0.70964	0.022828	0	0.000685389	0.000685389
ZC4H2	1.3e-06	0.942321	1	1.31316	0.000276547	0	0.000687317	0.000687317
TMEM35A	0.000326086	0.00376736	1	1.04561	0.0152075	0	0.000688606	0.000688606
OGDH	0.0781512	0.935043	1.69e-05	-0.341478	-0.00105318	0.267541	0.000691012	0.000691012
CERS2	0.0781512	0.0415959	0.000381709	-0.341037	-0.0125934	0.366788	0.000693193	0.000693193
ADGRE2	0.242699	0.00684337	0.000751939	-0.471527	-0.0181902	0.784881	0.000696164	0.000696164
C2orf76	0.218515	0.21596	5.93e-08	0.132912	0.00573995	0.380929	1.1249e-05	0.000699017
HEBP1	5.04e-06	0.25079	1	-1.1467	-0.00866536	0	0.000701733	0.000701733
LZTFL1	0.0896944	0.490786	2.88e-05	-0.351769	-0.00381928	0.334976	0.000703136	0.000703136
NOS2	0.0959353	0.224471	5.92e-05	-3.28735	-0.00624772	0.332801	0.000705727	0.000705727
ZXDC	0.3569	0.386007	1.18e-06	0.194493	-0.00537433	0.294226	0.000178313	0.000706235
SOX2	0.000340168	0.00376736	1	0.745004	0.0173243	0	0.000708176	0.000708176
SNN	0.503402	0.83213	5.41e-07	0.213202	0.00104327	0.28227	0.000222918	0.000711817
REEP1	0.966935	0.994088	1.36e-06	-0.190072	-0.00134436	0.287326	0.000717564	0.000717564
PIR	2.23e-06	0.588594	1	-2.09519	-0.00566951	0	0.000719493	0.000719493
MADD	0.948919	0.672787	2.06e-06	-0.0948707	-0.00242758	0.275232	0.00072043	0.00072043
RRBP1	0.00720983	0.000182805	1	-0.899656	-0.0265552	0	0.000721463	0.000721463
EMC3	0.553093	0.427901	1.02e-06	-0.0975584	0.00370367	0.349961	0.000232574	0.000721619
MDGA2	0.00110386	0.0012044	1	1.649	0.0179995	0	0.000725627	0.000725627
UGT8	0.00802556	0.210511	0.000789788	0.816261	0.00412321	-0.344963	0.000727373	0.000727373
HERC5	0.151495	0.481509	1.85e-05	-0.0155532	-0.0073274	0.465128	0.000732844	0.000732844
ZNF711	0.000183627	0.0073937	1	1.14008	0.0170726	0	0.000735783	0.000735783
RFTN2	0.000299415	0.00454345	1	1.01556	0.0209725	0	0.00073675	0.00073675
MAPK8	0.000167371	0.00816673	1	1.04067	0.0151129	0	0.000739079	0.000739079
UBXN1	0.000340168	0.00413893	1	0.582371	0.0204302	0	0.000753708	0.000753708
EEPD1	0.00078275	0.00181288	1	0.959446	0.0209828	0	0.000757638	0.000757638
NUDT5	0.000911368	0.00163872	1	0.650034	0.0244317	0	0.000783722	0.000783722
XAF1	0.144853	0.179897	5.92e-05	-0.655468	-0.00813099	0.765583	0.000800713	0.000800713
COL22A1	0.465343	0.609185	5.48e-06	-0.74334	-0.00252315	0.374642	0.000804417	0.000804417
FLNC	0.00116752	0.00133569	1	-2.15461	-0.0200353	0	0.000806461	0.000806461
ACSF2	0.00120939	0.609185	0.0021243	-0.9351	-0.00475193	0.279113	0.000808385	0.000808385
TSPAN14	0.000354767	0.00454345	1	0.562891	0.0248571	0	0.000824295	0.000824295
MTPAP	5.82e-05	0.0277684	1	0.936555	0.0225601	0	0.000825733	0.000825733
LPIN1	0.236491	0.00930494	3.57e-09	0.154923	0.0163719	0.30935	1.90979e-07	0.000827831
ADCY2	0.000274636	0.00598089	1	1.47846	0.0202425	0	0.000834647	0.000834647
BMPR1A	0.000354767	0.00476082	1	0.653217	0.0238681	0	0.000850168	0.000850168
ALG1	0.00251763	0.000671792	1	-0.70053	-0.0237999	0	0.000850946	0.000850946
RFTN1	0.144853	0.369976	4.35e-06	-0.52128	0.00501075	0.294942	0.000227192	0.000854863
GSTK1	9.82e-05	0.0181009	1	-0.867557	-0.0137074	0	0.000879369	0.000879369
KLHL29	0.00026292	0.00684337	1	-1.65445	-0.0207192	0	0.000886464	0.000886464
EPHA5	0.118517	0.21596	4.62e-08	0.566391	0.00734608	1.85215	6.21936e-06	0.000888348
OLIG2	7.6e-05	0.0238326	1	1.66054	0.0132776	0	0.000890371	0.000890371
ERICH3	0.00236264	0.00077231	1	-2.69108	-0.0241478	0	0.000894722	0.000894722
UPF2	0.000532903	0.00342636	1	0.718288	0.0186365	0	0.00089512	0.00089512
CLASP2	0.00285381	0.227161	0.00282023	0.875218	0.0071686	-0.307146	0.000895884	0.000895884
ITGB5	0.00781467	0.694549	0.000341442	-0.936549	-0.00208757	0.300956	0.000903945	0.000903945
NUMA1	0.000183627	0.0101404	1	0.815839	0.0174244	0	0.000906783	0.000906783
IMPA2	0.00434935	0.573485	0.000751939	-1.0515	-0.00296616	0.355289	0.000911121	0.000911121
EPHX2	0.0109543	0.179897	0.000957431	-1.10546	-0.0101265	0.483319	0.000914712	0.000914712
DLL3	0.000132018	0.0142981	1	1.65734	0.0183578	0	0.000914985	0.000914985
PLA2R1	0.0032276	0.820513	0.000715618	-2.16774	-0.00379262	0.625331	0.000917403	0.000917403
BCAT1	0.00176191	0.00108512	1	-1.6393	-0.0222083	0	0.000922741	0.000922741
DCAF16	3.51e-05	0.0549853	1	0.981032	0.0119761	0	0.000928501	0.000928501
FSTL1	0.000623082	0.00311369	1	-1.1996	-0.0160825	0	0.000931706	0.000931706
FAM210B	0.165437	0.184756	6.38e-05	-0.27249	-0.00968135	0.298121	0.000934873	0.000934873
KHDRBS3	7.6e-05	0.0257355	1	1.03938	0.014772	0	0.000936714	0.000936714
CPNE4	3.12e-05	0.0629254	1	-4.23396	-0.0106235	0	0.000939045	0.000939045
TMEM127	0.433341	0.929793	4.89e-06	-0.0128611	-0.000413264	0.517487	0.000941253	0.000941253
CHMP2A	0.000167371	0.0120141	1	-0.709184	-0.0147906	0	0.000953994	0.000953994
PARD3	0.00123011	0.00163872	1	0.709343	0.0219116	0	0.000955559	0.000955559
SDC2	1.2e-05	0.175134	1	-1.83307	-0.00953194	0	0.000982214	0.000982214
LRRC1	0.000385583	0.00546166	1	0.911496	0.0162678	0	0.000983544	0.000983544
RORB	0.151495	0.132217	0.000105149	-0.41994	-0.0129533	0.264874	0.000983617	0.000983617
FRA10AC1	0.00207699	0.00102967	1	0.833295	0.0229153	0	0.000993593	0.000993593
EFS	0.000299415	0.00715478	1	0.865472	0.0154092	0	0.000994706	0.000994706
HDAC1	0.754283	0.738821	3.87e-06	-0.0783867	-0.00194582	0.28051	0.000999119	0.000999119
CFHR4	0.0573905	0.82987	3.13e-05	0	6.05e-05	0.574464	0.000782763	0.00100154
PTTG1	0.88314	0.15222	1.27e-05	0.00951952	-0.00929888	0.310136	0.000856245	0.00100897
NMNAT3	0.000385583	0.00571596	1	-1.70645	-0.0174109	0	0.00101352	0.00101352
TNFAIP6	0.000230304	0.00971466	1	-2.33042	-0.0152026	0	0.00102361	0.00102361
PPIF	0.000554326	0.00413893	1	1.43419	0.0245905	0	0.00104073	0.00104073
NEU4	2.03e-05	0.114286	1	2.02507	0.0159553	0	0.0010484	0.0010484
SALL3	0.000299415	0.00781601	1	1.52989	0.0164934	0	0.00105442	0.00105442
BCCIP	6.33e-06	0.369976	1	0.83852	0.00469864	0	0.00105493	0.00105493
FRMD5	0.00285381	0.000833072	1	0.704383	0.0195324	0	0.00106544	0.00106544
PTTG1IP	0.470015	0.598849	3.03e-06	-0.155927	0.00631097	0.451172	0.000540429	0.00106564
CEP112	0.000175338	0.0136145	1	-1.26317	-0.0219972	0	0.0010683	0.0010683
LRPAP1	0.00824123	0.000291074	1	-0.367487	-0.0246013	0	0.00107174	0.00107174
BICRAL	0.268618	0.982266	6.38e-07	0.237383	0.0004714	0.33244	0.00018255	0.00107738
ARHGEF10L	0.00386626	0.00063628	1	0.71302	0.0119326	0	0.00108969	0.00108969
MARCKS	0.000125775	0.0196005	1	0.812295	0.015518	0	0.00109121	0.00109121
MICALL1	0.474712	0.578421	2.06e-06	0.0960442	-0.00344108	0.290936	0.000411127	0.00110424
BBOX1	0.2244	0.923266	1.04e-05	-0.523407	0.000481201	0.7681	0.00099851	0.00110935
PGPEP1	0.0553428	0.899766	5.08e-05	-0.461954	-0.00040083	0.635091	0.0011099	0.0011099
VDAC2	0.000812505	0.00311369	1	0.601881	0.0192814	0	0.00110998	0.00110998
ASCC2	0.859387	0.00181288	0.0012077	0.00968706	-0.0195714	0.338924	0.000913047	0.00111511
MYL12A	0.00026292	0.00971466	1	-1.07398	-0.0145033	0	0.00111699	0.00111699
ENSA	0.930928	0.716566	3.87e-06	-0.0247295	-0.00276022	0.689352	0.00112486	0.00112486
HNRNPH3	0.000251634	0.0105826	1	0.712306	0.0192196	0	0.00114809	0.00114809
BCR	0.0795276	0.558326	1.19e-07	0.853914	0.00387531	0.283243	1.73959e-05	0.00115294
EIF3G	0.282234	0.25079	3.03e-06	0.172686	-0.00747719	0.398103	0.000214818	0.00115644
FGR	0.40691	0.402456	2.67e-06	-0.343169	0.00247293	0.279547	0.000346198	0.00115846
TAF3	2.6e-05	0.106858	1	0.92378	0.00828799	0	0.0011806	0.0011806
SNX24	0.112983	0.935043	2.64e-05	-0.256306	-0.00149018	0.306904	0.00118359	0.00118359
BMT2	0.138427	0.066787	0.000304776	0.300079	0.0120016	-0.292828	0.00119158	0.00119158
AMIGO1	0.451477	0.101538	6.38e-07	-0.28078	0.00860605	0.74775	5.59063e-05	0.00119689
TMEM134	0.428871	0.25079	2.64e-05	-0.0572258	-0.00603418	0.855214	0.00119765	0.00119765
OSMR	1.79e-05	0.16141	1	-2.33802	-0.00801825	0	0.00121141	0.00121141
TPD52L1	0.104196	0.189711	0.000146721	-1.15768	-0.00621141	0.422506	0.00121444	0.00121444
NPEPL1	0.0371677	7.84e-05	1	-0.603138	-0.0336488	0	0.00121822	0.00121822
ENTPD2	0.0823367	0.0478987	0.000751939	-2.16227	-0.010474	0.363515	0.00123235	0.00123235
CORO1C	5.45e-06	0.548407	1	1.21586	0.00187231	0	0.00123872	0.00123872
SEL1L3	9.34e-05	0.0320634	1	-2.01067	-0.017915	0	0.00124033	0.00124033
ENAH	0.000220233	0.0136145	1	0.80092	0.0167159	0	0.00124132	0.00124132
TUBA1C	2.64e-06	0.876353	1	-1.73389	0.000111481	0	0.00104648	0.00124516
LRRC8B	0.000286796	0.0105826	1	0.739177	0.0154828	0	0.00125129	0.00125129
PAK3	0.111183	0.876353	3.13e-05	-0.0387366	-0.00309513	0.531536	0.00125526	0.00125526
PLOD3	0.000647566	0.00475885	1	-0.951603	-0.0201629	0	0.00126389	0.00126389
AGO4	0.0447627	6.93e-05	1	0.685442	0.0292082	0	0.00126938	0.00126938
MFSD3	0.583971	0.778095	2.35e-06	0.411884	-0.00218451	0.303229	0.000627464	0.00127721
ADORA1	8.43e-05	0.0373429	1	-1.8303	-0.0100505	0	0.00128172	0.00128172
CDH4	8.43e-05	0.0373429	1	-2.31547	-0.0110303	0	0.00128172	0.00128172
TAF5	7.6e-05	0.0415959	1	0.936761	0.0133344	0	0.00128527	0.00128527
PARD6B	0.812265	0.0672377	2.66e-07	-0.0780843	0.0125203	0.40306	3.47235e-05	0.00129916
CTHRC1	0.0728292	0.00930494	0.00478873	-1.84732	-0.0146365	0.474482	0.00130759	0.00130759
MKLN1	0.918952	0.0897505	3.4e-05	0.161187	-0.00906371	0.348405	0.00118783	0.00132749
SLC4A3	1.87e-06	0.558326	1	-1.54759	0.00271311	0	0.000618171	0.00133501
CYP4F11	0.0297318	0.0984816	0.00115372	-1.02863	-0.0107314	0.33968	0.00134254	0.00134254
RASSF5	0.0503185	0.0491037	0.00138244	-0.720908	-0.0124129	0.281273	0.00135235	0.00135235
PLEKHA2	0.377269	0.63009	2.06e-06	0.217047	-0.000846866	0.294043	0.00037341	0.00135877
PSME4	0.132212	0.10467	4.35e-06	0.265624	-0.00950097	0.303889	9.12109e-05	0.00135964
SPATS2L	0.000576483	0.00598089	1	-0.849174	-0.0168442	0	0.00136069	0.00136069
PIP5KL1	0.00974708	0.0672377	2.26e-09	1.15603	0.0105574	0.675422	5.9303e-08	0.00136083
ATRX	0.041361	8.34e-05	1	-0.451032	-0.0334995	0	0.00136111	0.00136111
SGPL1	0.00201039	0.00172378	1	0.56019	0.0216698	0	0.00136524	0.00136524
NRXN1	0.0389396	0.0790903	1.07e-08	0.522873	0.0114221	0.314144	5.19788e-07	0.00136754
ELMOD1	0.527568	0.205163	1.36e-06	-0.506628	0.00843101	0.386878	0.000166791	0.00137344
MBIP	4.94e-05	0.0717905	1	0.435206	0.00935567	0	0.00138612	0.00138612
GAREM2	0.0474828	0.694518	1.19e-07	0.525815	0.00282485	0.376159	1.41875e-05	0.00140199
IRS2	0.0104118	0.232914	0.00151024	-1.03355	-0.00712016	0.285236	0.00141571	0.00141571
CASP6	0.0199859	0.0147835	0.0125884	-0.544451	-0.019713	0.501341	0.00143013	0.00143013
ACTR1A	0.00026292	0.0147835	1	0.573452	0.0122335	0	0.00147207	0.00147207
PFKFB4	0.156044	0.339178	7.39e-05	-0.654784	-0.00684664	0.389534	0.00147812	0.00147812
GRIK2	0.00207699	0.0019062	1	1.12537	0.0187448	0	0.00148997	0.00148997
PDE1C	0.000230304	0.0173896	1	-1.82834	-0.0132088	0	0.00150124	0.00150124
MYADM	4.67e-06	0.902329	1	-1.53646	-0.00211787	0	0.00155215	0.00155215
PYROXD2	3.72e-05	0.113297	1	-2.2103	-0.0113917	0	0.00155234	0.00155234
THNSL1	0.000274636	0.0154005	1	0.776583	0.0221161	0	0.00155593	0.00155593
STAU1	0.626293	0.0203901	0.000341442	-0.100171	-0.0145866	0.36367	0.00158729	0.00158729
GHDC	0.00595056	0.472328	0.00157774	-0.520423	-0.00541149	0.434526	0.00160492	0.00160492
COL7A1	0.261975	0.436587	2.67e-06	0.470366	-0.00777927	0.54885	0.000272281	0.00160853
MEGF11	2.94e-05	0.152455	1	1.44909	0.0137935	0	0.00161623	0.00161623
PCGF2	0.0015402	0.00296731	1	0.578943	0.0172785	0	0.00163697	0.00163697
SCAMP5	0.0358901	0.923266	1.8e-07	0.243848	-0.00191039	0.350853	1.89008e-05	0.00165106
FSIP1	1.47e-05	0.317466	1	-1.60281	-0.00326317	0	0.00165952	0.00165952
TMEM9B	0.0465665	0.683635	0.000146721	-0.386828	-0.00249317	0.381588	0.00166046	0.00166046
DDOST	0.275371	0.00498346	0.00342576	-0.222128	-0.0162462	0.280242	0.00166753	0.00166753
PABPC5	3.35e-05	0.140364	1	3.06777	0.011321	0	0.00166776	0.00166776
TSPAN4	9.11e-06	0.519184	1	-1.1181	-0.00288462	0	0.00167416	0.00167416
MBTD1	0.000256659	0.0187675	1	1.06154	0.0184544	0	0.00169428	0.00169428
LARP4B	0.000401832	0.0120141	1	0.612992	0.0151573	0	0.00169676	0.00169676
CYTL1	0.100829	0.957143	5.08e-05	-1.13923	-0.00133808	0.535711	0.00171397	0.00171397
RASAL2	0.0456643	0.15702	3.55e-08	0.529417	0.00643931	0.342359	2.15201e-06	0.00172503
CCNY	0.000132018	0.0387175	1	0.572083	0.0130982	0	0.00176139	0.00176139
TSHZ1	0.000201218	0.0255155	1	0.657967	0.013129	0	0.00176652	0.00176652
GTPBP4	4.94e-05	0.10467	1	0.815443	0.00979627	0	0.00177473	0.00177473
EHD2	0.000274636	0.0188377	1	-1.57159	-0.0137221	0	0.00177536	0.00177536
LIMK2	0.523004	0.269603	3.69e-05	-0.280602	-0.00563302	0.318599	0.00178199	0.00178199
LRRC15	0.0708271	0.507723	0.000146721	-3.51672	-0.00500745	0.305327	0.00179833	0.00179833
ADGRE5	0.0037529	0.00140617	1	-1.33253	-0.0209616	0	0.00179856	0.00179856
PEF1	0.99098	0.640656	3.43e-06	-0.0289247	0.00469791	0.365038	0.00100551	0.00180488
RILPL2	0.0728292	0.662006	0.000112564	-0.35339	-0.00346184	0.353838	0.00183181	0.00183181
ESRRA	0.0991773	0.456573	1.18e-06	0.224802	-0.00466813	0.384555	8.41381e-05	0.00183294
COPZ2	0.000385583	0.0147835	1	-1.6052	-0.0161178	0	0.00189157	0.00189157
YBX3	0.132212	0.0141884	0.00305072	-0.483046	-0.0170125	0.415549	0.00189645	0.00189645
MMP16	0.000251634	0.0235966	1	1.03967	0.015378	0	0.00194269	0.00194269
ETV1	3.31e-05	0.179404	1	1.3733	0.00677881	0	0.00194281	0.00194281
CAP1	0.966935	0.888047	5.48e-06	-0.000905	0.00068592	0.448014	0.00166855	0.0019489
TMEFF2	0.00447784	0.0160401	0.0833281	1.11692	0.0142085	-0.279893	0.00195279	0.00195279
ZFP64	0.523004	0.172446	5.41e-07	0.0327398	0.0081892	0.349177	7.9117e-05	0.00195565
ATAD1	0.00237202	0.00256506	1	0.574386	0.0155762	0	0.0019739	0.0019739
HPS1	0.000220233	0.0277515	1	-1.06898	-0.0184821	0	0.0019797	0.0019797
ERP29	0.160691	0.117971	0.000322674	-0.25074	-0.0106704	0.369139	0.00198078	0.00198078
NINJ2	0.373142	0.970448	1.69e-05	-0.443023	-0.000716607	0.364885	0.00198138	0.00198138
FABP7	0.000726031	0.00853148	1	-2.27935	-0.0165292	0	0.00199708	0.00199708
ADAM22	0.00159325	0.199914	0.0196052	0.813288	0.00567532	-0.27998	0.00200767	0.00200767
TCEAL2	0.00243908	0.00256506	1	0.860377	0.0208556	0	0.00201016	0.00201016
SLC1A5	0.599692	0.911506	3.43e-06	0.0809083	0.000360151	0.473017	0.000910918	0.00201404
PRPS2	2.6e-05	0.244728	1	-1.43402	-0.0056355	0	0.00203244	0.00203244
ATF7IP	7.6e-05	0.0842841	1	0.910998	0.0112817	0	0.00204133	0.00204133
RBM17	7.6e-05	0.0842841	1	0.906432	0.0106229	0	0.00204133	0.00204133
MRC2	0.000512193	0.012528	1	-1.81919	-0.0142864	0	0.00204365	0.00204365
EYA2	0.000753933	0.00851514	1	-1.89627	-0.0234019	0	0.00204429	0.00204429
TCF12	0.000472835	0.0136145	1	1.10361	0.015014	0	0.00204795	0.00204795
LRRC8A	0.0029436	0.00221326	1	0.778411	0.0193518	0	0.00206401	0.00206401
RNF180	0.626293	0.899766	9.38e-06	-0.433738	0.00106936	0.512421	0.00180047	0.00206692
GGACT	8.01e-05	0.0816537	1	-1.54692	-0.0093459	0	0.00206928	0.00206928
ZNF704	0.0851	0.135402	7.55e-08	0.720039	0.00828307	0.356944	5.03319e-06	0.00207172
SLC29A1	0.242699	0.735415	3.69e-05	-1.34872	-0.00180225	0.73748	0.00207869	0.00207869
NUDT18	0.578772	0.662006	7.61e-06	-0.0750743	0.000177996	0.307161	0.00121872	0.00209248
GLUD1	0.000976263	0.00684337	1	0.853984	0.0196424	0	0.00209817	0.00209817
PKNOX2	0.000976263	0.00684337	1	0.935838	0.0145142	0	0.00209817	0.00209817
PTRH1	0.714366	0.282671	1.69e-05	0.128178	-0.00537059	0.779692	0.00135153	0.00209946
ACAA2	0.00134282	0.00498346	1	-0.949424	-0.0195166	0	0.00210042	0.00210042
CRYBG1	0.0351588	0.148514	2.88e-05	-1.82547	0.0128573	0.45366	0.000169207	0.00212616
SAMD14	0.0190891	0.490786	2.66e-07	0.461907	-0.00195509	0.37104	1.03879e-05	0.00213041
NT5E	0.0267013	0.331742	8.53e-05	-1.15103	0.0058333	0.324356	0.000498603	0.00213583
FADS3	0.578772	0.935043	1.27e-05	-0.178201	-0.00171546	0.41814	0.00213732	0.00213732
RIMS3	0.0702764	0.303064	1.47e-07	0.273218	0.00609621	0.449835	1.21504e-05	0.0021432
RTN4RL2	0.201499	0.189711	2.66e-07	0.0902582	0.00668315	0.287845	2.72202e-05	0.00215464
DNAH12	0.886667	0.490786	3.87e-06	-0.464436	0.0030667	0.717548	0.000848537	0.00216132
PDE8B	0.0136976	0.000510983	1	1.08074	0.0254715	0	0.00216285	0.00216285
RASSF4	0.00112689	0.00625684	1	1.29607	0.0173989	0	0.00217322	0.00217322
SERPINI1	0.348941	0.578421	3.54e-05	-1.23767	-0.00409518	1.22994	0.0021921	0.0021921
FBXO22	0.0630351	0.00930494	0.0122065	-0.479944	-0.0157546	0.493104	0.00219503	0.00219503
KYNU	0.226463	0.970448	3.13e-05	-0.6059	0.000259927	0.315241	0.00213851	0.00222382
HMGN5	0.00474453	0.00155754	1	0.829906	0.0234729	0	0.00224078	0.00224078
ATE1	0.000251634	0.0299382	1	0.592175	0.017552	0	0.00226908	0.00226908
KCNB1	0.000326086	0.0478987	1.19e-10	1.32391	0.00918452	1.2489	5.28244e-10	0.00228581
PNCK	0.415617	0.761528	1.4e-05	-0.360029	0.000368923	0.288638	0.00160413	0.00229008
UST	0.00207699	0.00367984	1	1.08094	0.016364	0	0.00229052	0.00229052
AGO1	0.0121105	0.00063628	1	0.494973	0.0233156	0	0.00230273	0.00230273
DNAJA4	6.84e-05	0.114527	1	-1.58723	-0.0105894	0	0.00232758	0.00232758
GPI	0.0010122	0.00781601	1	-0.778438	-0.0132743	0	0.00234259	0.00234259
SATB1	8.87e-05	0.0904265	1	1.0662	0.0147399	0	0.00236365	0.00236365
COMTD1	0.146448	0.00326662	1.8e-07	-0.329722	0.00879234	0.568239	1.01436e-06	0.00237301
CYP2S1	0.00846176	0.0790903	0.0122065	-0.923298	-0.0088761	0.503088	0.00239201	0.00239201
GYG2	0.000183627	0.0446536	1	-2.02082	-0.0144331	0	0.00239781	0.00239781
SPINT2	0.389813	0.73312	2.88e-05	-0.593727	-0.00466591	0.755839	0.00240369	0.00240369
BDH1	0.000145302	0.0568875	1	-1.42733	-0.0122721	0	0.00241041	0.00241041
PPP1R3D	0.000976263	0.00853148	1	-0.772164	-0.0155452	0	0.00242237	0.00242237
SLC16A1	0.877192	0.0478987	4.57e-07	-0.0953454	0.00968298	0.314865	4.19916e-05	0.00242999
FILIP1	0.271981	0.0203901	0.00151024	-0.34953	-0.012517	0.376068	0.00243115	0.00243115
TUBB2A	0.00139001	0.982266	0.00613741	-0.923997	-0.00075224	0.504619	0.00243198	0.00243198
GNG11	0.0715439	0.2015	2.42e-05	-0.822349	0.0112954	0.369123	0.000297672	0.00247196
LRIG1	0.00143861	0.00598089	1	1.24773	0.0166353	0	0.00247417	0.00247417
FAR2	0.000454147	0.0192997	1	-1.00222	-0.0192389	0	0.00250413	0.00250413
CNDP2	0.841651	0.528835	1.4e-05	0.0439765	-0.00341844	0.429649	0.0020049	0.00251003
CPNE8	0.000299415	0.0299382	1	-2.31389	-0.0134856	0	0.00254098	0.00254098
FBLL1	0.00201039	0.00454345	1	1.04179	0.0168923	0	0.00257224	0.00257224
SFRP4	0.00547098	0.00167551	1	-1.88134	-0.0218449	0	0.0025782	0.0025782
USP3	2.77e-05	0.331742	1	1.06087	0.00285713	0	0.00258233	0.00258233
PRNP	4.31e-06	0.463245	1	-0.933503	0.00253861	0	0.000949535	0.00260323
QPRT	0.0447762	0.0842841	0.0025018	-0.490886	-0.0103532	0.322899	0.0026282	0.0026282
FYB1	0.847555	0.256957	2.06e-06	0.12554	0.00556166	0.265338	0.000352198	0.00263133
REXO2	0.175229	0.454259	0.000120406	-0.30037	-0.00455847	0.588098	0.00265395	0.00265395
GXYLT1	0.278789	0.16141	0.000213839	-0.24369	-0.00900911	0.299069	0.00266084	0.00266084
DIP2B	0.000312507	0.0310768	1	0.909954	0.0116178	0	0.00267683	0.00267683
TATDN1	0.016208	0.000602522	1	0.74159	0.0270072	0	0.00268648	0.00268648
PBRM1	0.011382	0.841442	9.5e-08	0.582942	0.000449711	0.461369	5.19124e-06	0.00271386
CLEC5A	0.00182142	0.00546166	1	-1.92287	-0.0175902	0	0.00271896	0.00271896
UBE2D2	0.428871	0.10467	4.57e-07	0.117557	0.00853685	0.326336	4.3926e-05	0.00276006
NCOA4	9.82e-05	0.10467	1	0.647047	0.00908979	0	0.00277731	0.00277731
PRR18	0.0397337	0.955988	0.00027145	-1.39238	-0.00202528	0.324787	0.00278299	0.00278299
MSANTD3	0.589191	0.558326	3.43e-06	0.110324	0.00160014	0.746836	0.000650847	0.00280324
STARD10	0.000377447	0.0277684	1	0.761699	0.0145172	0	0.00281271	0.00281271
RBM4	0.000874932	0.0120141	1	0.591642	0.0165975	0	0.002818	0.002818
CENPV	0.201499	0.0549853	0.000957431	-0.111431	-0.010366	0.614958	0.00283474	0.00283474
SMYD2	0.00434935	0.00244248	1	-1.00708	-0.0141945	0	0.00283741	0.00283741
GDPD1	0.00170407	0.00625684	1	1.02063	0.0194026	0	0.00284415	0.00284415
SHROOM2	0.00170407	0.00625684	1	-1.50117	-0.0171005	0	0.00284415	0.00284415
ERAP1	0.337207	0.324414	9.81e-05	-0.390158	-0.00408354	0.388371	0.00285617	0.00285617
IFT122	0.0927747	0.199914	0.000584583	-0.320536	-0.00930228	0.344868	0.00287524	0.00287524
SMARCC1	0.000874932	0.899766	0.0137936	0.779452	0.00245417	-0.269784	0.0028781	0.0028781
NXPH1	0.00143861	0.00764597	1	1.29084	0.0178924	0	0.00290225	0.00290225
UBXN2A	0.901022	0.386007	3.87e-06	0.0414797	0.00550992	0.67607	0.00073158	0.00292402
THBS2	0.00125255	0.00891072	1	-1.60556	-0.0133786	0	0.00292982	0.00292982
ANKRD16	0.000119788	0.0942585	1	0.774666	0.0127887	0	0.00295191	0.00295191
CREG1	0.364967	0.716566	4.34e-05	-0.251553	-0.00229082	0.338196	0.00296191	0.00296191
CXCL14	0.0003699	0.0310768	1	-3.16121	-0.0114536	0	0.00298643	0.00298643
PMM2	0.30712	0.0105826	0.00355899	-0.320644	-0.0174439	0.321534	0.00299853	0.00299853
EPB41	6.84e-05	0.170466	1	1.41063	0.00749746	0	0.00301408	0.00301408
SALL1	0.479433	0.683635	3.87e-06	0.127613	0.000383835	0.326315	0.000703365	0.00303878
CASP4	0.00116752	0.0101404	1	-1.17142	-0.0151637	0	0.00304404	0.00304404
DUSP23	0.000114046	0.10467	1	-1.48094	-0.00871828	0	0.00306037	0.00306037
HDGF	0.00228825	0.00521761	1	0.554437	0.0165345	0	0.00306071	0.00306071
ASTN2	0.000843223	0.0141884	1	1.04908	0.0156738	0	0.00306482	0.00306482
FAS	0.000326086	0.0373429	1	-1.61515	-0.0143449	0	0.00310008	0.00310008
PCSK5	0.000159716	0.0765927	1	-1.61027	-0.00968922	0	0.00310932	0.00310932
FGF1	5.82e-05	0.210511	1	-1.80513	-0.00916662	0	0.0031124	0.0031124
SHISA7	0.0029436	0.0984816	3.57e-09	1.50961	0.00798596	0.688201	4.60996e-08	0.0031228
EOGT	0.00313045	0.00394918	1	-0.629779	-0.0174268	0	0.00313063	0.00313063
RAPGEF4	0.000251634	0.0495942	1	0.723655	0.0101705	0	0.00314978	0.00314978
TSC22D1	0.00398252	0.310075	0.0101108	0.770392	0.00620969	-0.306684	0.00315077	0.00315077
RAP2A	0.000139191	0.0897505	1	0.887031	0.0110914	0	0.00315188	0.00315188
CRMP1	0.00228825	0.00546166	1	0.714611	0.0145929	0	0.00315273	0.00315273
RGCC	8.43e-05	0.148514	1	1.24708	0.0103119	0	0.00315633	0.00315633
PTPN5	0.817223	0.911506	1.69e-05	-0.944976	-0.000514022	0.402734	0.00316762	0.00316762
DLG5	0.00447784	0.00282724	1	1.0622	0.0235021	0	0.00317919	0.00317919
LRRC4	0.000941424	0.0136145	1	0.898386	0.0157532	0	0.00320469	0.00320469
KIAA0319	0.285707	0.762574	5.92e-05	-1.0894	-0.00405328	0.273518	0.00321779	0.00321779
LMO2	0.0195333	0.836703	0.000789788	-0.982713	-0.00232923	0.27433	0.00321939	0.00321939
JMJD8	0.0975461	0.205494	0.000647344	-0.461961	-0.00732675	0.455855	0.00323039	0.00323039
GCLC	0.00182142	0.00715478	1	0.72158	0.0187312	0	0.00323937	0.00323937
RINT1	0.102502	0.427901	5.48e-05	-0.328161	0.00440439	0.373165	0.00107314	0.00325468
IFT172	0.835756	0.0115189	0.000957431	0.0596971	-0.0134688	0.746665	0.00258743	0.00326572
USP43	3.72e-05	0.362703	1	1.99816	0.00475131	0	0.00331305	0.00331305
SF3A1	0.00531859	0.818336	5.93e-08	0.422919	0.00381745	0.424556	2.17278e-06	0.00333402
LIMD1	0.0696348	0.15702	6.12e-06	0.707829	-0.0120603	0.48989	9.79795e-05	0.00336173
CBLB	0.000167371	0.0842841	1	0.739425	0.010473	0	0.00340987	0.00340987
PTX3	0.000532903	0.0267352	1	-2.89884	-0.0123804	0	0.00343181	0.00343181
KIAA1522	0.00353465	0.00413893	1	-1.12881	-0.0180901	0	0.0034911	0.0034911
REPS2	0.00112689	0.0130613	1	1.07169	0.0141607	0	0.00350482	0.00350482
PLAC9	0.0852217	0.210663	0.000829205	-0.86581	-0.00456949	0.489351	0.00353064	0.00353064
SDC3	0.345003	0.509625	2.22e-05	-0.50805	0.00528011	0.298352	0.00147613	0.00355239
CD109	1.57e-05	0.970448	1	-2.42082	-0.000920672	0	0.00358397	0.00358397
PARP12	0.00760847	0.00200391	1	-0.774383	-0.0209152	0	0.00358559	0.00358559
CFHR5	0.0339537	0.346719	0.00131501	0	-0.00567175	0.307684	0.00362106	0.00362106
CRTAC1	0.00182142	0.00853148	1	1.56972	0.0201128	0	0.00362993	0.00362993
RCOR2	0.000145302	0.107878	1	1.51565	0.0123391	0	0.00365034	0.00365034
ZMYM2	0.0150741	0.00475885	0.21853	0.409093	0.0173656	-0.295276	0.00365056	0.00365056
JAK1	0.0430414	0.000365465	1	1.12441	0.0275396	0	0.00365865	0.00365865
PAK1	0.0439019	0.15702	0.00230663	-0.726503	-0.00872842	0.327702	0.00368423	0.00368423
DOCK10	0.00125255	0.0130613	1	0.872637	0.0151169	0	0.00375259	0.00375259
SRPX2	0.00868725	0.310075	0.00613741	-1.84625	-0.00520987	0.37909	0.00377809	0.00377809
SMS	0.00664503	0.111163	0.0225543	-0.718277	-0.0105711	0.598211	0.00379698	0.00379698
GPC2	0.0250077	0.524834	2.2e-07	0.713549	0.00298767	0.490124	1.14937e-05	0.0038119
SOX13	0.014035	0.0012044	1	0.224012	0.0213988	0	0.00383266	0.00383266
CUL2	0.0228874	0.000748407	1	0.564599	0.0227129	0	0.00386557	0.00386557
POLR2L	0.000326086	0.0531364	1	-0.999863	-0.0100061	0	0.00389434	0.00389434
C3AR1	0.708817	0.276084	6.83e-06	-0.15487	0.00576487	0.379298	0.000728189	0.00392447
LAMA2	2.77e-05	0.640656	1	-1.89244	-0.00440735	0	0.00395486	0.00395486
NTMT1	0.972944	0.888047	1.54e-05	0.101676	0.00177098	0.300887	0.00328331	0.00396599
GSTM5	0.0104118	0.463245	0.00369651	-2.81969	-0.00437334	0.308129	0.00396676	0.00396676
WIPI1	0.000647566	0.0277684	1	-0.789682	-0.0132319	0	0.00398865	0.00398865
GSR	0.936922	0.121495	2.35e-06	-0.0226116	0.01228	0.279547	0.000249155	0.00400872
IGFBP2	0.0143793	0.00126848	1	-1.22095	-0.0197986	0	0.00402545	0.00402545
PDE2A	0.00170407	0.114527	3.57e-09	0.321573	0.00662935	0.474781	3.49044e-08	0.00403295
SMCHD1	0.201499	0.672787	5.48e-06	0.245385	-0.00156734	0.437013	0.000493016	0.00403363
SEC24D	0.0199859	0.000926551	1	-0.731654	-0.0204173	0	0.00406494	0.00406494
S1PR1	0.352907	0.0694835	4.57e-07	0.0323454	0.0147021	0.343281	2.9088e-05	0.00408176
EFHD1	0.177741	0.107878	3.13e-05	0.537511	-0.00899996	0.334867	0.00042769	0.00413245
ZNF638	0.0239283	0.0897505	0.00888676	0.554981	0.00800352	-0.454832	0.00414474	0.00414474
LAYN	0.0344395	0.89758	0.000499992	-0.854091	0.000167031	0.416695	0.0036173	0.00415864
NEUROD2	0.963132	0.761905	2.64e-05	-0.849151	-0.0045175	0.690312	0.0041849	0.0041849
DNAH11	0.00332732	0.472328	0.00282023	-1.74599	0.00392813	0.36495	0.00160441	0.0042534
CD74	0.442358	0.107878	4.89e-06	-0.269316	0.0114591	0.418829	0.000227341	0.00427881
CLIC6	0.420009	0.101538	0.000474174	-0.557319	-0.00724675	0.422093	0.0043022	0.0043022
NMT2	0.0124149	0.00163872	1	0.49861	0.0234888	0	0.00431896	0.00431896
PDIA4	0.00628968	0.00326662	1	-0.853344	-0.0184902	0	0.00434644	0.00434644
S100B	0.000251634	0.0816537	1	-1.6448	-0.00961834	0	0.00434656	0.00434656
LZIC	0.731437	0.00498346	7.55e-08	0.119528	0.0157974	0.333353	2.27155e-06	0.00436913
SMPDL3A	0.130187	0.152722	0.00105177	-0.518031	-0.0082373	0.293165	0.0043961	0.0043961
ZNF609	0.000326086	0.0650521	1	0.762475	0.0081364	0	0.0044367	0.0044367
TAPT1	0.00342965	0.00625684	1	0.45563	0.0153779	0	0.00446977	0.00446977
OLIG1	0.000554326	0.0387175	1	1.51328	0.0132965	0	0.00447022	0.00447022
SMAD1	0.12425	0.317191	5.48e-05	-0.400512	0.00489965	0.286181	0.00100005	0.00447078
ADGRL3	0.000726031	0.0299382	1	0.90231	0.0120875	0	0.00450686	0.00450686
SLPI	0.0630351	0.285947	0.0012077	-2.64948	-0.00837942	0.752135	0.00451117	0.00451117
EIF4EBP2	0.000159716	0.13642	1	0.697832	0.0117621	0	0.00451384	0.00451384
CEP68	0.000299415	0.0741598	1	0.579227	0.00960518	0	0.00456911	0.00456911
EFNA1	0.460696	0.000510983	5.24e-09	0.255896	0.0267026	0.441674	5.21525e-08	0.00457634
FBXO21	0.000812505	0.0277684	1	0.657948	0.0107087	0	0.00461627	0.00461627
SST	0.420009	0.94511	5.08e-05	-2.01602	0.000538978	0.301395	0.00429441	0.00461807
DNM3	0.000412026	0.0549853	1	1.25771	0.00889469	0	0.00462856	0.00462856
NARS2	0.00846176	0.00269323	1	0.67463	0.0198853	0	0.00464616	0.00464616
EMILIN2	0.000145302	0.15702	1	-2.00468	-0.0090347	0	0.00464955	0.00464955
IFITM3	7.21e-05	0.317191	1	-1.69408	-0.00521418	0	0.00465664	0.00465664
EDNRA	0.242699	9.44e-05	1	0.761164	0.0320428	0	0.00466204	0.00466204
S100A4	0.000159716	0.144395	1	-2.07673	-0.00625309	0	0.00468182	0.00468182
WDR37	0.00139001	0.0167029	1	0.684436	0.0134873	0	0.00470203	0.00470203
MEX3A	0.0003699	0.0629254	1	1.26458	0.0104097	0	0.0047097	0.0047097
POMGNT2	0.000299415	0.0790903	1	0.780796	0.0121488	0	0.00476217	0.00476217
FGFR1	4.17e-05	0.568331	1	-1.42684	-0.00368517	0	0.00476457	0.00476457
DPYD	0.000220233	0.107878	1	-1.92117	-0.00995509	0	0.00477218	0.00477218
IFI16	0.508268	0.221509	5.48e-05	0.113406	-0.00391829	0.49917	0.00199193	0.0047882
APOBEC3G	0.0029436	0.00816673	1	-1.23793	-0.0151473	0	0.00480841	0.00480841
ANXA1	0.0003699	0.0650521	1	-1.89723	-0.0149246	0	0.00481139	0.00481139
COASY	0.942919	0.189711	4.89e-06	-0.04321	0.00502647	0.364647	0.000549609	0.00484242
CPSF7	0.00125255	0.0196005	1	0.526471	0.0144234	0	0.00487381	0.00487381
AMOTL2	2.6e-05	0.946834	1	1.43874	0.00206335	0	0.00488238	0.00488238
KBTBD11	0.895055	0.140364	3.87e-06	-0.0174985	0.0112389	0.299563	0.000371631	0.00489003
UBQLN4	5.51e-05	0.00200391	0.00445236	0.696259	0.0170986	0.344081	3.39364e-06	0.00490549
KCNQ5	0.00447784	0.00554609	1	1.16193	0.0137388	0	0.00490996	0.00490996
SUPT3H	0.000436097	0.0570922	1	0.741392	0.0128093	0	0.00491799	0.00491799
FAM221A	0.000325777	0.0765927	1	-1.43864	-0.0122093	0	0.00492488	0.00492488
ARMC9	0.00236264	0.0105826	1	-0.641075	-0.0143054	0	0.00493132	0.00493132
XPNPEP1	0.00143861	0.0173896	1	0.428735	0.01789	0	0.00493309	0.00493309
AKT3	4.41e-05	0.568331	1	0.776656	0.00342113	0	0.00493897	0.00493897
PLCB1	0.00194562	0.0130613	1	1.07439	0.0164819	0	0.00498301	0.00498301
MPZL1	0.00760847	0.00342636	1	0.472666	0.0169606	0	0.00506534	0.00506534
ANKRD45	0.000210541	0.125101	1	-2.11509	-0.00980882	0	0.00509888	0.00509888
KPTN	0.765785	0.640656	2.22e-05	-0.170692	0.00100879	0.761527	0.0028837	0.00512335
TRMT5	0.00026292	0.101538	1	0.911132	0.0102965	0	0.00514321	0.00514321
DLC1	0.000220233	0.121495	1	-1.58533	-0.0108153	0	0.0051507	0.0051507
CHCHD10	0.00824123	0.00326662	1	-0.712494	-0.017211	0	0.00517091	0.00517091
ATP6AP2	0.000103266	0.263228	1	-0.506716	-0.00524358	0	0.00520309	0.00520309
GALNT16	0.5633	0.227161	0.000213839	-0.447379	-0.00687248	0.30325	0.0052252	0.0052252
ZDHHC23	4.17e-05	0.659317	1	-2.35884	-0.00362842	0	0.0052412	0.0052412
TMPRSS5	0.00221588	0.83213	0.0104378	0.874658	-0.00326965	-0.421193	0.00416727	0.00527796
PHACTR3	0.000354767	0.0790903	1	1.35052	0.0102036	0	0.00531003	0.00531003
CLIC2	0.0430414	0.00163872	0.399275	0.555988	0.0229716	-0.507425	0.00532256	0.00532256
BRD3	0.00170407	0.0167029	1	0.766576	0.0152822	0	0.00535896	0.00535896
TBPL1	0.000699018	0.0415959	1	0.683259	0.0115403	0	0.00543271	0.00543271
RBPMS	0.00939431	0.00311369	1	-1.25876	-0.0192517	0	0.00545359	0.00545359
SLC8B1	0.72576	0.257264	1.04e-05	-0.063075	0.0103639	0.31869	0.000932252	0.00546413
GFRA1	0.00107423	0.0276202	1	1.45781	0.0157539	0	0.0055036	0.0055036
RAB9B	0.000472835	0.0629254	1	0.884842	0.0106052	0	0.00551343	0.00551343
RASGRP1	0.442358	0.205163	1.4e-05	-0.675569	0.00968012	0.351646	0.000704156	0.00556465
JMJD1C	0.000230304	0.132562	1	1.01733	0.0119172	0	0.00560514	0.00560514
DSCAML1	2.3e-05	0.748648	1	1.94141	-0.00113327	0	0.00387863	0.00562775
SARNP	3.46e-05	0.888047	1	3.21744	0.000622095	0	0.00562826	0.00562826
NHLRC2	0.00194562	0.0160401	1	0.729597	0.0196364	0	0.00568458	0.00568458
TTC39C	0.777336	0.0462522	0.000870252	-0.105694	-0.0125528	0.26539	0.00569399	0.00569399
GPX4	0.542974	0.346719	2.03e-05	-0.0873523	0.0044112	0.354664	0.00145582	0.0057523
LSAMP	0.000599394	0.0531364	1	0.808202	0.0115591	0	0.00575914	0.00575914
WDR48	0.000623082	0.0513397	1	0.619102	0.0123174	0	0.00577524	0.00577524
TAGLN3	0.465343	0.0160401	0.00429171	-0.210234	-0.0136511	0.273306	0.00578045	0.00578045
RPL37	2.77e-05	0.864686	1	0.525464	-0.00179156	0	0.00479712	0.00578054
SUFU	0.000340168	0.0954988	1	0.553566	0.01027	0	0.00583248	0.00583248
TBC1D1	0.000312507	0.10467	1	-0.941304	-0.00994653	0	0.00585824	0.00585824
DENND2A	0.00460955	0.00715478	1	-1.15727	-0.015064	0	0.00588915	0.00588915
NPPA	0.000753933	0.689459	0.0642151	1.1148	0.000893635	-0.416486	0.00593464	0.00593464
MAN1A1	0.058543	0.818336	0.000474174	-0.988241	0.00163013	0.287578	0.0046366	0.00599616
SNTA1	8.43e-05	0.402456	1	-1.60775	-0.00662473	0	0.00599673	0.00599673
NCAN	0.398309	0.0869826	1.18e-06	0.30423	0.00995992	0.306438	7.01769e-05	0.00601162
KCND2	0.0032276	0.0105826	1	1.03596	0.0157671	0	0.00602264	0.00602264
GRID1	0.00760847	0.00454345	1	0.584058	0.0160195	0	0.00606901	0.00606901
PRPSAP2	0.00026292	0.132562	1	0.613656	0.0130156	0	0.00610089	0.00610089
PLPPR1	0.000843223	0.0415425	1	1.23586	0.0112033	0	0.00612062	0.00612062
TGM2	0.0522828	0.427901	0.00157774	-0.918701	-0.00562818	0.342748	0.00615042	0.00615042
CALU	0.00781467	0.00454345	1	-0.880205	-0.0176932	0	0.00617364	0.00617364
SMC3	0.000699018	0.0513397	1	0.833791	0.0108106	0	0.00621599	0.00621599
LAP3	0.058543	0.640656	0.000957431	-0.457607	-0.00260028	0.334382	0.00621841	0.00621841
IL6ST	0.29629	0.0694835	8.45e-06	-0.226621	0.0102235	0.487075	0.000186629	0.00623201
HSPBAP1	0.00236264	0.0154005	1	0.441234	0.0144267	0	0.00627102	0.00627102
ATG12	0.71445	0.841442	4.29e-05	-0.0324347	0.000544178	1.56821	0.00503045	0.00627537
MAGI3	0.00846176	0.00433691	1	0.650828	0.0183271	0	0.00630532	0.00630532
EGR1	0.0358901	0.326183	0.00317173	-1.05802	-0.0124928	0.350903	0.00635271	0.00635271
SLC25A10	0.189007	0.970448	6.83e-06	0.290938	0.00348039	0.343197	0.000697599	0.00636429
NR2C2AP	0.589191	0.0310768	0.00203774	-0.194202	-0.0124768	0.351652	0.00637245	0.00637245
PHF12	0.114806	0.0513397	2.2e-07	0.258396	0.0115552	0.401065	6.62728e-06	0.00637398
ZMYND11	0.00176191	0.0212073	1	0.739343	0.0131928	0	0.00637833	0.00637833
CPS1	0.00353465	0.0105826	1	1.66675	0.0185028	0	0.00638275	0.00638275
DHTKD1	0.00243908	0.0154005	1	0.76816	0.0187788	0	0.00639987	0.00639987
OASL	0.337207	0.628341	0.000177654	-0.0995769	-0.00367331	0.699475	0.00640839	0.00640839
ABRAXAS2	0.000599394	0.0629254	1	0.59581	0.0100037	0	0.00641661	0.00641661
TPMT	0.456074	0.011042	0.00753207	0.0725787	0.0129323	-0.558567	0.00643983	0.00643983
EXOSC7	6.15e-05	0.619599	1	0.569609	0.00350774	0	0.0064587	0.0064587
FBXO6	0.000454147	0.0842841	1	-0.970646	-0.0125085	0	0.0064773	0.0064773
RAB2A	0.00259832	0.0147835	1	0.394134	0.0138911	0	0.00649188	0.00649188
ADAM11	0.72576	0.970448	5.48e-05	-0.686932	-0.00117377	0.299527	0.00651171	0.00651171
P2RY12	0.0103053	0.00376736	1	1.14659	0.0188752	0	0.00653616	0.00653616
FBXL20	0.000936819	0.0431018	1	0.604345	0.00950256	0	0.00670202	0.00670202
BBS10	0.0112343	0.0629254	0.0573386	0.47398	0.0117793	-0.473282	0.00671844	0.00671844
CYGB	0.000647566	0.0629254	1	-2.4715	-0.00660484	0	0.0067411	0.0067411
AKAP1	0.00228825	0.0181009	1	0.475861	0.0142732	0	0.00681171	0.00681171
NMI	0.0325293	0.276084	0.004618	-0.638706	-0.0067371	0.731008	0.00681736	0.00681736
CARS1	0.0618875	0.000671792	1	-0.377931	-0.0190106	0	0.00682805	0.00682805
USE1	0.310785	0.783976	0.000105149	-0.226049	0.00273015	0.346855	0.00500904	0.00683933
SNUPN	0.109404	0.0147835	0.0258548	-0.326231	-0.0132269	0.302362	0.00685329	0.00685329
FHL2	0.00701722	0.00598089	1	-1.78011	-0.0147052	0	0.00686921	0.00686921
DCAKD	0.0173951	0.00244248	1	0.444117	0.0211787	0	0.00692312	0.00692312
PLTP	8.43e-05	0.509625	1	-1.61853	-0.00355531	0	0.00697228	0.00697228
NUDT8	0.118517	0.746655	0.00027145	-0.416967	0.00352517	0.786357	0.00480601	0.0069853
GNPDA1	0.72576	0.619599	3.69e-05	-0.092583	0.00265296	0.317867	0.00378706	0.00699925
FAM20C	0.000843223	0.0513397	1	-1.632	-0.0116599	0	0.00700631	0.00700631
RBPJ	0.000183627	0.238769	1	0.923705	0.0111204	0	0.00706327	0.00706327
POLL	7.62e-05	0.576843	1	0.670764	0.00361289	0	0.00707466	0.00707466
KIF13A	0.00207699	0.0212073	1	0.710348	0.0121637	0	0.00708409	0.00708409
CASP3	0.0209173	0.0021062	1	-0.673621	-0.0193341	0	0.00708497	0.00708497
IFNAR1	0.102502	0.34303	0.00125666	-0.286341	-0.0083551	0.295706	0.00709825	0.00709825
TRIM13	0.000843223	0.0525039	1	0.575668	0.00908833	0	0.00710713	0.00710713
C9orf64	1	4.46e-05	1	0	-0.0357885	0	0.00714057	0.00714057
PPIC	0.000812505	0.0549853	1	-1.11672	-0.0110345	0	0.0071483	0.0071483
ARHGAP12	0.0143793	0.00311369	1	0.495301	0.0200258	0	0.00715815	0.00715815
ZW10	0.0228152	0.876353	0.00172029	0.491103	-0.000810718	-0.890237	0.00604958	0.00715958
AZU1	0.265603	0.0925889	0.000128701	0.294271	-0.00904984	0.333314	0.00128626	0.00716756
CLGN	0.00078275	0.107878	0.531705	1.42067	0.00665627	-0.547541	0.00717092	0.00717092
HEY1	0.00701722	0.006407	1	0.771884	0.0145341	0	0.00717716	0.00717716
LPIN3	0.165437	0.738821	0.000201152	-0.833873	0.000596881	0.287826	0.0048784	0.00718557
MFF	0.000299415	0.152722	1	0.503637	0.00710789	0	0.00725499	0.00725499
BIRC3	2.16e-05	0.472328	1	-2.97306	0.00354789	0	0.0027639	0.00725536
GDI2	0.00891778	0.00521761	1	0.695549	0.0177413	0	0.00733577	0.00733577
PRXL2A	0.960927	0.000217983	1.07e-08	-0.0750458	0.0290057	0.406616	7.93153e-08	0.00739973
PLEKHO1	0.000418664	0.114527	1	0.64759	0.00880097	0	0.00747736	0.00747736
USP4	0.0991773	0.000483471	1	-0.259713	-0.022619	0	0.00747746	0.00747746
TRH	0.456074	0.250129	5.48e-06	0.891836	0.0063774	0.358763	0.00043948	0.0074862
SMAD9	0.000201218	0.238769	1	1.00013	0.00632575	0	0.00748691	0.00748691
MAGEH1	0.00398252	0.448176	0.027027	0.795176	0.00773107	-2.02062	0.00750624	0.00750624
PCSK2	0.00547098	0.578421	4.57e-07	1.17874	-0.0046437	0.628	7.14447e-06	0.00751383
AP4M1	0.000299415	0.16141	1	-0.711362	-0.00658107	0	0.00751502	0.00751502
CSNK1D	0.760027	0.538577	6.87e-05	0.0400899	-0.00461495	0.367252	0.00531762	0.00755002
CDH11	0.0474828	0.00102967	1	0.382875	0.0218089	0	0.0075706	0.0075706
RPS6KA5	0.00345957	0.0141884	1	0.718052	0.014609	0	0.00758972	0.00758972
SQSTM1	0.0351588	0.00140617	1	-0.360683	-0.0180483	0	0.00762444	0.00762444
ELP2	0.0022535	0.022053	1	0.43726	0.0126055	0	0.00764963	0.00764963
SYNJ2	0.00243908	0.0203901	1	-1.64957	-0.0137611	0	0.00765322	0.00765322
ISYNA1	0.771554	0.034718	0.00187342	-0.165878	-0.0137822	0.273914	0.00769718	0.00769718
LTF	0.00116752	0.0431018	1	-5.31392	-0.0110685	0	0.00771075	0.00771075
POGZ	0.00207699	0.0247682	1	0.679418	0.0110923	0	0.00781952	0.00781952
EPC1	0.000377447	0.13642	1	0.953614	0.00604327	0	0.00782414	0.00782414
LRSAM1	0.00120939	0.0431018	1	0.618234	0.0114822	0	0.00788541	0.00788541
DOCK6	0.0138392	0.00376736	1	-0.954354	-0.0191483	0	0.00788638	0.00788638
SLITRK1	0.000565768	0.0925889	1	2.15099	0.0105075	0	0.00791006	0.00791006
ALDH18A1	2.94e-05	0.558326	1	0.737505	-0.00356647	0	0.00376072	0.00793629
MTMR7	0.000812505	0.0650521	1	0.837187	0.0152131	0	0.00795521	0.00795521
FHOD3	0.000623082	0.0872842	1	0.844059	0.00961275	0	0.00810073	0.00810073
TTC19	0.4666	0.199914	0.000128701	0.202	-0.00723633	0.292477	0.00307166	0.0081721
HMGN3	0.0596416	0.000926551	1	0.305651	0.0238918	0	0.00818332	0.00818332
SRGN	0.329521	0.16141	0.00105177	-0.591392	-0.008552	0.346113	0.00824713	0.00824713
TNR	0.00188013	0.0299382	1	1.84134	0.0224326	0	0.00827952	0.00827952
SULF2	0.00188264	0.0299382	1	0.845116	0.00974193	0	0.00828655	0.00828655
CACNA2D1	0.0522828	0.00108512	1	0.500855	0.0216303	0	0.00832103	0.00832103
LRRTM4	0.00170407	0.0334657	1	1.08323	0.0123069	0	0.00834845	0.00834845
TADA2A	0.341091	0.091877	1.8e-06	0.209443	0.0111735	0.288408	8.72842e-05	0.00838645
MMP9	0.109404	0.0897505	0.00592736	-1.39025	-0.00949782	0.281664	0.00845702	0.00845702
USP54	0.000874932	0.0672377	1	1.55375	0.0103833	0	0.00851473	0.00851473
LBR	0.000274636	0.21596	1	0.833364	0.0106603	0	0.0085589	0.0085589
EPB41L3	0.532944	0.00521761	0.0213342	0.0144858	0.0163984	-0.649113	0.00856013	0.00856013
CALM1	0.0702764	0.538577	0.00157774	-0.579413	-0.0044514	0.377194	0.00859599	0.00859599
SFXN4	0.0574604	0.0513397	1.8e-07	0.401312	0.00828871	0.729451	3.57933e-06	0.00871425
PLP2	0.0003699	0.165891	1	-1.58199	-0.00874936	0	0.00874556	0.00874556
PPIA	0.0596416	0.289363	0.00355899	-0.433656	-0.00512895	0.415692	0.00875079	0.00875079
KLHL13	0.000299415	0.205163	1	0.997348	0.00503645	0	0.00875148	0.00875148
DSC2	0.0823367	0.0415959	3.13e-05	-1.03129	0.0108117	0.402406	0.0001347	0.00879906
APOE	0.41125	0.012528	3.2e-07	0.276147	0.019945	0.410187	7.81893e-06	0.00881289
NR3C2	0.0136976	0.0531364	0.000241216	-1.17629	0.0105266	0.532095	0.000187785	0.00881927
PDZD8	0.0136976	0.00454345	1	0.611648	0.0199947	0	0.00882405	0.00882405
SELENOS	0.437837	0.558326	7.94e-05	-0.170225	0.00387621	0.332732	0.00419006	0.00882681
FAM50B	0.000210541	0.296161	1	-1.84029	-0.00548558	0	0.00883479	0.00883479
TRPM3	7.38e-05	0.856395	1	-2.79041	-0.000480786	0	0.00891073	0.00891073
SQOR	0.026768	0.148514	0.016013	-0.698129	-0.00910428	0.545812	0.00895144	0.00895144
HS2ST1	0.0781512	0.289363	0.00282123	-0.356455	-0.00705511	0.439745	0.008964	0.008964
PPM1J	5.69e-05	0.876353	1	-1.7146	0.00128264	0	0.00766607	0.00906413
RNF135	0.000183627	0.354366	1	-1.06142	-0.00443424	0	0.00907676	0.00907676
MRI1	0.258694	0.509625	0.000128701	-0.376857	0.00109563	0.851225	0.003842	0.00909968
CLEC14A	0.924938	0.537407	0.000112564	0.0688852	-0.00362109	0.516436	0.00824814	0.00910596
C1RL	3.72e-05	0.568331	1	-1.93623	0.00220318	0	0.00442719	0.00911062
EXOSC1	7.21e-05	0.911506	1	0.479982	0.00149793	0	0.00913394	0.00913394
MFGE8	0.523004	0.03601	0.000957431	0.110995	-0.013843	0.275496	0.00399578	0.00915168
PIGB	1.79e-05	0.269105	1	-0.978634	0.0067101	0	0.00169431	0.00920394
MACROD1	0.013367	0.00498346	1	0.684276	0.0190871	0	0.00921245	0.00921245
RAB12	0.865315	0.588594	3.4e-05	0.0379041	0.00513262	0.362409	0.00389286	0.00922485
FABP4	0.00725678	0.00930494	1	0.547029	0.0103221	0	0.0092919	0.0092919
SUMF2	0.00243908	0.121495	0.229328	-1.24105	-0.00751	0.27716	0.00932965	0.00932965
TIAL1	0.00548172	0.012528	1	0.65809	0.0144656	0	0.00939181	0.00939181
ERRFI1	0.000647566	0.106744	1	-1.43913	-0.0109395	0	0.00943058	0.00943058
JPH1	0.000152363	0.454259	1	-2.7003	-0.00325486	0	0.00943825	0.00943825
UBE2E1	0.0121105	0.00571596	1	0.477607	0.0240589	0	0.00943916	0.00943916
LRFN5	0.116042	0.144395	0.00413592	0.477138	0.00699476	-0.866845	0.00944587	0.00944587
UBA7	0.901022	0.750032	4.7e-05	0.263627	0.00165943	0.3953	0.00574903	0.00946715
CASP9	0.00891778	0.00781601	1	0.855866	0.0157722	0	0.00948039	0.00948039
SH3BGRL3	0.0344395	0.472328	0.00429171	-0.499097	-0.00340593	0.41468	0.00948992	0.00948992
SLMAP	0.630164	0.121495	0.000912973	-0.0822321	-0.00974511	0.380787	0.00949734	0.00949734
ARL3	0.0316807	0.00221326	1	0.536216	0.0212513	0	0.00951616	0.00951616
B3GAT3	0.318197	0.578421	0.000381709	-0.0775049	-0.00301649	0.777259	0.00952787	0.00952787
TTI2	0.0896944	0.0334657	0.000189101	0.351661	-0.0119212	0.439826	0.000412087	0.00955367
ASCC1	0.000103266	0.683635	1	0.841728	0.00125742	0	0.00955718	0.00955718
NTAN1	0.000385583	0.184756	1	-0.719402	-0.00840806	0	0.00961209	0.00961209
TTYH3	0.00547098	0.0130613	1	-1.03397	-0.0155019	0	0.00963079	0.00963079
ZEB1	0.00447784	0.0160401	1	0.918531	0.0140007	0	0.00966204	0.00966204
ACTG1	0.165437	0.117971	0.00369651	-0.283083	-0.00820687	0.972949	0.00968912	0.00968912
TGFBR1	0.841651	0.0897505	5.48e-06	0.181944	0.0093231	0.389815	0.000333758	0.00972322
LRRN4CL	0.364967	0.15702	3.13e-05	-0.307812	0.0153842	0.277143	0.000884658	0.00974064
DOK1	0.000492177	0.152722	1	-0.722725	-0.0075866	0	0.00994374	0.00994374
PRR3	0.00214548	0.0355003	1	0.547548	0.0135772	0	0.010027	0.010027
MTMR2	0.000647566	0.117971	1	0.880435	0.00684207	0	0.010046	0.010046
ADRM1	0.227382	0.034718	0.00979246	-0.123868	-0.0147365	0.304673	0.0101215	0.0101215
SLC22A18	0.00259832	0.0299382	1	-1.33547	-0.0118859	0	0.0101615	0.0101615
RAB18	0.00802556	0.00971466	1	0.635847	0.0212935	0	0.0101761	0.0101761
THAP12	0.000623082	0.126039	1	0.758667	0.0126366	0	0.0102227	0.0102227
KCNJ6	0.000401832	0.19683	1	-2.86579	-0.0100313	0	0.0102687	0.0102687
ADAMTSL4	0.00781467	0.0101404	1	-1.30479	-0.0181704	0	0.0102811	0.0102811
TUBB2B	0.233428	0.946834	0.000361106	-0.345136	-0.00104089	0.59376	0.0103274	0.0103274
SLC44A1	0.00939431	0.00853148	1	0.668363	0.0169836	0	0.0103549	0.0103549
RAB3IP	6.84e-05	0.853048	1	0.906915	-0.000247533	0	0.0084706	0.0103578
DRP2	0.016596	0.946834	0.005146	0.921601	3.75e-05	-0.312157	0.0104131	0.0104131
PHF20L1	0.03316	0.00244248	1	0.407389	0.0203632	0	0.0104237	0.0104237
EHD1	0.000210541	0.386007	1	0.833543	0.0101665	0	0.0104462	0.0104462
MASP1	0.33335	0.000244864	1	0.111321	0.0307857	0	0.010475	0.010475
SCN3A	0.000492177	0.165891	1	1.52033	0.00660609	0	0.0104768	0.0104768
HOXB4	0.00169314	0.0482322	1	-4.5903	-0.0140628	0	0.0104781	0.0104781
COQ8A	0.0408153	0.00200391	1	0.632756	0.0226587	0	0.0104883	0.0104883
GPR158	0.00139001	0.0588442	1	1.0076	0.00899133	0	0.0104886	0.0104886
ARHGAP18	0.00422401	0.0196005	1	-0.964027	-0.0126032	0	0.0105692	0.0105692
LSP1	0.000843223	0.0984816	1	-1.46558	-0.00897157	0	0.0105893	0.0105893
MARCKSL1	0.00364238	0.0229278	1	0.725389	0.0123609	0	0.010627	0.010627
R3HDM2	0.00112689	0.0741598	1	0.576102	0.00651873	0	0.0106317	0.0106317
RAB11FIP5	0.00259832	0.0322523	1	-0.721128	-0.0126442	0	0.0106503	0.0106503
LRRTM1	0.00268122	0.0314215	1	1.02428	0.0100422	0	0.010686	0.010686
CAPG	0.00701722	0.0120141	1	-0.953716	-0.0154441	0	0.0106906	0.0106906
KMT5B	0.000512193	0.165204	1	0.656296	0.00986064	0	0.0107155	0.0107155
ZNF462	0.00488286	0.0173896	1	0.795177	0.0131336	0	0.010739	0.010739
TMUB1	0.102502	0.923266	0.000912973	-0.421018	-0.00304687	0.377225	0.0108574	0.0108574
SSTR2	0.000280782	0.309182	1	1.76217	0.00504676	0	0.01089	0.01089
DIP2C	0.0050246	0.0173896	1	0.578453	0.0144816	0	0.0109344	0.0109344
RNF14	0.00868725	0.0101404	1	-0.411435	-0.0208875	0	0.0109908	0.0109908
SAR1A	0.00342965	0.0257355	1	0.469369	0.0125259	0	0.0110043	0.0110043
ZRANB2	0.573593	0.528835	8.16e-05	0.231587	-0.000157522	-0.319098	0.00489951	0.0110234
MARK2	0.573593	1	5.08e-05	0.130582	-0.00105862	0.2828	0.00544016	0.0110279
CERK	0.424427	0.369976	1.4e-05	0.243239	0.00450427	0.334979	0.00101183	0.0110743
WDR87	0.000719148	0.125101	1	2.09753	0.00612134	0	0.0111375	0.0111375
CISD1	0.00891778	0.0101404	1	0.495819	0.0148773	0	0.0111737	0.0111737
AK7	6.84e-05	0.750471	1	-3.28553	0.00235939	0	0.00780877	0.0112291
ITPR3	0.00276636	0.0334657	1	-1.59655	-0.0112396	0	0.0113401	0.0113401
MTUS1	0.0130431	0.00710007	1	-0.753051	-0.0220241	0	0.0113424	0.0113424
SSBP3	0.0032276	0.0288357	1	0.470289	0.0121082	0	0.011378	0.011378
MICALL2	0.00720983	0.0130613	1	-1.13585	-0.0138951	0	0.0114624	0.0114624
ARL5B	0.00236264	0.0401348	1	0.859489	0.0118204	0	0.0115125	0.0115125
NACA	2.16e-05	0.227161	1	0.654059	-0.00672832	0	0.0017149	0.0115326
FUT8	0.0190891	0.00498346	1	-0.528884	-0.016493	0	0.0115359	0.0115359
TNRC6C	0.0106802	0.00891072	1	0.684857	0.0149342	0	0.0115388	0.0115388
IKZF5	0.0050246	0.143461	0.132132	0.715139	0.0124926	-0.302626	0.0115447	0.0115447
SOS2	0.0430414	0.00221326	1	0.35121	0.018521	0	0.0115459	0.0115459
CRABP2	0.658836	0.509625	7.39e-05	-1.42091	0.00297507	0.725712	0.00490718	0.0115669
SNX10	0.000812505	0.117971	1	-2.08893	-0.00789	0	0.0115909	0.0115909
RGS6	0.000138524	0.694549	1	-2.95886	-0.00229422	0	0.0116182	0.0116182
CHAC2	0.0118123	0.00816673	1	0.655191	0.0150199	0	0.0116377	0.0116377
RELA	0.0344395	0.00282724	1	0.286562	0.0183186	0	0.011706	0.011706
NAV1	0.00410175	0.0238326	1	0.692972	0.0116573	0	0.0117352	0.0117352
ALPL	0.620934	0.558326	3.4e-05	0.0810185	0.00187511	0.466317	0.00303539	0.0117591
RAB3GAP2	0.163052	0.000602522	1	-0.313915	-0.0306919	0	0.0117719	0.0117719
PPM1M	0.000576483	0.17185	1	-0.766928	-0.00861998	0	0.011834	0.011834
TNFAIP2	0.00332732	0.0299382	1	-1.70496	-0.0124358	0	0.011875	0.011875
STK17A	0.00531859	0.0188377	1	-0.985841	-0.0156804	0	0.0119181	0.0119181
CALCOCO2	0.532944	0.738821	0.00025596	-0.0758385	-0.00317709	0.270655	0.0119625	0.0119625
PIK3IP1	0.0284876	0.00359318	1	0.311676	0.0214744	0	0.0120798	0.0120798
CERS5	0.829869	0.125101	0.000680766	0.0266375	-0.00235156	0.368355	0.00956394	0.0120993
LFNG	0.493742	0.578421	0.000361106	-0.580595	-0.00378136	0.375999	0.0121366	0.0121366
CABLES1	0.0173951	0.00598089	1	0.597002	0.0164272	0	0.0122038	0.0122038
RPL22	0.000125775	0.82987	1	0.857829	0.000745934	0	0.0122287	0.0122287
NUDT19	0.000753933	0.140364	1	-0.730451	-0.00847537	0	0.012335	0.012335
ARHGAP27	0.936922	0.946834	0.000105149	0.136234	-0.000417569	0.352616	0.0113941	0.012367
MAMDC2	0.000354767	0.303064	1	-2.1933	-0.00477411	0	0.0124586	0.0124586
LRCH2	0.00268122	0.0401348	1	0.709943	0.0111326	0	0.0124653	0.0124653
FKBP10	0.0991773	0.00108512	1	-0.489098	-0.0237376	0	0.012466	0.012466
PPP1R18	0.352907	0.683635	0.000449472	-0.187	-0.00263107	0.281513	0.0125255	0.0125255
ZNF22	0.000230304	0.472328	1	1.15705	0.0152977	0	0.0125502	0.0125502
CYTH2	0.984967	0.509625	5.48e-05	0.0567607	0.00281354	0.9625	0.00524292	0.0125786
CADM2	0.00353465	0.0310768	1	0.879587	0.0131816	0	0.0126273	0.0126273
FAM171A2	0.00562705	0.0196005	1	0.798313	0.0126093	0	0.0126595	0.0126595
RDH13	0.00108749	0.101538	1	-1.16983	-0.0111019	0	0.0126688	0.0126688
ARHGAP32	0.0015402	0.0717905	1	0.719448	0.00973718	0	0.0126796	0.0126796
KDM4B	0.00547098	0.0203901	1	0.5889	0.0103434	0	0.0127502	0.0127502
ZDHHC13	0.33335	0.63009	5.92e-05	0.227973	-0.00256165	0.445746	0.00314238	0.0127748
TBC1D10A	0.00802556	0.199914	1.8e-07	0.755431	0.00773362	0.641304	2.34866e-06	0.0127958
TCEAL5	0.00243908	0.0462522	1	0.623422	0.0120096	0	0.0128403	0.0128403
TNFRSF1A	0.000472835	0.238769	1	-1.04334	-0.00576089	0	0.0128464	0.0128464
TRIM22	0.0447762	0.00256506	1	-0.833234	-0.0156987	0	0.0129855	0.0129855
TRAPPC5	0.0912246	0.683635	1.54e-05	0.364126	-0.00720925	0.33433	0.000584819	0.0130247
PATZ1	0.000699018	0.165891	1	0.825055	0.00524948	0	0.0130639	0.0130639
SV2C	0.451477	0.640656	0.000403277	-0.625065	-0.00385934	0.292541	0.0131121	0.0131121
CTIF	0.00221588	0.0531364	1	0.521715	0.0131372	0	0.0131894	0.0131894
RABGAP1	0.00410836	0.0288357	1	0.634586	0.0127952	0	0.0132402	0.0132402
ITGA9	0.451477	0.0336432	1.8e-06	0.279912	0.0127203	0.50072	5.34027e-05	0.0132429
ARHGEF7	0.000251634	0.472328	1	1.04408	0.00330484	0	0.0132672	0.0132672
LPXN	0.865315	0.662006	0.000213839	-0.102364	-0.0026427	0.284187	0.0135206	0.0135206
RNF121	0.0852217	0.750032	1.4e-05	0.206182	-0.000807496	0.46782	0.000557986	0.0135701
NDN	0.00398252	0.0310768	1	0.955898	0.012423	0	0.0136081	0.0136081
MEMO1	0.000793454	0.15702	1	0.45008	0.00889436	0	0.0136648	0.0136648
BCL6	0.00398252	0.296161	1.47e-07	0.955875	0.0096173	0.459677	1.6491e-06	0.0136678
PLEKHA4	0.00891778	0.0141884	1	-1.24704	-0.0154628	0	0.0137977	0.0137977
DGKI	0.0047503	0.0267352	1	0.87576	0.012256	0	0.0138298	0.0138298
WASF1	0.000907656	0.140364	1	0.680555	0.00717514	0	0.0138572	0.0138572
LMNB2	0.0677939	0.0019062	1	0.548858	0.0191583	0	0.0139812	0.0139812
BCHE	0.00915344	0.0141884	1	0.869131	0.0148709	0	0.0140248	0.0140248
EARS2	0.930928	0.022053	0.00635361	-0.058933	-0.01333	0.288745	0.0140629	0.0140629
CCDC85A	0.00813745	0.0160401	1	0.644034	0.0148912	0	0.0140688	0.0140688
LRRN1	0.00112689	0.117971	1	1.01824	0.00932359	0	0.0142311	0.0142311
RNF150	0.000599394	0.222222	1	0.910013	0.0129606	0	0.0142484	0.0142484
SPON2	0.0127258	0.010475	1	-1.66198	-0.0205715	0	0.0142554	0.0142554
PTDSS2	0.0121105	0.011042	1	-0.429464	-0.0167488	0	0.0142835	0.0142835
WDR5B	0.00251763	0.0531364	1	0.492432	0.0131462	0	0.0142871	0.0142871
PRPF18	0.00345955	0.0387175	1	0.635526	0.010586	0	0.0142983	0.0142983
RBM12B	0.00802556	0.0167029	1	0.70315	0.0145832	0	0.0143053	0.0143053
FAM171A1	0.0032276	0.0415959	1	0.579082	0.0126668	0	0.014319	0.014319
TREM1	0.102502	0.397884	0.0032967	-1.45411	-0.00755467	0.273729	0.0143322	0.0143322
SLC1A1	0.00176191	0.0765927	1	1.03249	0.00933254	0	0.0143653	0.0143653
CALD1	0.0358901	0.00376736	1	-0.6325	-0.0181665	0	0.0143827	0.0143827
KDM5B	0.000647566	0.210663	1	0.734589	0.00568318	0	0.0144628	0.0144628
SPIN3	0.00112689	0.121495	1	0.660955	0.00853235	0	0.0144955	0.0144955
FLRT1	0.00104535	0.131253	1	1.14212	0.0110103	0	0.0145149	0.0145149
MCU	0.00701722	0.0196005	1	0.486473	0.0152504	0	0.0145371	0.0145371
PRODH	0.00398252	0.034718	1	-1.80586	-0.0119764	0	0.0145849	0.0145849
RFX5	0.0106802	0.0130613	1	0.551889	0.015799	0	0.014666	0.014666
CLCN4	0.78313	0.619599	0.00028771	-0.07993	-0.00275971	0.412406	0.0146731	0.0146731
DNASE1L1	0.190681	0.408625	0.0017955	-0.337421	-0.00313098	0.278213	0.0146925	0.0146925
FSD1	0.00134282	0.10467	1	1.04176	0.00937582	0	0.0147353	0.0147353
DGCR2	0.058543	0.00240313	1	0.386955	0.0169907	0	0.014744	0.014744
PMP2	0.00964049	0.0147835	1	0.920772	0.012567	0	0.0148638	0.0148638
HNRNPA1	0.0003699	0.386007	1	0.70679	0.00907376	0	0.014881	0.014881
ZFYVE27	0.00194562	0.0741598	1	0.409983	0.00756889	0	0.0149786	0.0149786
PLCH1	0.000989707	0.148514	1	-1.9173	-0.00791776	0	0.0151529	0.0151529
RRM2B	0.0104118	0.0141884	1	-0.570849	-0.0146414	0	0.0152006	0.0152006
ADGRB1	0.00342965	0.0431018	1	1.17192	0.0138445	0	0.0152069	0.0152069
MAP3K6	0.00078275	0.189711	1	-1.17533	-0.0063682	0	0.01525	0.01525
MINDY3	0.00221588	0.0672377	1	0.569893	0.0127289	0	0.0152817	0.0152817
CPPED1	0.00194562	0.0765927	1	-1.00084	-0.00952177	0	0.0152836	0.0152836
LRP1B	0.0190891	0.00781601	1	0.837936	0.0165638	0	0.0152951	0.0152951
TM2D3	0.058543	0.13642	0.0187065	0.34976	0.00456091	-0.918561	0.0153077	0.0153077
APOL2	0.754283	0.144395	2.88e-05	-0.0845426	0.0144374	0.587988	0.0012787	0.0153746
LCP2	0.594432	0.795386	0.000322674	-0.146379	-0.00150678	0.313442	0.0155092	0.0155092
PCDH9	0.000554326	0.276084	1	-1.38739	-0.00548045	0	0.0155396	0.0155396
LMTK3	0.669827	0.0672377	1.54e-05	-0.0462925	0.0103559	0.287974	0.000470975	0.0155633
F11R	0.00182142	0.0842841	1	-0.994643	-0.0092176	0	0.0155697	0.0155697
WEE1	0.142687	0.194763	0.00552519	-0.523497	-0.0121093	0.467295	0.0155716	0.0155716
MYT1	0.00915344	0.0169131	1	0.864363	0.0150326	0	0.0156516	0.0156516
KDM3B	0.00760847	0.0203901	1	0.562599	0.0134383	0	0.015672	0.015672
CNGA3	0.000240767	0.649587	1	-3.13323	-0.00498724	0	0.0157514	0.0157514
MXRA5	0.0378742	0.00413893	1	-2.34057	-0.0157725	0	0.015774	0.015774
PLAT	0.00169319	0.0925889	1	-1.59102	-0.00927642	0	0.0157747	0.0157747
PID1	0.00422401	0.0373429	1	0.61201	0.0116448	0	0.0158353	0.0158353
CCDC88A	0.00547098	0.0288357	1	0.61024	0.0119874	0	0.0158367	0.0158367
GPSM1	0.00176191	0.0897505	1	0.899236	0.00893128	0	0.01586	0.01586
PCTP	0.000812505	0.194763	1	0.481528	0.00727166	0	0.0158671	0.0158671
PPP6R3	0.00846176	0.0188377	1	0.429161	0.0139153	0	0.0159392	0.0159392
PCBP4	0.000726031	0.221509	1	0.843179	0.00665062	0	0.0160277	0.0160277
ANG	0.00125255	0.128789	1	-1.26786	-0.0110859	0	0.0160582	0.0160582
MAP3K4	0.000256659	0.63009	1	0.997864	0.00566614	0	0.0160833	0.0160833
NUCB1	0.0050246	0.0322523	1	-0.571781	-0.0114478	0	0.0161041	0.0161041
CACUL1	0.00129701	0.125101	1	0.513367	0.0114073	0	0.0161166	0.0161166
SYNPO	0.000647566	0.25079	1	-1.6966	-0.00784267	0	0.0161257	0.0161257
DTX3	0.00268122	0.0608564	1	0.552621	0.00986285	0	0.0161731	0.0161731
VANGL2	0.0218841	0.00747884	1	0.613713	0.0155627	0	0.0162038	0.0162038
SIPA1L1	0.00148866	0.111163	1	-1.09409	-0.0110741	0	0.0163156	0.0163156
ARHGAP21	0.385605	0.179897	1.15e-05	0.191179	0.00738177	0.407057	0.000516948	0.0163337
JOSD2	0.00646529	0.49232	0.0522635	-0.548796	-0.00521642	0.287435	0.016369	0.016369
STBD1	0.107646	0.00155754	1	-0.492678	-0.0249557	0	0.0164491	0.0164491
TKTL2	0.0166576	0.0101404	1	1.25256	0.0152922	0	0.0165254	0.0165254
PTEN	0.0147306	0.0115189	1	0.39406	0.0143601	0	0.016572	0.016572
TMTC3	0.0135448	0.012528	1	-0.624273	-0.0149921	0	0.0165725	0.0165725
SLITRK2	0.0250077	0.00684337	1	0.731535	0.0165122	0	0.0166605	0.0166605
NFKBIA	0.742833	0.0188377	4.35e-06	-0.49146	0.0131682	0.391978	9.18991e-05	0.0166846
CBX8	0.00611813	0.0141884	1.49e-08	0.62496	0.0139641	0.540932	5.39184e-08	0.0166913
UBE2E3	0.0439019	0.00394918	1	0.364777	0.0221758	0	0.0167958	0.0167958
MAP4K4	0.000201218	0.864686	1	0.622219	0.000372979	0	0.0168328	0.0168328
JADE1	0.000201218	0.866151	1	0.767144	0.000208851	0	0.0168506	0.0168506
ACSL3	0.0204472	0.00853148	1	-0.74719	-0.0142785	0	0.0168602	0.0168602
BET1L	0.000941424	0.187251	1	-0.645138	-0.00932846	0	0.0169705	0.0169705
ITGBL1	0.00188013	0.0938734	1	-2.44104	-0.0190894	0	0.0169831	0.0169831
TTC28	0.0373898	0.132562	8.75e-07	0.480597	0.00811345	0.665316	1.5194e-05	0.0169857
DPYSL3	0.0543074	0.00326662	1	0.427743	0.0155956	0	0.0170374	0.0170374
TRIP10	0.0130431	0.0136145	1	-0.569939	-0.0143508	0	0.0170478	0.0170478
MED13L	0.00251763	0.0717905	1	0.834677	0.00434258	0	0.0172362	0.0172362
AASDHPPT	0.00221588	0.0816537	1	0.5313	0.00926231	0	0.0172477	0.0172477
TNRC6B	0.167847	0.221509	0.000137464	0.305624	-0.00600973	0.282578	0.00176127	0.0172759
CHI3L2	0.00422401	0.0431018	1	-2.4651	-0.0114838	0	0.0173144	0.0173144
NAMPT	0.0010122	0.179897	1	-2.0982	-0.00757412	0	0.0173162	0.0173162
MBOAT7	0.000240767	0.761296	1	-0.809556	-0.00165746	0	0.0173872	0.0173872
TGFB3	0.0715439	0.00256506	1	-0.749072	-0.018027	0	0.0174001	0.0174001
TENT4B	0.680886	0.899766	0.000112564	0.0899444	0.0027952	0.380881	0.00941655	0.0174132
SRSF12	0.00313045	0.0588442	1	0.732921	0.0103939	0	0.017441	0.017441
AGA	0.00139001	0.132562	1	-0.718826	-0.00850682	0	0.0174442	0.0174442
SEC24C	0.0182258	0.0101404	1	0.646107	0.0187774	0	0.0174768	0.0174768
ZBTB10	0.00386626	0.0478987	1	0.639621	0.0130829	0	0.0174986	0.0174986
KMT2A	0.00915344	0.0203901	1	0.669313	0.015973	0	0.0175837	0.0175837
PODXL2	0.00228825	0.0816537	1	0.982871	0.00828812	0	0.0175957	0.0175957
NOLC1	0.0261266	0.00715478	1	0.388296	0.0172431	0	0.0176007	0.0176007
NR2F1	0.835756	0.472328	7.39e-05	0.0047017	0.00491631	0.441848	0.00544417	0.0176169
TTC9B	0.631671	0.354366	0.000105149	-0.419289	0.00482253	0.382471	0.00474354	0.0176301
CNNM2	0.000941424	0.199914	1	0.601085	0.00617674	0	0.0176751	0.0176751
PRDX1	0.0943449	0.0816537	0.0244906	-0.434136	-0.0113027	0.588593	0.0177021	0.0177021
TFDP2	0.000726031	0.260253	1	1.04243	0.0123991	0	0.0177188	0.0177188
CLIP3	0.00143861	0.132562	1	0.562574	0.00965872	0	0.0178208	0.0178208
STAMBP	0.0124149	0.0154005	1	0.514859	0.0164632	0	0.0178492	0.0178492
MSTN	0.00939431	0.0203901	1	2.45132	0.0254433	0	0.0178698	0.0178698
SORCS3	0.00162761	0.117971	1	1.1309	0.007099	0	0.0178963	0.0178963
SELENOW	0.00353465	0.500158	0.10863	-0.779817	-0.00354597	0.358367	0.0178984	0.0178984
TMCO4	0.00447784	0.0431018	1	-0.987398	-0.00589636	0	0.0179538	0.0179538
GCHFR	0.613834	0.0797186	0.00398486	-0.221617	-0.0108185	1.19832	0.0180687	0.0180687
MAST1	0.00891778	0.022053	1	0.666358	0.0131639	0	0.0181645	0.0181645
GABRB1	0.240054	0.609185	0.000499992	-0.980906	0.000142589	0.286708	0.00977159	0.0181852
PCDH7	0.0397337	0.00498346	1	0.505472	0.0182524	0	0.0182416	0.0182416
FKBP11	0.0186533	0.0106169	1	-0.599724	-0.0208814	0	0.0182433	0.0182433
PNMA2	0.0109543	0.0181009	1	-0.779272	-0.0128174	0	0.0182572	0.0182572
ACVR2A	0.000753933	0.263331	1	0.881145	0.00509502	0	0.0182715	0.0182715
RUFY3	0.00305482	0.0650521	1	0.640804	0.0100359	0	0.0182823	0.0182823
ABHD11	0.00104926	0.189711	1	-0.695194	-0.00787189	0	0.0183014	0.0183014
SOX11	0.0182258	0.528835	0.0207446	1.14948	0.00354664	-0.498007	0.018352	0.018352
RIPK3	0.635648	0.8768	0.000361106	-0.120026	-0.00144361	0.471852	0.0184267	0.0184267
LOXL1	0.00891778	0.0229278	1	-1.94969	-0.0118343	0	0.0186083	0.0186083
KIN	0.00208587	0.0984816	1	0.9429	0.0113398	0	0.0186621	0.0186621
SH3GL2	0.00595056	0.034718	1	0.788938	0.0123453	0	0.0187281	0.0187281
BORCS5	0.711539	0.000291074	1	0.00658025	0.0290966	0	0.0187573	0.0187573
POLE4	0.0344395	0.21596	0.0280159	0.622109	0.0075722	-0.322748	0.0188279	0.0188279
CAMK1G	0.310785	0.454259	0.000304776	-1.75859	0.00346829	0.305191	0.0069791	0.018836
UBE3C	0.0106802	0.0196005	1	-0.496582	-0.0132516	0	0.018882	0.018882
TMEM169	0.000385583	0.5438	1	1.03227	0.00302465	0	0.0189012	0.0189012
RCOR3	0.0653806	0.0954988	0.0336287	0.352806	0.00760593	-0.280021	0.0189174	0.0189174
MTTP	0.00221588	0.0954988	1	-2.50707	-0.00884131	0	0.0190091	0.0190091
THUMPD1	0.0261266	0.00816673	1	0.401307	0.0180492	0	0.0191067	0.0191067
ANKRD13A	0.000812505	0.263228	1	0.790863	0.00685465	0	0.0191347	0.0191347
GJB6	0.205039	0.140364	0.000146721	-2.62294	0.011101	0.266027	0.00155427	0.0191597
LRP6	0.000220233	0.978141	1	1.06041	0.00168659	0	0.0192202	0.0192202
SYT12	0.000114046	0.528835	1	-2.11224	0.000329207	0	0.00865024	0.0192333
SLC25A24	3.68e-06	0.00433691	7.39e-05	-1.66789	-0.019231	-0.270513	5.05347e-08	0.0192504
RTL8A	0.00915344	0.0238326	1	0.417583	0.0101566	0	0.0193709	0.0193709
CD36	0.865315	0.899766	0.000227183	-0.337424	0.000672541	0.327309	0.0170062	0.0193892
MAGT1	0.0439019	0.00498346	1	-0.441844	-0.0170815	0	0.0194057	0.0194057
VPS51	0.000220233	0.994088	1	0.656383	0.00066107	0	0.0194138	0.0194138
ALAS1	0.5633	0.598849	7.39e-05	0.0774592	0.00215404	0.295644	0.00492193	0.0194215
TMCC1	0.00125255	0.175134	1	0.611778	0.00876606	0	0.0194375	0.0194375
SPIN1	0.996993	0.80684	0.000177654	-0.0647437	0.000892165	0.317709	0.014889	0.0194463
DEPTOR	0.0783482	0.00282724	1	0.157943	0.022567	0	0.0195551	0.0195551
KIF21B	0.000647566	0.346719	1	1.40123	0.00591915	0	0.0197194	0.0197194
GATM	0.041361	0.00546166	1	-0.997059	-0.0163583	0	0.0197941	0.0197941
GALNS	0.0255621	0.00891072	1	-0.541164	-0.0158904	0	0.0198958	0.0198958
HS6ST1	0.310785	0.369976	0.00027145	-0.305846	0.00501511	0.287637	0.00568507	0.019909
DGKB	0.031909	0.00715478	1	0.619634	0.017349	0	0.0199242	0.0199242
MED17	0.000771635	0.296161	1	0.58975	0.00980481	0	0.0199364	0.0199364
CBL	0.0439019	0.00521761	1	0.424844	0.0162974	0	0.0199653	0.0199653
BEX4	0.00332732	0.0691372	1	0.49661	0.00951782	0	0.020018	0.020018
PRKCE	0.00214548	0.107878	1	0.472218	0.0057524	0	0.0200937	0.0200937
INMT	0.00488286	0.0474881	1	-2.27543	-0.0118321	0	0.0201167	0.0201167
SEH1L	0.599692	0.578421	0.000241216	0.0532823	-0.0026844	0.311664	0.0106399	0.0201587
PCCA	0.00486572	0.0478987	1	0.481649	0.0125826	0	0.0201802	0.0201802
IFIT2	0.0715439	0.00326662	1	0.651442	0.0175512	0	0.0202147	0.0202147
ADM	0.00781467	0.0299382	1	-1.936	-0.0127389	0	0.0202281	0.0202281
CDH20	0.00188264	0.125101	1	0.908301	0.0127093	0	0.0203116	0.0203116
PRTFDC1	0.0223586	0.0105826	1	0.641497	0.0196871	0	0.0203698	0.0203698
ELFN2	0.00682899	0.034718	1	1.48661	0.00955355	0	0.0203951	0.0203951
SYT5	0.138427	0.500158	0.000870252	-1.70854	0.000676621	0.369528	0.00864484	0.0205949
MYL9	0.0218841	0.011042	1	-1.21776	-0.0160762	0	0.0206365	0.0206365
TGFBR2	0.610274	0.300335	0.00132199	-0.297014	-0.00471333	0.362689	0.0206714	0.0206714
ITPKC	0.188041	0.935043	0.00138244	-0.517294	-0.0020909	0.333832	0.0207117	0.0207117
ANKS1A	0.00802556	0.0310768	1	0.413093	0.0118023	0	0.0210438	0.0210438
TXLNB	0.00159325	0.15702	1	-1.81434	-0.00985641	0	0.0210837	0.0210837
PDE10A	0.00452688	0.0554451	1	1.03751	0.0111955	0	0.0211263	0.0211263
TTC39B	0.000230304	0.911506	1	-1.06261	0.000176491	0	0.0189148	0.021213
RPP25	0.00139001	0.184756	1	-1.14582	-0.00601165	0	0.0214275	0.0214275
DPP4	0.00136957	0.187773	1	-2.56188	-0.00769203	0	0.0214457	0.0214457
C2orf68	0.000532903	0.483866	1	0.665238	0.00916179	0	0.0214811	0.0214811
MCF2L2	0.00709121	0.0109378	2.01e-08	0.861698	0.0147143	0.515165	6.14754e-08	0.0215475
NAA40	0.0136976	0.331742	1.18e-06	0.524014	0.0060505	0.784073	1.75717e-05	0.0215748
CCDC9	0.0381583	0.00684337	1	-0.476213	-0.0147931	0	0.0216492	0.0216492
RNLS	0.000532903	0.490786	1	-1.17243	-0.00644577	0	0.0216702	0.0216702
NLGN2	0.0209173	0.012528	1	0.604428	0.0133994	0	0.0216962	0.0216962
GSTM4	0.402596	0.911506	0.000715618	-0.187744	-0.00167472	0.284715	0.0217247	0.0217247
PGP	0.930928	0.519184	0.000146721	-0.12205	0.00267166	0.513686	0.00958433	0.0217487
FGF12	0.00760847	0.034718	1	0.767783	0.0114397	0	0.0218033	0.0218033
PELI2	0.00398252	0.06658	1	0.680554	0.00862009	0	0.0218545	0.0218545
HDGFL3	0.0182258	0.0147835	1	0.387029	0.0161261	0	0.0220717	0.0220717
DPY19L1	0.00182142	0.148514	1	-1.05627	-0.00783951	0	0.0221254	0.0221254
C1QTNF3	0.0255621	0.0105826	1	3.23892	0.0263917	0	0.0221258	0.0221258
PPIL1	0.0303703	0.00891072	1	2.00638	0.0189889	0	0.0221312	0.0221312
PLA2G2A	0.00321123	0.0842841	1	-4.8789	-0.00890555	0	0.022133	0.022133
PGS1	0.0267013	0.0101404	1	0.3765	0.0106297	0	0.0221383	0.0221383
ZNF740	0.000874932	0.310075	1	0.645825	0.00271318	0	0.0221651	0.0221651
TOX	0.0109543	0.0247682	1	0.762864	0.0117953	0	0.0221663	0.0221663
HEBP2	0.00276636	0.0984816	1	-0.667952	-0.0117035	0	0.0222226	0.0222226
PCOLCE	0.00760847	0.03601	1	-2.15652	-0.011777	0	0.0223002	0.0223002
GNAI1	0.00720983	0.0387175	1	0.536971	0.0122651	0	0.0225584	0.0225584
RAI14	0.198755	0.00140617	1	-0.477198	-0.0195773	0	0.0225752	0.0225752
TIGD1	0.0036347	0.0771454	1	0.76787	0.00844489	0	0.0226208	0.0226208
LONRF2	0.0474828	0.899766	0.00657612	-1.10416	-0.00266275	0.270507	0.0226484	0.0226484
CGNL1	0.0234031	0.0120141	1	-0.926534	-0.0177448	0	0.0226589	0.0226589
ALDH1L1	0.00531859	0.0531364	1	-1.59189	-0.0114205	0	0.0227305	0.0227305
BASP1	0.00611813	0.0462522	1	0.599907	0.0117272	0	0.0227487	0.0227487
ATP1A1	0.0943449	0.402456	0.0012077	-0.496234	0.00317966	0.659336	0.00726798	0.0227554
LDLR	0.0169916	0.0167029	1	-1.23498	-0.0162584	0	0.0227899	0.0227899
CCM2	0.0228874	0.012528	1	-0.381444	-0.0169319	0	0.0229342	0.0229342
ALOX15B	0.289207	0.554556	0.0017955	-1.39619	-0.00455338	0.409421	0.0229949	0.0229949
TMEM132C	0.00777441	0.0373429	1	1.04505	0.0119607	0	0.0231104	0.0231104
SELENBP1	0.318197	0.121495	0.00753207	-0.764513	-0.00660624	0.275166	0.0231528	0.0231528
HGD	0.00164786	0.17677	1	-2.93166	-0.0110219	0	0.0231581	0.0231581
LRP1	0.0223812	0.0130613	1	-0.841588	-0.013027	0	0.0232087	0.0232087
SBSPON	0.488948	0.324414	0.00187342	-1.34415	-0.00769447	0.317927	0.0234444	0.0234444
ANKMY2	0.00474453	0.0629254	1	-0.54116	-0.0109627	0	0.0235116	0.0235116
DNAAF5	0.0118123	0.0257355	1	-0.575895	-0.011236	0	0.0237744	0.0237744
UBTD2	0.0809227	0.00376736	1	0.336612	0.016641	0	0.0238162	0.0238162
UBQLN2	0.0050246	0.0608564	1	0.400979	0.00959388	0	0.0238602	0.0238602
DNAJB4	0.0344395	0.00891072	1	0.452442	0.0147537	0	0.023913	0.023913
TAF5L	0.00116752	0.263228	1	0.64248	0.00611968	0	0.0239342	0.0239342
REST	0.892755	0.853048	0.000322674	0.0173765	-0.00275429	0.345189	0.0208519	0.023982
ALKBH2	0.014445	0.0215073	1	0.681806	0.0132178	0	0.0240943	0.0240943
SDF4	0.0959353	0.00326662	1	-0.310464	-0.0169669	0	0.0242233	0.0242233
EFNB3	0.692011	0.00394918	1.8e-06	-0.176734	0.0207803	0.746301	1.65641e-05	0.0243195
ATL1	0.00595056	0.0531364	1	0.329089	0.0100133	0	0.0243564	0.0243564
RAB33A	0.00112689	0.282671	1	1.05837	0.00516958	0	0.0244674	0.0244674
SEPHS1	0.00120939	0.00140617	0.00533279	0.694019	0.0259374	0.565513	2.51739e-05	0.0244843
PIGM	0.0009897	0.322728	1	0.513274	0.00696073	0	0.0245082	0.0245082
PARVA	0.0255621	0.012528	1	-0.517243	-0.0178753	0	0.0245477	0.0245477
FTH1	0.558186	0.472328	0.00027145	-0.21698	0.00403059	1.31556	0.00964008	0.0245736
MORC2	0.0104118	0.0310768	1	0.439964	0.0105093	0	0.0247039	0.0247039
BECN1	0.794751	0.0334657	0.0122065	-0.0228395	-0.0139873	0.373022	0.024755	0.024755
IGSF9B	0.000812505	0.402456	1	1.13729	0.00373578	0	0.0248644	0.0248644
ARMC10	0.000436097	0.750032	1	-0.523491	-0.00216403	0	0.0248686	0.0248686
LRIG2	0.0297318	0.011042	1	0.527681	0.013315	0	0.0249251	0.0249251
CFDP1	0.00646529	0.0513397	1	0.407154	0.0100994	0	0.0250939	0.0250939
ATRNL1	0.00420956	0.0790903	1	0.911286	0.00991241	0	0.0251407	0.0251407
KCTD14	0.00134282	0.248677	1	-1.89798	-0.0107577	0	0.0251867	0.0251867
IKBIP	0.0975461	0.00342636	1	-0.512352	-0.0208221	0	0.0252006	0.0252006
VASH1	0.314477	0.935043	0.000112564	0.428752	-0.000450064	0.602262	0.00590274	0.0252219
KCNN3	0.0316807	0.0105826	1	1.33851	0.0208636	0	0.0252485	0.0252485
CWF19L1	0.00611813	0.0549853	1	0.583973	0.0103007	0	0.0253013	0.0253013
GTF3C5	0.00104926	0.324414	1	0.701819	0.0055883	0	0.0254849	0.0254849
CES1	0.0160629	0.0212073	1	-2.88815	-0.0123532	0	0.0254967	0.0254967
FXYD6	0.0010122	0.339178	1	0.975563	0.00436262	0	0.0256188	0.0256188
CYCS	0.00207699	0.165891	1	-0.597384	-0.00994578	0	0.0256755	0.0256755
VPS13D	0.00364238	0.0954988	1	1.0839	0.0110265	0	0.0258255	0.0258255
CYFIP2	0.0358901	0.00971466	1	0.22734	0.0176057	0	0.0258627	0.0258627
APPL1	0.0218841	0.0160401	1	0.454077	0.017257	0	0.02597	0.02597
HRC	0.389813	0.505149	0.00027145	0.171101	-0.000693321	0.333353	0.00801219	0.0260037
SPATA33	0.00760847	0.0462522	1	-0.603356	-0.010817	0	0.0260101	0.0260101
CA2	0.00251763	0.140364	1	-1.15206	-0.00657568	0	0.0260769	0.0260769
GDF15	0.000220233	0.619599	1	-2.71082	0.000419778	0	0.0144653	0.02617
ZNF74	0.00026292	0.738821	1	0.914827	-0.00235339	0	0.0180258	0.026189
MCC	0.282234	0.00126848	1	-0.368734	-0.0227442	0	0.0262855	0.0262855
ZNF516	0.00313045	0.114527	1	0.534656	0.00902851	0	0.0263086	0.0263086
SIK3	0.0234031	0.0154005	1	0.38384	0.0128946	0	0.026394	0.026394
NAP1L1	0.00182142	0.324414	0.0642151	0.492513	-0.00525018	-0.421799	0.00644126	0.0263991
CS	0.0112343	0.0322523	1	0.354282	0.0107952	0	0.0264796	0.0264796
TBCEL	0.0173951	0.0212073	1	0.476188	0.0110075	0	0.0267727	0.0267727
PPP1R13L	0.0943449	0.0188377	7.39e-05	-0.726295	0.0133441	0.285889	0.000154462	0.0268266
MLIP	0.0337322	0.011042	1	1.01932	0.0187497	0	0.0269309	0.0269309
GRID2	0.00201039	0.0101404	7.62e-09	1.32913	0.0152804	0.277589	1.21272e-08	0.0269891
FHDC1	0.00120939	0.309316	1	0.966537	0.00943492	0	0.0270024	0.0270024
NUDCD3	0.0190891	0.0196005	1	-0.433082	-0.0090347	0	0.0270055	0.0270055
ING5	0.00447784	0.0842841	1	0.437034	0.00875696	0	0.0271491	0.0271491
PSTPIP2	0.754283	0.548407	0.000912973	-0.0924295	-0.00342586	0.421369	0.0271598	0.0271598
SULT1B1	0.737533	0.285947	0.0017955	-0.425406	-0.00768792	0.525379	0.0272042	0.0272042
PHF2	0.0118123	0.0322523	1	0.427177	0.0148586	0	0.0273056	0.0273056
SBF2	0.88314	0.227161	9.81e-05	-0.109018	0.00863956	0.294923	0.00422759	0.0273238
CCSER2	0.00176191	0.216688	1	0.784343	0.00762425	0	0.0273412	0.0273412
SSR3	0.0728292	0.0842841	0.062791	-0.379473	-0.008684	0.266382	0.0275008	0.0275008
VAMP5	0.000492177	0.783976	1	-1.49973	-0.00134457	0	0.0275192	0.0275192
TSPO	0.147043	0.683635	0.0017955	-0.537859	0.00156205	0.274577	0.0172213	0.027534
CHUK	0.016208	0.0238326	1	0.45197	0.0122528	0	0.0275376	0.0275376
CR1	0.00578689	0.0670297	1	-3.55237	-0.0121941	0	0.027608	0.027608
CSRP2	0.00285381	0.13642	1	-1.24826	-0.00745368	0	0.0276699	0.0276699
ZC3HAV1L	0.218515	0.0277684	0.0642151	-0.637113	-0.0121699	0.323255	0.0276842	0.0276842
LRRC73	0.00159325	0.244728	1	-1.4726	-0.00682671	0	0.0276959	0.0276959
DHRS13	0.138427	0.588594	0.00478873	-0.585745	-0.00414954	0.448078	0.0277071	0.0277071
NUCB2	0.167847	0.00232528	1	-0.327091	-0.0201836	0	0.0277123	0.0277123
SH3BGRL	0.109404	0.00359318	1	0.183703	0.0201797	0	0.0278344	0.0278344
MSL2	0.00422401	0.0935081	1	0.487424	0.00840356	0	0.0279153	0.0279153
PRDX6	0.0003699	0.935043	1	-0.748758	0.000746418	0	0.0257357	0.027942
KCNIP3	0.00682899	0.000308212	8.34e-10	1.17122	0.026735	0.399727	5.07216e-10	0.0279699
DCP1A	0.00460955	0.377939	6.91e-07	0.516785	0.00471754	1.22227	6.29645e-06	0.0279871
ADAMTS4	0.299872	0.509625	0.00260442	-0.80833	-0.00315098	0.46276	0.0280463	0.0280463
INPP5A	0.00268122	0.148514	1	0.551496	0.00712462	0	0.0280542	0.0280542
HP	0.000335549	0.841442	1	-5.21349	0.000222212	0	0.0227174	0.0280792
RAB2B	0.0173951	0.0229278	1	0.348743	0.012812	0	0.0280814	0.0280814
HSD3B7	0.000385583	0.958637	1	-1.212	0.00137151	0	0.0268052	0.0282271
PZP	0.862385	0.346719	0.000120406	0.386658	0.0058981	0.344135	0.00622866	0.0282472
MSL1	0.0104118	0.0387175	1	0.342352	0.0113584	0	0.0282656	0.0282656
CSNK1E	0.000326086	0.80684	1	0.800454	-0.000175849	0	0.0217497	0.0283098
ELANE	0.0030545	0.132562	1	-2.30161	-0.00648856	0	0.0283423	0.0283423
NQO2	0.000125775	0.310075	1	-0.758397	0.00566019	0	0.00655506	0.028373
GPC4	0.0050246	0.0869826	0.00704061	-1.06156	0.00938377	0.376993	0.00126267	0.028419
TCAIM	0.193346	0.639795	5.08e-05	0.259169	0.0023062	0.350209	0.00201596	0.0285877
KDM1A	0.00129701	0.317191	1	0.79907	0.00531666	0	0.0286189	0.0286189
SLC9A1	0.00285381	0.144395	1	-0.699796	-0.00913858	0	0.0286476	0.0286476
BORCS7	0.0866931	0.00475885	1	0.341945	0.0172033	0	0.0286682	0.0286682
NCKAP1	0.0330368	0.012528	1	0.430205	0.01627	0	0.0287243	0.0287243
RRAGB	0.00207699	0.199914	1	0.552771	0.00797388	0	0.0287809	0.0287809
CDYL	0.00578689	0.0717905	1	0.670736	0.00895277	0	0.0287904	0.0287904
TMEM167B	0.760027	0.114527	0.00478873	-0.0287132	-0.00827739	0.293932	0.028849	0.028849
ZHX2	0.0204472	0.0203901	1	0.425968	0.01342	0	0.0288529	0.0288529
ITM2A	0.754283	0.735467	0.000751939	-0.082845	-0.00207758	0.469858	0.0288621	0.0288621
SPATA20	0.000418664	1	1	-1.22854	0.000576798	0	0.0289265	0.0289265
PEA15	0.111183	0.00376736	1	0.9181	0.0182702	0	0.028935	0.028935
MCM7	0.303482	0.0310768	4.34e-05	0.230191	-0.015508	-0.9695	0.000331255	0.0291436
TCTN1	0.0456643	0.00930494	1	-0.477985	-0.0085035	0	0.0291889	0.0291889
TRIM5	0.0244631	0.0173896	1	-0.703266	-0.0118252	0	0.0292098	0.0292098
MAP2	0.0186533	0.0229278	1	0.532854	0.0120301	0	0.0293051	0.0293051
OSGEPL1	0.000843223	0.509625	1	0.833346	0.00540493	0	0.0293907	0.0293907
ANTXR1	0.0303703	0.0141884	1	0.479626	0.0155513	0	0.0294398	0.0294398
HNRNPR	0.0228874	0.0188377	1	0.463526	0.0168729	0	0.0294498	0.0294498
MPST	0.00441878	0.0984816	1	0.632728	0.00984779	0	0.0296171	0.0296171
NKAIN3	0.0381583	0.0115189	1	0.805139	0.0148989	0	0.0297983	0.0297983
ACHE	0.00890997	0.0495942	1	-1.3406	-0.00984451	0	0.029895	0.029895
MLC1	0.000385583	0.864686	1	-1.57875	0.000367387	0	0.0251626	0.0300613
CDH6	0.000472835	0.946834	1	-1.59393	-7.88e-05	0	0.0301342	0.0301342
IMPDH1	0.0303703	0.0147835	1	-0.586711	-0.0138752	0	0.0301868	0.0301868
DNAJC9	0.0029436	0.152722	1	0.538706	0.00742229	0	0.0302103	0.0302103
SMARCB1	0.00846176	0.0531364	1	0.535241	0.0135603	0	0.0302133	0.0302133
TMEM94	0.2244	0.00200391	1	0.197496	0.0194687	0	0.0302154	0.0302154
RIC8A	0.0030358	0.148514	1	-0.519883	-0.0113742	0	0.0302637	0.0302637
TMEM176B	0.000843223	0.536352	1	-1.8219	-0.0053361	0	0.0303212	0.0303212
CADPS2	0.000299415	0.662006	1	-1.97154	0.00214162	0	0.0182533	0.030322
RETREG3	0.0223812	0.0203901	1	0.319908	0.0208895	0	0.030488	0.030488
KIF3A	0.0823367	0.528835	0.00293359	0.313222	-0.00339907	-0.556269	0.0138799	0.0305038
EIF2AK1	0.428871	0.248677	0.00429171	-0.172814	-0.0063511	0.31283	0.0305432	0.0305432
TP53I3	0.0147306	0.0310768	1	0.724484	0.0115616	0	0.0305459	0.0305459
PLCB3	0.111183	0.00413893	1	0.269609	0.0154313	0	0.0306433	0.0306433
DAPK1	0.0316807	0.0181009	2.66e-07	0.549862	0.0143571	0.269911	1.50889e-06	0.0307924
HSPB7	0.0975461	0.00475885	1	-1.21846	-0.0113025	0	0.0308065	0.0308065
DDX50	0.00313045	0.148514	1	0.492998	0.00877013	0	0.0308351	0.0308351
HCCS	0.0278817	0.0167029	1	-0.353223	-0.0177881	0	0.030867	0.030867
ASAP3	0.190681	0.00244248	1	0.175376	0.0194353	0	0.0308681	0.0308681
MTMR11	0.438785	0.818336	0.000870252	-0.336501	0.0034896	0.468328	0.0241805	0.030904
CYP4V2	0.000454147	0.973108	1	-0.957353	0.00125562	0	0.0298971	0.030907
IFT57	0.0344395	0.0136145	1	-0.43621	-0.01301	0	0.0309949	0.0309949
ADD2	0.0121105	0.0387175	1	0.536846	0.011629	0	0.0309952	0.0309952
ZNF33A	0.000512193	0.923266	1	0.702785	0.000957886	0	0.0311561	0.0311561
STXBP3	0.29629	0.238769	0.000381709	-0.177155	0.0106652	0.462796	0.00518114	0.0311871
SMNDC1	0.00176191	0.269603	1	0.526355	0.0101315	0	0.0312413	0.0312413
ASCL1	0.00170407	0.279211	1	0.933913	0.00555882	0	0.0312724	0.0312724
ZFYVE19	0.0512932	0.00930494	1	-0.316834	-0.0138005	0	0.0313318	0.0313318
PHC1	0.0607563	0.00786564	1	0.633374	0.0153348	0	0.0313561	0.0313561
PPP1R1C	0.0160629	0.0299382	1	-1.17211	-0.0119777	0	0.031476	0.031476
OLFM3	0.603052	0.65591	0.000526974	-1.58474	0.000759419	0.754248	0.0188321	0.0316196
SIL1	0.0439019	0.011042	1	-0.385967	-0.016573	0	0.0316298	0.0316298
SOX5	0.0291043	0.0167029	1	0.908739	0.0149389	0	0.0316839	0.0316839
SOX21	0.0316807	0.0154005	1	0.615068	0.0148249	0	0.0317542	0.0317542
FHIT	0.0118123	0.0415959	1	0.552345	0.0102866	0	0.0318902	0.0318902
HPGDS	0.936922	0.946834	0.000555155	-0.0796091	-0.00021824	0.279472	0.0319353	0.0319353
NKIRAS1	0.0147306	0.0334657	1	0.416869	0.0121817	0	0.0319544	0.0319544
INF2	0.158355	0.00311369	1	-0.460436	-0.0171991	0	0.0319583	0.0319583
CDK4	0.0223812	0.022053	1	0.411947	0.0142683	0	0.0319781	0.0319781
ADH5	0.456074	0.538577	0.000584583	-0.074792	0.00240474	0.349465	0.0149335	0.0320357
PLAU	0.00488286	0.101538	1	-1.23547	-0.0106062	0	0.0320658	0.0320658
KIF5B	0.0015402	0.324414	1	0.626864	0.00713279	0	0.0322175	0.0322175
USO1	0.3569	0.00140617	1	-0.0532603	-0.0225031	0	0.0323037	0.0323037
GTF3C2	0.00221588	0.227161	1	0.584249	0.00588528	0	0.0323623	0.0323623
MAP1LC3B	0.966935	0.0322523	0.0150925	-0.0254015	0.012032	-0.330699	0.031067	0.0323643
SLC7A10	0.0212519	0.303064	0.0781873	-3.26718	-0.00984789	0.320673	0.0323708	0.0323708
JPH4	0.00170407	0.63009	5.41e-07	0.757604	0.00169882	0.458567	3.80841e-06	0.0323816
MTA3	0.000512193	0.994088	1	0.497694	0.000539251	0	0.0325885	0.0325885
ACOX2	0.00176191	0.289363	1	-1.35252	-0.0066368	0	0.0326144	0.0326144
KRAS	0.102502	0.00498346	1	0.281598	0.017637	0	0.0326526	0.0326526
GLUD2	0.0796625	0.0065442	1	0.607241	0.0200745	0	0.0330592	0.0330592
UROS	0.0109543	0.0478987	1	0.384494	0.00882816	0	0.0331887	0.0331887
ZNF280A	0.515335	0.157203	0.00172029	0.256876	-0.0110261	0.413278	0.0146573	0.0331918
CDS2	0.0456643	0.0115189	1	0.429332	0.0178705	0	0.0332389	0.0332389
ARHGEF9	0.00488286	0.107878	1	0.392174	0.00777284	0	0.0332677	0.0332677
MAPKAP1	0.177741	0.00296731	1	0.277996	0.0188163	0	0.0332929	0.0332929
ITGA7	0.00398252	0.132562	1	-1.42557	-0.00944212	0	0.0333128	0.0333128
NACAD	0.0618875	0.00853148	1	-0.610943	-0.0156004	0	0.0333151	0.0333151
NDRG3	0.0169916	0.0310768	1	0.400661	0.0127607	0	0.0333172	0.0333172
OMG	0.0169916	0.0310768	1	0.717844	0.019011	0	0.0333172	0.0333172
TUT1	0.0373898	0.210511	0.0671384	0.305211	0.00906236	-0.459974	0.0333325	0.0333325
AMOTL1	0.00159325	0.331742	1	0.589134	0.00451941	0	0.0333365	0.0333365
MEST	0.0389396	0.0136145	1	-1.2376	-0.0136453	0	0.0333975	0.0333975
ZDHHC3	0.00342965	0.15576	1	0.348529	0.00900908	0	0.0335524	0.0335524
DENND1C	0.954922	0.970448	0.000526974	0.0188274	-1.11e-06	0.312951	0.0317719	0.0336035
SPHKAP	0.0351151	0.0152721	1	1.03329	0.0163335	0	0.0336316	0.0336316
TPD52L2	0.112983	0.00475885	1	-0.258437	-0.0175302	0	0.0336845	0.0336845
ANKRD65	0.032353	0.144395	0.00240256	-0.763902	0.00838698	0.349471	0.00294049	0.033709
RNF5	0.032353	0.0167029	1	0.333757	0.0119787	0	0.0337877	0.0337877
RPL23	0.000240767	0.445373	1	0.695294	-0.00511924	0	0.0124377	0.0337956
EPB41L5	0.0337322	0.0160401	1	0.550447	0.0130884	0	0.0338134	0.0338134
TCF4	0.0121542	0.0446536	1	0.607432	0.0142731	0	0.0338764	0.0338764
CCAR1	0.00434935	0.125101	1	0.526389	0.00865395	0	0.0339285	0.0339285
ADD1	0.0456643	0.0120141	1	0.348073	0.0176019	0	0.0340987	0.0340987
PCDH10	0.859387	0.0387175	0.0164902	0.140686	0.0128027	-0.66739	0.0341014	0.0341014
MIB1	0.000230304	0.419317	1	0.696975	-0.0052235	0	0.0116455	0.0341222
CACNA1A	0.00120939	0.454259	1	1.47396	0.000425722	0	0.0341275	0.0341275
GPC6	0.0250077	0.022053	1	0.588911	0.0154308	0	0.0342071	0.0342071
MANEAL	0.0115202	0.00930494	5.93e-08	0.606091	0.0139314	0.415143	1.64676e-07	0.0342712
SPRED1	0.0186533	0.0299382	1	-0.740365	-0.0112234	0	0.034468	0.034468
SLITRK4	0.093815	0.182348	0.0327758	0.711809	0.00823653	-0.421181	0.034552	0.034552
MAN1C1	0.00313045	0.179897	1	-1.42631	-0.00763118	0	0.0346439	0.0346439
CBX2	0.00201039	0.282671	1	1.47882	0.00815507	0	0.0348345	0.0348345
ATP6V1B2	0.87125	0.958637	0.000680766	-0.12702	-0.00226357	0.286273	0.0348458	0.0348458
RBSN	0.00846176	0.0672377	1	0.551921	0.0125321	0	0.0348594	0.0348594
TMSB10	0.0136976	0.0415959	1	-0.769352	-0.0131156	0	0.0348897	0.0348897
CNRIP1	0.0158276	0.03601	1	0.427749	0.0121975	0	0.0348966	0.0348966
MLYCD	0.0213962	0.0267352	1	0.383517	0.0134457	0	0.0349737	0.0349737
GLRX5	0.0456643	0.012528	1	0.379315	0.0118601	0	0.0349755	0.0349755
LDHB	0.0029436	0.194763	1	0.544305	0.00835801	0	0.0350209	0.0350209
DDB1	0.00516982	0.111163	1	0.585018	0.00780276	0	0.0350722	0.0350722
NEK11	0.00159325	0.362118	1	-1.15293	-0.00542501	0	0.0351554	0.0351554
PPP2R2D	0.00129701	0.445373	1	0.455313	0.0034215	0	0.0351815	0.0351815
DNAJC12	0.0503185	0.0115189	1	0.804745	0.0124525	0	0.0352538	0.0352538
LEF1	0.00285381	0.204759	1	-1.07666	-0.00690085	0	0.0354277	0.0354277
IFT22	0.000576483	0.982266	1	-0.88358	0.000479569	0	0.0347595	0.0355211
ARFGEF3	0.0029436	0.199914	1	0.612456	0.00441054	0	0.0355788	0.0355788
MYO9B	0.488948	0.0012044	1	-0.167067	-0.0208897	0	0.0355943	0.0355943
USP6NL	0.020611	0.0288357	1	0.39444	0.0115366	0	0.0357931	0.0357931
ACP6	0.265283	0.609185	0.00369651	-0.481933	-0.00203857	0.32665	0.035904	0.035904
TRIM56	0.016596	0.03601	1	-0.90784	-0.010948	0	0.0359128	0.0359128
LTBP2	0.0143793	0.0415959	1	-1.60235	-0.0108279	0	0.0359309	0.0359309
PRDM10	0.0190891	0.0314215	1	0.421144	0.0132224	0	0.0359922	0.0359922
DNAJC3	0.175229	0.00342636	1	-0.312476	-0.0160727	0	0.0360137	0.0360137
ALDH1A1	0.00989207	0.0608564	1	-1.54659	-0.00889636	0	0.0360716	0.0360716
ZC3H8	0.00078275	0.774612	1	0.58679	0.00262765	0	0.0362284	0.0362284
RHBDD2	0.00112689	0.538577	1	-0.752679	-0.00371484	0	0.0362498	0.0362498
RAB27A	0.00410175	0.148514	1	-1.09235	-0.00854247	0	0.0363309	0.0363309
FCGR2B	0.00188264	0.324414	1	-2.62966	-0.00612896	0	0.0363882	0.0363882
GBF1	0.00488286	0.125101	1	0.504744	0.00882192	0	0.0363916	0.0363916
SLC6A15	0.630163	0.841442	0.00115372	-1.70928	-0.000874767	0.479506	0.0364242	0.0364242
DCAF7	0.00221588	0.276084	1	0.522702	0.00586515	0	0.0364248	0.0364248
DPF2	0.00911301	0.0672377	1	0.41044	0.0108768	0	0.0364596	0.0364596
MPO	0.00391247	0.15702	1	-2.51226	-0.00761746	0	0.0365171	0.0365171
HNRNPUL2	0.00664503	0.0925889	1	0.512028	0.0143738	0	0.0365501	0.0365501
ABCB8	0.000672871	0.923266	1	-0.785108	-0.00210374	0	0.0367646	0.0367646
PITPNM3	0.420784	0.899766	0.00164773	-1.04135	-0.00146754	0.282116	0.0368577	0.0368577
CHCHD1	0.00547098	0.114336	1	0.492858	0.00682512	0	0.0369179	0.0369179
SESTD1	0.00516982	0.121495	1	0.478261	0.00746227	0	0.0370097	0.0370097
FAM110B	0.00701722	0.0897505	1	0.672568	0.0133884	0	0.03707	0.03707
ZNF25	0.00170407	0.369976	1	0.790999	0.00603998	0	0.0370936	0.0370936
CCDC82	0.00139001	0.454259	1	0.893858	0.00218643	0	0.0371278	0.0371278
GPANK1	0.0344527	0.0184164	1	0.383701	0.0406152	0	0.0372367	0.0372367
RUSC1	0.0118123	0.0537202	1	-0.568558	-0.0133214	0	0.0372389	0.0372389
DDX6	0.00214548	0.296161	1	0.515331	0.00555085	0	0.037269	0.037269
PI16	0.041361	0.0154005	1	2.26627	0.0194756	0	0.0373248	0.0373248
VEGFA	0.0397337	0.0160401	1	-1.4441	-0.015282	0	0.0373372	0.0373372
CLSTN2	0.00143861	0.446738	1	1.53206	0.00699977	0	0.0375262	0.0375262
CRELD2	0.0493587	0.0130613	1	-0.484572	-0.0115887	0	0.0375969	0.0375969
AKAP6	0.0223812	0.0288357	1	0.732599	0.0159729	0	0.0376212	0.0376212
MLH3	0.190681	0.336815	0.0101108	-0.395965	-0.00592321	0.50581	0.0377612	0.0377612
ANGPTL2	0.00164786	0.39418	1	0.837146	0.00457472	0	0.037768	0.037768
PDLIM1	0.0837696	0.00781601	1	-0.700124	-0.0204599	0	0.0379499	0.0379499
RPLP1	0.207065	0.107878	0.00126377	0.390218	-0.00964794	0.459434	0.00533079	0.038078
PDK3	0.000726031	0.911506	1	-1.03143	-0.000882964	0	0.0381956	0.0381956
ARL4C	0.0447762	0.0147835	1	-0.619527	-0.0176994	0	0.0382014	0.0382014
FAM111A	0.917167	0.0147835	0.0411116	0.170217	-0.0156151	0.454296	0.03443	0.0382264
FADS1	0.0381583	0.0173896	1	0.446516	0.0140376	0	0.0382574	0.0382574
MMS19	0.0213962	0.0310768	1	0.390323	0.0135293	0	0.038305	0.038305
GUSB	0.0021963	0.303064	1	-0.896081	-0.0043604	0	0.0383291	0.0383291
RASA3	0.0121105	0.0549853	1	-0.738978	-0.0118908	0	0.0383388	0.0383388
ESM1	0.377269	0.0362484	0.0486941	-0.481283	-0.0112623	0.280757	0.0383393	0.0383393
RLBP1	0.474712	0.00140617	1	-0.159053	-0.0183105	0	0.0383953	0.0383953
TMED8	0.0532874	0.012528	1	0.276482	0.0167459	0	0.0383973	0.0383973
GPRC5C	0.0111345	0.0601439	1	-1.26174	-0.00765327	0	0.0384697	0.0384697
C19orf66	1	0.000671792	1	0	-0.0210428	0	0.0385432	0.0385432
SFPQ	0.00207699	0.324414	1	0.618464	0.00676372	0	0.0386128	0.0386128
PSMG1	0.227946	0.303064	0.00979246	-0.164036	-0.00566602	0.360944	0.0387054	0.0387054
ATP6V1G2	0.00398252	0.170466	1	0.581643	0.00656716	0	0.0387881	0.0387881
FAM185A	0.000436097	0.640656	1	-0.516859	0.00591783	0	0.0225705	0.0388507
APOBEC3C	0.0158276	0.0431018	1	-0.97632	-0.0105299	0	0.0389021	0.0389021
PANK3	0.190681	0.750032	0.00271054	0.306542	-0.00210178	-0.357006	0.0275975	0.039139
RNASE4	0.00363431	0.189711	1	-1.57069	-0.00672488	0	0.0391516	0.0391516
RPL30	0.000108541	0.15702	1	0.751818	-0.00884685	0	0.00385304	0.0392127
H3-3A	0.00891778	0.303064	0.255905	0.617059	0.0117972	-0.338951	0.0392253	0.0392253
CPT1A	0.10591	0.0065442	1	0.327156	0.017575	0	0.0392757	0.0392757
ZNF821	0.0131135	0.0528632	1	0.484967	0.0257429	0	0.0392799	0.0392799
TRAF3IP1	0.523004	0.00133569	1	-0.147521	-0.017999	0	0.0394623	0.0394623
PIEZO1	0.00578689	0.121495	1	-0.97948	-0.0107832	0	0.0396154	0.0396154
RAB33B	0.00531859	0.132562	1	-0.590986	-0.00901191	0	0.0396822	0.0396822
RUNX1	0.015089	0.0468925	1	-1.22792	-0.012388	0	0.0397675	0.0397675
PLBD1	0.00720983	0.0984816	1	-1.22535	-0.00915335	0	0.0398512	0.0398512
IDH2	0.428871	0.578421	0.000526974	0.109188	-0.00156952	0.461182	0.0140823	0.0398748
PC	0.00701722	0.101538	1	0.666324	0.01106	0	0.039935	0.039935
SETD5	0.0030358	0.234846	1	0.816705	0.00943208	0	0.0399495	0.0399495
ABI3BP	0.0178064	0.0401348	1	1.54669	0.0151285	0	0.0400072	0.0400072
MX2	0.246275	0.935043	0.000189101	0.0289425	-0.0008844	0.300198	0.00703258	0.0401187
CRCP	0.0015402	0.466528	1	-0.501862	-0.00505145	0	0.0401382	0.0401382
HIF1AN	0.00939431	0.0765927	1	0.435999	0.00878863	0	0.0401715	0.0401715
SCRG1	0.0809227	0.00891072	1	0.563427	0.0241547	0	0.0402234	0.0402234
SNX8	0.0223812	0.0322523	1	-0.435753	-0.0136064	0	0.040249	0.040249
COMMD3	0.00595056	0.121495	1	0.554227	0.0104252	0	0.0402865	0.0402865
SF1	0.00364238	0.199914	1	0.47521	0.00964231	0	0.0404607	0.0404607
CTNNA3	0.00740689	0.0984816	1	1.46775	0.00727024	0	0.0405035	0.0405035
OSBP	0.0255621	0.0288357	1	0.34029	0.0167987	0	0.040759	0.040759
CNPY4	0.00802556	0.0925889	1	-0.678832	-0.00779211	0	0.0409574	0.0409574
HDAC4	0.00578689	0.128789	1	0.555163	0.00889501	0	0.0410307	0.0410307
EPM2AIP1	0.00781467	0.0954988	1	0.495056	0.00771783	0	0.0410639	0.0410639
DNAJB12	0.00194562	0.386007	1	0.435712	0.00537314	0	0.0412203	0.0412203
C18orf32	0.00243908	0.310075	1	0.557501	0.00512237	0	0.0413941	0.0413941
CHST3	0.0029436	0.256957	1	0.696271	0.00760334	0	0.0413968	0.0413968
APPL2	0.00682899	0.111163	1	0.4428	0.0118975	0	0.0414874	0.0414874
BUB3	0.00143861	0.528835	1	0.637384	0.00464459	0	0.0415418	0.0415418
DEF6	0.78313	0.331742	0.000322674	-0.00292493	0.00477773	0.293924	0.0106526	0.0415724
RASSF8	0.000472835	0.619599	1	-1.08797	0.00286931	0	0.02324	0.0416186
HNRNPA0	0.00285381	0.269603	1	0.53436	0.00799086	0	0.0418237	0.0418237
NCAM2	0.147043	0.00475885	5.41e-07	0.366049	0.0181026	0.748372	2.83263e-06	0.0419454
ZNF100	0.00214548	0.362118	1	0.739795	0.00141985	0	0.0420688	0.0420688
DAB2IP	0.0136976	0.0568875	1	0.463631	0.0114245	0	0.0421438	0.0421438
TRAK1	0.0209173	0.0373429	1	0.40235	0.0130098	0	0.0422051	0.0422051
SMARCC2	0.00989207	0.0790903	1	0.461967	0.0102862	0	0.0422459	0.0422459
CWC27	0.0330368	0.0238326	1	0.351636	0.0144409	0	0.0424074	0.0424074
UACA	0.158355	0.00498346	1	-0.472215	-0.0151543	0	0.0424657	0.0424657
RCN3	0.0852217	0.00930494	1	-1.05743	-0.0156252	0	0.0425893	0.0425893
GPR17	0.00939431	0.0852105	1	1.03012	0.00832895	0	0.042831	0.042831
STK26	0.122433	0.0065442	1	-1.19905	-0.0189808	0	0.0428545	0.0428545
CHST15	0.0543074	0.0147542	1	0.368473	0.0178806	0	0.0428557	0.0428557
JAG1	0.794751	0.672787	0.000680766	-0.347021	0.000730085	0.280218	0.0265544	0.0429492
SLC7A1	0.0173951	0.0462522	1	0.436414	0.011607	0	0.0429614	0.0429614
RAB3GAP1	0.381424	0.000308212	1	0.201231	-0.0297695	0	0.0131765	0.0430734
PHF8	0.0143793	0.0568875	1	0.497395	0.0181227	0	0.0433908	0.0433908
KANSL1	0.00207699	0.39418	1	0.637087	0.0059818	0	0.0434132	0.0434132
NECTIN3	0.0204472	0.0401348	1	0.435205	0.0135376	0	0.0434749	0.0434749
KCNIP4	0.0373898	0.022053	1	0.535699	0.012066	0	0.043599	0.043599
C2orf72	0.5633	0.500158	0.00293359	-0.00867133	-0.00341727	0.272739	0.0436609	0.0436609
PCSK1	0.0115202	0.0717905	1	-2.06269	-0.0106497	0	0.0436778	0.0436778
MMP2	0.30712	0.00269323	1	-0.600319	-0.0160923	0	0.0436811	0.0436811
TMSB4X	0.00214548	0.238769	0.619186	-0.760362	-0.00817901	-0.857502	0.0244038	0.043687
RING1	0.0690264	0.0120141	1	0.316258	0.0152899	0	0.0437489	0.0437489
MDC1	0.032353	0.0257355	1	0.406768	0.0122423	0	0.0438542	0.0438542
IDS	0.000976263	0.853048	1	-1.2843	-0.000719354	0	0.0438599	0.0438599
ATP13A3	0.0754538	0.011042	1	-0.478763	-0.0150129	0	0.0438712	0.0438712
SMC5	0.451477	0.568331	0.00104905	-0.186958	0.00535594	0.434514	0.0220581	0.0438774
THSD1	0.0182258	0.0457344	1	-0.923076	-0.0124667	0	0.0438835	0.0438835
RPL19	0.00104926	0.795386	1	0.532872	0.00556455	0	0.0439158	0.0439158
SPTBN2	0.00611813	0.13642	1	0.461301	0.00716838	0	0.0439178	0.0439178
ATCAY	0.00386626	0.21596	1	1.12971	0.00439097	0	0.043928	0.043928
STON1	0.0381583	0.022053	1	0.543091	0.0128467	0	0.0441342	0.0441342
FZD1	0.000699018	0.82987	1	-1.57178	0.000914504	0	0.0352715	0.0441599
SCUBE3	0.000771635	0.914676	1	1.45265	-0.000330796	0	0.0397077	0.0442006
HMGN4	0.329521	0.00256506	1	0.190934	0.0264409	0	0.0442515	0.0442515
TYW1	0.271981	0.0816537	0.0381643	-0.221958	-0.00910018	0.291584	0.0443244	0.0443244
RPRD2	0.016596	0.0513397	1	0.49899	0.00999342	0	0.0444643	0.0444643
C2CD2	0.0190891	0.0446536	1	-0.746497	-0.0121054	0	0.0444757	0.0444757
GUCY1A2	0.0178064	0.0478987	1	0.649402	0.00929009	0	0.0444916	0.0444916
ALDH3A2	0.0715439	0.0120141	1	0.350474	0.0163937	0	0.0446984	0.0446984
ATAD2B	0.0344395	0.63009	4.7e-05	0.645187	-0.00184146	0.282672	0.000608633	0.0447096
NOA1	0.0112343	0.0765927	1	0.53866	0.00941646	0	0.0447274	0.0447274
FNDC3B	0.0781512	0.011042	1	-0.645029	-0.0164901	0	0.0448046	0.0448046
MTAP	0.209888	0.00413893	1	0.573521	0.0160527	0	0.0449837	0.0449837
RBMX	0.0121105	0.0717905	1	0.551189	0.010299	0	0.0450056	0.0450056
C9orf78	0.0543074	0.0160401	1	0.327881	0.0129919	0	0.0450577	0.0450577
KAT7	0.00720983	0.121495	1	0.581486	0.010421	0	0.045208	0.045208
SMOX	0.0447762	0.0196005	1	-0.608908	-0.0123758	0	0.0452599	0.0452599
HSDL1	0.00701722	0.125101	1	0.488613	0.00742305	0	0.0452668	0.0452668
ITPKA	0.000941424	0.935043	1	-1.43622	-0.0008827	0	0.0453413	0.0453413
P3H1	0.0415806	0.0212073	1	-0.655638	-0.0171234	0	0.0453888	0.0453888
THSD4	0.000195426	0.221509	1	2.11351	-0.0123954	0	0.00700609	0.0454022
NNMT	0.014035	0.0629254	1	-2.07409	-0.0116809	0	0.0454302	0.0454302
BET1	0.00611813	0.144395	1	-0.778554	-0.00769217	0	0.0454384	0.0454384
PANK1	0.00194562	0.454259	1	0.860668	0.00387729	0	0.0454505	0.0454505
CXCL5	0.00364238	0.242818	1	-4.19113	-0.0116246	0	0.0454695	0.0454695
NUDT3	0.314721	0.00282724	1	0.421602	0.0178541	0	0.0456342	0.0456342
PLCB4	0.0015402	0.578421	1	0.742773	0.00207504	0	0.0456677	0.0456677
MIS18BP1	0.488948	0.148514	0.00293359	0.30615	-0.0087147	0.524882	0.0190876	0.0456729
ADPRH	0.0628144	0.0141884	1	-0.51367	-0.0142929	0	0.0456785	0.0456785
TRIT1	0.000512193	0.572405	1	0.62952	-0.00355299	0	0.0232505	0.045788
VWA1	0.00342965	0.263228	1	-0.968499	-0.00732365	0	0.0460316	0.0460316
SGCD	0.000838809	0.000510983	0.000474174	1.45366	0.0241649	0.325421	1.84119e-06	0.0460665
RSPH1	0.0104118	0.0869826	1	-2.02979	-0.00854224	0	0.046119	0.046119
TNFRSF10B	0.00939431	0.096751	1	-0.89434	-0.00799578	0	0.0462183	0.0462183
TNFRSF14	0.00701722	0.12979	1	-0.907765	-0.0133804	0	0.0462747	0.0462747
WASHC2A	0.00201039	0.454259	1	0.514911	0.00423314	0	0.0463498	0.0463498
HECA	0.0127258	0.0717905	1	0.55511	0.0111497	0	0.0463605	0.0463605
RPRD1A	0.0178064	0.0513397	1	0.364333	0.0134843	0	0.0463783	0.0463783
GAB2	0.00474453	0.194763	1	0.48691	0.00980192	0	0.0466775	0.0466775
GUF1	0.032353	0.221509	0.129032	0.435944	0.00705018	-0.860814	0.0466971	0.0466971
PRKAA1	0.658836	0.303064	0.000425855	-0.0882573	0.00505475	0.319282	0.0107485	0.0467292
METAP1D	0.0147306	0.0629254	1	0.447708	0.00927839	0	0.046764	0.046764
LRIF1	0.0310199	0.0299382	1	0.41451	0.01291	0	0.0468169	0.0468169
PALD1	0.00915344	0.101538	1	0.619375	0.0132108	0	0.0468393	0.0468393
KCTD9	0.513157	0.818336	0.0022139	-0.217621	-0.000178743	0.361717	0.0468473	0.0468473
HDAC2	0.00516982	0.179897	1	0.798255	0.00843993	0	0.0468577	0.0468577
GRIN3A	0.929403	0.625482	0.00138244	-0.948741	0.00458182	-0.898249	0.0429321	0.0468678
CHTOP	0.00547098	0.170466	1	0.503848	0.0160663	0	0.0469353	0.0469353
FGD1	0.0182258	0.0513397	1	0.458057	0.0108798	0	0.0470283	0.0470283
ZBTB47	0.0182258	0.0513397	1	0.553911	0.0128693	0	0.0470283	0.0470283
GPM6A	0.479433	0.170466	0.0114714	0.165308	0.00836867	-0.506684	0.0470829	0.0470829
RSF1	0.0154546	0.0608564	1	0.533323	0.0111075	0	0.0471724	0.0471724
PELO	0.261975	0.00359318	1	-0.22599	-0.0189483	0	0.0471967	0.0471967
GABRA3	0.0126945	0.0741598	1	0.962489	0.0111616	0	0.0471997	0.0471997
KANK1	0.966935	0.609185	0.000555155	0.168438	0.00183706	0.496807	0.024865	0.0472311
PLPPR4	0.00386626	0.244728	1	-1.44915	-0.0050326	0	0.0473422	0.0473422
HDAC8	0.00996707	0.0954988	1	0.44177	0.0092141	0	0.0475112	0.0475112
ARMCX4	0.00682899	0.140364	1	1.03728	0.00864432	0	0.0477106	0.0477106
EMSY	0.00682899	0.140364	1	0.575522	0.0115293	0	0.0477106	0.0477106
RIPOR1	0.906994	0.362118	0.00240256	0.0362338	-0.0045184	1.04739	0.0424637	0.0477309
PRKX	0.000874932	0.911506	1	0.757994	-0.000751958	0	0.042735	0.0477502
ECE1	0.0553428	0.0173896	1	-0.603197	-0.0161965	0	0.0478249	0.0478249
RUFY1	0.0991773	0.00971466	1	-0.271782	-0.0159468	0	0.0478571	0.0478571
APEX1	0.0234031	0.0415959	1	0.414145	0.0124719	0	0.048153	0.048153
ASF1A	0.014035	0.0694835	1	0.60855	0.0132343	0	0.0482039	0.0482039
SYN3	0.000652025	0.662006	1	1.13176	-0.00116722	0	0.0294706	0.0484902
C7orf25	0.189007	0.00521761	1	-0.343175	-0.015562	0	0.0485266	0.0485266
ELAVL2	0.36092	0.0334657	9.15e-05	-0.000403973	0.0101056	0.771494	0.000641953	0.0485455
[truncated: 8,903 more rows]
