# Supplementary material for: Directional integration and pathway enrichment analysis for multi-omics data
Source: Nat Commun. 2024 Jul 7;15:5690. doi: 10.1038/s41467-024-49986-4 (PMC11227559; doi:10.1038/s41467-024-49986-4)
Supplement: Supplementary file 13 — Supplementary Data 10 [file 41467_2024_49986_MOESM13_ESM.xlsx]

## Sheet: Supplementary Data 10
term_id	term_name	adjusted_p_val	term_size	overlap	evidence	Genes_protein	Genes_rna	Genes_methylation
GO:0048646	anatomical structure formation involved in morphogenesis	4.09e-09	722	MDK|ANXA2|PDPN|EPHB1|MEOX2|HSPB6|BCL3|HDAC7|ERBB2|ABI1|TNFRSF12A|CHI3L1|ADAM12|GRID2|NFATC4|CCN1|HSPB1|PTK2B|TGFBR3|EFNA1|HTRA1|TGFB2|SPRY2|NR2E1|TMOD1|CFLAR|GLI3|CAPN2|PROM1|GJA1|SMARCD3|ACTA1|MMP14|SDCCAG8|VAV3|HES1|NRXN1|CBLN1|STARD13|WLS|MEIS1|GLUL|ALOX5|ITGA2B|PTPN18|ARHGAP24|NINJ1|FOXJ2|BCL6|CEMIP2|OPHN1|CALCRL|SPRY1|PLEC|KIF16B|WNT5A|TBR1|TPPP|CECR2|ENPP2|TBC1D20|HOPX|BMP7|SLC12A6|MCAM|SUL…	rna|methylation		ABI1|VAV3|CALCRL|ANXA2|MDK|MEOX2|OPHN1|PDPN|F3|SIRT1|EPHB1|TMEM100|NR2E1|SOX8|LDB1|CD109|SDC4|HES1|SHROOM3|PDGFA|SOX4|AMOTL2|MEGF11|HSPB6|CNTN1|AKT3|BCL3|CHI3L1|FGF1|RGCC|SPRY2|DLL3|EMILIN2|TNFRSF12A|CBLN1|RBPJ|KIF16B|EHD1|DLC1|GDF15|LRP6|MIB1|MBOAT7|EHD2|HSPB1|SOX2|SUFU|BMPR1A|ANXA1|PLEKHO1|MMP14|CECR2|FHOD3|MTMR2|TBPL1|FZD1|FZD7|EYA2|FAM20C|PRKX|COL11A1|GPI|CSRP1|COL8A1|RDH13|TNFSF12|FLNC|THBS2…	TGFBR3|HDAC7|TGFB2|GLI3|WLS|NFATC4|ADAM12|CAPN2|SDCCAG8|ARHGAP24|CFLAR|MDK|HSPB6|TMOD1|SMARCD3|ALOX5|ITGA2B|TNFRSF12A|MEIS1|PROM1|GLUL|STARD13|TPPP|FOXJ2|CCN1|EPHB1|PLEC|ENPP2|PDPN|PTK2B|ACTA1|NINJ1|MCAM|EFNA1|HSPB1|GRID2|HTRA1|MEOX2|NRXN1|ANXA2|ERBB2|ADAM8|NRP2|WNT5A|PTPN18|TBC1D20|ARHGAP35|TBR1|GJA1|SLC12A6|BCL3|PHLDB1|CEMIP2|THBS4|CHI3L1|SPRY2|FGF2|BCL6|SHH|RGMA|CAV1|SP100|S1PR1|VASP|SPRY1|ITG…
GO:0042330	taxis	2.51e-07	384	MDK|LGALS3|EPHB1|SWAP70|FES|ERBB2|CCN1|HSPB1|PTK2B|EFNA1|CYRIB|TGFB2|SIAH1|SEMA6B|NTN1|RARRES2|GLI3|LYN|VAV3|NRXN1|ALOX5|PRKCD|UNC5C|NINJ1|OPHN1|KALRN|PLEC|DPYSL5|WNT5A|TBR1|ENPP2|CNTN2|EPHA5|ALCAM|BMP7|RAC2|PDE4B|ADAM8|ARHGAP35|THBS4|HRH1|LOX|CNTN1|EFNB3|VASP|S1PR1|NRP2|PADI2|F3|CMTM3|SHH|EFNB2|PLAUR|ITGA9|FGF2|EDNRB|THBS1|CXADR|CHL1|CD74|CXCR4|CMTM5|NCAM1|DPYSL4|LGI1	methylation			TGFB2|GLI3|CYRIB|LYN|SEMA6B|PRKCD|MDK|NTN1|ALOX5|SIAH1|KALRN|FES|CCN1|EPHB1|PLEC|ENPP2|CNTN2|PTK2B|NINJ1|EFNA1|HSPB1|UNC5C|RAC2|NRXN1|ERBB2|ADAM8|NRP2|WNT5A|DPYSL5|ARHGAP35|PDE4B|TBR1
GO:0006935	chemotaxis	2.51e-07	384	MDK|LGALS3|EPHB1|SWAP70|FES|ERBB2|CCN1|HSPB1|PTK2B|EFNA1|CYRIB|TGFB2|SIAH1|SEMA6B|NTN1|RARRES2|GLI3|LYN|VAV3|NRXN1|ALOX5|PRKCD|UNC5C|NINJ1|OPHN1|KALRN|PLEC|DPYSL5|WNT5A|TBR1|ENPP2|CNTN2|EPHA5|ALCAM|BMP7|RAC2|PDE4B|ADAM8|ARHGAP35|THBS4|HRH1|LOX|CNTN1|EFNB3|VASP|S1PR1|NRP2|PADI2|F3|CMTM3|SHH|EFNB2|PLAUR|ITGA9|FGF2|EDNRB|THBS1|CXADR|CHL1|CD74|CXCR4|CMTM5|NCAM1|DPYSL4|LGI1	methylation			TGFB2|GLI3|CYRIB|LYN|SEMA6B|PRKCD|MDK|NTN1|ALOX5|SIAH1|KALRN|FES|CCN1|EPHB1|PLEC|ENPP2|CNTN2|PTK2B|NINJ1|EFNA1|HSPB1|UNC5C|RAC2|NRXN1|ERBB2|ADAM8|NRP2|WNT5A|DPYSL5|ARHGAP35|PDE4B|TBR1
GO:0001568	blood vessel development	7.94e-07	461	EFEMP2|MDK|ANXA2|EPHB1|SLC2A10|MEOX2|HSPB6|HDAC7|ERBB2|TNFRSF12A|CHI3L1|ADAM12|NFATC4|CCN1|HSPB1|PTK2B|PDE2A|TGFBR3|PRRX1|EFNA1|TGFB2|SPRY2|NR2E1|NTRK2|CFLAR|GLI3|MMP14|VAV3|HES1|NRXN1|STARD13|MEIS1|GLUL|ALOX5|ITGA2B|ARHGAP24|NINJ1|FOXJ2|CEMIP2|FOXO1|SGCD|CALCRL|WNT5A|ENPP2|CUL7|BMP7|SLC12A6|APOE|MCAM|SULF1|ADAM8|THBS4	methylation			TGFBR3|HDAC7|TGFB2|GLI3|NFATC4|PRRX1|ADAM12|ARHGAP24|CFLAR|MDK|HSPB6|ALOX5|ITGA2B|TNFRSF12A|MEIS1|GLUL|STARD13|NTRK2|FOXJ2|CCN1|EPHB1|ENPP2|PTK2B|PDE2A|NINJ1|MCAM|EFNA1|HSPB1|SLC2A10|FOXO1|MEOX2|NRXN1|ANXA2|ERBB2|ADAM8|NRP2|WNT5A|EFEMP2
GO:0001944	vasculature development	1.19e-06	484	EFEMP2|MDK|ANXA2|PDPN|EPHB1|SLC2A10|MEOX2|HSPB6|HDAC7|ERBB2|TNFRSF12A|CHI3L1|ADAM12|NFATC4|CCN1|HSPB1|PTK2B|PDE2A|TGFBR3|PRRX1|EFNA1|TGFB2|SPRY2|NR2E1|NTRK2|CFLAR|GLI3|MMP14|VAV3|HES1|NRXN1|STARD13|MEIS1|GLUL|ALOX5|ITGA2B|ARHGAP24|NINJ1|FOXJ2|CEMIP2|FOXO1|SGCD	methylation			TGFBR3|HDAC7|TGFB2|GLI3|NFATC4|PRRX1|ADAM12|ARHGAP24|CFLAR|MDK|HSPB6|ALOX5|ITGA2B|TNFRSF12A|MEIS1|GLUL|STARD13|NTRK2|FOXJ2|CCN1|EPHB1|ENPP2|PDPN|PTK2B|PDE2A|NINJ1|MCAM|EFNA1|HSPB1|SLC2A10|FOXO1|MEOX2|NRXN1|ANXA2|ERBB2|ADAM8|NRP2|WNT5A|EFEMP2
GO:0035239	tube morphogenesis	6.82e-06	551	EFEMP2|MDK|ANXA2|EPHB1|MEOX2|HSPB6|HDAC7|ERBB2|TNFRSF12A|CHI3L1|ADAM12|NFATC4|CCN1|HSPB1|PTK2B|LZTS2|TGFBR3|PRRX1|EFNA1|TGFB2|SPRY2|BCL2|NR2E1|NTRK2|NTN1|GLI3|MMP14|SDCCAG8|VAV3|HES1|NRXN1|STARD13|MEIS1|GLUL|ALOX5|ITGA2B|ARHGAP24|NINJ1|FOXJ2|CEMIP2|SGCD|CALCRL|SPRY1|WNT5A|CECR2|ENPP2|CUL7|BMP7|SLC12A6|APOE|MCAM|SULF1|ADAM8|ARHGAP35|THBS4|LOX|SOX8|VASP|TGFBI|S1PR1|NRP2|SP100|F3|SHH|SHROOM3|EFNB2|F…	methylation			TGFBR3|HDAC7|BCL2|TGFB2|GLI3|NFATC4|PRRX1|ADAM12|LZTS2|SDCCAG8|ARHGAP24|MDK|NTN1|HSPB6|ALOX5|ITGA2B|TNFRSF12A|MEIS1|GLUL|STARD13|NTRK2|FOXJ2|CCN1|EPHB1|ENPP2|PTK2B|NINJ1|MCAM|EFNA1|HSPB1|MEOX2|NRXN1|ANXA2|ERBB2|ADAM8|NRP2|WNT5A|EFEMP2|ARHGAP35|SLC12A6|CEMIP2|THBS4|CHI3L1|SPRY2|FGF2|SHH|RGMA|CAV1|APOE|SP100|S1PR1|VASP|SPRY1|NR2E1|BMP7|SULF1|CECR2|SALL1|TGFBR1|TGFBI|COL22A1|C3AR1|MMP14|SPINT2|HES1|…
GO:0048514	blood vessel morphogenesis	7.65e-06	408	EFEMP2|MDK|ANXA2|EPHB1|MEOX2|HSPB6|HDAC7|ERBB2|TNFRSF12A|CHI3L1|ADAM12|NFATC4|CCN1|HSPB1|PTK2B|TGFBR3|PRRX1|EFNA1|TGFB2|SPRY2|NR2E1|NTRK2|MMP14|VAV3|HES1|NRXN1|STARD13|MEIS1|GLUL|ALOX5|ITGA2B|ARHGAP24|NINJ1|FOXJ2|CEMIP2|SGCD|CALCRL|WNT5A|ENPP2|CUL7|SLC12A6|APOE|MCAM|SULF1|ADAM8|THBS4|LOX|TGFBI|S1PR1|NRP2|SP100|F3|SHH|EFNB2|FGF2	methylation			TGFBR3|HDAC7|TGFB2|NFATC4|PRRX1|ADAM12|ARHGAP24|MDK|HSPB6|ALOX5|ITGA2B|TNFRSF12A|MEIS1|GLUL|STARD13|NTRK2|FOXJ2|CCN1|EPHB1|ENPP2|PTK2B|NINJ1|MCAM|EFNA1|HSPB1|MEOX2|NRXN1|ANXA2|ERBB2|ADAM8|NRP2|WNT5A|EFEMP2
REAC:R-HSA-1474244	Extracellular matrix organization	9.42e-06	215	EFEMP2|CD151|CAST|ADAM12|HTRA1|TGFB2|FMOD|CAPN2|MMP14|NRXN1|P4HA2|ITGA6|EFEMP1|ITGA2B|COL9A2|LTBP4|EMILIN3|NID2|PLEC|LTBP3|BMP7|ADAM8|TIMP1|LOX|ITGA4|NTN4|ITGA9|COL12A1|FGF2|COL9A3|NCAN|HAPLN1|COL8A1|COL11A1|BCAN|SDC4|THBS1|P3H2|COL16A1|LAMB1|COL7A1|NCAM1	methylation			CAST|TGFB2|ADAM12|CAPN2|CD151|ITGA2B|PLEC|COL9A2|EMILIN3|EFEMP1|NID2|HTRA1|LTBP3|NRXN1|LTBP4|ADAM8|EFEMP2|ITGA6|HAPLN1|COL9A3|FGF2|FMOD|P4HA2|ITGA4|NCAN|ITGA9|BMP7|COL7A1|COL12A1|COL22A1|MMP14|LAMB1|SDC3
REAC:R-HSA-5660526	Response to metal ions	1.05e-05	11	MT1M|MT3|MT1F|MT1E|SNCB|MT1G|MT2A|CSRP1	methylation			MT3|SNCB|MT1F|MT2A|MT1M|MT1G|MT1E|CSRP1|MT1A
GO:0061061	muscle structure development	1.14e-05	412	EFEMP2|EPHB1|MEOX2|FGFRL1|LMNA|TAGLN|LGALS1|ADAM12|DES|NFATC4|TGFBR3|TGFB2|BCL2|FHL3|TMOD1|CFLAR|CAPN2|SMARCD3|PLD3|ACTA1|MMP14|HES1|TRIP4|NINJ1|SGCD|PDLIM4|PLEC|WNT5A|CTF1|PBRM1|HOPX|SPAG9|CSRP1|PDLIM2|LOX|SOX8|DMRTA2|S1PR1|SOX6|UNC45A|PDCD4|SHH|EFNB2|SIRT1|ASS1|COL11A1|EDNRB|CRYAB|CAV1|CXADR|CMTM5|LAMB1|TGFBR1|CHD7|SOX4|HDAC5|CNTFR|ARID1A|FLNC|BMPR1A|SMAD1|NACA|EHD2|YBX3|ETV1|TCF12|LRRC8A|FBXO2…	rna		EFEMP2|PDLIM4|MEOX2|LGALS1|TRIP4|SOX6|SIRT1|EPHB1|SOX8|FGFRL1|HES1|NACA|LMNA|PDCD4|SOX4|LAMA2|CHD7|ETV1|DES|RCAN1|CTF1|JPH1|RBPJ|EHD1|GDF15|EHD2|ZNF609|CRYAB|BMPR1A|CXCL14|PLEKHO1|TCF12|VAMP5|KMT5B|MMP14|FHOD3|FZD1|FZD7|SGCD|RBM4|DMRTA2|SMARCC1|COL11A1|GTF3C5|ASS1|CSRP1|FLNC|KDM1A|HDAC5|EFNB2|PLCB1|KRT8|CHODL|LOX|SIRT2|CSRP2|SLC9A1|LEF1|LRRC8A|FLOT1|ADGRB1|HIVEP3|ITGA7|ACTN1|ZEB1|ADAM12|MEGF10|SM…
GO:0035295	tube development	1.18e-05	683	EFEMP2|MDK|ANXA2|PDPN|EPHB1|MEOX2|HSPB6|HDAC7|ERBB2|TNFRSF12A|CHI3L1|ADAM12|NFATC4|CCN1|HSPB1|PTK2B|LZTS2|TGFBR3|PRRX1|EFNA1|TGFB2|SPRY2|BCL2|NR2E1|NTRK2|SLC7A11|NTN1|RARRES2|GLI3|PROM1|MMP14|SDCCAG8|VAV3|HES1|NRXN1|STARD13|MEIS1|GLUL|ALOX5|ITGA2B|ARHGAP24|NINJ1|FOXJ2|CEMIP2|SGCD|CALCRL|SPRY1|WNT5A|ARG2|LTBP3|CECR2|ENPP2|TBC1D20|CUL7|HOPX|BMP7|SLC12A6|APOE|MCAM|SULF1|ADAM8|ARHGAP35|THBS4|LOX|SOX8…	methylation			TGFBR3|HDAC7|BCL2|TGFB2|GLI3|SLC7A11|NFATC4|PRRX1|ADAM12|LZTS2|SDCCAG8|ARHGAP24|MDK|NTN1|HSPB6|ALOX5|ITGA2B|TNFRSF12A|MEIS1|PROM1|GLUL|STARD13|NTRK2|FOXJ2|CCN1|EPHB1|ENPP2|PDPN|PTK2B|NINJ1|MCAM|EFNA1|HSPB1|LTBP3|MEOX2|NRXN1|ANXA2|ERBB2|ADAM8|NRP2|WNT5A|TBC1D20|EFEMP2|ARHGAP35|SLC12A6|ARG2|CEMIP2|THBS4|CHI3L1|SPRY2|FGF2|SHH|RGMA|CAV1|APOE|SP100|S1PR1|VASP|SPRY1|NR2E1|HOPX|BMP7|SREBF1|SULF1|CECR2|S…
GO:0072359	circulatory system development	2.76e-05	714	EFEMP2|MDK|ANXA2|PDPN|EPHB1|SLC2A10|MEOX2|HSPB6|FGFRL1|LMNA|MAP2K3|FES|HDAC7|ERBB2|TNFRSF12A|CHI3L1|ADAM12|NFATC4|CCN1|HSPB1|PTK2B|PDE2A|TGFBR3|PRRX1|EFNA1|TGFB2|SPRY2|NR2E1|NTRK2|CFLAR|GLI3|SLITRK5|GJA1|SMARCD3|MMP14|VAV3|HES1|NRXN1|STARD13|MEIS1|GLUL|ALOX5|ITGA2B|ARHGAP24|NINJ1|FOXJ2|CEMIP2|FOXO1|SGCD|CALCRL|SPRY1|PDLIM4|PLEC|WNT5A	methylation			TGFBR3|HDAC7|TGFB2|GLI3|NFATC4|MAP2K3|PRRX1|ADAM12|ARHGAP24|CFLAR|MDK|HSPB6|SMARCD3|ALOX5|ITGA2B|TNFRSF12A|MEIS1|GLUL|STARD13|FES|NTRK2|FOXJ2|CCN1|EPHB1|PLEC|ENPP2|PDPN|PTK2B|LMNA|PDE2A|NINJ1|MCAM|EFNA1|FGFRL1|HSPB1|SLC2A10|FOXO1|MEOX2|NRXN1|ANXA2|ERBB2|ADAM8|NRP2|WNT5A
GO:0071248	cellular response to metal ion	7.43e-05	145	MT1M|MAP1LC3A|KCNB1|HFE|MT3|SYT6|NFATC4|HVCN1|ALOX5AP|SLC25A24|MT1F|ADCY1|HPCA|IQGAP1|RASGRP2|NRXN1|MT1E	methylation			KCNB1|ALOX5AP|MT3|ADCY1|NFATC4|RASGRP2|HPCA|ALAD|MT1F|MT2A|MT1M|NRXN1|WNT5A|HFE|MT1G|SYT6|HVCN1|CPNE5|IQGAP1|SHH|BACE1|MT1E
GO:0030855	epithelial cell differentiation	8.75e-05	365	TAGLN2|LGALS3|PDPN|TAGLN|PLS1|MSN|S1PR3|PDE2A|CBR1|SPRY2|MYD88|SLC7A11|MEN1|TMOD1|PROM1|IQGAP1|HES1|CDK6|MAGI2|FOXJ2|PRKCH|HAPLN2|OPHN1|SPRY1|PLEC|WNT5A|ZNF703|TBC1D20|SPRED2|MACROH2A2|ANXA4|BMP7|BCR|SOX8|PPL|S1PR1|TRIOBP|WWTR1|DMRT1|SHROOM3|CSTA|FGF2|RILPL1|PCDH15|EDNRB|CAV1|IL6ST|B9D1|CXCR4|FRZB|SOX4|TMEM100|DNPH1|SALL1|STC1|COL22A1|GSTK1|NUMA1|FSTL1|HDAC1|BCCIP|HNRNPH3|PLOD3|ATRX|CASP6|MYADM|C…	combined
GO:0071241	cellular response to inorganic substance	9.45e-05	166	MT1M|MAP1LC3A|KCNB1|HFE|MT3|SYT6|NFATC4|HVCN1|ALOX5AP|SLC25A24|MT1F|CFLAR|ADCY1|HPCA|IQGAP1|RASGRP2|NRXN1|MT1E	methylation			KCNB1|ALOX5AP|MT3|ADCY1|NFATC4|RASGRP2|CFLAR|HPCA|ALAD|MT1F|MT2A|MT1M|FOXO1|NRXN1|WNT5A|HFE|MT1G|SYT6|HVCN1|CPNE5|IQGAP1|SHH|BACE1|MT1E
GO:0040012	regulation of locomotion	0.000116094	699	MDK|LGALS3|RGN|PDPN|TRIP6|MEOX2|CD151|LMNA|MAP2K3|SWAP70|CAVIN1|FES|HDAC7|NTNG2|FERMT1|MSN|CCN1|HSPB1|PTK2B|IQSEC1|EFNA1|PIP5KL1|CYRIB|TGFB2|SPRY2|MYD88|BCL2|NR2E1|SEMA6B|NTN1|RARRES2|LYN|GJA1|MMP14|CDK6|STARD13|ITGA6|GLUL|MAGI2|PODN|UNC5C|CD274|FAM110C|WNT5A|ZNF703|TBR1|ENPP2|SPAG9|BMP7|APOE|MCAM|SULF1|RAC2|ADAM8|THBS4|TIMP1|EPB41L4B|BCR|CHRM4|MACF1|S1PR1|NRP2|PADI2|SP100|PARD6B|F3|ITGA4|SHH|SRG…	methylation			HDAC7|BCL2|NTNG2|TGFB2|CYRIB|IQSEC1|LYN|SEMA6B|MAP2K3|MDK|NTN1|CD151|TRIP6|MAGI2|GLUL|STARD13|FES|CDK6|CCN1|PIP5KL1|ENPP2|PDPN|PTK2B|LMNA|PODN|MCAM|EFNA1|HSPB1|UNC5C|RAC2|MEOX2|ZNF703|ADAM8|CHRM4|NRP2|WNT5A|CD274|CAVIN1|TBR1|GJA1|RGN|ITGA6|LGALS3|MYD88|SPAG9|PADI2|SRGAP2|THBS4|BCR|SPRY2|FGF2|SHH|CAV1|PARD6B|APOE|SP100|S1PR1|ITGA4|NR2E1|CCSAP|BMP7|FGR|FERMT1|SULF1|MACF1|FAM110C|HDAC1|CD74|TGFBR1|C…
GO:2000145	regulation of cell motility	0.000137834	674	MDK|LGALS3|RGN|PDPN|TRIP6|MEOX2|CD151|LMNA|MAP2K3|SWAP70|CAVIN1|FES|HDAC7|NTNG2|FERMT1|MSN|CCN1|HSPB1|PTK2B|IQSEC1|EFNA1|PIP5KL1|CYRIB|TGFB2|SPRY2|MYD88|BCL2|NR2E1|SEMA6B|NTN1|RARRES2|LYN|GJA1|MMP14|CDK6|STARD13|ITGA6|GLUL|MAGI2|PODN|UNC5C|CD274|FAM110C|WNT5A|ZNF703|ENPP2|SPAG9|BMP7|APOE|MCAM|SULF1|RAC2|ADAM8|THBS4|TIMP1|EPB41L4B|BCR|MACF1|S1PR1|NRP2|PADI2|SP100|PARD6B|F3|ITGA4|SHH|SRGAP2|FGF2|SI…	methylation			HDAC7|BCL2|NTNG2|TGFB2|CYRIB|IQSEC1|LYN|SEMA6B|MAP2K3|MDK|NTN1|CD151|TRIP6|MAGI2|GLUL|STARD13|FES|CDK6|CCN1|PIP5KL1|ENPP2|PDPN|PTK2B|LMNA|PODN|MCAM|EFNA1|HSPB1|UNC5C|RAC2|MEOX2|ZNF703|ADAM8|NRP2|WNT5A|CD274|CAVIN1|GJA1|RGN|ITGA6|LGALS3|MYD88|SPAG9|PADI2|SRGAP2|THBS4|BCR|SPRY2|FGF2|SHH|CAV1|PARD6B|APOE|SP100|S1PR1|ITGA4|NR2E1|CCSAP|BMP7|FGR|FERMT1|SULF1|MACF1|FAM110C|HDAC1|CD74|TGFBR1|C3AR1|MMP14|…
GO:0009887	animal organ morphogenesis	0.000181775	560	EFEMP2|MDK|EPHB1|FGFRL1|NTNG2|PLS1|MSN|CCN1|LZTS2|GAMT|TGFBR3|PRRX1|EFNA1|HTRA1|TGFB2|SPRY2|BCL2|NTRK2|NTN1|CFLAR|GLI3|LY6H|PROM1|SMARCD3|ACTA1|MMP14|HES1|WLS|MEIS1|ITGA6|MAGI2|EFEMP1|SPRY1|WNT5A|LTBP3|TBR1|TBC1D20|SATB2|BMP7|SULF1|BCR|SOX8|S1PR1|SOX6|NRP2|TRIOBP|WWTR1|PDCD4|SHH|EFNB2|NTN4|FGF2|COL8A1|COL11A1|PCDH15|CAV1|PPP1R13L|LAMB1|TGFBR1|FGR|FRZB|CHD7|SOX4|P2RX7|PDGFA|TMEM100|TLE3|SALL1|STC1…	combined
GO:1990169	stress response to copper ion	0.000241384	10	MT1M|MT3|MT1F|MT1E|MT1G|MT2A|PARK7|MT1A	methylation			MT3|MT1F|MT2A|MT1M|MT1G|PARK7|MT1E
GO:0010273	detoxification of copper ion	0.000241384	10	MT1M|MT3|MT1F|MT1E|MT1G|MT2A|PARK7|MT1A	methylation			MT3|MT1F|MT2A|MT1M|MT1G|PARK7|MT1E
GO:0010038	response to metal ion	0.000339745	266	MT1M|MAP1LC3A|KCNB1|MAOB|HFE|MT3|SYT6|NFATC4|PTK2B|HVCN1|ALOX5AP|SLC25A24|MT1F|BCL2|DNMT3A|ADCY1|HPCA|ACTA1|IQGAP1|RASGRP2|NRXN1|MT1E	methylation			KCNB1|ALOX5AP|BCL2|MT3|ADCY1|NFATC4|RASGRP2|HPCA|DNMT3A|ALAD|PTK2B|ACTA1|MT1F|MT2A|MT1M|NRXN1|WNT5A|HFE|MT1G|SYT6|HVCN1|CPNE5|PARK7|IQGAP1|SOD3|KCNIP2|SHH|BACE1|MT1E|CAV1
GO:0007167	enzyme-linked receptor protein signaling pathway	0.000345589	630	EPHB1|SLC2A10|CD63|FGFRL1|FES|ERBB2|ABI1|HFE|FERMT1|MT3|NFATC4|CCN1|HSPB1|PTK2B|TGFBR3|EFNA1|HTRA1|ZYX|TGFB2|SPRY2|NTRK2|FMOD|MEN1|RARRES2|DKK3|VASN|LYN|ARHGEF28|IQGAP1|HES1|NRXN1|AFAP1L2|MAGI2|EFEMP1|PRKCD|PTPN18|LTBP4|FOXO1|SPRY4|KALRN|SPRY1|KIF16B|WNT5A|ZNF703|LTBP3|PIP4K2C|CTF1|CD4|SPRED2|EPHA5|BMP7|SULF1|MVB12A|RHBDF2|LOX|EFNB3|SREBF1|NRP2|WWTR1|F3|LRRC32|PDCD4|SHH|DMRT1|EFNB2|PLAUR|FGF2|SIR…	rna|methylation		VASN|RARRES2|ABI1|SLC2A10|RGS14|HFE|F3|SIRT1|FERMT1|EPHB1|TMEM100|CD109|OSMR|FGFRL1|HES1|PDCD4|PDGFA|FGFR1|GRB10|PPM1L|FES|WWTR1|FGF1|ADORA1|SPRY2|CTF1|EIF4EBP2|CBLB|FMOD|NUMA1|RBPJ|KIF16B|SMAD9|GDF15|TNFAIP6|ARHGEF7|CD63|EFS|HSPB1|BMPR1A|DOK1|RALB|SPRY4|FSTL1|PLAUR|ERRFI1|FZD1|ACVR2A|NPPA|SCUBE3|FAM20C|RBM4|SMARCC1|WASF1|INHBC|ARHGEF28|GFRA1|REPS2|EFNB2|SIPA1L1|THBS1|PLAT|MTSS1|EFNA5|SULF2|CEP57…	TGFBR3|MT3|TGFB2|LYN|NFATC4|PRKCD|KALRN|MEN1|MAGI2|DKK3|FES|AFAP1L2|NTRK2|CD4|PIP4K2C|CCN1|EPHB1|CD63|PTK2B|ZYX|EFEMP1|EFNA1|FGFRL1|HSPB1|MVB12A|RHBDF2|HTRA1|SLC2A10|LTBP3|FOXO1|NRXN1|LTBP4|ZNF703|ERBB2|NRP2|WNT5A|PTPN18|HFE
GO:0001525	angiogenesis	0.000398674	351	MDK|ANXA2|EPHB1|MEOX2|HSPB6|HDAC7|ERBB2|TNFRSF12A|CHI3L1|ADAM12|NFATC4|CCN1|HSPB1|PTK2B|EFNA1|TGFB2|SPRY2|NR2E1|MMP14|VAV3|NRXN1|STARD13|MEIS1|GLUL|ALOX5|ITGA2B|ARHGAP24|NINJ1|FOXJ2|CEMIP2	methylation			HDAC7|TGFB2|NFATC4|ADAM12|ARHGAP24|MDK|HSPB6|ALOX5|ITGA2B|TNFRSF12A|MEIS1|GLUL|STARD13|FOXJ2|CCN1|EPHB1|ENPP2|PTK2B|NINJ1|MCAM|EFNA1|HSPB1|MEOX2|NRXN1|ANXA2|ERBB2|ADAM8|NRP2|WNT5A
GO:0030334	regulation of cell migration	0.000461298	647	MDK|LGALS3|PDPN|TRIP6|MEOX2|CD151|LMNA|MAP2K3|SWAP70|HDAC7|NTNG2|FERMT1|MSN|CCN1|HSPB1|PTK2B|IQSEC1|EFNA1|PIP5KL1|CYRIB|TGFB2|SPRY2|MYD88|BCL2|NR2E1|SEMA6B|NTN1|RARRES2|LYN|GJA1|MMP14|STARD13|ITGA6|GLUL|MAGI2|PODN|UNC5C|CD274|FAM110C|WNT5A|ZNF703|ENPP2|SPAG9|BMP7|APOE|MCAM|SULF1|RAC2|ADAM8|THBS4|TIMP1|EPB41L4B|BCR|MACF1|S1PR1|NRP2|PADI2|SP100|PARD6B|F3|ITGA4|SHH|SRGAP2|FGF2|SIRT1|SDC4|CAV1|THBS1|…	methylation			HDAC7|BCL2|NTNG2|TGFB2|CYRIB|IQSEC1|LYN|SEMA6B|MAP2K3|MDK|NTN1|CD151|TRIP6|MAGI2|GLUL|STARD13|CCN1|PIP5KL1|ENPP2|PDPN|PTK2B|LMNA|PODN|MCAM|EFNA1|HSPB1|UNC5C|RAC2|MEOX2|ZNF703|ADAM8|NRP2|WNT5A|CD274|GJA1|ITGA6|LGALS3|MYD88|SPAG9|PADI2|SRGAP2|THBS4|BCR|SPRY2|FGF2|SHH|CAV1|PARD6B|APOE|SP100|S1PR1|ITGA4|NR2E1|BMP7|FGR|FERMT1|SULF1|MACF1|FAM110C|HDAC1|CD74|TGFBR1|C3AR1|MMP14|SWAP70|SLC8B1|PTPRU
GO:0051241	negative regulation of multicellular organismal process	0.000465417	688	MDK|LGALS3|ANXA2|RGN|SLC2A10|MEOX2|LMNA|ANXA5|BCL3|NOL3|HDAC7|ERBB2|HFE|FERMT1|SERPINB1|MT3|NFATC4|PTK2B|EFNA1|TGFB2|SPRY2|BCL2|NR2E1|SEMA6B|NTN1|GLI3|LPIN1|VASN|LYN|GJA1|HES1|CBLN1|CDK6|STARD13|STC2|ALOX5|EFEMP1|PRKCD|CD274|FOXJ2|BCL6|FOXO1|GSTP1|CALCRL|DHX58|SPRY1|DPYSL5|WNT5A|ARG2|LTBP3|SPRED2|ACOT11|ANXA4|BMP7|APOE|SULF1|PDE4B|CYBA|THBS4|TIMP1|EFNB3|CARD16|BCR|SOX8	methylation			SERPINB1|HDAC7|BCL2|MT3|TGFB2|GLI3|LYN|SEMA6B|NFATC4|PRKCD|MDK|NTN1|ALOX5|ANXA5|STARD13|CDK6|FOXJ2|NOL3|LPIN1|PTK2B|LMNA|EFEMP1|EFNA1|SLC2A10|LTBP3|FOXO1|MEOX2|ANXA2|ERBB2|STC2|CYBA|WNT5A|CD274|HFE|DPYSL5|PDE4B|GJA1|RGN|ARG2|LGALS3|BCL3|ACOT11|WWC1|THBS4|BCR|SPRY2|FGF2|BCL6|DHX58|SHH|APOE|LRRC32|SP100|PGLYRP1|SPRY1|SPRED2|CRY2|NR2E1|EFNB3|BMP7|IL4I1|CBLN1|FGR|FERMT1|SULF1|HDAC1|ANXA4|CARD16|CD74|…
GO:0022603	regulation of anatomical structure morphogenesis	0.000505542	632	MDK|PDPN|PARVB|HSPB6|FES|ERBB2|NTNG2|CHI3L1|ADAM12|MT3|MSN|ARAP1|HEXB|NFATC4|HSPB1|PTK2B|NIN|EFNA1|CYRIB|TGFB2|SPRY2|UNC13A|NR2E1|NTRK2|SEMA6B|NTN1|FBLIM1|LIMK1|GJA1|HES1|GLUL|ALOX5|MAGI2|NINJ1|FOXJ2|BCL6|CEMIP2|RHOF|KALRN|SPRY1|DPYSL5|WNT5A|FGD4|ENPP2|CNTN2|CUL7|SPAG9|BMP7|SULF1|RAC2|ARHGAP35|THBS4|PHLDB1|EFNB3|BCR|SOX8|TMBIM1|MACF1|SP100|CPNE5|F3|SHH|MARCHF5|SHROOM3|EFNB2|NTN4|AMIGO1|FGF2|P2RY1…	methylation			NTNG2|MT3|TGFB2|CYRIB|UNC13A|SEMA6B|ARAP1|NFATC4|ADAM12|NIN|MDK|PARVB|NTN1|HSPB6|LIMK1|ALOX5|KALRN|FBLIM1|HEXB|MAGI2|GLUL|FES|NTRK2|FOXJ2|ENPP2|CNTN2|PDPN|PTK2B|NINJ1|RHOF
GO:0007423	sensory organ development	0.000599667	319	EPHB1|PLS1|SMOC1|NES|PRRX1|TGFB2|SPRY2|BCL2|NR2E1|NTRK2|SLC7A11|NTN1|TMOD1|GLI3|PROM1|HPCA|SMARCD3|HES1|MEIS1|EFEMP1|GNG8|SPRY1|WNT5A|CECR2|TBC1D20|SPRED2|BMP7|ARHGAP35|BCR|SOX8|TRIOBP|SHH|FGF2|COL8A1|COL11A1|PCDH15|SDC4|CELF4|CRYAB|PPP1R13L|B9D1|EYA4|MAB21L1|TGFBR1|SLC17A6|SLC25A25|FRZB|CHD7|PDGFA|SMCHD1|SOX2|RORB|HDAC1|CTHRC1|GJB6|MEGF11|CDKN1B|CYTL1|TSHZ1|LIMK2|LRIG1|IFT172|CLN8|SHROOM2|IFT122…	methylation			PLS1|BCL2|TGFB2|GLI3|SLC7A11|PRRX1|NTN1|TMOD1|SMARCD3|HPCA|GNG8|MEIS1|PROM1|NES|NTRK2|EPHB1|EFEMP1|WNT5A|TBC1D20|ARHGAP35|BCR|SPRY2|FGF2|SHH|CELF4|SPRY1|SPRED2|B9D1|SLC17A6|SLC25A25|NR2E1|TRIOBP|BMP7|CECR2|HDAC1|TGFBR1|SMCHD1|FRZB|HES1|LIMK2|CYTL1|PPP1R13L|RORB|EYA4|GJB6|OLFM3|IFT122|JAG1|TTC39C|COL8A1|PAX6|IFT172|COL11A1|CLN8|TGFBR2|TMEM132E|STRA6|SMOC1|CDKN1B|CDKN1C|CTHRC1|GPM6A|FKBP8|SOX8|SDC4…
GO:0000902	cell morphogenesis	0.000670151	736	MDK|PDPN|EPHB1|PARVB|FES|ERBB2|ABI1|NTNG2|PLS1|MT3|MSN|ARAP1|HEXB|NFATC4|PTK2B|NIN|NES|EFNA1|TGFB2|UNC13A|BCL2|NR2E1|SIAH1|NTRK2|SEMA6B|NTN1|GLI3|FBLIM1|ADCY1|LIMK1|SLITRK5|ARHGEF28|IQGAP1|HES1|NRXN1|UNC5C|BCL6|OPHN1|RHOF|KALRN|PLEC|DPYSL5|WNT5A|FGD4|UNC93B1|TBR1|ENPP2|TBC1D20|CNTN2|CUL7|EPHA5|ALCAM|SPAG9|BMP7|APOE|SHANK1|RAC2|ADAM8|ARHGAP35|CNP|CNTN1|EFNB3|VASP|SLC1A3|MACF1|NRP2|CPNE5|TRIOBP|PAR…	methylation			PLS1|BCL2|NTNG2|MT3|ADCY1|TGFB2|GLI3|UNC13A|SEMA6B|ARAP1|NFATC4|NIN|MDK|PARVB|NTN1|LIMK1|SIAH1|KALRN|FBLIM1|HEXB|FES|NES|NTRK2|EPHB1|PLEC|ENPP2|CNTN2|PDPN|PTK2B|RHOF|EFNA1|SHANK1|UNC5C|RAC2|NRXN1|CNP|ERBB2|FGD4|ADAM8|NRP2|WNT5A|TBC1D20|DPYSL5|ARHGAP35|TBR1|EPHA5|RILPL1|SPAG9|CPNE5|SRGAP2|IQGAP1|ARHGEF28|BCL6|SHH|UNC93B1|PARD6B|APOE|CDC42EP4|VASP|ITGA4|AMIGO1|SLITRK5|RASAL1|NRN1|NR2E1|TRIOBP|EFNB3…
GO:0060429	epithelium development	0.000791986	689	MDK|TAGLN2|LGALS3|PDPN|MEOX2|CD151|TAGLN|ABI1|PLS1|FERMT1|MSN|NFATC4|CCN1|S1PR3|PDE2A|LZTS2|CBR1|TGFB2|SPRY2|MYD88|BCL2|SLC7A11|MEN1|NTN1|TMOD1|GLI3|PROM1|GJA1|MMP14|IQGAP1|HES1|CDK6|STARD13|MAGI2|ARHGAP24|FOXJ2|PRKCH|HAPLN2|OPHN1|SPRY1|PLEC|WNT5A|ZNF703|ARG2|CECR2|TBC1D20|SPRED2|MACROH2A2|ANXA4|BMP7|SULF1|ARHGAP35|BCR|SOX8|VASP|PPL|S1PR1|TRIOBP|WWTR1|SHH|DMRT1|SHROOM3|EFNB2|NTN4|CSTA|FGF2|RILPL1…	combined
GO:0048706	embryonic skeletal system development	0.00112337	57	SLC2A10|PRRX1|GLI3|MMP14|WNT5A|SATB2|BMP7|SULF1|SHH|COL11A1|TGFBR1|PCGF2|MBTD1|MMP16|PCSK5|DSCAML1|TAPT1|EDNRA|SULF2|ZEB1|HOXB4|TGFB3|ACVR2A|SOX11|PDGFRA|TGFBR2	combined
GO:0046688	response to copper ion	0.00129022	28	MT1M|MAP1LC3A|MT3|MT1F|MT1E|MT1G|MT2A|SOD3|PARK7|TFRC|BACE1|MT1A|PRNP	methylation			MT3|MT1F|MT2A|MT1M|MT1G|PARK7|SOD3|BACE1|MT1E|MAP1LC3A
GO:0001501	skeletal system development	0.00131976	303	MDK|ANXA2|RGN|SLC2A10|FGFRL1|ABI1|CHI3L1|HEXB|CCN1|PRRX1|TGFB2|GLI3|GJA1|MMP14|PRELP|MEIS1|EFEMP1|COL9A2|HAPLN2|WNT5A|HAPLN3|LTBP3|SATB2|BMP7|SULF1|PLS3|GP5|TIMP1|LOX|TGFBI|SOX6|SHH|FGF2|NCAN|ESRRA|HAPLN1|COL11A1|BCAN|TGFBR1|FGR|FRZB|CHD7|SOX4|P2RX7|STC1|BMPR1A|DLL3|SMAD1|SGPL1|PRKG2|PCGF2|MBTD1|CYTL1|MMP16|SFRP4|IFT172|MEF2C|ALPL|PCSK5|DSCAML1|TAPT1|EDNRA|FGFR1|WASF2|WDR48|PRPSAP2|TGM2|FAM20C|CD…	combined
GO:0030856	regulation of epithelial cell differentiation	0.0016823	76	S1PR3|SPRY2|PROM1|HES1|FOXJ2|PRKCH|SPRY1|SPRED2|MACROH2A2|BMP7|WWTR1|FGF2|CAV1|FRZB|TMEM100|NUMA1|CDKN1B|SFRP4|CD109|PLCB1|MMP9|ERRFI1|ZEB1|TNFRSF1A|F11R|ALOX15B|JAG1|PAX6|ASCL1|KRAS|ADD1|SPRED1|VEGFA|PRKX|NKX2-2	combined
GO:0007517	muscle organ development	0.00213054	195	EFEMP2|EPHB1|MEOX2|FGFRL1|LMNA|TAGLN|DES|TGFBR3|TGFB2|BCL2|FHL3|CFLAR|ACTA1|SGCD|PLEC|WNT5A|CTF1|LOX|SOX8|DMRTA2|S1PR1|SOX6|UNC45A|SHH|SIRT1|ASS1|COL11A1|CRYAB|CAV1|TGFBR1|CHD7|CNTFR|BMPR1A|NACA|YBX3|ETV1|TCF12|FBXO22|MEF2C|RCAN1|LAMA2|ZNF609|EDNRA|EGR1|RBPJ|SFMBT1|STRA6|JPH1|LEMD2|KMT5B|PRKAA1|EMD|ADGRB1|SGCE|MSTN|SOX11|BASP1|GTF3C5|HIVEP3|VAMP5|CHODL|KRAS|ITGA7|SGCB|FZD1|LEF1	rna		EFEMP2|MEOX2|SOX6|SIRT1|EPHB1|SOX8|FGFRL1|NACA|LMNA|LAMA2|CHD7|ETV1|DES|RCAN1|CTF1|JPH1|RBPJ|ZNF609|CRYAB|BMPR1A|TCF12|VAMP5|KMT5B|FZD1|SGCD|DMRTA2|COL11A1|GTF3C5|ASS1|CHODL|LOX|SIRT2|LEF1|FLOT1|ADGRB1|HIVEP3|ITGA7|MEGF10|SMAD4|HDAC4|BASP1|ZBTB18|MYORG|MSTN|ERBB3|NF1|CDON|CDK5|ID3|TAGLN|MED1|CD164|DNER|XK|SOX11|FGFR2|RPS6KB1|VRK3|HDGFL2|PPP3CB|MTPN|FKBP1A|DDX5|CAV2|HOMER1|CFLAR|DISP1|RIPOR2|SFMBT…
GO:0001817	regulation of cytokine production	0.00214655	457	MDK|SLC2A10|MAP2K3|LITAF|BCL3|HDAC7|HFE|CHI3L1|FERMT1|SERPINB1|CD58|RIPK1|NFATC4|HSPB1|S1PR3|CYRIB|TGFB2|MYD88|CAPN2|LYN|PLD3|IQGAP1|AFAP1L2|ALOX5|CD274|S100A13|BCL6|GSTP1|DHX58|WNT5A|JPH4|ARG2|LPL|UNC93B1|CD4|ANXA4|SULF1|PDE4B|ADAM8|CYBA|MAPK13|IGF2BP3|DENND1B|CARD16|SCAMP5|PLD4|PARK7|PGLYRP1|F3|LRRC32|PDCD4|DDX3X	methylation			S1PR3|SERPINB1|HDAC7|TGFB2|CYRIB|LYN|NFATC4|MAP2K3|CAPN2|MDK|ALOX5|AFAP1L2|RIPK1|LITAF|CD4|LPL|HSPB1|SLC2A10|IGF2BP3|CD58|PLD3|ADAM8|DENND1B|CYBA|WNT5A|CD274|HFE|PDE4B|ARG2|BCL3|MYD88|C1QTNF4|MAPK13|PARK7|CHI3L1|IQGAP1|BCL6|DHX58|SCAMP5|UNC93B1|LRRC32|PGLYRP1|TRIL|JPH4|DDX3X|FGR|FERMT1|SULF1|ANXA4|CARD16|RFTN1|CD74|C3AR1|GSTP1|IL6ST|PLD4|RASGRP1
GO:0001816	cytokine production	0.00263677	460	MDK|SLC2A10|MAP2K3|LITAF|BCL3|HDAC7|HFE|CHI3L1|FERMT1|SERPINB1|CD58|RIPK1|NFATC4|HSPB1|S1PR3|CYRIB|TGFB2|MYD88|CAPN2|LYN|PLD3|IQGAP1|AFAP1L2|ALOX5|CD274|S100A13|BCL6|GSTP1|DHX58|WNT5A|JPH4|ARG2|LPL|UNC93B1|CD4|ANXA4|SULF1|PDE4B|ADAM8|CYBA|MAPK13|IGF2BP3|DENND1B|CARD16|SCAMP5|PLD4|PARK7|PGLYRP1|F3|LRRC32|PDCD4|DDX3X	methylation			S1PR3|SERPINB1|HDAC7|TGFB2|CYRIB|LYN|NFATC4|MAP2K3|CAPN2|MDK|ALOX5|AFAP1L2|RIPK1|LITAF|CD4|LPL|HSPB1|SLC2A10|IGF2BP3|CD58|PLD3|ADAM8|DENND1B|CYBA|WNT5A|CD274|HFE|PDE4B|ARG2|BCL3|MYD88|C1QTNF4|MAPK13|PARK7|CHI3L1|IQGAP1|BCL6|DHX58|SCAMP5|UNC93B1|LRRC32|PGLYRP1|TRIL|JPH4|DDX3X|FGR|FERMT1|SULF1|ANXA4|CARD16|RFTN1|CD74|C3AR1|GSTP1|IL6ST|PLD4|RASGRP1
GO:0040037	negative regulation of fibroblast growth factor receptor signaling pathway	0.00310087	10	SPRY2|SPRY4|SPRY1|WNT5A|SULF1|FGF2|THBS1	methylation			WNT5A|SPRY2|FGF2|SPRY1|SULF1|SPRY4|THBS1
GO:0043062	extracellular structure organization	0.00340464	203	EFEMP2|ANXA2|PDPN|SLC2A10|BCL3|NTNG2|FERMT1|SMOC1|CCN1|TGFB2|NR2E1|FMOD|CFLAR|MMP14|COL9A2|LTBP4|HAPLN2|NID2|LTBP3|SULF1|PAPLN|ADAM8|LOX|PHLDB1|TGFBI|NTN4|COL12A1|COL9A3|COL8A1|COL11A1|AEBP1|CAV1|COL16A1|LAMB1|TGFBR1|P3H4	methylation			NTNG2|TGFB2|CFLAR|HAPLN2|CCN1|PDPN|COL9A2|NID2|SLC2A10|LTBP3|LTBP4|ANXA2|ADAM8|EFEMP2|PAPLN|BCL3|PHLDB1|COL9A3|CAV1|FMOD|NR2E1|FERMT1|SULF1|COL12A1|TGFBR1|TGFBI|COL22A1|MMP14|LAMB1|SPINT2|LOX|P3H4
GO:0030198	extracellular matrix organization	0.00340464	203	EFEMP2|ANXA2|PDPN|SLC2A10|BCL3|NTNG2|FERMT1|SMOC1|CCN1|TGFB2|NR2E1|FMOD|CFLAR|MMP14|COL9A2|LTBP4|HAPLN2|NID2|LTBP3|SULF1|PAPLN|ADAM8|LOX|PHLDB1|TGFBI|NTN4|COL12A1|COL9A3|COL8A1|COL11A1|AEBP1|CAV1|COL16A1|LAMB1|TGFBR1|P3H4	methylation			NTNG2|TGFB2|CFLAR|HAPLN2|CCN1|PDPN|COL9A2|NID2|SLC2A10|LTBP3|LTBP4|ANXA2|ADAM8|EFEMP2|PAPLN|BCL3|PHLDB1|COL9A3|CAV1|FMOD|NR2E1|FERMT1|SULF1|COL12A1|TGFBR1|TGFBI|COL22A1|MMP14|LAMB1|SPINT2|LOX|P3H4
GO:0010035	response to inorganic substance	0.00352406	407	MT1M|MAP1LC3A|KCNB1|MAOB|HFE|SELENOM|MT3|SYT6|RIPK1|NFATC4|PTK2B|HVCN1|ALOX5AP|SLC25A24|MT1F|BCL2|DNMT3A|CFLAR|ADCY1|CAPN2|HPCA|ACTA1|IQGAP1|RASGRP2|NRXN1|MT1E	methylation			KCNB1|ALOX5AP|BCL2|MT3|ADCY1|NFATC4|RASGRP2|CAPN2|PRKCD|CFLAR|HPCA|DNMT3A|RIPK1|PLEC|ALAD|PTK2B|ACTA1|MT1F|MT2A|MT1M|FOXO1|NRXN1|WNT5A|HFE|MT1G|SYT6|HVCN1|CPNE5|MAPK13|PARK7|IQGAP1|SOD3|KCNIP2|SHH|BACE1|MT1E|CAV1|SELENOM|ATIC|RASAL1|MAP1LC3A|BMP7|PEF1|NEUROD2|ALPL|ASS1|SLC25A24|CASP8|NT5E|S100A16|MEF2C|MT1A|ADCY8|MAOB|EDNRB|CD36|RIPK3|THBS1|PRKAA1|IMPA2|SYT5|ITPKC|CALM1|TSPO|FBLN5|ACTG1|HBA1|CDKN…
GO:0007411	axon guidance	0.00379254	160	EPHB1|ERBB2|EFNA1|SIAH1|SEMA6B|NTN1|GLI3|NRXN1|UNC5C|OPHN1|KALRN|DPYSL5|WNT5A|TBR1|CNTN2|EPHA5|ALCAM|BMP7|RAC2|ARHGAP35|CNTN1|EFNB3|VASP|NRP2|SHH|EFNB2	methylation			GLI3|SEMA6B|NTN1|SIAH1|KALRN|EPHB1|CNTN2|EFNA1|UNC5C|RAC2|NRXN1|ERBB2|NRP2|WNT5A|DPYSL5|ARHGAP35|TBR1|EPHA5
GO:0045229	external encapsulating structure organization	0.00385005	204	EFEMP2|ANXA2|PDPN|SLC2A10|BCL3|NTNG2|FERMT1|SMOC1|CCN1|TGFB2|NR2E1|FMOD|CFLAR|MMP14|COL9A2|LTBP4|HAPLN2|NID2|LTBP3|SULF1|PAPLN|ADAM8|LOX|PHLDB1|TGFBI|NTN4|COL12A1|COL9A3|COL8A1|COL11A1|AEBP1|CAV1|COL16A1|LAMB1|TGFBR1|P3H4	methylation			NTNG2|TGFB2|CFLAR|HAPLN2|CCN1|PDPN|COL9A2|NID2|SLC2A10|LTBP3|LTBP4|ANXA2|ADAM8|EFEMP2|PAPLN|BCL3|PHLDB1|COL9A3|CAV1|FMOD|NR2E1|FERMT1|SULF1|COL12A1|TGFBR1|TGFBI|COL22A1|MMP14|LAMB1|SPINT2|LOX|P3H4
GO:0071280	cellular response to copper ion	0.00413584	18	MT1M|MAP1LC3A|MT3|MT1F|MT1E|MT1G|MT2A|BACE1|MT1A|PRNP	methylation			MT3|MT1F|MT2A|MT1M|MT1G|BACE1|MT1E|MAP1LC3A
GO:0071363	cellular response to growth factor stimulus	0.00425499	442	SLC2A10|CD63|FGFRL1|MAP2K3|ERBB2|HFE|FERMT1|MT3|RIPK1|CCN1|HSPB1|PDE2A|TGFBR3|HTRA1|ZYX|TGFB2|SPRY2|NTRK2|FMOD|MEN1|CFLAR|LIMS1|DKK3|VASN|IQGAP1|HES1|NRXN1	rna		VASN|SLC2A10|HFE|SOX6|SIRT1|FERMT1|TMEM100|CD109|FGFRL1|HES1|PDCD4|PDGFA|FGFR1|GRB10|FGF1|SPRY2|MAPT|FMOD|NUMA1|RBPJ|KIF16B|SMAD9|EHD1|GDF15|TNFAIP6|CD63|HSPB1|CSNK1E|BMPR1A|ANXA1|SPRY4|FSTL1|ERRFI1|KDM5B|FZD1|ACVR2A|SCUBE3|FAM20C|WASF1|GFRA1|THBS1|PDE2A|GCLC|SULF2|CEP57|ZFYVE27|PCSK6|TWSG1|ERBB2|IQGAP1|LOX|SIRT2|CD44|LEF1|RAF1|MAP2K3|PTK2|CPS1|NDN|ZEB1|FGFBP3|SMAD4|HDAC2|SFRP4|DUSP3|SH3GL2|SPRY1…
GO:0097485	neuron projection guidance	0.00429124	161	EPHB1|ERBB2|EFNA1|SIAH1|SEMA6B|NTN1|GLI3|NRXN1|UNC5C|OPHN1|KALRN|DPYSL5|WNT5A|TBR1|CNTN2|EPHA5|ALCAM|BMP7|RAC2|ARHGAP35|CNTN1|EFNB3|VASP|NRP2|SHH|EFNB2	methylation			GLI3|SEMA6B|NTN1|SIAH1|KALRN|EPHB1|CNTN2|EFNA1|UNC5C|RAC2|NRXN1|ERBB2|NRP2|WNT5A|DPYSL5|ARHGAP35|TBR1|EPHA5
GO:0048762	mesenchymal cell differentiation	0.00461251	155	MDK|PDPN|TGFBR3|EFNA1|TGFB2|SPRY2|BCL2|SEMA6B|VASN|HES1|SPRY1|WNT5A|ZNF703|CUL7|SPRED2|BMP7|PHLDB1|SOX8|NRP2|WWTR1|PDCD4|SHH|ZFP64|EDNRB|TGFBR1|FRZB|TMEM100|BMPR1A|CLASP2|PEF1|CORO1C|IL17RD|MEF2C|RGCC|DLG5|POLR1B|TAPT1|EDNRA|S100A4|FGFR1	combined
GO:0097501	stress response to metal ion	0.0056131	13	MT1M|MT3|MT1F|MT1E|MT1G|MT2A|PARK7|MT1A	methylation			MT3|MT1F|MT2A|MT1M|MT1G|PARK7|MT1E
GO:0061687	detoxification of inorganic compound	0.0056131	13	MT1M|MT3|MT1F|MT1E|MT1G|MT2A|PARK7|MT1A	methylation			MT3|MT1F|MT2A|MT1M|MT1G|PARK7|MT1E
GO:0048598	embryonic morphogenesis	0.00576724	343	PLS1|CCN1|PRRX1|EFNA1|TGFB2|SPRY2|NTN1|GLI3|GJA1|MMP14|HES1|WLS|EFEMP1|ARFRP1|KIF16B|WNT5A|MAP3K20|CECR2|SATB2|BMP7|SULF1|ARHGAP35|PHLDB1|BCR|SOX8|VASP|TRIOBP|ITGA4|SHH|SHROOM3|COL12A1|FGF2|COL8A1|RGMA|COL11A1|PCDH15|SDC4|B9D1|LAMB1|COL7A1|TGFBR1|FRZB|CHD7|SOX4|LDB1|SALL1|SOX2|BMPR1A|CLASP2|ITGB5|HDAC1|SMAD1|CTHRC1|MYADM|GJB6|PCGF2|TSHZ1|MMP16|EYA2|GPI|SPINT2|LRIG1|IFT172|MEF2C|LMO4|IFT122|DSCAML…	combined
GO:0071294	cellular response to zinc ion	0.00578255	15	MT1M|MT3|HVCN1|MT1F|MT1E|MT1G|MT2A	methylation			MT3|MT1F|MT2A|MT1M|MT1G|HVCN1|MT1E
GO:0032989	cellular component morphogenesis	0.00604739	587	MDK|PDPN|EPHB1|ERBB2|ABI1|NTNG2|MT3|NFATC4|NIN|NES|EFNA1|UNC13A|BCL2|NR2E1|SIAH1|NTRK2|SEMA6B|NTN1|TMOD1|CFLAR|GLI3|ADCY1|LIMK1|SLITRK5|ACTA1|IQGAP1|NRXN1|UNC5C|OPHN1|KALRN|PLEC|DPYSL5|WNT5A|TBR1|TPPP|ENPP2|TBC1D20|CNTN2|CUL7|EPHA5|ALCAM|SPAG9|BMP7|APOE|SHANK1|RAC2|ARHGAP35|CSRP1|CNP|CNTN1|PHLDB1|EFNB3|VASP|MACF1|NRP2|CPNE5|PARD6B|ITGA4|SHH|SRGAP2|EFNB2	methylation			BCL2|NTNG2|MT3|ADCY1|GLI3|UNC13A|SEMA6B|NFATC4|NIN|CFLAR|MDK|NTN1|TMOD1|LIMK1|SIAH1|KALRN|NES|NTRK2|TPPP|EPHB1|PLEC|ENPP2|CNTN2|PDPN|ACTA1|EFNA1|SHANK1|UNC5C|RAC2|NRXN1|CNP|ERBB2|NRP2|WNT5A|TBC1D20|DPYSL5|ARHGAP35|TBR1|EPHA5|SPAG9|CPNE5|PHLDB1|SRGAP2|IQGAP1|SHH|PARD6B|APOE|VASP|ITGA4|AMIGO1|SLITRK5|RASAL1|NRN1|NR2E1|EFNB3|BMP7
GO:0030029	actin filament-based process	0.00710479	618	SSH3|MDK|PDPN|PARVB|SWAP70|FES|ABI1|PLS1|ARAP1|PTK2B|IQSEC1|CYRIB|ZYX|BCL2|FHL3|PICK1|TMOD1|CFLAR|FCHSD1|LIMK1|GJA1|ACTA1|IQGAP1|ABRACL|STARD13|PRKCD|BCL6|SGCD|OPHN1|RHOF|PDLIM4|PLEC|FGD4|LLGL2|EPHA5|RHPN2|SHANK1|RAC2|PDE4B|PLS3|ARHGAP35|CSRP1|SAMD14|PDLIM2|SORBS3|EPB41L4B|BCR|VASP|S1PR1|SNX9|TRIOBP|FCHSD2|SRGAP2|SHROOM3|RACGAP1|RICTOR|PCDH15|DSC2|SDC4|KCNJ3|CAV1|CDC42EP4|CXADR|MYO1G|PFN2|TGFBR1|…	combined
GO:0045596	negative regulation of cell differentiation	0.00724036	388	MDK|EPHB1|HDAC7|ERBB2|MT3|NFATC4|PTK2B|S1PR3|EFNA1|TGFB2|SPRY2|NR2E1|KLF13|SEMA6B|MEN1|NTN1|GLI3|VASN|LYN|HES1|CDK6|ABCA5|MEIS1|EFEMP1|FOXJ2|BCL6|FOXO1|SPRY1|DPYSL5|WNT5A|LTBP3|CNTN2|SPRED2|HOPX|SPAG9|BMP7|EFNB3|SOX8|PGLYRP1|SOX6|WWTR1|PDCD4|SHH|SIRT1|NFKBIA|LIMD1|EDNRB|CAV1|BICRAL|CD74|CMTM5|BCL7A|TGFBR1|FRZB|HDAC5|LDB1|CERS2|SOX2|BMPR1A|OLIG2|DLL3|RORB|SMAD1|TNFAIP6	combined
GO:0070848	response to growth factor	0.00922345	460	SLC2A10|CD63|FGFRL1|MAP2K3|ERBB2|HFE|FERMT1|MT3|RIPK1|CCN1|HSPB1|PDE2A|TGFBR3|HTRA1|ZYX|TGFB2|SPRY2|NTRK2|FMOD|MEN1|CFLAR|LIMS1|DKK3|VASN|IQGAP1|HES1|NRXN1	rna		VASN|SLC2A10|HFE|SOX6|SIRT1|FERMT1|TMEM100|CD109|FGFRL1|HES1|PDCD4|PDGFA|FGFR1|GRB10|FGF1|SPRY2|MAPT|FMOD|NUMA1|RBPJ|KIF16B|SMAD9|EHD1|GDF15|TNFAIP6|CD63|HSPB1|CSNK1E|SOX2|BMPR1A|ANXA1|SPRY4|FSTL1|ERRFI1|KDM5B|FZD1|ACVR2A|SCUBE3|FAM20C|WASF1|GFRA1|THBS1|PDE2A|ASCL1|GCLC|SULF2|CEP57|ZFYVE27|PCSK6|TWSG1|ERBB2|IQGAP1|LOX|SIRT2|CD44|LEF1|RAF1|MAP2K3|PTK2|CPS1|NDN|ZEB1|FGFBP3|SMAD4|HDAC2|SFRP4|DUSP3|S…
GO:0045165	cell fate commitment	0.00974045	116	PDPN|PRRX1|ZNF521|SPRY2|BCL2|NR2E1|GLI3|HES1|WNT5A|TBR1|SOX8|DMRTA2|SOX6|SHH|FGF2|TGFBR1|GATAD2B|MTA2|SOX2|BMPR1A|OLIG2|HDAC1|SMAD1|EYA2|MEF2C|LMO4|SOX13|DSCAML1|FZD7|OLIG1|EDNRA|SUFU|RBPJ|CASP3	combined
GO:0036293	response to decreased oxygen levels	0.0101782	217	LMNA|NOL3|MT3|PTK2B|TGFBR3|TGFB2|BCL2|DNMT3A|PICK1|CFLAR|BNIP3L|CAPN2|VASN|ENO1|MMP14|STC2|NGB|MGARP|ALAD|BMP7|ADAM8|CYBA|CARD16|SOD3|ATP1B1|CPEB2|SIRT1|TFRC|LIMD1|CRYAB|CAV1|THBS1|CXCR4|AK4|ITPR2|PDGFA|ADO|NOS2|STC1|CD38|ADORA1|CDKN1B|SLC29A1|ACAA2|RGCC|EDNRA|KCND2|EGR1|CYGB|RBPJ|CASP3|PRKAA1|SLC1A1|PLAT|ANG|PTEN|TGFB3|CBL|PRKCE|ADM|TGFBR2|REST|DPP4	combined
GO:0043069	negative regulation of programmed cell death	0.0102497	585	MDK|LGALS3|RGN|PDPN|AIFM2|HSPB6|LMNA|ANXA5|BCL3|NOL3|CAST|MT3|RIPK1|NFATC4|CCN1|HSPB1|PTK2B|NES|EFNA1|SPRY2|BCL2|NR2E1|NTRK2|TNIP2|CFLAR|GLI3|BNIP3L	protein	AGO4|LGALS3|AIFM2|RGN|TFRC|CRYAB|RICTOR|EFNA1|PDCD4|SUPV3L1|HMGN5|TIMP1|RIPK1|GRIK2|LIMS2|CASP3|TGFB3|RELA|MAPKAP1|NOL3|PCGF2|FSTL1|VDAC2|DNAJC3|PDPN|BCL3|PEA15|PPIF|BMP7|CDKN1B|ACAA2|KRAS|MAEA|CBL|HDGF|CLEC5A|MDK|PSMD10|AREL1|NAA15|FHL2|NFATC4|SH3RF1|SIRT1|GCLC|CCN1|GPI|IFIT3|THAP11|KRIT1|MAPK8|EYA2|BIRC6|NES|CSF1R
GO:0008285	negative regulation of cell population proliferation	0.0106681	449	EFEMP2|RGN|PDPN|EPHB1|FGFRL1|LMNA|ERBB2|ABI1|FERMT1|PTK2B|LZTS2|TGFBR3|TGFB2|FBXO4|SPRY2|BCL2|NR2E1|KLF13|MEN1|GLI3|LYN|HES1|CDK6|ALOX5|MAGI2|PODN|CD274|BCL6|GSTP1|SPRY1|WNT5A|ARG2|PBRM1|BMP7|APOE|SULF1|LRRC32|PDCD4|SHH|EFNB2|IFI35|FGF2|SDC4|CAV1|THBS1|P3H2|CTBP2|TGFBR1|FRZB|SOX4|PTPRU|IL4I1|S100A11|CERS2|SOX2|TMEM127|PRNP|SMAD1|ADORA1|RASSF5|PRKG2|GJB6|CDKN1B|GTPBP4|FABP7|SPINT2|SFRP4|IFT172|MEF…	methylation			TGFBR3|BCL2|TGFB2|GLI3|LYN|KLF13|LZTS2|FBXO4|ALOX5|MEN1|MAGI2|CDK6|EPHB1|PDPN|PTK2B|LMNA|PODN|FGFRL1|ERBB2|WNT5A|CD274|EFEMP2|RGN|ARG2|PBRM1|SPRY2|FGF2|BCL6|SHH|CAV1|APOE|LRRC32|SPRY1|NR2E1|BMP7|IFI35|IL4I1|FERMT1|SULF1|TMEM127|TGFBR1|GSTP1|PTPRU|FRZB|SPINT2|HES1|EFNB2|SST|SMAD1|MEF2C|VASH1|GJB6|FTH1|REST|CERS2|THBS1|HPGDS|BRD7|PAX6|IFT172|EMD|S100A11|TGFBR2|RASSF5|ALOX15B|TSPO|ABI1|PRKG2|PAK1|NP…
GO:0097435	supramolecular fiber organization	0.0112324	610	EFEMP2|SSH3|ANXA2|TPPP3|SWAP70|FES|ABI1|PLS1|DES|ARAP1|RIPK1|PTK2B|NIN|CYRIB|ZYX|TGFB2|BCL2|SIAH1|FMOD|PICK1|TMOD1|CFLAR|FCHSD1|LIMK1|ACTA1|PRKCD|EML2|LTBP4|RHOF|PLEC|LTBP3|TPPP|RHPN2|APOE|SHANK1|RAC2|PLS3|ARHGAP35|CSRP1|SAMD14|SORBS3|LOX|STMN3|VASP|PARK7|S1PR1|SNX9|TRIOBP|FCHSD2|SHH|SHROOM3|COL12A1|RICTOR|COL11A1|PCDH15|PSRC1|AEBP1|SDC4|CRYAB|BACE1|CDC42EP4|CCSAP|MYO1G|PFN2|TGFBR1|P3H4|SHROOM1|T…	combined
GO:0060548	negative regulation of cell death	0.0115234	662	MDK|LGALS3|RGN|PDPN|AIFM2|HSPB6|LMNA|ANXA5|BCL3|NOL3|CAST|MT3|RIPK1|NFATC4|CCN1|HSPB1|PTK2B|NES|EFNA1|SPRY2|BCL2|NR2E1|NTRK2|TNIP2|TMEM109|SLC7A11|CFLAR|GLI3|BNIP3L	protein	AGO4|LGALS3|AIFM2|RGN|LRPAP1|TFRC|CRYAB|RICTOR|EFNA1|PDCD4|SUPV3L1|HMGN5|TIMP1|RIPK1|GRIK2|LIMS2|CASP3|TGFB3|RELA|MAPKAP1|NOL3|PCGF2|FSTL1|VDAC2|EIF4G1|DNAJC3|PDPN|BCL3|PEA15|PPIF|BMP7|CDKN1B|ACAA2|KRAS|MAEA|CBL|HDGF|CLEC5A|MDK|PSMD10|AREL1|NAA15|FHL2|NFATC4|SH3RF1|SIRT1|RACK1|GCLC|CCN1|GPI|IFIT3|THAP11|KRIT1|MAPK8|EYA2|BIRC6|NES|CSF1R
GO:0051093	negative regulation of developmental process	0.0136289	539	MDK|RGN|EPHB1|HDAC7|ERBB2|FERMT1|MT3|NFATC4|PTK2B|S1PR3|EFNA1|TGFB2|SPRY2|BCL2|NR2E1|KLF13|SEMA6B|MEN1|NTN1|CFLAR|GLI3|VASN|LYN|HES1|CBLN1|CDK6|ABCA5|MEIS1|STC2|ALOX5|EFEMP1|FOXJ2|BCL6|FOXO1|SPRY1|DPYSL5|WNT5A|LTBP3|CNTN2|SPRED2|HOPX|MGARP|SPAG9|BMP7|SULF1|THBS4|EFNB3|BCR|SOX8|PGLYRP1|SOX6|WWTR1|PDCD4|SHH|WWC1|SIRT1|TFRC|NFKBIA|LIMD1|RGMA|EDNRB|CAV1|THBS1|BICRAL|CD74|CMTM5|BCL7A|TGFBR1|FRZB|HDAC5…	methylation			S1PR3|HDAC7|BCL2|MT3|TGFB2|GLI3|LYN|SEMA6B|KLF13|NFATC4|CFLAR|MDK|NTN1|ALOX5|MEIS1|MEN1|CDK6|FOXJ2|EPHB1|CNTN2|PTK2B|EFEMP1|EFNA1|LTBP3|FOXO1|ERBB2|STC2|WNT5A|DPYSL5|RGN|SPAG9|WWC1|THBS4|BCR|SPRY2|BCL6|SHH|RGMA|CAV1|PGLYRP1|SPRY1|SPRED2|BICRAL|NR2E1|HOPX|EFNB3|BMP7|CBLN1|FERMT1|SULF1|HDAC1|NFKBIA|CD74|TGFBR1|LIMD1
GO:0070482	response to oxygen levels	0.0139932	242	PDPN|LMNA|NOL3|MT3|PTK2B|TGFBR3|TGFB2|BCL2|DNMT3A|PICK1|CFLAR|BNIP3L|CAPN2|VASN|ENO1|MMP14|STC2|NGB|FOXO1|NDUFS2|MGARP|ALAD|BMP7|ADAM8|CYBA|CARD16|SOD3|ATP1B1|CPEB2|SIRT1|TFRC|LIMD1|CRYAB|CAV1|THBS1|CXCR4|AK4|ITPR2	methylation			TGFBR3|BCL2|MT3|TGFB2|BNIP3L|CAPN2|CFLAR|ENO1|DNMT3A|NGB|ALAD|NOL3|PDPN|PTK2B|LMNA|FOXO1|PICK1|ADAM8|STC2|CYBA|NDUFS2
GO:2000377	regulation of reactive oxygen species metabolic process	0.0142189	103	MT3|RIPK1|PTK2B|HVCN1|CBR1|BCL2|CFLAR|GRIN1|ALOX5|PRKCD|FOXO1|GSTP1|ARG2|BMP7|RAC2|CYBA|BCR|PARK7	methylation			BCL2|MT3|PRKCD|CFLAR|GRIN1|ALOX5|RIPK1|PTK2B|FOXO1|RAC2|CYBA|ARG2|HVCN1|PARK7|BCR
GO:0098609	cell-cell adhesion	0.0142486	623	MDK|LGALS3|ANXA2|PDPN|CLIC1|FGFRL1|CLDN10|SWAP70|LGALS1|ERBB2|HFE|NTNG2|CD58|MSN|GRID2|CCN1|HSPB1|CYRIB|TGFB2|BCL2|SLC7A11|NTN1|GLI3|FBLIM1|LIMS1|LYN|SMARCD3|HES1|NRXN1|CBLN1|ITGA6|ALOX5|PRKCD|ITGA2B|FCHO1|CD274|NINJ1|BCL6|NCAM2|WNT5A|ZNF703|ARG2|PBRM1|CNTN2|VMP1|CD4|ALCAM|BMP7|RAC2|ADAM8|CSRP1|THBS4|CNTN1|EFNB3|LRRC32|ITGA4|SHH|EFNB2|PLAUR|CSTA|ITGA9|AMIGO1|TFRC|ASS1|PCDH15|DSC2|SDC4|CAV1|CXADR|…	methylation			BCL2|NTNG2|TGFB2|GLI3|CYRIB|LYN|SLC7A11|PRKCD|MDK|NTN1|SMARCD3|ALOX5|ITGA2B|FBLIM1|FCHO1|CD4|CCN1|CNTN2|PDPN|LIMS1|NINJ1|FGFRL1|CLDN10|HSPB1|GRID2|RAC2|NRXN1|ZNF703|ANXA2|ERBB2|CLIC1|CD58|ADAM8|WNT5A|CD274|VMP1|HFE|ITGA6|ARG2|LGALS3|PBRM1|THBS4|BCL6|SHH|CAV1|LRRC32|NCAM2|ITGA4|AMIGO1|EFNB3|ITGA9|BMP7|IL4I1|CBLN1|PCDH19|LGALS1|CD74|CXADR|IL6ST|SWAP70|PTPRU|RASGRP1|NINJ2|LAMB1|TESPA1|SPINT2|DSC2|HE…
GO:0043066	negative regulation of apoptotic process	0.0172058	569	MDK|LGALS3|RGN|PDPN|HSPB6|LMNA|ANXA5|BCL3|NOL3|CAST|MT3|RIPK1|NFATC4|CCN1|HSPB1|PTK2B|NES|EFNA1|SPRY2|BCL2|NR2E1|NTRK2|TNIP2|CFLAR|GLI3|BNIP3L|ENO1|ITGA6|PRKCD|THOC6|DAPK1|BCL6|FOXO1|PRKCH|GSTP1|RETREG1|WNT5A|SNCB|ARG2|BAG3|ANXA4|BMP7|APOE|ADAM8|TIMP1|CARD16|SOX8|PARK7|TMBIM1|PDCD4|SHH|DDX3X|PLAUR|SIRT1|TFRC|RICTOR|EDNRB|CRYAB|CAV1|THBS1|CHL1|IL6ST|EYA4|CD74|SUPV3L1|TGFBR1|GRIA4|PTTG1IP|CNTFR|PAK…	protein	AGO4|LGALS3|RGN|TFRC|CRYAB|RICTOR|EFNA1|PDCD4|SUPV3L1|HMGN5|TIMP1|RIPK1|GRIK2|LIMS2|CASP3|TGFB3|RELA|MAPKAP1|NOL3|PCGF2|FSTL1|VDAC2|DNAJC3|PDPN|BCL3|PEA15|PPIF|BMP7|CDKN1B|ACAA2|KRAS|MAEA|CBL|HDGF|CLEC5A|MDK|PSMD10|AREL1|NAA15|FHL2|NFATC4|SH3RF1|SIRT1|GCLC|CCN1|GPI|IFIT3|THAP11|KRIT1|MAPK8|EYA2|BIRC6|NES|CSF1R
GO:0001666	response to hypoxia	0.0173125	207	LMNA|NOL3|MT3|PTK2B|TGFBR3|TGFB2|BCL2|DNMT3A|CFLAR|BNIP3L|CAPN2|VASN|ENO1|MMP14|STC2|NGB|MGARP|ALAD|BMP7|ADAM8|CYBA|CARD16|SOD3|ATP1B1|CPEB2|SIRT1|TFRC|LIMD1|CRYAB|CAV1|THBS1|CXCR4|AK4|ITPR2	methylation			TGFBR3|BCL2|MT3|TGFB2|BNIP3L|CAPN2|CFLAR|ENO1|DNMT3A|NGB|ALAD|NOL3|PTK2B|LMNA
GO:0043583	ear development	0.0174542	122	PLS1|PRRX1|TGFB2|SPRY2|BCL2|NTN1|GLI3|HPCA|HES1|WNT5A|CECR2|BCR|TRIOBP|SHH|FGF2|COL11A1|PCDH15|SDC4|EYA4|FRZB|CHD7|PDGFA|SOX2|CTHRC1|GJB6|CDKN1B|CYTL1|TSHZ1|LRIG1|SHROOM2|CXCL14|EDNRA|TTC39C|RBPJ|STRA6|ZEB1	combined
GO:0007409	axonogenesis	0.0178312	339	EPHB1|ERBB2|NTNG2|MT3|NIN|EFNA1|BCL2|NR2E1|SIAH1|NTRK2|SEMA6B|NTN1|GLI3|ADCY1|LIMK1|SLITRK5|NRXN1|UNC5C|OPHN1|KALRN|DPYSL5|WNT5A|TBR1|CNTN2|EPHA5|ALCAM|BMP7|APOE|RAC2|ARHGAP35|CNP|CNTN1|EFNB3|VASP|MACF1|NRP2|PARD6B|ITGA4|SHH|EFNB2|AMIGO1	combined
GO:0031175	neuron projection development	0.020489	747	MDK|EPHB1|FES|ERBB2|ABI1|NTNG2|PLS1|MT3|GRID2|NFATC4|PTK2B|IQSEC1|NIN|PRRX1|EFNA1|UNC13A|BCL2|NR2E1|SIAH1|NTRK2|SEMA6B|NTN1|CFLAR|GLI3|SNX3|ADCY1|LIMK1|SLITRK5|LYN|IQGAP1|HES1|NRXN1|ITGA6|MAGI2|ENC1|UNC5C|OPHN1|KALRN|DPYSL5|NCAM2|WNT5A|TBR1|CECR2|CNTN2|CUL7|EPHA5|ALCAM|MGARP|SPAG9|BMP7|APOE|SHANK1|RAC2|ARHGAP35|SAMD14|GPC2|CNP|CNTN1|EFNB3|STMN3|VASP|RTN4RL2|MACF1|NRP2|CPNE5|TRIOBP|PARD6B|ITGA4|SH…	methylation			PLS1|BCL2|NTNG2|MT3|ADCY1|GLI3|UNC13A|IQSEC1|LYN|SEMA6B|NFATC4|PRRX1|NIN|CFLAR|MDK|NTN1|LIMK1|SIAH1|KALRN|MAGI2|FES|SNX3|NTRK2|EPHB1|CNTN2|PTK2B|ENC1|EFNA1|SHANK1|UNC5C|GRID2|RAC2|NRXN1|CNP|ERBB2|STMN3|NRP2|WNT5A|DPYSL5|ARHGAP35|TBR1|ITGA6|EPHA5|SPAG9|CPNE5|SRGAP2|IQGAP1|SHH|RGMA|GPC2|PARD6B|RTN4RL2|SAMD14|APOE|VASP|NCAM2|ITGA4|AMIGO1|SLITRK5|RASAL1|NRN1|NR2E1|TRIOBP|EFNB3|BMP7|MICALL1|AVIL|CECR2…
GO:0010628	positive regulation of gene expression	0.021137	708	MDK|ANXA2|SLC2A10|LMNA|BCL3|ERBB2|HFE|CHI3L1|FERMT1|CD58|MT3|MSN|RIPK1|NFATC4|HSPB1|PTK2B|PDE2A|CYRIB|SPRY2|MYD88|NTRK2|LIMS1|TENT5A|TRAF5|ENO1|GJA1|ACTA1|MMP14|HES1|NRXN1|CDK6|AFAP1L2|CD274|S100A13|PPP1R15A|DHX58|WNT5A|NSUN5|LPL|UNC93B1|CNTN2|CD4|BMP7|SULF1|PDE4B|ADAM8|CYBA|MAPK13|LARP1B|EPB41L4B|IGF2BP3|CNTN1|DENND1B|SOX8|TRUB1|SCAMP5|PARK7|PAIP1|PADI2|TRAF3IP2|F3|LRRC32|SHH|HMCES|DDX3X|FGF2|C1…	combined
GO:0070231	T cell apoptotic process	0.0220946	39	LGALS3|BCL3|RIPK1|EFNA1|BCL2|GLI3|CD274|WNT5A|ARG2|ADAM8	methylation			BCL2|GLI3|RIPK1|EFNA1|ADAM8|WNT5A|CD274|ARG2|LGALS3|BCL3
GO:0070227	lymphocyte apoptotic process	0.0221729	57	LGALS3|BCL3|RIPK1|EFNA1|BCL2|GLI3|LYN|CD274|BCL6|WNT5A|ARG2|ADAM8	methylation			BCL2|GLI3|LYN|RIPK1|EFNA1|ADAM8|WNT5A|CD274|ARG2|LGALS3|BCL3|BCL6|TRAF3IP2
GO:0060840	artery development	0.0224318	65	EFEMP2|MDK|SLC2A10|PDE2A|PRRX1|TGFB2|GLI3|HES1|APOE|LOX|SHH|EFNB2|TGFBR1|CHD7|SOX4|BMPR1A|EDNRA|AKT3|SUFU|RBPJ|HEY1|STRA6|FKBP10|LOXL1|LDLR|LRP1|JAG1	combined
GO:2000147	positive regulation of cell motility	0.0231698	380	MDK|LGALS3|PDPN|TRIP6|CD151|MAP2K3|SWAP70|CAVIN1|HDAC7|FERMT1|CCN1|HSPB1|PTK2B|IQSEC1|TGFB2|SPRY2|BCL2|SEMA6B|NTN1|RARRES2	combined
GO:0061564	axon development	0.0245856	380	EPHB1|ERBB2|NTNG2|MT3|NIN|EFNA1|BCL2|NR2E1|SIAH1|NTRK2|SEMA6B|NTN1|GLI3|ADCY1|LIMK1|SLITRK5|NRXN1|UNC5C|OPHN1|KALRN|DPYSL5|NCAM2|WNT5A|TBR1|CNTN2|EPHA5|ALCAM|MGARP|BMP7|APOE|RAC2|ARHGAP35|CNP|CNTN1|EFNB3|VASP|RTN4RL2|MACF1|NRP2|PARD6B|ITGA4|SHH|EFNB2|AMIGO1	combined
GO:0048667	cell morphogenesis involved in neuron differentiation	0.0270292	444	EPHB1|ERBB2|ABI1|NTNG2|PLS1|MT3|NFATC4|NIN|EFNA1|BCL2|NR2E1|SIAH1|NTRK2|SEMA6B|NTN1|GLI3|ADCY1|LIMK1|SLITRK5|HES1|NRXN1|UNC5C|OPHN1|KALRN|DPYSL5|WNT5A|TBR1|CNTN2|CUL7|EPHA5|ALCAM|BMP7|APOE|SHANK1|RAC2|ARHGAP35|CNP|CNTN1|EFNB3|VASP|SLC1A3|MACF1|NRP2|TRIOBP|PARD6B|ITGA4|SHH|EFNB2|AMIGO1	combined
GO:0043010	camera-type eye development	0.0279006	199	EPHB1|NES|TGFB2|SPRY2|NR2E1|NTRK2|SLC7A11|TMOD1|GLI3|PROM1|HPCA|SMARCD3|HES1|MEIS1|EFEMP1|SPRY1|WNT5A|TBC1D20|SPRED2|BMP7|ARHGAP35|SOX8|SHH|FGF2|COL8A1|CELF4|CRYAB|PPP1R13L|B9D1|MAB21L1|TGFBR1|SLC17A6|SLC25A25|CHD7|RORB|HDAC1|MEGF11|CDKN1B|LIMK2|IFT172|CLN8|SHROOM2|IFT122	methylation			TGFB2|GLI3|SLC7A11|TMOD1|SMARCD3|HPCA|MEIS1|PROM1|NES|NTRK2|EPHB1|EFEMP1|WNT5A|TBC1D20|ARHGAP35|SPRY2|FGF2|SHH|CELF4|SPRY1|SPRED2|B9D1|SLC17A6|SLC25A25|NR2E1|BMP7|HDAC1|TGFBR1|HES1|LIMK2|PPP1R13L|RORB|IFT122|JAG1|COL8A1|PAX6|IFT172|CLN8|TGFBR2|STRA6|CDKN1B|CDKN1C|GPM6A|FKBP8|SOX8|SOX11
GO:0010862	positive regulation of pathway-restricted SMAD protein phosphorylation	0.030294	21	HFE|TGFB2|BMP7|TGFBR1|BMPR1A|RBPMS|GDF15|TGFB3|MSTN|ACVR2A|TGFBR2|INHBC|LEFTY2|TWSG1|SMAD4	combined
GO:0007178	transmembrane receptor protein serine/threonine kinase signaling pathway	0.0306239	235	SLC2A10|HFE|FERMT1|CCN1|TGFBR3|HTRA1|ZYX|TGFB2|SPRY2|FMOD|MEN1|DKK3|VASN|HES1|MAGI2|LTBP4|SPRY1|WNT5A|ZNF703|LTBP3|SPRED2|BMP7|SULF1|LOX|WWTR1|LRRC32|PDCD4|SHH|DMRT1|SIRT1|RGMA|CAV1|THBS1|TGFBR1|PPM1L|TMEM100|BMPR1A|ITGB5|NUMA1|FSTL1|HDAC1|SMAD1|TNFAIP6	rna		VASN|SLC2A10|HFE|SIRT1|FERMT1|TMEM100|CD109|HES1|PDCD4|PPM1L|WWTR1|SPRY2|FMOD|NUMA1|RBPJ|SMAD9|GDF15|TNFAIP6|BMPR1A|FSTL1|FZD1|ACVR2A|SCUBE3|INHBC|THBS1|PCSK6|TWSG1|DMRT1|AFP|LOX|LEF1|PTK2|ZEB1|SMAD4|HDAC2|SFRP4|SPRY1|SULF1|LTBP1|APPL2|HTRA1|ITGB8|ITGB5|FOLR1|SPRED2|NCEH1|RBPMS|MSTN|NUP93|VIM|CRB2|COL1A2|ZMIZ1|CCN1|LTBP2|SAP130|ACVR1B|SOX11|SPRED1|ITGA3|FUT8|LTBP4|ZYX|PTPRK|APPL1|TMEM53|FBN2|LRP1…
GO:0040017	positive regulation of locomotion	0.0317132	388	MDK|LGALS3|PDPN|TRIP6|CD151|MAP2K3|SWAP70|CAVIN1|HDAC7|FERMT1|CCN1|HSPB1|PTK2B|IQSEC1|TGFB2|SPRY2|BCL2|SEMA6B|NTN1|RARRES2	combined
GO:0048858	cell projection morphogenesis	0.0318881	511	MDK|PDPN|EPHB1|ERBB2|ABI1|NTNG2|MT3|NFATC4|NIN|NES|EFNA1|UNC13A|BCL2|NR2E1|SIAH1|NTRK2|SEMA6B|NTN1|GLI3|ADCY1|LIMK1|SLITRK5|IQGAP1|NRXN1|UNC5C|OPHN1|KALRN|DPYSL5|WNT5A|TBR1|ENPP2|CNTN2|CUL7|EPHA5|ALCAM|SPAG9|BMP7|APOE|SHANK1|RAC2|ARHGAP35|CNP|CNTN1|EFNB3|VASP|MACF1|NRP2|CPNE5|PARD6B|ITGA4|SHH|SRGAP2|EFNB2|AMIGO1	methylation			BCL2|NTNG2|MT3|ADCY1|GLI3|UNC13A|SEMA6B|NFATC4|NIN|MDK|NTN1|LIMK1|SIAH1|KALRN|NES|NTRK2|EPHB1|ENPP2|CNTN2|PDPN|EFNA1|SHANK1|UNC5C|RAC2|NRXN1|CNP|ERBB2|NRP2|WNT5A|DPYSL5|ARHGAP35|TBR1|EPHA5|SPAG9|CPNE5|SRGAP2|IQGAP1|SHH|PARD6B|APOE|VASP|ITGA4|AMIGO1|SLITRK5|RASAL1|NRN1|NR2E1|EFNB3|BMP7
GO:0072073	kidney epithelium development	0.035013	78	LZTS2|BCL2|GLI3|PROM1|IQGAP1|HES1|MAGI2|SPRY1|ARG2|BMP7|SOX8|WWTR1|SHH|EFNB2|FGF2|EDNRB|SDC4	methylation			BCL2|GLI3|LZTS2|PROM1|MAGI2|ARG2|IQGAP1|FGF2|SHH|SPRY1|BMP7|SALL1|HES1|EFNB2|SMAD1|MEF2C|EDNRB|JAG1|TMEM59L|HS2ST1|SOX8|SDC4|EPHA7
GO:0060485	mesenchyme development	0.0354538	179	MDK|PDPN|TGFBR3|EFNA1|TGFB2|SPRY2|BCL2|SEMA6B|VASN|ACTA1|HES1|SPRY1|WNT5A|ZNF703|CUL7|SPRED2|BMP7|PHLDB1|SOX8|NRP2|WWTR1|PDCD4|SHH|ZFP64|EDNRB|TGFBR1|FRZB|TMEM100|BMPR1A|CLASP2|DLL3|PEF1|CORO1C|IL17RD|MEF2C|RGCC|DLG5|POLR1B|TAPT1|EDNRA|S100A4|FGFR1	combined
GO:0070228	regulation of lymphocyte apoptotic process	0.0360555	41	LGALS3|BCL3|EFNA1|BCL2|LYN|CD274|BCL6|WNT5A|ARG2|ADAM8	methylation			BCL2|LYN|EFNA1|ADAM8|WNT5A|CD274|ARG2|LGALS3|BCL3|BCL6
GO:0045785	positive regulation of cell adhesion	0.0372346	332	EFEMP2|MDK|PDPN|LGALS1|ERBB2|FERMT1|CCN1|PTK2B|CYRIB|TGFB2|GLI3|LIMS1|LYN|SMARCD3|VAV3|HES1|CDK6|ALOX5|FCHO1|CD274|BCL6|WNT5A|PBRM1|CD4|BMP7|ADAM8|EPB41L4B|EFNB3|TRIOBP|ITGA4|SHH|EFNB2|PLAUR|TFRC|COL8A1|SDC4|CAV1|IL6ST|COL16A1|CD74|LAMB1|RIPK2|TESPA1|SOX4|CARMIL1|PTPRU|IL4I1|S100A10|LDB1|ARID1A|RASGRP1|SOX2	combined
GO:0048729	tissue morphogenesis	0.0374633	381	EFEMP2|MDK|PDPN|CD151|FERMT1|MSN|NFATC4|CCN1|LZTS2|TGFBR3|TGFB2|SPRY2|BCL2|NTN1|GLI3|GJA1|ACTA1|MMP14|HES1|STARD13|WLS|MAGI2|ARHGAP24|OPHN1|SPRY1|WNT5A|CECR2|BMP7|SULF1|ARHGAP35|SOX8|VASP|S1PR1|NRP2|SHH|SHROOM3|EFNB2|NTN4|FGF2|RGMA|COL11A1|PCDH15|SDC4|CXCR4|TGFBR1|FRZB|CHD7|SOX4|PDGFA|TMEM100|SALL1|STC1|BMPR1A|CLASP2|SMAD1|GPC4|PLOD3|CTHRC1|TMEFF2|EYA2|GPI|SPINT2|IFT172|MEF2C|LMO4|IFT122|ASTN2|FG…	combined
GO:0062009	secondary palate development	0.0399441	17	TGFBR3|TGFB2|WNT5A|LRRC32|CHD7|TSHZ1|TGFB3|SOX11|TGFBR2|FZD1|LEF1|ITGB8|SMAD4	combined
GO:0048839	inner ear development	0.0428408	108	PLS1|PRRX1|TGFB2|SPRY2|NTN1|GLI3|HPCA|HES1|WNT5A|CECR2|BCR|TRIOBP|SHH|FGF2|COL11A1|PCDH15|SDC4|EYA4|FRZB|CHD7|PDGFA|SOX2|CTHRC1|GJB6|CDKN1B|CYTL1|LRIG1|CXCL14	combined
GO:0021515	cell differentiation in spinal cord	0.0435282	24	GLI3|SOX6|SHH|SOX4|ZC4H2|MDGA2|OLIG2|IFT172|CLN8|LMO4|SOX13|SUFU|TCTN1|ASCL1|NKX2-2	combined
GO:0090092	regulation of transmembrane receptor protein serine/threonine kinase signaling pathway	0.0439287	165	SLC2A10|HFE|FERMT1|CCN1|TGFBR3|HTRA1|TGFB2|SPRY2|MEN1|DKK3|VASN|HES1|MAGI2|LTBP4|SPRY1|WNT5A|ZNF703|SPRED2|BMP7|SULF1|LOX|SHH|DMRT1|SIRT1|RGMA|CAV1|THBS1	combined
GO:0045937	positive regulation of phosphate metabolic process	0.0442508	569	TOM1L1|RGN|EPHB1|SLC27A1|MAP2K3|ERBB2|ABI1|HFE|CHI3L1|MT3|RIPK1|CCN1|PTK2B|EFNA1|TGFB2|HSPA2|SPRY2|BCL2|NTRK2|RARRES2|DGKZ|CAPN2|LYN|ENO1|IQGAP1|VAV3|HES1|NRXN1|AFAP1L2|ITGA6|MAGI2|PRKCD	combined
GO:0010562	positive regulation of phosphorus metabolic process	0.0442508	569	TOM1L1|RGN|EPHB1|SLC27A1|MAP2K3|ERBB2|ABI1|HFE|CHI3L1|MT3|RIPK1|CCN1|PTK2B|EFNA1|TGFB2|HSPA2|SPRY2|BCL2|NTRK2|RARRES2|DGKZ|CAPN2|LYN|ENO1|IQGAP1|VAV3|HES1|NRXN1|AFAP1L2|ITGA6|MAGI2|PRKCD	combined
GO:0009636	response to toxic substance	0.0445176	168	MTARC2|MT1M|MAOB|MT3|ALOX5AP|MGST2|MT1F|PRXL2A|BCL2|SLC7A11|DNMT3A|LYN|MT1E|AKR7A3|GSTP1|MT1G|ALAD|BMP7|APOE|MT2A|CNP|SOD3|PARK7|ASS1|SNN|GSR|GSTO1|GPX8|MT1A|SLC22A5|FBLN5|GSTK1|EPHX2	methylation			ALOX5AP|BCL2|MT3|LYN|SLC7A11|DNMT3A|MGST2|ALAD|MT1F|MT2A|MT1M|PRXL2A|CNP|MTARC2|MT1G|AKR7A3|PARK7|SOD3|MT1E|APOE|SNN|GSTO1|BMP7|GSR|GSTP1|GPX4|ASS1|SELENOS|MT1A|MAOB|CD36|GABRB1|ADH5|EPHX2|ABCG2|FBLN5
GO:0032990	cell part morphogenesis	0.0446359	530	MDK|PDPN|EPHB1|ERBB2|ABI1|NTNG2|MT3|NFATC4|NIN|NES|EFNA1|UNC13A|BCL2|NR2E1|SIAH1|NTRK2|SEMA6B|NTN1|GLI3|ADCY1|LIMK1|SLITRK5|IQGAP1|NRXN1|UNC5C|OPHN1|KALRN|PLEC|DPYSL5|WNT5A|TBR1|ENPP2|CNTN2|CUL7|EPHA5|ALCAM|SPAG9|BMP7|APOE|SHANK1|RAC2|ARHGAP35|CNP|CNTN1|EFNB3|VASP|MACF1|NRP2|CPNE5|PARD6B|ITGA4|SHH|SRGAP2|EFNB2|AMIGO1	methylation			BCL2|NTNG2|MT3|ADCY1|GLI3|UNC13A|SEMA6B|NFATC4|NIN|MDK|NTN1|LIMK1|SIAH1|KALRN|NES|NTRK2|EPHB1|PLEC|ENPP2|CNTN2|PDPN|EFNA1|SHANK1|UNC5C|RAC2|NRXN1|CNP|ERBB2|NRP2|WNT5A|DPYSL5|ARHGAP35|TBR1|EPHA5|SPAG9|CPNE5|SRGAP2|IQGAP1|SHH|PARD6B|APOE|VASP|ITGA4|AMIGO1|SLITRK5|RASAL1|NRN1|NR2E1|EFNB3|BMP7
GO:0040036	regulation of fibroblast growth factor receptor signaling pathway	0.0475883	18	SPRY2|NRXN1|SPRY4|SPRY1|WNT5A|SULF1|FGF2|THBS1	combined
GO:0070232	regulation of T cell apoptotic process	0.0488455	26	LGALS3|BCL3|EFNA1|BCL2|CD274|WNT5A|ARG2|ADAM8	methylation			BCL2|EFNA1|ADAM8|WNT5A|CD274|ARG2|LGALS3|BCL3
