# Supplementary material for: Directional integration and pathway enrichment analysis for multi-omics data
Source: Nat Commun. 2024 Jul 7;15:5690. doi: 10.1038/s41467-024-49986-4 (PMC11227559; doi:10.1038/s41467-024-49986-4)
Supplement: Supplementary file 14 — Supplementary Data 11 [file 41467_2024_49986_MOESM14_ESM.xlsx]

## Sheet: Supplementary Data 11
term_id	term_name	adjusted_p_val	term_size	overlap	evidence	Genes_protein	Genes_rna	Genes_methylation
GO:0048646	anatomical structure formation involved in morphogenesis	1.75e-08	722	MDK|ANXA2|PDPN|MEOX2|HSPB6|BCL3|HDAC7|ERBB2|TNFRSF12A|CHI3L1|NFATC4|CCN1|HSPB1|PTK2B|HTRA1|TGFB2|SPRY2|NR2E1|CFLAR|ADAM12|PROM1|GJA1|ACTA1|MMP14|SDCCAG8|VAV3|HES1|STARD13|MEIS1|GLUL|CAPN2|PTPN18|CEMIP2|GLI3|OPHN1|ALOX5|CALCRL|WLS|SPRY1|KIF16B|SMARCD3|ARHGAP24|ITGA2B|TPPP|ENPP2|TBC1D20|HOPX|BMP7|MCAM|ADAM8|CSRP1|THBS4|CNTN1|SOX8|VASP|ABI1|TGFBR3|TBR1|FOXJ2|TGFBI|PHLDB1|PLEC|NRP2|SP100|F3|ITGA4|SHR…	rna|methylation		ABI1|VAV3|CALCRL|ANXA2|MDK|MEOX2|OPHN1|PDPN|F3|SIRT1|EPHB1|TMEM100|NR2E1|SOX8|LDB1|CD109|SDC4|HES1|SHROOM3|PDGFA|SOX4|AMOTL2|MEGF11|HSPB6|CNTN1|AKT3|BCL3|CHI3L1|FGF1|RGCC|SPRY2|DLL3|EMILIN2|TNFRSF12A|CBLN1|RBPJ|KIF16B|EHD1|DLC1|GDF15|LRP6|MIB1|MBOAT7|EHD2|HSPB1|SOX2|SUFU|BMPR1A|ANXA1|PLEKHO1|MMP14|CECR2|FHOD3|MTMR2|TBPL1|FZD1|FZD7|EYA2|FAM20C|PRKX|COL11A1|GPI|CSRP1|COL8A1|RDH13|TNFSF12|FLNC|THBS2…	TGFBR3|HDAC7|TGFB2|GLI3|WLS|NFATC4|ADAM12|CAPN2|SDCCAG8|ARHGAP24|CFLAR|MDK|HSPB6|TMOD1|SMARCD3|ALOX5|ITGA2B|TNFRSF12A|MEIS1|PROM1|GLUL|STARD13|TPPP|FOXJ2|CCN1|EPHB1|PLEC|ENPP2|PDPN|PTK2B|ACTA1|NINJ1|MCAM|EFNA1|HSPB1|GRID2|HTRA1|MEOX2|NRXN1|ANXA2|ERBB2|ADAM8|NRP2|WNT5A|PTPN18|TBC1D20|ARHGAP35|TBR1|GJA1|SLC12A6|BCL3|PHLDB1|CEMIP2|THBS4|CHI3L1|SPRY2|FGF2|BCL6|SHH|RGMA|CAV1|SP100|S1PR1|VASP|SPRY1|ITG…
REAC:R-HSA-5660526	Response to metal ions	1.05e-06	11	MT1M|MT3|MT1F|MT1E|SNCB|MT1G|MT2A|CSRP1	methylation			MT3|SNCB|MT1F|MT2A|MT1M|MT1G|MT1E|CSRP1|MT1A
REAC:R-HSA-1474244	Extracellular matrix organization	7.22e-06	215	EFEMP2|CD151|CAST|HTRA1|TGFB2|FMOD|ADAM12|MMP14|P4HA2|ITGA6|EFEMP1|CAPN2|EMILIN3|NID2|LTBP3|ITGA2B|BMP7|ADAM8|TIMP1|LOX|PLEC|ITGA4|COL9A2|NTN4|COL12A1|COL9A3|COL8A1|COL11A1|BCAN|SDC4|THBS1|P3H2|HAPLN1|COL16A1|LAMB1|NCAM1|PDGFA|LTBP4|FGF2|FBLN5|COL22A1|ITGB5|SDC2|PLOD3|NRXN1|COL7A1|MMP16	methylation			CAST|TGFB2|ADAM12|CAPN2|CD151|ITGA2B|PLEC|COL9A2|EMILIN3|EFEMP1|NID2|HTRA1|LTBP3|NRXN1|LTBP4|ADAM8|EFEMP2|ITGA6|HAPLN1|COL9A3|FGF2|FMOD|P4HA2|ITGA4|NCAN|ITGA9|BMP7|COL7A1|COL12A1|COL22A1|MMP14|LAMB1|SDC3
GO:0007167	enzyme-linked receptor protein signaling pathway	9.4e-06	630	SLC2A10|CD63|FGFRL1|FES|ERBB2|HFE|FERMT1|MT3|NFATC4|CCN1|HSPB1|PTK2B|HTRA1|ZYX|TGFB2|SPRY2|FMOD|RARRES2|VASN|LYN|ARHGEF28|IQGAP1|HES1|EFEMP1|PRKCD|PTPN18|SPRY4|SPRY1|DKK3|KIF16B|KALRN|LTBP3|PIP4K2C|CD4|SPRED2|BMP7|CTF1|LOX|RHBDF2|ABI1|TGFBR3|MVB12A|MAGI2|FOXO1|NRP2|AFAP1L2|WWTR1|F3|LRRC32|PDCD4|DMRT1|EFNB2|PLAUR|SHH|SIRT1|SREBF1|IL13RA1|THBS1|CAV1|MEN1|RGS14|ZNF703|GRB10|RGMA|PPM1L|PDGFA|PTPRU|LT…	rna|methylation		VASN|RARRES2|ABI1|SLC2A10|RGS14|HFE|F3|SIRT1|FERMT1|EPHB1|TMEM100|CD109|OSMR|FGFRL1|HES1|PDCD4|PDGFA|FGFR1|GRB10|PPM1L|FES|WWTR1|FGF1|ADORA1|SPRY2|CTF1|EIF4EBP2|CBLB|FMOD|NUMA1|RBPJ|KIF16B|SMAD9|GDF15|TNFAIP6|ARHGEF7|CD63|EFS|HSPB1|BMPR1A|DOK1|RALB|SPRY4|FSTL1|PLAUR|ERRFI1|FZD1|ACVR2A|NPPA|SCUBE3|FAM20C|RBM4|SMARCC1|WASF1|INHBC|ARHGEF28|GFRA1|REPS2|EFNB2|SIPA1L1|THBS1|PLAT|MTSS1|EFNA5|SULF2|CEP57…	TGFBR3|MT3|TGFB2|LYN|NFATC4|PRKCD|KALRN|MEN1|MAGI2|DKK3|FES|AFAP1L2|NTRK2|CD4|PIP4K2C|CCN1|EPHB1|CD63|PTK2B|ZYX|EFEMP1|EFNA1|FGFRL1|HSPB1|MVB12A|RHBDF2|HTRA1|SLC2A10|LTBP3|FOXO1|NRXN1|LTBP4|ZNF703|ERBB2|NRP2|WNT5A|PTPN18|HFE
GO:0042330	taxis	1.61e-05	384	MDK|LGALS3|SWAP70|FES|ERBB2|CCN1|HSPB1|PTK2B|TGFB2|RARRES2|LYN|VAV3|PRKCD|UNC5C|GLI3|OPHN1|ALOX5|DPYSL5|KALRN|ENPP2|CNTN2|ALCAM|BMP7|ADAM8|THBS4|RAC2|SEMA6B|HRH1|LOX|CNTN1|VASP|TBR1|CYRIB|PLEC|PADI2|NRP2|PDE4B|F3|CMTM3|EFNB2|PLAUR|SHH|NTN1|NINJ1|SIAH1|THBS1|CHL1|CXCR4|CMTM5|ARHGAP35|CXADR|NCAM1|DPYSL4|LGI1	methylation			TGFB2|GLI3|CYRIB|LYN|SEMA6B|PRKCD|MDK|NTN1|ALOX5|SIAH1|KALRN|FES|CCN1|EPHB1|PLEC|ENPP2|CNTN2|PTK2B|NINJ1|EFNA1|HSPB1|UNC5C|RAC2|NRXN1|ERBB2|ADAM8|NRP2|WNT5A|DPYSL5|ARHGAP35|PDE4B|TBR1
GO:0006935	chemotaxis	1.61e-05	384	MDK|LGALS3|SWAP70|FES|ERBB2|CCN1|HSPB1|PTK2B|TGFB2|RARRES2|LYN|VAV3|PRKCD|UNC5C|GLI3|OPHN1|ALOX5|DPYSL5|KALRN|ENPP2|CNTN2|ALCAM|BMP7|ADAM8|THBS4|RAC2|SEMA6B|HRH1|LOX|CNTN1|VASP|TBR1|CYRIB|PLEC|PADI2|NRP2|PDE4B|F3|CMTM3|EFNB2|PLAUR|SHH|NTN1|NINJ1|SIAH1|THBS1|CHL1|CXCR4|CMTM5|ARHGAP35|CXADR|NCAM1|DPYSL4|LGI1	methylation			TGFB2|GLI3|CYRIB|LYN|SEMA6B|PRKCD|MDK|NTN1|ALOX5|SIAH1|KALRN|FES|CCN1|EPHB1|PLEC|ENPP2|CNTN2|PTK2B|NINJ1|EFNA1|HSPB1|UNC5C|RAC2|NRXN1|ERBB2|ADAM8|NRP2|WNT5A|DPYSL5|ARHGAP35|PDE4B|TBR1
GO:0035239	tube morphogenesis	2.03e-05	551	EFEMP2|MDK|ANXA2|MEOX2|HSPB6|HDAC7|ERBB2|TNFRSF12A|CHI3L1|NFATC4|CCN1|HSPB1|PTK2B|TGFB2|SPRY2|NR2E1|ADAM12|MMP14|SDCCAG8|VAV3|HES1|STARD13|MEIS1|GLUL|CEMIP2|GLI3|ALOX5|CALCRL|SPRY1|ARHGAP24|ITGA2B|ENPP2|CUL7|LZTS2|BMP7|MCAM|ADAM8|THBS4|PRRX1|LOX|BCL2|SOX8|VASP|TGFBR3|FOXJ2|TGFBI|NRP2|SP100|F3|SHROOM3|EFNB2|SHH|NTN1|SIRT1|COL8A1|NINJ1|SDC4|THBS1|CAV1|CASP8|CXCR4|ARHGAP35|RGMA|SLC12A6|CHD7|SOX4|PDG…	methylation			TGFBR3|HDAC7|BCL2|TGFB2|GLI3|NFATC4|PRRX1|ADAM12|LZTS2|SDCCAG8|ARHGAP24|MDK|NTN1|HSPB6|ALOX5|ITGA2B|TNFRSF12A|MEIS1|GLUL|STARD13|NTRK2|FOXJ2|CCN1|EPHB1|ENPP2|PTK2B|NINJ1|MCAM|EFNA1|HSPB1|MEOX2|NRXN1|ANXA2|ERBB2|ADAM8|NRP2|WNT5A|EFEMP2|ARHGAP35|SLC12A6|CEMIP2|THBS4|CHI3L1|SPRY2|FGF2|SHH|RGMA|CAV1|APOE|SP100|S1PR1|VASP|SPRY1|NR2E1|BMP7|SULF1|CECR2|SALL1|TGFBR1|TGFBI|COL22A1|C3AR1|MMP14|SPINT2|HES1|…
GO:0035295	tube development	2.5e-05	683	EFEMP2|MDK|ANXA2|PDPN|MEOX2|HSPB6|HDAC7|ERBB2|TNFRSF12A|CHI3L1|NFATC4|CCN1|HSPB1|PTK2B|TGFB2|SPRY2|NR2E1|SLC7A11|RARRES2|ADAM12|PROM1|MMP14|SDCCAG8|VAV3|HES1|STARD13|MEIS1|GLUL|CEMIP2|GLI3|ALOX5|CALCRL|SPRY1|ARHGAP24|LTBP3|ITGA2B|ENPP2|TBC1D20|CUL7|HOPX|LZTS2|BMP7|MCAM|ADAM8|THBS4|PRRX1|LOX|BCL2|SOX8|VASP|TGFBR3|FOXJ2|TGFBI|NRP2|SP100|WWTR1|F3|SHROOM3|EFNB2|SHH|NTN1|SIRT1|ASS1|COL8A1|SREBF1|NINJ1…	methylation			TGFBR3|HDAC7|BCL2|TGFB2|GLI3|SLC7A11|NFATC4|PRRX1|ADAM12|LZTS2|SDCCAG8|ARHGAP24|MDK|NTN1|HSPB6|ALOX5|ITGA2B|TNFRSF12A|MEIS1|PROM1|GLUL|STARD13|NTRK2|FOXJ2|CCN1|EPHB1|ENPP2|PDPN|PTK2B|NINJ1|MCAM|EFNA1|HSPB1|LTBP3|MEOX2|NRXN1|ANXA2|ERBB2|ADAM8|NRP2|WNT5A|TBC1D20|EFEMP2|ARHGAP35|SLC12A6|ARG2|CEMIP2|THBS4|CHI3L1|SPRY2|FGF2|SHH|RGMA|CAV1|APOE|SP100|S1PR1|VASP|SPRY1|NR2E1|HOPX|BMP7|SREBF1|SULF1|CECR2|S…
GO:2000145	regulation of cell motility	3.27e-05	674	MDK|LGALS3|RGN|PDPN|TRIP6|MEOX2|CD151|LMNA|MAP2K3|SWAP70|CAVIN1|FES|HDAC7|FERMT1|MSN|CCN1|HSPB1|PTK2B|IQSEC1|TGFB2|SPRY2|MYD88|NR2E1|RARRES2|LYN|GJA1|MMP14|CDK6|STARD13|ITGA6|GLUL|UNC5C|CD274|FAM110C|ENPP2|BMP7|MCAM|ADAM8|THBS4|TIMP1|RAC2|SEMA6B|BCL2|CYRIB|MACF1|MAGI2|PADI2|NRP2|SP100|F3|ITGA4|SHH|NTN1|SIRT1|SRGAP2|SDC4|THBS1|SPAG9|CAV1|PODN|ZNF703|CXCR4|LAMB1|CCSAP|NTNG2|PFN2|ABHD6|PDGFA|CARMIL1…	methylation			HDAC7|BCL2|NTNG2|TGFB2|CYRIB|IQSEC1|LYN|SEMA6B|MAP2K3|MDK|NTN1|CD151|TRIP6|MAGI2|GLUL|STARD13|FES|CDK6|CCN1|PIP5KL1|ENPP2|PDPN|PTK2B|LMNA|PODN|MCAM|EFNA1|HSPB1|UNC5C|RAC2|MEOX2|ZNF703|ADAM8|NRP2|WNT5A|CD274|CAVIN1|GJA1|RGN|ITGA6|LGALS3|MYD88|SPAG9|PADI2|SRGAP2|THBS4|BCR|SPRY2|FGF2|SHH|CAV1|PARD6B|APOE|SP100|S1PR1|ITGA4|NR2E1|CCSAP|BMP7|FGR|FERMT1|SULF1|MACF1|FAM110C|HDAC1|CD74|TGFBR1|C3AR1|MMP14|…
GO:0040012	regulation of locomotion	4.18e-05	699	MDK|LGALS3|RGN|PDPN|TRIP6|MEOX2|CD151|LMNA|MAP2K3|SWAP70|CAVIN1|FES|HDAC7|FERMT1|MSN|CCN1|HSPB1|PTK2B|IQSEC1|TGFB2|SPRY2|MYD88|NR2E1|RARRES2|LYN|GJA1|MMP14|CDK6|STARD13|ITGA6|GLUL|UNC5C|CD274|FAM110C|ENPP2|BMP7|MCAM|ADAM8|THBS4|TIMP1|RAC2|SEMA6B|BCL2|TBR1|CHRM4|CYRIB|MACF1|MAGI2|PADI2|NRP2|SP100|F3|ITGA4|EFNB2|SHH|NTN1|SIRT1|SRGAP2|SDC4|THBS1|SPAG9|CAV1|PODN|ZNF703|CXCR4|LAMB1|CCSAP|NTNG2|PFN2|AB…	methylation			HDAC7|BCL2|NTNG2|TGFB2|CYRIB|IQSEC1|LYN|SEMA6B|MAP2K3|MDK|NTN1|CD151|TRIP6|MAGI2|GLUL|STARD13|FES|CDK6|CCN1|PIP5KL1|ENPP2|PDPN|PTK2B|LMNA|PODN|MCAM|EFNA1|HSPB1|UNC5C|RAC2|MEOX2|ZNF703|ADAM8|CHRM4|NRP2|WNT5A|CD274|CAVIN1|TBR1|GJA1|RGN|ITGA6|LGALS3|MYD88|SPAG9|PADI2|SRGAP2|THBS4|BCR|SPRY2|FGF2|SHH|CAV1|PARD6B|APOE|SP100|S1PR1|ITGA4|NR2E1|CCSAP|BMP7|FGR|FERMT1|SULF1|MACF1|FAM110C|HDAC1|CD74|TGFBR1|C…
GO:0001944	vasculature development	4.68e-05	484	EFEMP2|MDK|ANXA2|PDPN|SLC2A10|MEOX2|HSPB6|HDAC7|ERBB2|TNFRSF12A|CHI3L1|NFATC4|CCN1|HSPB1|PTK2B|TGFB2|SPRY2|NR2E1|CFLAR|ADAM12|MMP14|VAV3|HES1|STARD13|MEIS1|GLUL|CEMIP2|GLI3|ALOX5|CALCRL|ARHGAP24|ITGA2B|ENPP2|CUL7|BMP7|MCAM|ADAM8|THBS4|PRRX1|LOX|TGFBR3|FOXJ2|TGFBI|FOXO1|NRP2|SP100|F3|PDCD4|EFNB2|SHH|SIRT1|COL8A1|NINJ1|THBS1|CAV1|B9D1|CASP8|CXCR4|SLC12A6|CHD7|SOX4|PDGFA|HDAC5|NTRK2|LGALS8|FGF2|TMEM…	methylation			TGFBR3|HDAC7|TGFB2|GLI3|NFATC4|PRRX1|ADAM12|ARHGAP24|CFLAR|MDK|HSPB6|ALOX5|ITGA2B|TNFRSF12A|MEIS1|GLUL|STARD13|NTRK2|FOXJ2|CCN1|EPHB1|ENPP2|PDPN|PTK2B|PDE2A|NINJ1|MCAM|EFNA1|HSPB1|SLC2A10|FOXO1|MEOX2|NRXN1|ANXA2|ERBB2|ADAM8|NRP2|WNT5A|EFEMP2
GO:0030855	epithelial cell differentiation	6.11e-05	365	TAGLN2|LGALS3|PDPN|TAGLN|MSN|S1PR3|CBR1|SPRY2|MYD88|SLC7A11|PROM1|IQGAP1|HES1|CDK6|HAPLN2|OPHN1|SPRY1|TBC1D20|SPRED2|MACROH2A2|ANXA4|BMP7|PLS1|SOX8|PPL|FOXJ2|MAGI2|PLEC|TRIOBP|WWTR1|DMRT1|SHROOM3|CSTA|PRKCH|TMOD1|RILPL1|PCDH15|CAV1|MEN1|B9D1|ZNF703|CXCR4|FRZB|SOX4|FGF2|TMEM100|DNPH1|WNT5A|COL22A1|GSTK1|NUMA1|FSTL1|HDAC1|BCCIP|HNRNPH3|BCR|PLOD3|ATRX|CASP6|MYADM|RILPL2|SPINT2|SFRP4|RBM4|SALL1|DLG5|…	combined
GO:0048514	blood vessel morphogenesis	6.78e-05	408	EFEMP2|MDK|ANXA2|MEOX2|HSPB6|HDAC7|ERBB2|TNFRSF12A|CHI3L1|NFATC4|CCN1|HSPB1|PTK2B|TGFB2|SPRY2|NR2E1|ADAM12|MMP14|VAV3|HES1|STARD13|MEIS1|GLUL|CEMIP2|ALOX5|CALCRL|ARHGAP24|ITGA2B|ENPP2|CUL7|MCAM|ADAM8|THBS4|PRRX1|LOX|TGFBR3|FOXJ2|TGFBI|NRP2|SP100|F3|EFNB2|SHH|SIRT1|COL8A1|NINJ1|THBS1|CAV1|CASP8|CXCR4|SLC12A6|CHD7|SOX4|PDGFA|HDAC5|NTRK2|FGF2|TMEM100|WNT5A|COL22A1|BMPR1A|SGPL1|NRXN1|AGO1|ERAP1|THBS2…	methylation			TGFBR3|HDAC7|TGFB2|NFATC4|PRRX1|ADAM12|ARHGAP24|MDK|HSPB6|ALOX5|ITGA2B|TNFRSF12A|MEIS1|GLUL|STARD13|NTRK2|FOXJ2|CCN1|EPHB1|ENPP2|PTK2B|NINJ1|MCAM|EFNA1|HSPB1|MEOX2|NRXN1|ANXA2|ERBB2|ADAM8|NRP2|WNT5A|EFEMP2
GO:1990169	stress response to copper ion	9.22e-05	10	MT1M|MT3|MT1F|MT1E|MT1G|MT2A|MT1A|PARK7	methylation			MT3|MT1F|MT2A|MT1M|MT1G|PARK7|MT1E
GO:0010273	detoxification of copper ion	9.22e-05	10	MT1M|MT3|MT1F|MT1E|MT1G|MT2A|MT1A|PARK7	methylation			MT3|MT1F|MT2A|MT1M|MT1G|PARK7|MT1E
GO:0001568	blood vessel development	0.000100559	461	EFEMP2|MDK|ANXA2|SLC2A10|MEOX2|HSPB6|HDAC7|ERBB2|TNFRSF12A|CHI3L1|NFATC4|CCN1|HSPB1|PTK2B|TGFB2|SPRY2|NR2E1|CFLAR|ADAM12|MMP14|VAV3|HES1|STARD13|MEIS1|GLUL|CEMIP2|GLI3|ALOX5|CALCRL|ARHGAP24|ITGA2B|ENPP2|CUL7|BMP7|MCAM|ADAM8|THBS4|PRRX1|LOX|TGFBR3|FOXJ2|TGFBI|FOXO1|NRP2|SP100|F3|EFNB2|SHH|SIRT1|COL8A1|NINJ1|THBS1|CAV1|CASP8|CXCR4|SLC12A6|CHD7|SOX4|PDGFA|HDAC5|NTRK2|FGF2|TMEM100|WNT5A|COL22A1|BMPR1…	methylation			TGFBR3|HDAC7|TGFB2|GLI3|NFATC4|PRRX1|ADAM12|ARHGAP24|CFLAR|MDK|HSPB6|ALOX5|ITGA2B|TNFRSF12A|MEIS1|GLUL|STARD13|NTRK2|FOXJ2|CCN1|EPHB1|ENPP2|PTK2B|PDE2A|NINJ1|MCAM|EFNA1|HSPB1|SLC2A10|FOXO1|MEOX2|NRXN1|ANXA2|ERBB2|ADAM8|NRP2|WNT5A|EFEMP2
GO:0030334	regulation of cell migration	0.000153882	647	MDK|LGALS3|PDPN|TRIP6|MEOX2|CD151|LMNA|MAP2K3|SWAP70|HDAC7|FERMT1|MSN|CCN1|HSPB1|PTK2B|IQSEC1|TGFB2|SPRY2|MYD88|NR2E1|RARRES2|LYN|GJA1|MMP14|STARD13|ITGA6|GLUL|UNC5C|CD274|FAM110C|ENPP2|BMP7|MCAM|ADAM8|THBS4|TIMP1|RAC2|SEMA6B|BCL2|CYRIB|MACF1|MAGI2|PADI2|NRP2|SP100|F3|ITGA4|SHH|NTN1|SIRT1|SRGAP2|SDC4|THBS1|SPAG9|CAV1|PODN|ZNF703|CXCR4|LAMB1|NTNG2|PFN2|ABHD6|PDGFA|CARMIL1|HDAC5|PTPRU|FGF2|S100A11|…	methylation			HDAC7|BCL2|NTNG2|TGFB2|CYRIB|IQSEC1|LYN|SEMA6B|MAP2K3|MDK|NTN1|CD151|TRIP6|MAGI2|GLUL|STARD13|CCN1|PIP5KL1|ENPP2|PDPN|PTK2B|LMNA|PODN|MCAM|EFNA1|HSPB1|UNC5C|RAC2|MEOX2|ZNF703|ADAM8|NRP2|WNT5A|CD274|GJA1|ITGA6|LGALS3|MYD88|SPAG9|PADI2|SRGAP2|THBS4|BCR|SPRY2|FGF2|SHH|CAV1|PARD6B|APOE|SP100|S1PR1|ITGA4|NR2E1|BMP7|FGR|FERMT1|SULF1|MACF1|FAM110C|HDAC1|CD74|TGFBR1|C3AR1|MMP14|SWAP70|SLC8B1|PTPRU
GO:0009887	animal organ morphogenesis	0.000459801	560	EFEMP2|MDK|FGFRL1|MSN|CCN1|GAMT|HTRA1|TGFB2|SPRY2|CFLAR|PROM1|ACTA1|MMP14|HES1|MEIS1|ITGA6|EFEMP1|GLI3|WLS|SPRY1|SMARCD3|LY6H|LTBP3|TBC1D20|SATB2|LZTS2|BMP7|PLS1|PRRX1|BCL2|SOX8|TGFBR3|TBR1|SOX6|MAGI2|NRP2|TRIOBP|WWTR1|PDCD4|EFNB2|NTN4|SHH|NTN1|COL8A1|COL11A1|PCDH15|CAV1|LAMB1|NTNG2|FRZB|CHD7|SOX4|P2RX7|PDGFA|NTRK2|FGF2|TMEM100|TLE3|WNT5A|BMPR1A|RORB|HDAC1|BCR|FGR|PLOD3|CTHRC1|SGPL1|MEGF11|PCGF2|…	combined
GO:0046688	response to copper ion	0.000469317	28	MT1M|MAP1LC3A|MT3|MT1F|MT1E|MT1G|MT2A|SOD3|TFRC|BACE1|MT1A|PARK7	methylation			MT3|MT1F|MT2A|MT1M|MT1G|PARK7|SOD3|BACE1|MT1E|MAP1LC3A
GO:0030198	extracellular matrix organization	0.000527999	203	EFEMP2|ANXA2|PDPN|SLC2A10|BCL3|FERMT1|SMOC1|CCN1|TGFB2|NR2E1|FMOD|CFLAR|MMP14|HAPLN2|NID2|LTBP3|PAPLN|ADAM8|LOX|TGFBI|PHLDB1|COL9A2|NTN4|COL12A1|COL9A3|COL8A1|COL11A1|AEBP1|CAV1|COL16A1|LAMB1|NTNG2|P3H4|LTBP4|POSTN|FBLN5|COL22A1|CLASP2	methylation			NTNG2|TGFB2|CFLAR|HAPLN2|CCN1|PDPN|COL9A2|NID2|SLC2A10|LTBP3|LTBP4|ANXA2|ADAM8|EFEMP2|PAPLN|BCL3|PHLDB1|COL9A3|CAV1|FMOD|NR2E1|FERMT1|SULF1|COL12A1|TGFBR1|TGFBI|COL22A1|MMP14|LAMB1|SPINT2|LOX|P3H4
GO:0043062	extracellular structure organization	0.000527999	203	EFEMP2|ANXA2|PDPN|SLC2A10|BCL3|FERMT1|SMOC1|CCN1|TGFB2|NR2E1|FMOD|CFLAR|MMP14|HAPLN2|NID2|LTBP3|PAPLN|ADAM8|LOX|TGFBI|PHLDB1|COL9A2|NTN4|COL12A1|COL9A3|COL8A1|COL11A1|AEBP1|CAV1|COL16A1|LAMB1|NTNG2|P3H4|LTBP4|POSTN|FBLN5|COL22A1|CLASP2	methylation			NTNG2|TGFB2|CFLAR|HAPLN2|CCN1|PDPN|COL9A2|NID2|SLC2A10|LTBP3|LTBP4|ANXA2|ADAM8|EFEMP2|PAPLN|BCL3|PHLDB1|COL9A3|CAV1|FMOD|NR2E1|FERMT1|SULF1|COL12A1|TGFBR1|TGFBI|COL22A1|MMP14|LAMB1|SPINT2|LOX|P3H4
GO:0045229	external encapsulating structure organization	0.000603848	204	EFEMP2|ANXA2|PDPN|SLC2A10|BCL3|FERMT1|SMOC1|CCN1|TGFB2|NR2E1|FMOD|CFLAR|MMP14|HAPLN2|NID2|LTBP3|PAPLN|ADAM8|LOX|TGFBI|PHLDB1|COL9A2|NTN4|COL12A1|COL9A3|COL8A1|COL11A1|AEBP1|CAV1|COL16A1|LAMB1|NTNG2|P3H4|LTBP4|POSTN|FBLN5|COL22A1|CLASP2	methylation			NTNG2|TGFB2|CFLAR|HAPLN2|CCN1|PDPN|COL9A2|NID2|SLC2A10|LTBP3|LTBP4|ANXA2|ADAM8|EFEMP2|PAPLN|BCL3|PHLDB1|COL9A3|CAV1|FMOD|NR2E1|FERMT1|SULF1|COL12A1|TGFBR1|TGFBI|COL22A1|MMP14|LAMB1|SPINT2|LOX|P3H4
GO:0001525	angiogenesis	0.000650754	351	MDK|ANXA2|MEOX2|HSPB6|HDAC7|ERBB2|TNFRSF12A|CHI3L1|NFATC4|CCN1|HSPB1|PTK2B|TGFB2|SPRY2|NR2E1|ADAM12|MMP14|VAV3|STARD13|MEIS1|GLUL|CEMIP2|ALOX5|CALCRL|ARHGAP24|ITGA2B|ENPP2|MCAM|ADAM8|THBS4|FOXJ2|TGFBI|NRP2|SP100|F3|EFNB2|SHH|SIRT1|COL8A1|NINJ1|THBS1|CAV1|CASP8|CXCR4|SLC12A6|PDGFA|HDAC5|FGF2|TMEM100|WNT5A|COL22A1|NRXN1|AGO1|ERAP1|THBS2|FGF1|RGCC|JMJD8|JAK1|SRPX2|C3AR1|S1PR1|SMAD1|EFNA1|EMILIN2|EDN…	methylation			HDAC7|TGFB2|NFATC4|ADAM12|ARHGAP24|MDK|HSPB6|ALOX5|ITGA2B|TNFRSF12A|MEIS1|GLUL|STARD13|FOXJ2|CCN1|EPHB1|ENPP2|PTK2B|NINJ1|MCAM|EFNA1|HSPB1|MEOX2|NRXN1|ANXA2|ERBB2|ADAM8|NRP2|WNT5A
GO:0060429	epithelium development	0.000679395	689	MDK|TAGLN2|LGALS3|PDPN|MEOX2|CD151|TAGLN|FERMT1|MSN|NFATC4|CCN1|S1PR3|CBR1|TGFB2|SPRY2|MYD88|SLC7A11|PROM1|GJA1|MMP14|IQGAP1|HES1|CDK6|STARD13|HAPLN2|GLI3|OPHN1|SPRY1|ARHGAP24|TBC1D20|SPRED2|MACROH2A2|ANXA4|LZTS2|BMP7|PLS1|BCL2|SOX8|VASP|ABI1|PPL|FOXJ2|MAGI2|PLEC|TRIOBP|WWTR1|DMRT1|SHROOM3|EFNB2|NTN4|CSTA|PRKCH|SHH|TMOD1|NTN1|RILPL1|PCDH15|SDC4|CAV1|MEN1|B9D1|ARG2|ZNF703|CXCR4|ARHGAP35|RGMA|FRZB|…	combined
GO:0030856	regulation of epithelial cell differentiation	0.00082003	76	S1PR3|SPRY2|PROM1|HES1|SPRY1|SPRED2|MACROH2A2|BMP7|FOXJ2|WWTR1|PRKCH|CAV1|FRZB|FGF2|TMEM100|NUMA1|SFRP4|CD109|PLCB1|MMP9|ERRFI1|ZEB1|TNFRSF1A|F11R|ALOX15B|ASCL1|KRAS|ADD1|SPRED1|VEGFA|JAG1|PRKX|MAFF|PAX6|STAT5B|SERPINE1	combined
GO:0000902	cell morphogenesis	0.000844423	736	MDK|PDPN|PARVB|FES|ERBB2|MT3|MSN|HEXB|NFATC4|PTK2B|ARAP1|NES|TGFB2|NR2E1|FBLIM1|LIMK1|ARHGEF28|IQGAP1|HES1|UNC5C|GLI3|OPHN1|DPYSL5|KALRN|ADCY1|FGD4|UNC93B1|ENPP2|TBC1D20|CNTN2|CUL7|ALCAM|BMP7|RHOF|PLS1|ADAM8|RAC2|SEMA6B|CNTN1|BCL2|UNC13A|VASP|ABI1|TBR1|SLC1A3|MACF1|PLEC|NRP2|TRIOBP|SHANK1|NIN|ITGA4|DMRT1|SHROOM3|EFNB2|CNP|SHH|P2RY1|NTN1|RILPL1|SRGAP2|SIAH1|PCDH15|CPNE5|SPAG9|CHL1|FRY|CXCR4|RASAL1…	methylation			PLS1|BCL2|NTNG2|MT3|ADCY1|TGFB2|GLI3|UNC13A|SEMA6B|ARAP1|NFATC4|NIN|MDK|PARVB|NTN1|LIMK1|SIAH1|KALRN|FBLIM1|HEXB|FES|NES|NTRK2|EPHB1|PLEC|ENPP2|CNTN2|PDPN|PTK2B|RHOF|EFNA1|SHANK1|UNC5C|RAC2|NRXN1|CNP|ERBB2|FGD4|ADAM8|NRP2|WNT5A|TBC1D20|DPYSL5|ARHGAP35|TBR1|EPHA5|RILPL1|SPAG9|CPNE5|SRGAP2|IQGAP1|ARHGEF28|BCL6|SHH|UNC93B1|PARD6B|APOE|CDC42EP4|VASP|ITGA4|AMIGO1|SLITRK5|RASAL1|NRN1|NR2E1|TRIOBP|EFNB3…
GO:0071294	cellular response to zinc ion	0.000854565	15	MT1M|MT3|HVCN1|MT1F|MT1E|MT1G|MT2A	methylation			MT3|MT1F|MT2A|MT1M|MT1G|HVCN1|MT1E
GO:0036293	response to decreased oxygen levels	0.000880207	217	LMNA|NOL3|MT3|PTK2B|TGFB2|DNMT3A|PICK1|CFLAR|VASN|MMP14|CAPN2|ENO1|NGB|MGARP|ALAD|BMP7|ADAM8|CYBA|CARD16|BCL2|TGFBR3|BNIP3L|CPEB2|SOD3|SIRT1|TFRC|ATP1B1|CRYAB|THBS1|CAV1|CXCR4|AK4|ITPR2|STC2	combined
GO:0001666	response to hypoxia	0.000887569	207	LMNA|NOL3|MT3|PTK2B|TGFB2|DNMT3A|CFLAR|VASN|MMP14|CAPN2|ENO1|NGB|MGARP|ALAD|BMP7|ADAM8|CYBA|CARD16|BCL2|TGFBR3|BNIP3L|CPEB2|SOD3|SIRT1|TFRC|ATP1B1|CRYAB|THBS1|CAV1|CXCR4|AK4|ITPR2|STC2	methylation			TGFBR3|BCL2|MT3|TGFB2|BNIP3L|CAPN2|CFLAR|ENO1|DNMT3A|NGB|ALAD|NOL3|PTK2B|LMNA
GO:0001501	skeletal system development	0.00109709	303	MDK|ANXA2|RGN|SLC2A10|FGFRL1|CHI3L1|HEXB|CCN1|TGFB2|GJA1|MMP14|PRELP|MEIS1|EFEMP1|HAPLN2|GLI3|LTBP3|SATB2|BMP7|PLS3|TIMP1|HAPLN3|PRRX1|GP5|LOX|ABI1|TGFBI|SOX6|COL9A2|SHH|COL11A1|BCAN|HAPLN1|FRZB|CHD7|SOX4|P2RX7|FGF2|WNT5A|BMPR1A|DLL3|FGR|SGPL1|PCGF2|MBTD1|CYTL1|ESRRA|MMP16|SFRP4|PCSK5|IFT172|TAPT1|SMAD1|EDNRA|FGFR1|DSCAML1|WDR48|NCAN|PRPSAP2|TGM2|FAM20C|CDH11|LTF|SULF2|MMP9|ZEB1|TGFBR1|HOXB4|SNX1…	combined
GO:0070482	response to oxygen levels	0.00115248	242	PDPN|LMNA|NOL3|MT3|PTK2B|TGFB2|DNMT3A|PICK1|CFLAR|VASN|MMP14|CAPN2|ENO1|NGB|MGARP|ALAD|BMP7|ADAM8|CYBA|CARD16|BCL2|TGFBR3|BNIP3L|FOXO1|CPEB2|SOD3|SIRT1|TFRC|ATP1B1|CRYAB|THBS1|CAV1|CXCR4|AK4|ITPR2|STC2|NDUFS2	methylation			TGFBR3|BCL2|MT3|TGFB2|BNIP3L|CAPN2|CFLAR|ENO1|DNMT3A|NGB|ALAD|NOL3|PDPN|PTK2B|LMNA|FOXO1|PICK1|ADAM8|STC2|CYBA|NDUFS2
GO:0022603	regulation of anatomical structure morphogenesis	0.00116968	632	MDK|PDPN|PARVB|HSPB6|FES|ERBB2|CHI3L1|MT3|MSN|HEXB|NFATC4|HSPB1|PTK2B|ARAP1|TGFB2|SPRY2|NR2E1|FBLIM1|LIMK1|ADAM12|GJA1|HES1|GLUL|CEMIP2|ALOX5|SPRY1|DPYSL5|KALRN|FGD4|ENPP2|CNTN2|CUL7|BMP7|RHOF|THBS4|RAC2|SEMA6B|SOX8|UNC13A|TMBIM1|CYRIB|FOXJ2|MACF1|PHLDB1|MAGI2|SP100|F3|NIN|MARCHF5|SHROOM3|EFNB2|NTN4|SHH|P2RY1|NTN1|SIRT1|TFRC|NINJ1|CPNE5|THBS1|SPAG9|CXCR4|RASAL1|ARHGAP35|NTNG2|ARAP3|CDC42EP4|PDGFA…	methylation			NTNG2|MT3|TGFB2|CYRIB|UNC13A|SEMA6B|ARAP1|NFATC4|ADAM12|NIN|MDK|PARVB|NTN1|HSPB6|LIMK1|ALOX5|KALRN|FBLIM1|HEXB|MAGI2|GLUL|FES|NTRK2|FOXJ2|ENPP2|CNTN2|PDPN|PTK2B|NINJ1|RHOF
GO:0072359	circulatory system development	0.00125158	714	EFEMP2|MDK|ANXA2|PDPN|SLC2A10|MEOX2|HSPB6|FGFRL1|LMNA|MAP2K3|FES|HDAC7|ERBB2|TNFRSF12A|CHI3L1|NFATC4|CCN1|HSPB1|PTK2B|TGFB2|SPRY2|NR2E1|CFLAR|ADAM12|GJA1|MMP14|VAV3|HES1|STARD13|MEIS1|GLUL|CEMIP2|GLI3|ALOX5|CALCRL|SPRY1|PDLIM4|SMARCD3|ARHGAP24|ITGA2B|ENPP2|CUL7|HOPX|BMP7|MCAM|ADAM8|THBS4|PDLIM2|PRRX1|LOX|TGFBR3|FOXJ2|TGFBI|SOX6|PLEC|FOXO1|NRP2|SP100|TRAF3IP2|F3|PDCD4|EFNB2	methylation			TGFBR3|HDAC7|TGFB2|GLI3|NFATC4|MAP2K3|PRRX1|ADAM12|ARHGAP24|CFLAR|MDK|HSPB6|SMARCD3|ALOX5|ITGA2B|TNFRSF12A|MEIS1|GLUL|STARD13|FES|NTRK2|FOXJ2|CCN1|EPHB1|PLEC|ENPP2|PDPN|PTK2B|LMNA|PDE2A|NINJ1|MCAM|EFNA1|FGFRL1|HSPB1|SLC2A10|FOXO1|MEOX2|NRXN1|ANXA2|ERBB2|ADAM8|NRP2|WNT5A
GO:0048706	embryonic skeletal system development	0.00211445	57	SLC2A10|MMP14|GLI3|SATB2|BMP7|PRRX1|SHH|COL11A1|WNT5A|PCGF2|MBTD1|MMP16|PCSK5|TAPT1|EDNRA|DSCAML1|SULF2|ZEB1|TGFBR1|HOXB4|TGFB3|ACVR2A|SOX11|TGFBR2	combined
GO:0097501	stress response to metal ion	0.00219964	13	MT1M|MT3|MT1F|MT1E|MT1G|MT2A|MT1A|PARK7	methylation			MT3|MT1F|MT2A|MT1M|MT1G|PARK7|MT1E
GO:0061687	detoxification of inorganic compound	0.00219964	13	MT1M|MT3|MT1F|MT1E|MT1G|MT2A|MT1A|PARK7	methylation			MT3|MT1F|MT2A|MT1M|MT1G|PARK7|MT1E
GO:0071280	cellular response to copper ion	0.00257248	18	MT1M|MAP1LC3A|MT3|MT1F|MT1E|MT1G|MT2A|BACE1|MT1A	methylation			MT3|MT1F|MT2A|MT1M|MT1G|BACE1|MT1E|MAP1LC3A
GO:0061061	muscle structure development	0.00354661	412	EFEMP2|MEOX2|FGFRL1|LMNA|TAGLN|LGALS1|DES|NFATC4|TGFB2|FHL3|CFLAR|ADAM12|PLD3|ACTA1|MMP14|HES1|CAPN2|TRIP4|PDLIM4|SMARCD3|HOPX|CSRP1|PDLIM2|CTF1|LOX|BCL2|SOX8|TGFBR3|DMRTA2|SOX6|PLEC|UNC45A|PDCD4|EFNB2|SHH|TMOD1|SIRT1|ASS1|NINJ1|COL11A1|CRYAB|SPAG9|CAV1|CMTM5|LAMB1|CXADR|CHD7|SOX4|HDAC5|WNT5A|FLNC|BMPR1A|EHD2|YBX3|ETV1|TCF12|LRRC8A|FBXO22|PBRM1|RBM4|SMARCC1|CXCL14|LAMA2|S1PR1|ZNF609|SMAD1|EDNRA|P…	rna		EFEMP2|PDLIM4|MEOX2|LGALS1|TRIP4|SOX6|SIRT1|EPHB1|SOX8|FGFRL1|HES1|NACA|LMNA|PDCD4|SOX4|LAMA2|CHD7|ETV1|DES|RCAN1|CTF1|JPH1|RBPJ|EHD1|GDF15|EHD2|ZNF609|CRYAB|BMPR1A|CXCL14|PLEKHO1|TCF12|VAMP5|KMT5B|MMP14|FHOD3|FZD1|FZD7|SGCD|RBM4|DMRTA2|SMARCC1|COL11A1|GTF3C5|ASS1|CSRP1|FLNC|KDM1A|HDAC5|EFNB2|PLCB1|KRT8|CHODL|LOX|SIRT2|CSRP2|SLC9A1|LEF1|LRRC8A|FLOT1|ADGRB1|HIVEP3|ITGA7|ACTN1|ZEB1|ADAM12|MEGF10|SM…
GO:0097435	supramolecular fiber organization	0.00474587	610	EFEMP2|SSH3|ANXA2|TPPP3|SWAP70|FES|DES|RIPK1|PTK2B|ARAP1|ZYX|TGFB2|FMOD|PICK1|CFLAR|FCHSD1|LIMK1|ACTA1|PRKCD|EML2|LTBP3|TPPP|RHPN2|RHOF|PLS1|PLS3|CSRP1|SORBS3|RAC2|LOX|BCL2|STMN3|VASP|ABI1|CYRIB|PLEC|SNX9|TRIOBP|SHANK1|FCHSD2|NIN|SHROOM3|COL12A1|SHH|TMOD1|RICTOR|COL11A1|SIAH1|PCDH15|PSRC1|AEBP1|SDC4|CRYAB|BACE1|ARHGAP35|CCSAP|MYO1G|PFN2|P3H4|CDC42EP4|SHROOM1|TPM2|TPM4|CARMIL1|LTBP4|MAPT|ZBED3|PAR…	combined
GO:0010862	positive regulation of pathway-restricted SMAD protein phosphorylation	0.00511732	21	HFE|TGFB2|BMP7|BMPR1A|RBPMS|TGFBR1|TGFB3|MSTN|ACVR2A|TGFBR2|GDF15|INHBC|LEFTY2|TWSG1|SMAD4	combined
GO:0001649	osteoblast differentiation	0.00718748	152	CLIC1|HDAC7|SMOC1|CCN1|TENT5A|CDK6|GLI3|SATB2|BMP7|LOX|SOX8|WWTR1|SHH|MEN1|TPM4|FGF2|SOX2|RRBP1|BMPR1A|RORB|TNFAIP6|CTHRC1|GTPBP4|ESRRA|MRC2|CLEC5A|LIMD1|SMAD1|SUFU|IL6ST|FHL2|FAM20C|LTF|ALPL|ACVR2A|SOX11|REST|ACHE|LEF1|HDAC4|JAG1|FZD1|SCUBE3|RBMX|ASF1A|MEF2C|CEBPD|VCAN|SND1|PRKD1|IGFBP3|DDX21|TWSG1|GSK3B|SMAD4|PTK2|GABBR1|TRPM4	combined
GO:0030029	actin filament-based process	0.00723123	618	SSH3|MDK|PDPN|PARVB|SWAP70|FES|PTK2B|IQSEC1|ARAP1|ZYX|FHL3|PICK1|CFLAR|FCHSD1|LIMK1|GJA1|ACTA1|IQGAP1|ABRACL|STARD13|PRKCD|OPHN1|PDLIM4|FGD4|LLGL2|RHPN2|RHOF|PLS1|PLS3|CSRP1|PDLIM2|SORBS3|RAC2|BCL2|VASP|ABI1|CYRIB|PLEC|SNX9|TRIOBP|SHANK1|FCHSD2|PDE4B|SHROOM3|TMOD1|RICTOR|SRGAP2|PCDH15|SDC4|KCNJ3|CAV1|ARHGAP35|CXADR|RACGAP1|MYO1G|PFN2|CDC42EP4|SHROOM1|TPM2|TPM4|PDGFA|CARMIL1|ZBED3|AVIL|S100A10|FLN…	combined
GO:0010035	response to inorganic substance	0.00739933	407	MT1M|MAP1LC3A|MAOB|HFE|SELENOM|MT3|RIPK1|NFATC4|PTK2B|HVCN1|ALOX5AP|MT1F|DNMT3A|CFLAR|ACTA1|IQGAP1|RASGRP2|MT1E|HPCA|CAPN2|PRKCD|ADCY1|S100A16|ALAD|BMP7|MT1G|MT2A|BCL2|PLEC|FOXO1|SOD3|SHH|SIRT1|TFRC|ASS1|MAPK13|CPNE5|CRYAB|THBS1|BACE1|CAV1|CASP8|RASAL1|MT1A|ATIC|P2RX7|PDGFA|KCNIP2|MAPT|PARK7|WNT5A|FBLN5|MAPK8|IMPA2|CPNE4|PPIF|ADORA1|ATRX|NRXN1|PCGF2|PEF1|NT5E|KCNB1|GPI|CPNE8|PRNP|GCLC|IGFBP2|NEUR…	methylation			KCNB1|ALOX5AP|BCL2|MT3|ADCY1|NFATC4|RASGRP2|CAPN2|PRKCD|CFLAR|HPCA|DNMT3A|RIPK1|PLEC|ALAD|PTK2B|ACTA1|MT1F|MT2A|MT1M|FOXO1|NRXN1|WNT5A|HFE|MT1G|SYT6|HVCN1|CPNE5|MAPK13|PARK7|IQGAP1|SOD3|KCNIP2|SHH|BACE1|MT1E|CAV1|SELENOM|ATIC|RASAL1|MAP1LC3A|BMP7|PEF1|NEUROD2|ALPL|ASS1|SLC25A24|CASP8|NT5E|S100A16|MEF2C|MT1A|ADCY8|MAOB|EDNRB|CD36|RIPK3|THBS1|PRKAA1|IMPA2|SYT5|ITPKC|CALM1|TSPO|FBLN5|ACTG1|HBA1|CDKN…
GO:0007178	transmembrane receptor protein serine/threonine kinase signaling pathway	0.00742528	235	SLC2A10|HFE|FERMT1|CCN1|HTRA1|ZYX|TGFB2|SPRY2|FMOD|VASN|HES1|SPRY1|DKK3|LTBP3|SPRED2|BMP7|LOX|TGFBR3|MAGI2|WWTR1|LRRC32|PDCD4|DMRT1|SHH|SIRT1|THBS1|CAV1|MEN1|ZNF703|RGMA|PPM1L|LTBP4|TMEM100|WNT5A|BMPR1A|ITGB5|NUMA1|FSTL1|HDAC1|TNFAIP6	rna		VASN|SLC2A10|HFE|SIRT1|FERMT1|TMEM100|CD109|HES1|PDCD4|PPM1L|WWTR1|SPRY2|FMOD|NUMA1|RBPJ|SMAD9|GDF15|TNFAIP6|BMPR1A|FSTL1|FZD1|ACVR2A|SCUBE3|INHBC|THBS1|PCSK6|TWSG1|DMRT1|AFP|LOX|LEF1|PTK2|ZEB1|SMAD4|HDAC2|SFRP4|SPRY1|SULF1|LTBP1|APPL2|HTRA1|ITGB8|ITGB5|FOLR1|SPRED2|NCEH1|RBPMS|MSTN|NUP93|VIM|CRB2|COL1A2|ZMIZ1|CCN1|LTBP2|SAP130|ACVR1B|SOX11|SPRED1|ITGA3|FUT8|LTBP4|ZYX|PTPRK|APPL1|TMEM53|FBN2|LRP1…
GO:0007423	sensory organ development	0.00757945	319	SMOC1|NES|TGFB2|SPRY2|NR2E1|SLC7A11|PROM1|HES1|MEIS1|EFEMP1|HPCA|GNG8|GLI3|SPRY1|SMARCD3|TBC1D20|SPRED2|BMP7|PLS1|PRRX1|BCL2|SOX8|TRIOBP|SHH|TMOD1|NTN1|COL8A1|COL11A1|PCDH15|SDC4|CRYAB|B9D1|EYA4|MAB21L1|ARHGAP35|FRZB|CHD7|CELF4|PDGFA|NTRK2|FGF2|SLC17A6|SLC25A25|WNT5A|SOX2|RORB|HDAC1|BCR|CTHRC1|MEGF11|CYTL1|TSHZ1|LIMK2	methylation			PLS1|BCL2|TGFB2|GLI3|SLC7A11|PRRX1|NTN1|TMOD1|SMARCD3|HPCA|GNG8|MEIS1|PROM1|NES|NTRK2|EPHB1|EFEMP1|WNT5A|TBC1D20|ARHGAP35|BCR|SPRY2|FGF2|SHH|CELF4|SPRY1|SPRED2|B9D1|SLC17A6|SLC25A25|NR2E1|TRIOBP|BMP7|CECR2|HDAC1|TGFBR1|SMCHD1|FRZB|HES1|LIMK2|CYTL1|PPP1R13L|RORB|EYA4|GJB6|OLFM3|IFT122|JAG1|TTC39C|COL8A1|PAX6|IFT172|COL11A1|CLN8|TGFBR2|TMEM132E|STRA6|SMOC1|CDKN1B|CDKN1C|CTHRC1|GPM6A|FKBP8|SOX8|SDC4…
GO:0062009	secondary palate development	0.00821212	17	TGFB2|TGFBR3|LRRC32|CHD7|WNT5A|TSHZ1|TGFB3|SOX11|TGFBR2|LEF1|FZD1|ITGB8|SMAD4	combined
GO:0051241	negative regulation of multicellular organismal process	0.00821212	688	MDK|LGALS3|ANXA2|RGN|SLC2A10|MEOX2|LMNA|ANXA5|BCL3|NOL3|HDAC7|ERBB2|HFE|FERMT1|SERPINB1|MT3|NFATC4|PTK2B|TGFB2|SPRY2|NR2E1|VASN|LYN|GJA1|HES1|CDK6|STARD13|EFEMP1|PRKCD|CD274|GSTP1|GLI3|ALOX5|CALCRL|DHX58|SPRY1|DPYSL5|LTBP3|SPRED2|ACOT11|ANXA4|BMP7|THBS4|TIMP1|SEMA6B|CYBA|CARD16|BCL2|SOX8|FOXJ2|PGLYRP1|SOX6|FOXO1|SP100|PDE4B|LRRC32|PDCD4|PLAUR|SHH|NTN1|WWC1	methylation			SERPINB1|HDAC7|BCL2|MT3|TGFB2|GLI3|LYN|SEMA6B|NFATC4|PRKCD|MDK|NTN1|ALOX5|ANXA5|STARD13|CDK6|FOXJ2|NOL3|LPIN1|PTK2B|LMNA|EFEMP1|EFNA1|SLC2A10|LTBP3|FOXO1|MEOX2|ANXA2|ERBB2|STC2|CYBA|WNT5A|CD274|HFE|DPYSL5|PDE4B|GJA1|RGN|ARG2|LGALS3|BCL3|ACOT11|WWC1|THBS4|BCR|SPRY2|FGF2|BCL6|DHX58|SHH|APOE|LRRC32|SP100|PGLYRP1|SPRY1|SPRED2|CRY2|NR2E1|EFNB3|BMP7|IL4I1|CBLN1|FGR|FERMT1|SULF1|HDAC1|ANXA4|CARD16|CD74|…
GO:0001817	regulation of cytokine production	0.0101869	457	MDK|SLC2A10|MAP2K3|LITAF|BCL3|HDAC7|HFE|CHI3L1|FERMT1|SERPINB1|CD58|RIPK1|NFATC4|HSPB1|S1PR3|TGFB2|MYD88|LYN|PLD3|IQGAP1|CAPN2|CD274|S100A13|GSTP1|ALOX5|DHX58|UNC93B1|CD4|ANXA4|ADAM8|LPL|CYBA|CARD16|CYRIB|DENND1B|IGF2BP3|PGLYRP1|AFAP1L2|PDE4B|F3|LRRC32|PDCD4|DDX3X	methylation			S1PR3|SERPINB1|HDAC7|TGFB2|CYRIB|LYN|NFATC4|MAP2K3|CAPN2|MDK|ALOX5|AFAP1L2|RIPK1|LITAF|CD4|LPL|HSPB1|SLC2A10|IGF2BP3|CD58|PLD3|ADAM8|DENND1B|CYBA|WNT5A|CD274|HFE|PDE4B|ARG2|BCL3|MYD88|C1QTNF4|MAPK13|PARK7|CHI3L1|IQGAP1|BCL6|DHX58|SCAMP5|UNC93B1|LRRC32|PGLYRP1|TRIL|JPH4|DDX3X|FGR|FERMT1|SULF1|ANXA4|CARD16|RFTN1|CD74|C3AR1|GSTP1|IL6ST|PLD4|RASGRP1
GO:0009636	response to toxic substance	0.0102905	168	MTARC2|MT1M|MAOB|MT3|ALOX5AP|MGST2|MT1F|SLC7A11|DNMT3A|LYN|MT1E|AKR7A3|GSTP1|ALAD|BMP7|MT1G|MT2A|BCL2|SOD3|CNP|ASS1|GPX8|MT1A|SLC22A5|PARK7|GSTO1|FBLN5|SNN|GSTK1|EPHX2|GSR|CLIC2|GPX4|CPS1|CYGB|PRXL2A|APOE|SELENOS|SLC22A18|KDM5B|PRDX1|SELENOW|GABRB1|CD36|INMT|CES1|PRDX6|HP|KDM1A|MPST|ADH5|ALDH1A1|MPO	methylation			ALOX5AP|BCL2|MT3|LYN|SLC7A11|DNMT3A|MGST2|ALAD|MT1F|MT2A|MT1M|PRXL2A|CNP|MTARC2|MT1G|AKR7A3|PARK7|SOD3|MT1E|APOE|SNN|GSTO1|BMP7|GSR|GSTP1|GPX4|ASS1|SELENOS|MT1A|MAOB|CD36|GABRB1|ADH5|EPHX2|ABCG2|FBLN5
GO:0010038	response to metal ion	0.0118102	266	MT1M|MAP1LC3A|MAOB|HFE|MT3|NFATC4|PTK2B|HVCN1|ALOX5AP|MT1F|DNMT3A|ACTA1|IQGAP1|RASGRP2|MT1E|HPCA|ADCY1|S100A16|ALAD|MT1G|MT2A|BCL2|SOD3|SHH|TFRC|ASS1|CPNE5|THBS1|BACE1|CAV1|CASP8|RASAL1|MT1A|P2RX7|KCNIP2|MAPT|PARK7|WNT5A|MAPK8|IMPA2|CPNE4|PPIF|NRXN1|PEF1|KCNB1|GPI|CPNE8|PRNP|GCLC|IGFBP2|NEUROD2|CPS1|CASP3|MMP9|CALM1|FABP4|CASP9|ACTG1|ITPR3|SLC1A1|CNGA3|KMT2A|MTTP|SYT12|SLC25A24|SYT5|ITPKC	methylation			KCNB1|ALOX5AP|BCL2|MT3|ADCY1|NFATC4|RASGRP2|HPCA|DNMT3A|ALAD|PTK2B|ACTA1|MT1F|MT2A|MT1M|NRXN1|WNT5A|HFE|MT1G|SYT6|HVCN1|CPNE5|PARK7|IQGAP1|SOD3|KCNIP2|SHH|BACE1|MT1E|CAV1
GO:0001816	cytokine production	0.0121052	460	MDK|SLC2A10|MAP2K3|LITAF|BCL3|HDAC7|HFE|CHI3L1|FERMT1|SERPINB1|CD58|RIPK1|NFATC4|HSPB1|S1PR3|TGFB2|MYD88|LYN|PLD3|IQGAP1|CAPN2|CD274|S100A13|GSTP1|ALOX5|DHX58|UNC93B1|CD4|ANXA4|ADAM8|LPL|CYBA|CARD16|CYRIB|DENND1B|IGF2BP3|PGLYRP1|AFAP1L2|PDE4B|F3|LRRC32|PDCD4|DDX3X	methylation			S1PR3|SERPINB1|HDAC7|TGFB2|CYRIB|LYN|NFATC4|MAP2K3|CAPN2|MDK|ALOX5|AFAP1L2|RIPK1|LITAF|CD4|LPL|HSPB1|SLC2A10|IGF2BP3|CD58|PLD3|ADAM8|DENND1B|CYBA|WNT5A|CD274|HFE|PDE4B|ARG2|BCL3|MYD88|C1QTNF4|MAPK13|PARK7|CHI3L1|IQGAP1|BCL6|DHX58|SCAMP5|UNC93B1|LRRC32|PGLYRP1|TRIL|JPH4|DDX3X|FGR|FERMT1|SULF1|ANXA4|CARD16|RFTN1|CD74|C3AR1|GSTP1|IL6ST|PLD4|RASGRP1
GO:0090092	regulation of transmembrane receptor protein serine/threonine kinase signaling pathway	0.0145504	165	SLC2A10|HFE|FERMT1|CCN1|HTRA1|TGFB2|SPRY2|VASN|HES1|SPRY1|DKK3|SPRED2|BMP7|LOX|TGFBR3|MAGI2|DMRT1|SHH|SIRT1|THBS1|CAV1|MEN1|ZNF703|RGMA|LTBP4|WNT5A|BMPR1A|NUMA1|FSTL1|HDAC1|TNFAIP6	combined
GO:0060840	artery development	0.0152716	65	EFEMP2|MDK|SLC2A10|TGFB2|HES1|GLI3|PRRX1|LOX|EFNB2|SHH|CHD7|SOX4|BMPR1A|PDE2A|EDNRA|AKT3|SUFU|RBPJ|HEY1|APOE|TGFBR1|FKBP10|LOXL1|LDLR|LRP1	combined
GO:0048598	embryonic morphogenesis	0.0154747	343	CCN1|TGFB2|SPRY2|GJA1|MMP14|HES1|EFEMP1|GLI3|WLS|ARFRP1|KIF16B|MAP3K20|SATB2|BMP7|PLS1|PRRX1|SOX8|VASP|PHLDB1|TRIOBP|ITGA4|SHROOM3|COL12A1|SHH|NTN1|COL8A1|COL11A1|PCDH15|SDC4|B9D1|LAMB1|ARHGAP35|RGMA|FRZB|CHD7|SOX4|FGF2|LDB1|WNT5A|SOX2|BMPR1A|CLASP2|ITGB5|HDAC1|BCR|CTHRC1|MYADM|COL7A1|PCGF2|TSHZ1|MMP16|EYA2|GPI|SPINT2|LRIG1|IFT122|SALL1|IFT172|SMAD1|EFNA1|EDNRA|DLC1|DSCAML1|TTC39C|SUFU	combined
GO:0098609	cell-cell adhesion	0.0160734	623	MDK|LGALS3|ANXA2|PDPN|CLIC1|FGFRL1|CLDN10|SWAP70|LGALS1|ERBB2|HFE|CD58|MSN|CCN1|HSPB1|TGFB2|SLC7A11|FBLIM1|LIMS1|LYN|HES1|ITGA6|PRKCD|CD274|GLI3|ALOX5|SMARCD3|ITGA2B|CNTN2|VMP1|CD4|ALCAM|BMP7|ADAM8|CSRP1|THBS4|RAC2|CNTN1|FCHO1|BCL2|CYRIB|LRRC32|ITGA4|EFNB2|PLAUR|CSTA|SHH|NTN1|TFRC|ASS1|NINJ1|PCDH15|SDC4|CAV1|ARG2|PCDH19|ZNF703|LAMB1|NTNG2|CXADR|RIPK2|TESPA1|IL1RAP|SOX4|PTPRU|S100A11|WNT5A|IL4I1|S…	methylation			BCL2|NTNG2|TGFB2|GLI3|CYRIB|LYN|SLC7A11|PRKCD|MDK|NTN1|SMARCD3|ALOX5|ITGA2B|FBLIM1|FCHO1|CD4|CCN1|CNTN2|PDPN|LIMS1|NINJ1|FGFRL1|CLDN10|HSPB1|GRID2|RAC2|NRXN1|ZNF703|ANXA2|ERBB2|CLIC1|CD58|ADAM8|WNT5A|CD274|VMP1|HFE|ITGA6|ARG2|LGALS3|PBRM1|THBS4|BCL6|SHH|CAV1|LRRC32|NCAM2|ITGA4|AMIGO1|EFNB3|ITGA9|BMP7|IL4I1|CBLN1|PCDH19|LGALS1|CD74|CXADR|IL6ST|SWAP70|PTPRU|RASGRP1|NINJ2|LAMB1|TESPA1|SPINT2|DSC2|HE…
GO:0009612	response to mechanical stimulus	0.0165941	136	MDK|CHI3L1|PTK2B|MYD88|ACTA1|MMP14|CAPN2|CYBA|SLC1A3|PPL|PLEC|BAG3|P2RY1|CRADD|COL11A1|PCDH15|THBS1|BACE1|CASP8|CXCR4|P2RX7|FGF2|MAP3K2|MAPK8|NRXN1|ETV1|GPI|FAS|KIAA0319|GCLC|IGFBP2|PDE2A	combined
GO:2000147	positive regulation of cell motility	0.0187948	380	MDK|LGALS3|PDPN|TRIP6|CD151|MAP2K3|SWAP70|CAVIN1|HDAC7|FERMT1|CCN1|HSPB1|PTK2B|IQSEC1|TGFB2|SPRY2	combined
GO:0042063	gliogenesis	0.0206514	228	MDK|ERBB2|MT3|HEXB|PTK2B|TGFB2|NR2E1|PICK1|LYN|MMP14|HES1|CDK6|GLI3|NSUN5|TPPP|CNTN2|CNTN1|SOX8|SOX6|PLEC|PRKCH|CNP|SHH|P2RY1|NTN1|SRGAP2|CXCR4|LAMB1|NDUFS2|SOX4|NTRK2|MAPT|FGF2|CERS2|SOX2|OLIG2|PARD3|HDAC1	combined
GO:0040017	positive regulation of locomotion	0.0245784	388	MDK|LGALS3|PDPN|TRIP6|CD151|MAP2K3|SWAP70|CAVIN1|HDAC7|FERMT1|CCN1|HSPB1|PTK2B|IQSEC1|TGFB2|SPRY2	combined
GO:0048762	mesenchymal cell differentiation	0.0269771	155	MDK|PDPN|TGFB2|SPRY2|VASN|HES1|SPRY1|CUL7|SPRED2|BMP7|SEMA6B|BCL2|SOX8|TGFBR3|PHLDB1|NRP2|WWTR1|PDCD4|SHH|ZNF703|FRZB|TMEM100|WNT5A|BMPR1A|CLASP2|CORO1C|PEF1|ZFP64|RGCC|DLG5|TAPT1|EFNA1|EDNRA|S100A4|FGFR1|RBPJ|HEY1|TGFBR1|PTEN|TGFB3|NOLC1|SOX11|LRP6|TGFBR2	combined
GO:0098754	detoxification	0.0289587	102	MTARC2|MT1M|MT3|ALOX5AP|MGST2|MT1F|MT1E|AKR7A3|GSTP1|BMP7|MT1G|MT2A|SOD3|GPX8|MT1A|SLC22A5|PARK7|GSTO1|FBLN5|GSTK1|GSR|CLIC2|GPX4|CYGB|PRXL2A|APOE|SELENOS|SLC22A18|PRDX1|SELENOW|CD36|PRDX6|HP|ADH5|ALDH1A1|MPO	methylation			ALOX5AP|MT3|MGST2|MT1F|MT2A|MT1M|PRXL2A|MTARC2|MT1G|AKR7A3|PARK7|SOD3|MT1E|APOE|GSTO1|BMP7|GSR|GSTP1|GPX4|SELENOS|MT1A|CD36|ADH5|ABCG2|FBLN5|HBA1
GO:0070848	response to growth factor	0.0295735	460	SLC2A10|CD63|FGFRL1|MAP2K3|ERBB2|HFE|FERMT1|MT3|RIPK1|CCN1|HSPB1|HTRA1|ZYX|TGFB2|SPRY2|FMOD|CFLAR|LIMS1|VASN|IQGAP1|HES1|SPRY4|SPRY1|DKK3|KIF16B|LTBP3|SPRED2|BMP7|MT1G|LOX|TGFBR3|SOX6|MAGI2|NRP2|LRRC32|PDCD4|P2RY1|SIRT1|THBS1|CAV1|MEN1|ZNF703|GRB10|RGMA|PDGFA|LTBP4|NTRK2|MAPT|FGF2|TMEM100|WNT5A|SOX2|BMPR1A|ITGB5|NUMA1|FSTL1|HDAC1|TNFAIP6|NRXN1|SPINT2|SFRP4|FGF1|GCLC|CD109|PDE2A|SMAD1|FGFR1|ANXA1|…	rna		VASN|SLC2A10|HFE|SOX6|SIRT1|FERMT1|TMEM100|CD109|FGFRL1|HES1|PDCD4|PDGFA|FGFR1|GRB10|FGF1|SPRY2|MAPT|FMOD|NUMA1|RBPJ|KIF16B|SMAD9|EHD1|GDF15|TNFAIP6|CD63|HSPB1|CSNK1E|SOX2|BMPR1A|ANXA1|SPRY4|FSTL1|ERRFI1|KDM5B|FZD1|ACVR2A|SCUBE3|FAM20C|WASF1|GFRA1|THBS1|PDE2A|ASCL1|GCLC|SULF2|CEP57|ZFYVE27|PCSK6|TWSG1|ERBB2|IQGAP1|LOX|SIRT2|CD44|LEF1|RAF1|MAP2K3|PTK2|CPS1|NDN|ZEB1|FGFBP3|SMAD4|HDAC2|SFRP4|DUSP3|S…
GO:0071363	cellular response to growth factor stimulus	0.0302094	442	SLC2A10|CD63|FGFRL1|MAP2K3|ERBB2|HFE|FERMT1|MT3|RIPK1|CCN1|HSPB1|HTRA1|ZYX|TGFB2|SPRY2|FMOD|CFLAR|LIMS1|VASN|IQGAP1|HES1|SPRY4|SPRY1|DKK3|KIF16B|LTBP3|SPRED2|BMP7|MT1G|LOX|TGFBR3|SOX6|MAGI2|NRP2|LRRC32|PDCD4|SIRT1|THBS1|CAV1|MEN1|ZNF703|GRB10|RGMA|PDGFA|LTBP4|NTRK2|MAPT|FGF2|TMEM100|WNT5A|BMPR1A|ITGB5|NUMA1|FSTL1|HDAC1|TNFAIP6|NRXN1|SPINT2|SFRP4|FGF1|GCLC|CD109|PDE2A|SMAD1|FGFR1|ANXA1|GFRA1|EGR1|…	rna		VASN|SLC2A10|HFE|SOX6|SIRT1|FERMT1|TMEM100|CD109|FGFRL1|HES1|PDCD4|PDGFA|FGFR1|GRB10|FGF1|SPRY2|MAPT|FMOD|NUMA1|RBPJ|KIF16B|SMAD9|EHD1|GDF15|TNFAIP6|CD63|HSPB1|CSNK1E|BMPR1A|ANXA1|SPRY4|FSTL1|ERRFI1|KDM5B|FZD1|ACVR2A|SCUBE3|FAM20C|WASF1|GFRA1|THBS1|PDE2A|GCLC|SULF2|CEP57|ZFYVE27|PCSK6|TWSG1|ERBB2|IQGAP1|LOX|SIRT2|CD44|LEF1|RAF1|MAP2K3|PTK2|CPS1|NDN|ZEB1|FGFBP3|SMAD4|HDAC2|SFRP4|DUSP3|SH3GL2|SPRY1…
GO:0015908	fatty acid transport	0.0331487	56	SLC25A20|SLC27A1|SLC43A3|RBP1|SLC27A3|ABCD4|PLIN2|FABP5|THBS1|RBP7|P2RX7|PLA2R1|IRS2|FABP7|ANXA1|APOE|FABP4|CRABP2|PMP2|ACSL3|CD36|PLA2G2A	combined
GO:0043069	negative regulation of programmed cell death	0.0361203	585	MDK|LGALS3|RGN|PDPN|AIFM2|HSPB6|LMNA|ANXA5|BCL3|NOL3|CAST|MT3|RIPK1|NFATC4|CCN1|HSPB1|PTK2B|NES|SPRY2|NR2E1	protein	AGO4|LGALS3|AIFM2|RGN|TFRC|CRYAB|RICTOR|EFNA1|PDCD4|SUPV3L1|HMGN5|TIMP1|RIPK1|GRIK2|LIMS2|CASP3|TGFB3|RELA|MAPKAP1|NOL3|PCGF2|FSTL1|VDAC2|DNAJC3|PDPN|BCL3|PEA15|PPIF|BMP7|CDKN1B|ACAA2|KRAS|MAEA|CBL|HDGF|CLEC5A|MDK|PSMD10|AREL1|NAA15|FHL2|NFATC4|SH3RF1|SIRT1|GCLC|CCN1|GPI|IFIT3|THAP11|KRIT1|MAPK8|EYA2|BIRC6|NES|CSF1R
GO:0099177	regulation of trans-synaptic signaling	0.0375233	349	NFATC4|PTK2B|NR2E1|SLC7A11|PICK1|DGKZ|GLUL|SHISA8|OPHN1|CPLX1|DLGAP3|ADCY1|CNTN2|SLC8A2|HRH1|GRIN1|UNC13A|SLC1A3|CACNG8|GRM3|SHANK1|PPFIA3|P2RY1|FABP5|NETO1|BACE1|SYP|RGS14|NTNG2|LGI1|PFN2|ABHD6|CELF4|DLGAP1|NTRK2|MAPT|BCR|ADORA1|NRXN1|GRIK2|STAU1|ATAD1|RIMS3|KCNB1|PRNP|SHISA7|LRRC4|LAMA2|NEUROD2|S100B|EIF4EBP2|PLCB1|GRID1|FBXL20|CDH11|SQSTM1|TNR|APOE|MTMR2|TUBB2B|LRRTM1|ITPR3|DGKI|BCHE|SLC1A1|AD…	combined
GO:0031589	cell-substrate adhesion	0.0375282	280	EFEMP2|MDK|PDPN|TRIP6|CD63|PARVB|FERMT1|CCN1|PTK2B|ZYX|LIMS1|MMP14|CDK6|ITGA6|NID2|SPRY4|ITGA2B|SORBS3|RAC2|BCL2|MACF1|TRIOBP|ITGA4|NTN4|SRGAP2|COL8A1|SDC4|THBS1|MEN1|COL16A1|LAMB1|NTNG2|MYO1G|CARMIL1|S100A10|LDB1|FBLN5|CLASP2|ITGB5|BCR|CORO1C|MKLN1|MYADM|TMEFF2|EFNA1|DLC1|CDH11|ACTG1|MICALL2|ITGA9|ARHGEF7|LPXN|BCL6|PTEN|MAP4K4|ITGBL1|CD36|PRKCE|PARVA|ATRNL1|SLC9A1|ANTXR1|PLAU|ITGA7|EPB41L5|VEGFA…	rna		EFEMP2|NTN4|MDK|PDPN|MYADM|CORO1C|FERMT1|EPHB1|CARMIL1|COL16A1|LDB1|SDC4|PARVB|TRIP6|S100A10|MAP4K4|DLC1|ARHGEF7|CD63|SPRY4|MMP14|FBLN5|FZD7|PRKX|COL8A1|ECM2|THBS1|EFNA5|ITGBL1|PRKCE|MELTF|RRAS|CD44|SLC9A1|CLASP2|PTK2B|GSK3B|PTK2|NTNG2|ITGA7|BCL6|ATRNL1|ACTN1|TMEFF2|PIK3R1|PLAU|DUSP3|DMTN|MICALL2|EPDR1|ITGB8|SERPINE1|ITGB5|NF1|RAC1|RSU1|RIN2|LIMS2|CLASP1|CDK5|GBP1|CCN1|DISC1|COL5A3|PTEN|FGG|WASHC…
GO:0030036	actin cytoskeleton organization	0.0390971	561	SSH3|MDK|PARVB|SWAP70|FES|PTK2B|IQSEC1|ARAP1|ZYX|FHL3|PICK1|CFLAR|FCHSD1|LIMK1|ACTA1|IQGAP1|STARD13|PRKCD|OPHN1|PDLIM4|FGD4|LLGL2|RHPN2|RHOF|PLS1|PLS3|CSRP1|PDLIM2|SORBS3|RAC2|BCL2|VASP|ABI1|CYRIB|PLEC|SNX9|TRIOBP|SHANK1|FCHSD2|SHROOM3|TMOD1|RICTOR|PCDH15|SDC4|ARHGAP35|CXADR|RACGAP1|MYO1G|PFN2|CDC42EP4|SHROOM1|TPM2|TPM4|PDGFA|CARMIL1|ZBED3|AVIL|S100A10|FLNC|EPHA5|CLASP2|ITGB5|EFS|FRMD5|ARHGEF10L|…	combined
GO:0043583	ear development	0.0396518	122	TGFB2|SPRY2|HES1|HPCA|GLI3|PLS1|PRRX1|BCL2|TRIOBP|SHH|NTN1|COL11A1|PCDH15|SDC4|EYA4|FRZB|CHD7|PDGFA|FGF2|WNT5A|SOX2|BCR|CTHRC1|CYTL1|TSHZ1|LRIG1|SHROOM2|CXCL14	combined
GO:2000377	regulation of reactive oxygen species metabolic process	0.0399773	103	MT3|RIPK1|PTK2B|HVCN1|CBR1|CFLAR|PRKCD|GSTP1|ALOX5|BMP7|RAC2|GRIN1|CYBA|BCL2|FOXO1|CRYAB|THBS1|ARG2|MAPT|PARK7|FBLN5	methylation			BCL2|MT3|PRKCD|CFLAR|GRIN1|ALOX5|RIPK1|PTK2B|FOXO1|RAC2|CYBA|ARG2|HVCN1|PARK7|BCR
GO:0010043	response to zinc ion	0.0427272	35	MT1M|MT3|HVCN1|MT1F|MT1E|ALAD|MT1G|MT2A|ASS1|MT1A|P2RX7	combined
GO:0032989	cellular component morphogenesis	0.0448363	587	MDK|PDPN|ERBB2|MT3|NFATC4|NES|NR2E1|CFLAR|LIMK1|ACTA1|IQGAP1|UNC5C|GLI3|OPHN1|DPYSL5|KALRN|ADCY1|TPPP|ENPP2|TBC1D20|CNTN2|CUL7|ALCAM|BMP7|CSRP1|RAC2|SEMA6B|CNTN1|BCL2|UNC13A|VASP|ABI1|TBR1|MACF1|PHLDB1|PLEC|NRP2|SHANK1|NIN|ITGA4|EFNB2|CNP|SHH|TMOD1|NTN1|SRGAP2|SIAH1|CPNE5|SPAG9|CHL1|CXCR4|RASAL1|ARHGAP35|SUPV3L1|NTNG2|NCAM1|DPYSL4|LGI1|S100A6|NRN1|NTRK2|MAPT|WNT5A|UGT8|FLNC|EPHA5|CLASP2|PARD3|SDC…	methylation			BCL2|NTNG2|MT3|ADCY1|GLI3|UNC13A|SEMA6B|NFATC4|NIN|CFLAR|MDK|NTN1|TMOD1|LIMK1|SIAH1|KALRN|NES|NTRK2|TPPP|EPHB1|PLEC|ENPP2|CNTN2|PDPN|ACTA1|EFNA1|SHANK1|UNC5C|RAC2|NRXN1|CNP|ERBB2|NRP2|WNT5A|TBC1D20|DPYSL5|ARHGAP35|TBR1|EPHA5|SPAG9|CPNE5|PHLDB1|SRGAP2|IQGAP1|SHH|PARD6B|APOE|VASP|ITGA4|AMIGO1|SLITRK5|RASAL1|NRN1|NR2E1|EFNB3|BMP7
