# Supplementary material for: Directional integration and pathway enrichment analysis for multi-omics data
Source: Nat Commun. 2024 Jul 7;15:5690. doi: 10.1038/s41467-024-49986-4 (PMC11227559; doi:10.1038/s41467-024-49986-4)
Supplement: Supplementary file 15 — Supplementary Data 12 [file 41467_2024_49986_MOESM15_ESM.xlsx]

## Sheet: Supplementary Data 12
gene	rna_Pvalue	protein_Pvalue	methylation_Pvalue	rna_log2FC	protein_log2FC	methylation_log2FC	Brown_Pvalue	DPM_Pvalue
RAB34	1.91e-14	0.00095672	1.34e-11	-2.72805	-0.0010485	0.771969	1.06749e-20	1.06749e-20
MOXD1	5.51e-12	6.17e-05	5.87e-08	-3.92798	-0.00168726	0.241614	7.58319e-17	7.58319e-17
PIPOX	8.96e-13	0.0303128	4.59e-09	-2.21488	-0.000937213	0.289354	3.17327e-16	3.17327e-16
TAGLN2	8.12e-13	0.00222765	1.78e-07	-2.35792	-0.00189564	0.559062	6.65517e-16	6.65517e-16
ACSF2	4.09e-11	0.527181	4.28e-11	-1.62265	-0.000316893	0.276107	1.51307e-15	1.51307e-15
MSN	1.54e-12	0.000249427	2.95e-06	-1.9741	-0.00206498	0.325608	1.77571e-15	1.77571e-15
ABCC3	3.04e-11	0.0109579	4.18e-09	-3.07102	-0.001144	0.306507	2.08513e-15	2.08513e-15
CHI3L1	9.65e-13	0.00549352	5.9e-07	-4.2443	-0.00172854	0.209323	3.91737e-15	3.91737e-15
MAOB	5.33e-13	0.00397914	2.12e-06	-3.21334	-0.00159317	0.28722	5.19712e-15	5.19712e-15
CD151	5.38e-11	0.0202952	1.15e-08	-2.02237	-0.000777979	0.29865	1.15602e-14	1.15602e-14
SERPINB6	3.63e-10	0.0439708	1.11e-09	-1.23523	-0.000516267	0.215971	1.5111e-14	1.5111e-14
STEAP3	9.96e-10	0.0131596	1.62e-09	-2.33551	-0.000722634	0.471905	1.73959e-14	1.73959e-14
SOD2	8.96e-10	0.0259133	1.04e-09	-2.37021	-0.00149471	0.184986	1.92257e-14	1.92257e-14
PLSCR1	9.59e-09	6.17e-05	5.23e-08	-1.44793	-0.00121741	0.160733	2.33165e-14	2.33165e-14
S100A16	3.78e-09	3e-05	2.84e-07	-1.47721	-0.00128807	0.305065	2.40511e-14	2.40511e-14
PDIA4	4.58e-08	0.0966387	1.01e-11	-1.36522	-0.00070516	0.135182	3.10341e-14	3.10341e-14
PYGL	6.32e-08	0.00355889	4.29e-10	-1.17986	-0.00118155	0.436726	5.6426e-14	5.6426e-14
TRIP6	6.16e-09	0.000414525	4.52e-08	-1.88928	-0.000853119	0.179707	6.48472e-14	6.48472e-14
ALOX5AP	1.05e-07	0.00906991	2.52e-10	-1.4538	-0.00140626	0.197814	1.14476e-13	1.14476e-13
UEVLD	0.0689153	0.177603	2.5e-17	-0.369367	-0.000238203	0.616698	1.38227e-13	1.38227e-13
ANXA5	1.41e-11	0.0303128	9.51e-07	-1.55927	-0.00110034	0.309651	1.72292e-13	1.72292e-13
ANXA1	8.34e-09	0.00282873	2.44e-08	-1.86391	-0.00235164	0.16454	2.25668e-13	2.25668e-13
LTF	3.25e-11	0.102566	1.78e-07	-4.98226	-0.00116896	0.188074	2.31034e-13	2.31034e-13
C1S	1.92e-10	0.12902	2.51e-08	-1.74555	-0.000460117	0.15973	2.39571e-13	2.39571e-13
UPP1	1.13e-09	0.00117094	5.44e-07	-1.75814	-0.00125262	0.364097	2.68367e-13	2.68367e-13
ALOX5	1.69e-07	0.00609444	7.25e-10	-1.62159	-0.000803622	0.264263	2.76117e-13	2.76117e-13
DES	1.23e-09	0.365683	1.68e-09	-2.87975	-0.000434315	0.270019	2.78672e-13	2.78672e-13
NPEPL1	9.66e-07	4.91e-05	1.71e-08	-1.40123	-0.00114456	0.0693317	2.94388e-13	2.94388e-13
CAPG	7.24e-10	0.0131596	9.29e-08	-1.96896	-0.0011937	0.168945	3.15014e-13	3.15014e-13
BCAT1	1.29e-06	1.76e-05	5.08e-08	-1.6342	-0.00151766	0.103072	3.86752e-13	3.86752e-13
SERPINB9	1.96e-07	0.00549352	1.14e-09	-1.05296	-0.000367624	0.17226	4.05872e-13	4.05872e-13
ZYX	7.98e-07	0.0352941	5.1e-11	-1.49895	-0.000631356	0.299521	4.58436e-13	4.58436e-13
LMNA	5.03e-06	0.0909748	3.16e-12	-1.09488	-0.000553152	0.369585	4.60815e-13	4.60815e-13
NEK9	1.13e-06	0.0143896	1.08e-10	-0.801785	-0.000451136	1.23135	5.35657e-13	5.35657e-13
NES	3.79e-10	0.0580748	9.56e-08	-1.84741	-0.00120663	0.627411	6.16186e-13	6.16186e-13
TPPP3	1.87e-07	0.160162	8.84e-11	-2.00713	-0.00109583	0.968887	7.36149e-13	7.36149e-13
F3	4.8e-11	0.600177	1.07e-07	-2.10146	-0.000304906	0.0858328	8.28133e-13	8.28133e-13
HEBP1	6.08e-08	0.0909748	5.96e-10	-1.10576	-0.000711978	0.0440765	8.72323e-13	8.72323e-13
MRC2	9.98e-09	0.00906991	3.91e-08	-1.99681	-0.00101294	0.162255	9.21612e-13	9.21612e-13
LGALS1	7.63e-08	0.00251356	1.92e-08	-1.47365	-0.00139865	0.484157	9.50306e-13	9.50306e-13
GPNMB	2.57e-08	0.085564	2.53e-09	-1.73813	-0.00107135	0.175163	1.30783e-12	1.30783e-12
PDIA6	2.23e-07	0.13635	1.99e-10	-0.947228	-0.000582856	0.236954	1.39561e-12	1.39561e-12
ARHGAP25	1.84e-06	0.00317673	1.34e-09	-0.902548	-0.000672525	0.31378	1.70395e-12	1.70395e-12
ACTN1	1.31e-07	0.226944	2.88e-10	-1.6266	-0.00038698	0.103689	1.82544e-12	1.82544e-12
FHL3	3.71e-08	0.0966387	2.61e-09	-1.31022	-0.000543133	0.53261	1.95524e-12	1.95524e-12
PLEKHA2	5.77e-05	9.29e-07	1.93e-07	-0.833605	-0.000647865	0.230836	2.11298e-12	2.11298e-12
DCTD	1.77e-08	0.0017367	3.83e-07	-0.965046	-0.000934223	0.231593	2.33506e-12	2.33506e-12
ITIH3	1.76e-07	0.0472123	1.43e-09	-2.12496	-0.000910186	0.16433	2.35178e-12	2.35178e-12
OCIAD2	2.83e-11	0.0220455	2.03e-05	-2.81272	-0.000856746	0.299764	2.47061e-12	2.47061e-12
TAGLN	6.36e-10	0.085564	2.54e-07	-2.5205	-0.0010377	0.411175	2.64337e-12	2.64337e-12
TBXAS1	9.03e-08	0.00997655	1.56e-08	-1.19386	-0.000864006	0.133531	2.67751e-12	2.67751e-12
CLIC1	1.46e-09	0.00355889	3.6e-06	-1.61528	-0.0017111	0.333377	3.33949e-12	3.33949e-12
ITGA3	3.3e-08	0.0171348	4.93e-08	-1.4925	-0.000779719	0.242389	4.54476e-12	4.54476e-12
VAMP5	2.78e-08	0.0506378	2.23e-08	-1.5466	-0.000816764	0.268132	4.98129e-12	4.98129e-12
CPOX	1.69e-05	0.000296819	6.26e-09	-1.04299	-0.000500947	0.223605	4.98242e-12	4.98242e-12
ABRACL	4.16e-08	0.946536	9.4e-10	-1.45211	-8.91e-05	0.573268	5.65674e-12	5.65674e-12
SQSTM1	1.11e-07	0.00906991	3.69e-08	-1.3442	-0.000469752	0.132095	5.67278e-12	5.67278e-12
SLC27A3	1.51e-10	0.0707969	3.98e-06	-1.75521	-0.000374544	0.689993	6.29906e-12	6.29906e-12
HCLS1	2.35e-07	0.0220455	9.04e-09	-1.21505	-0.000873042	0.127303	6.78335e-12	6.78335e-12
PLEK	8.34e-09	0.12902	4.39e-08	-1.35907	-0.000478466	0.107087	6.82848e-12	6.82848e-12
ARAP1	6.85e-05	0.0220455	3.73e-11	-0.87675	-0.000455235	0.213968	7.82168e-12	7.82168e-12
CPQ	3.36e-05	0.000767177	2.23e-09	-0.744799	-0.00102409	0.309456	7.94521e-12	7.94521e-12
FKBP5	1.45e-05	9.68e-06	4.39e-07	-1.07889	-0.00175439	0.22292	8.38262e-12	8.38262e-12
SIPA1	8.56e-07	0.018661	4.06e-09	-1.03356	-0.000441156	0.0986931	8.72018e-12	8.72018e-12
EHD4	1.74e-08	0.143982	3.28e-08	-1.24919	-0.000431894	0.096361	1.04667e-11	1.04667e-11
VASP	5.6e-10	0.0280429	5.75e-06	-1.51272	-0.000729593	0.18355	1.12561e-11	1.12561e-11
KANK2	6.08e-08	0.177603	8.51e-09	-1.19906	-0.000320689	0.114829	1.14091e-11	1.14091e-11
FBP1	4.84e-08	0.0202952	1.07e-07	-1.55754	-0.00109459	0.157378	1.26541e-11	1.26541e-11
HEXB	4.56e-07	0.085564	2.7e-09	-0.896277	-0.0004706	0.365279	1.26765e-11	1.26765e-11
FUCA2	1.2e-09	0.0157135	6.04e-06	-1.13701	-0.00055541	0.282687	1.34621e-11	1.34621e-11
CTSZ	6.02e-11	0.0439708	4.38e-05	-2.01663	-0.000719221	0.149887	1.36483e-11	1.36483e-11
EML2	2.29e-06	0.00823187	8.77e-09	-1.23395	-0.000469737	0.305247	1.79406e-11	1.79406e-11
HMOX1	2.15e-10	0.0171348	5.12e-05	-2.06859	-0.00049647	0.118425	1.98585e-11	1.98585e-11
NPC2	1.88e-08	0.351339	3e-08	-1.23793	-0.000221398	0.149776	2.06274e-11	2.06274e-11
CASP6	1.75e-06	0.00823187	1.38e-08	-0.876923	-0.00054479	0.468266	2.06791e-11	2.06791e-11
SORBS3	0.000658895	0.216406	6.8e-14	-0.553704	0.000346783	0.485851	2.00968e-12	2.13363e-11
ITGB5	2.94e-08	0.0143896	5.02e-07	-1.5637	-0.000630351	0.202403	2.17583e-11	2.17583e-11
TRIM21	3.24e-09	0.0380186	1.73e-06	-1.20696	-0.000615744	0.0158656	2.18158e-11	2.18158e-11
FMNL1	6.83e-07	0.00222765	1.42e-07	-1.38534	-0.000998024	0.142361	2.2048e-11	2.2048e-11
HDAC1	2.89e-06	0.365683	2.06e-10	-0.706447	-0.00030595	0.285611	2.2178e-11	2.2178e-11
FLNC	3.95e-07	0.237826	2.45e-09	-2.34585	-0.000552313	0.164033	2.31485e-11	2.31485e-11
STAB1	4.03e-07	0.0303128	1.92e-08	-1.41303	-0.000605823	0.120682	2.3488e-11	2.3488e-11
AEBP1	3.28e-09	0.0352941	2.47e-06	-2.4555	-0.000623884	0.15268	2.73589e-11	2.73589e-11
TUBB6	3.92e-07	0.297414	2.87e-09	-1.30186	-0.000246453	0.288189	3.08777e-11	3.08777e-11
ANXA4	7.92e-08	0.0220455	2.22e-07	-1.0261	-0.000695102	0.310267	3.45783e-11	3.45783e-11
RIN1	2.04e-06	0.151916	1.3e-09	-1.17088	-0.000412086	0.171994	3.56219e-11	3.56219e-11
SARDH	1.72e-07	0.018661	1.27e-07	-1.53289	-0.000828716	0.110569	3.59446e-11	3.59446e-11
NOL3	9.37e-08	0.42643	1.05e-08	-1.31714	-0.000110099	0.444339	3.67502e-11	3.67502e-11
COLGALT1	2.33e-06	0.00102032	1.78e-07	-1.15908	-0.000897637	0.0546552	3.69943e-11	3.69943e-11
SMOC1	6.55e-09	6.17e-05	0.00107107	1.3545	0.00341292	-0.239073	3.76444e-11	3.76444e-11
CD74	3.71e-08	0.00823187	1.64e-06	-1.29475	-0.000835243	0.24563	4.21172e-11	4.21172e-11
BDH1	8.22e-08	0.563137	1.3e-08	-0.966341	-0.000318001	0.112745	4.8504e-11	4.8504e-11
PTPN6	9.66e-07	0.0220455	3.18e-08	-1.06453	-0.000618713	0.177807	5.31161e-11	5.31161e-11
NMI	2.84e-06	0.00674809	3.69e-08	-0.912354	-0.000799079	0.461831	5.49142e-11	5.49142e-11
FERMT3	1.15e-06	0.0220455	2.91e-08	-1.38033	-0.000619743	0.189159	5.67311e-11	5.67311e-11
CNDP2	5.35e-09	0.989299	1.42e-07	-1.0888	-3.18e-05	0.272415	5.75464e-11	5.75464e-11
CD109	3.88e-07	0.00549352	3.63e-07	-1.59498	-0.000818261	0.234209	5.88465e-11	5.88465e-11
PTGFRN	6.59e-07	0.0542573	2.17e-08	-1.39062	-0.000463341	0.0941116	5.89731e-11	5.89731e-11
PPCS	1.76e-09	0.000486619	0.000924869	-1.13445	-0.000758901	0.210287	5.9918e-11	5.9918e-11
CDK6	0.00724617	0.0143896	7.83e-12	-1.39925	-0.000771011	0.260564	6.13278e-11	6.13278e-11
ACADS	2.07e-06	0.000886431	4.76e-07	-1.32874	-0.000997802	0.197683	6.45929e-11	6.45929e-11
SLC27A1	5.73e-07	0.0409094	4.14e-08	-1.3482	-0.000327967	0.218639	7.00416e-11	7.00416e-11
CTSB	8.17e-09	0.297414	4.05e-07	-1.29697	-0.000404035	0.132621	7.07968e-11	7.07968e-11
CSRP1	1.11e-07	0.42643	2.1e-08	-1.55582	-0.000526078	0.274127	7.13441e-11	7.13441e-11
SHROOM3	1.22e-08	0.6576	5.7e-08	-1.92179	0.000495745	0.2043	3.92693e-11	7.48203e-11
GCA	2.94e-05	0.0239155	1.73e-09	-0.747615	-0.000707709	0.0963161	8.33183e-11	8.33183e-11
SWAP70	3.27e-05	1.31e-05	2.87e-06	-0.952926	-0.00105691	0.225185	8.40032e-11	8.40032e-11
S100A6	1.23e-06	0.0202952	5.7e-08	-1.27397	-0.00174644	0.34001	9.39852e-11	9.39852e-11
EPHX2	3.21e-09	0.458772	1e-06	-1.42302	-0.000355163	0.376922	9.64999e-11	9.64999e-11
HSPB6	4.28e-06	0.000886431	4.05e-07	-2.04352	-0.00118568	0.336147	9.96994e-11	9.96994e-11
IGFBP5	6.37e-07	0.697006	3.81e-09	-1.55346	-0.000292705	0.0890194	1.0734e-10	1.0734e-10
MXRA7	1.26e-09	0.989299	1.41e-06	-1.38235	-7.89e-05	0.134014	1.10541e-10	1.10541e-10
OPLAH	3.12e-08	0.0109579	5.35e-06	-2.5831	-0.000486443	0.110236	1.13979e-10	1.13979e-10
EHD2	4.73e-09	0.168721	2.41e-06	-1.58339	-0.000432524	0.124	1.1846e-10	1.1846e-10
GRN	2.67e-07	0.619078	4.59e-09	-1.30399	0.000245977	0.105486	5.79656e-11	1.21114e-10
EFEMP1	5.83e-07	0.10876	3.38e-08	-1.82743	-0.000576043	0.362508	1.28725e-10	1.28725e-10
AQP1	1.57e-07	0.545018	2.51e-08	-2.69698	-0.000456664	0.228155	1.28937e-10	1.28937e-10
SDC4	6.1e-10	0.143982	2.55e-05	-1.70248	-0.00068957	0.198345	1.33151e-10	1.33151e-10
UAP1L1	1.17e-07	0.33734	6.98e-08	-1.55654	-0.000230485	0.302535	1.56088e-10	1.56088e-10
PLOD3	8.41e-07	0.0380186	8.77e-08	-1.03857	-0.000858917	0.0707139	1.58221e-10	1.58221e-10
LAP3	8.22e-08	0.0109579	3.18e-06	-0.937911	-0.00106776	0.173047	1.60824e-10	1.60824e-10
AMPD3	2.62e-08	0.6576	1.73e-07	-1.64364	-0.000169409	0.243025	1.65811e-10	1.65811e-10
IQGAP1	5.34e-07	0.00196971	2.87e-06	-1.06462	-0.00130207	0.206006	1.67435e-10	1.67435e-10
ADPGK	5.72e-06	0.24905	2.38e-09	-0.764538	-0.000278244	0.0619205	1.83038e-10	1.83038e-10
RAB3D	7.39e-09	0.697006	3.26e-07	-1.38337	0.000229095	0.670009	1.06734e-10	1.85763e-10
ERGIC1	6.4e-06	0.323683	1.85e-09	-0.863373	-0.000294484	0.18505	2.01076e-10	2.01076e-10
CP	2.29e-06	0.237826	7.3e-09	-1.59594	-0.000589285	0.120245	2.06819e-10	2.06819e-10
GRSF1	0.075344	0.879672	5.16e-14	-0.228867	3.91e-05	0.243152	1.84257e-10	2.24304e-10
RENBP	6.02e-11	0.284802	0.000259226	-2.08026	-0.000326745	0.343747	2.25273e-10	2.25273e-10
CSRP2	8.51e-06	0.509627	1.07e-09	-0.983072	-0.000306261	0.260359	2.32855e-10	2.32855e-10
FAH	1.24e-07	0.0259133	1.56e-06	-1.10161	-0.000463525	0.103863	2.47044e-10	2.47044e-10
MYO1E	2.07e-07	0.00857369	2.87e-06	-1.40058	-0.00059077	0.115611	2.50094e-10	2.50094e-10
RFTN1	6e-06	0.0220455	4.52e-08	-1.07897	-0.000806493	0.212078	2.8278e-10	2.8278e-10
METTL3	0.896338	0.798779	4.6e-15	-0.00846837	-0.00012259	-0.200072	1.79008e-10	2.98814e-10
EMC3	4.64e-07	0.509627	3e-08	-0.821598	-0.000128702	0.186098	3.22387e-10	3.22387e-10
ITGB2	2.62e-06	0.00282873	1.08e-06	-1.31543	-0.000880205	0.154392	3.53626e-10	3.53626e-10
ITPKB	8.27e-07	0.0280429	3.63e-07	-1.27545	-0.000582574	0.142842	3.67567e-10	3.67567e-10
PSMB8	4.4e-08	0.0909748	2.23e-06	-1.21856	-0.000286833	0.0478723	3.84438e-10	3.84438e-10
PHYKPL	1.56e-05	0.395389	1.48e-09	-0.995537	-9.9e-05	0.136397	3.91094e-10	3.91094e-10
C3	2.57e-06	0.33734	1.09e-08	-1.15448	-0.000327277	0.113607	4.0159e-10	4.0159e-10
LAIR1	1.19e-08	0.10876	7.52e-06	-1.44995	-0.000479181	0.272642	4.10764e-10	4.10764e-10
FKBP10	1.49e-07	0.0017367	3.92e-05	-1.41585	-0.00126173	0.0851616	4.23983e-10	4.23983e-10
SMPD1	2.57e-08	0.0542573	7.34e-06	-1.18611	-0.000329722	0.114565	4.26901e-10	4.26901e-10
UNC119B	4.19e-05	0.33734	7.99e-10	-0.751092	-0.000165108	0.151304	4.60316e-10	4.60316e-10
SNAP91	1.95e-09	0.115231	5.12e-05	1.8383	0.000731012	-1.08818	4.66892e-10	4.66892e-10
HAPLN2	9.22e-05	0.989299	1.42e-10	-2.04542	-7.04e-05	0.392938	5.11239e-10	5.11239e-10
SERPINF2	3.27e-06	0.395389	1.02e-08	-1.44442	-0.000493352	0.113645	5.18339e-10	5.18339e-10
DPY19L1	5.85e-05	0.00102032	2.22e-07	-0.979444	-0.000794637	0.106276	5.20237e-10	5.20237e-10
PLIN2	4.02e-09	0.24905	1.65e-05	-1.79195	-0.000439446	0.205767	6.1586e-10	6.1586e-10
LYZ	2.5e-09	0.798779	8.28e-06	-1.32514	-0.000368585	0.174848	6.16296e-10	6.16296e-10
CCDC9	1.09e-05	0.085564	1.81e-08	-1.07354	-0.000301469	0.100836	6.26145e-10	6.26145e-10
RPS6KA1	3.82e-06	0.00222765	2.01e-06	-0.675293	-0.000585728	0.149766	6.32477e-10	6.32477e-10
WDR91	0.000198545	0.442439	4.14e-11	-0.977907	0.000101603	0.244108	1.93153e-10	6.73769e-10
NUMBL	0.0023343	0.151916	5.85e-11	-0.7623	-0.000454367	0.112491	7.33095e-10	7.33095e-10
S100A4	1.34e-08	0.216406	7.16e-06	-1.85112	-0.000860395	0.117126	7.33574e-10	7.33574e-10
TRA2A	0.00499831	0.989299	4.23e-12	-0.328934	1.57e-05	0.0810966	7.37726e-10	7.49967e-10
FUCA1	1.74e-08	0.0239155	5.23e-05	-1.33089	-0.000461617	0.147664	7.60468e-10	7.60468e-10
CAST	4.99e-05	9.53e-05	5.09e-06	-0.773327	-0.000997124	0.22213	8.24893e-10	8.24893e-10
TNKS1BP1	1.06e-05	0.0621002	3.69e-08	-1.015	-0.000293148	0.147082	8.27095e-10	8.27095e-10
TOR3A	5.94e-07	0.861566	3.58e-08	-0.639952	0.000266545	0.247034	6.66629e-10	8.37287e-10
NUDCD3	2.87e-07	0.102566	9.02e-07	-1.02226	-0.000254922	0.129088	8.85364e-10	8.85364e-10
ANO10	5.37e-05	0.840526	4.43e-10	-0.483117	3.82e-05	0.0860762	7.12741e-10	9.29662e-10
PXN	2.94e-06	0.216406	4.52e-08	-0.799782	-0.000397828	0.118287	9.41067e-10	9.41067e-10
TMCO1	1.49e-05	0.119913	1.61e-08	-0.736466	-0.000320376	0.0600728	9.4127e-10	9.4127e-10
DAP	1.97e-06	0.297414	5.08e-08	-0.90163	-0.000318552	0.119147	9.66137e-10	9.66137e-10
SCAMP2	0.00362973	0.206204	4e-11	-0.513579	-0.000142293	0.182756	9.70466e-10	9.70466e-10
HS1BP3	4.14e-06	0.737205	5.36e-09	-0.917958	3.12e-05	0.135234	6.11274e-10	9.74482e-10
WRNIP1	0.0230594	0.545018	7.13e-13	-0.148292	0.000129582	0.0756718	3.85572e-10	9.76112e-10
GALM	6.55e-09	0.0171348	0.000275308	-1.18887	-0.000502751	0.160389	9.94166e-10	9.94166e-10
SERPING1	8.34e-09	0.216406	1.72e-05	-1.75474	-0.000727018	0.234436	9.97713e-10	9.97713e-10
ACTN4	0.000435121	0.000414525	1.78e-07	-0.875452	-0.000881831	0.0969109	1.02371e-09	1.02371e-09
POR	4.51e-05	0.0506378	1.47e-08	-0.785729	-0.000377826	0.133302	1.05924e-09	1.05924e-09
SCPEP1	3.08e-09	0.085564	0.000134498	-1.15742	-0.000403357	0.194184	1.10414e-09	1.10414e-09
DDX39A	0.00120824	0.946536	2.82e-11	-0.30742	1.92e-05	0.357201	1.02725e-09	1.11724e-09
HM13	1.59e-05	0.102566	2.23e-08	-0.759877	-0.000541743	0.198455	1.12601e-09	1.12601e-09
ATP1B3	0.0694333	0.81959	5.07e-13	-0.257545	2.38e-05	0.161124	9.43418e-10	1.27867e-09
CLU	3.48e-09	0.545018	2.49e-05	-1.5916	-0.000484287	0.0473722	1.37479e-09	1.37479e-09
GNPDA1	2.11e-07	0.42643	5.44e-07	-0.936023	-0.000110138	0.150368	1.41288e-09	1.41288e-09
ASL	2.82e-05	0.0380186	4.66e-08	-0.891388	-0.000315579	0.18985	1.43517e-09	1.43517e-09
PACSIN3	2.57e-08	0.475416	4.18e-06	-1.81961	-0.000276893	0.281322	1.45949e-09	1.45949e-09
GPI	1.49e-07	0.121981	2.87e-06	-0.935807	-0.000559747	0.195664	1.48323e-09	1.48323e-09
INPP5D	4.85e-05	0.018661	5.87e-08	-0.912247	-0.000483645	0.179143	1.50412e-09	1.50412e-09
S100A11	1.9e-05	0.0131596	2.16e-07	-1.11034	-0.00187128	1.06228	1.5231e-09	1.5231e-09
LAMTOR2	1.69e-05	0.840526	3.93e-09	-0.601309	-5.92e-05	0.118669	1.56211e-09	1.56211e-09
NQO2	1.2e-06	0.619078	2.91e-08	-0.694594	0.000194408	0.169151	7.56579e-10	1.57451e-09
F13A1	2.9e-05	0.0143896	1.42e-07	-2.11911	-0.00175897	0.453071	1.63489e-09	1.63489e-09
CC2D1A	0.0234709	0.0202952	1.42e-10	-0.378627	-0.000440234	0.0461205	1.80869e-09	1.80869e-09
DOCK6	5.35e-09	0.151916	9e-05	-1.55835	-0.00057907	0.129997	1.92001e-09	1.92001e-09
JAGN1	0.00139193	0.90392	5.85e-11	-0.535616	-4.38e-05	0.0546071	1.92916e-09	1.92916e-09
LGALS4	0.0136878	0.000661861	9.04e-09	-0.451671	-0.00178843	0.0997418	2.09289e-09	2.09289e-09
PTDSS2	2.57e-05	0.143982	2.37e-08	-1.00686	-0.000245225	0.0468223	2.20507e-09	2.20507e-09
S100A9	9.4e-09	0.0966387	0.000102267	-2.37628	-0.00151015	0.170857	2.30416e-09	2.30416e-09
GAMT	7.25e-05	0.0049434	2.69e-07	-0.796407	-0.000364317	0.410015	2.37025e-09	2.37025e-09
PNP	2.22e-05	0.24905	1.81e-08	-0.76834	-0.000370222	0.100731	2.43866e-09	2.43866e-09
CA2	4.64e-07	0.0804031	2.73e-06	-1.40843	-0.000848703	0.0938076	2.47159e-09	2.47159e-09
PEPD	2.45e-06	0.527181	8.29e-08	-0.786293	-6.74e-05	0.0959185	2.56771e-09	2.56771e-09
SNX9	0.00073634	0.00397914	3.69e-08	-0.537676	-0.000491521	0.105996	2.58678e-09	2.58678e-09
ACAA1	1.86e-07	0.12902	4.61e-06	-0.942009	-0.000184757	0.099649	2.63249e-09	2.63249e-09
CPVL	5.44e-07	0.0621002	3.34e-06	-1.04813	-0.000834052	0.167507	2.67239e-09	2.67239e-09
GALNT2	3.88e-06	0.0707969	4.16e-07	-0.990386	-0.000396145	0.107952	2.69833e-09	2.69833e-09
COL6A2	3.14e-07	0.323683	1.23e-06	-2.02355	-0.00051237	0.0725765	2.88963e-09	2.88963e-09
IGF2BP2	1.84e-06	0.12902	5.59e-07	-2.25225	-0.000618311	0.159192	3.0242e-09	3.0242e-09
COTL1	2.87e-07	0.19634	2.47e-06	-0.973165	-0.000348998	0.160734	3.13609e-09	3.13609e-09
NDRG1	3.09e-06	0.442439	1.04e-07	-1.60296	-0.000419928	0.172012	3.18747e-09	3.18747e-09
SNX8	8.96e-05	0.0380186	4.27e-08	-0.818854	-0.000460214	0.076814	3.24325e-09	3.24325e-09
ACSS3	5.33e-08	0.0157135	0.000176131	-1.74818	-0.000941044	0.199924	3.27819e-09	3.27819e-09
ABI3	3.03e-05	0.925204	5.36e-09	-0.993052	-1.62e-05	0.148887	3.32458e-09	3.32458e-09
ALDH7A1	1.49e-05	0.6576	6.66e-09	-0.788266	0.000124288	0.472352	1.75981e-09	3.33541e-09
PDLIM1	1.61e-06	0.272537	3.44e-07	-0.909183	-0.000428352	0.150203	3.33606e-09	3.33606e-09
VAT1	3.43e-07	0.475416	2.1e-07	-1.23122	0.000290249	0.19177	1.07543e-09	3.34561e-09
CAPN2	0.000332103	0.237826	1.97e-09	-0.538421	-0.000278452	0.19063	3.41417e-09	3.41417e-09
ITGAX	3.62e-07	0.284802	1.68e-06	-1.49383	-0.000256359	0.275621	3.70479e-09	3.70479e-09
CTNNA1	1.97e-06	0.757573	1.2e-07	-0.825406	-8.47e-06	0.0958065	3.80031e-09	3.80031e-09
PTPRC	0.532382	0.000568471	5.96e-10	-0.0970249	-0.000818276	0.161239	3.82107e-09	3.82107e-09
PPP1R18	6.47e-05	0.151916	1.87e-08	-0.758517	-0.000429775	0.235491	3.87624e-09	3.87624e-09
PSPH	1.09e-06	0.365683	4.63e-07	-1.41775	-0.000238361	0.171164	3.88824e-09	3.88824e-09
YES1	0.0793148	0.206204	1.16e-11	0.15684	0.000319509	-0.330416	3.97092e-09	3.97092e-09
ALAD	0.00108546	0.90392	1.58e-10	-0.630899	3.36e-05	0.240784	3.4046e-09	3.97114e-09
PHYHIPL	5.92e-09	0.000249427	0.137292	1.61242	0.00194097	-0.12689	4.17665e-09	4.17665e-09
UBE2H	0.000255621	0.143982	5.89e-09	-0.692873	-0.000332946	0.106749	4.39541e-09	4.39541e-09
CAP1	0.000115151	0.186806	1.02e-08	-0.540285	-9.75e-05	0.33462	4.43596e-09	4.43596e-09
SOD3	8.7e-07	0.00906991	2.79e-05	-1.4428	-0.000650313	0.251603	4.4474e-09	4.4474e-09
FTL	8.56e-07	0.168721	1.56e-06	-1.25726	-0.000919883	0.133564	4.5264e-09	4.5264e-09
SLC25A20	4e-08	0.492372	1.16e-05	-1.18556	-0.000145669	0.315837	4.57462e-09	4.57462e-09
SHMT1	0.000513109	0.0109579	4.27e-08	-0.631521	-0.000468234	0.177068	4.7508e-09	4.7508e-09
MT3	7.15e-05	0.619078	5.53e-09	-1.2057	-0.000174427	0.204077	4.82137e-09	4.82137e-09
TMSB4X	3.05e-10	0.00020823	0.2585	-1.64107	-0.00129395	-0.0503329	6.12946e-10	4.83496e-09
RAB38	5.85e-05	0.00251356	1.68e-06	-1.48699	-0.000736332	0.177644	4.8551e-09	4.8551e-09
COPG1	2.67e-07	0.13635	6.99e-06	-0.851174	-0.000169958	0.166024	4.96606e-09	4.96606e-09
JUP	0.000137718	0.442439	4.18e-09	-0.806741	-0.000152911	0.131633	4.96934e-09	4.96934e-09
HSPG2	4.38e-05	0.563137	1.05e-08	-1.25283	-0.000237373	0.0901503	5.03296e-09	5.03296e-09
CTSC	8.38e-06	0.085564	3.63e-07	-0.99402	-0.000472225	0.121168	5.05209e-09	5.05209e-09
FTH1	3.55e-07	0.989299	8.12e-07	-0.892199	-1.32e-05	0.743096	5.41586e-09	5.41586e-09
NAMPT	3.94e-06	0.00609444	1.27e-05	-1.69627	-0.00179795	0.0469864	5.69941e-09	5.69941e-09
S100A10	1.59e-05	0.00222765	8.69e-06	-1.15604	-0.00274117	0.138551	5.73982e-09	5.73982e-09
S100A8	3e-08	0.13635	7.74e-05	-1.30513	-0.00136441	0.283367	5.86439e-09	5.86439e-09
NUCB2	0.00634675	0.6576	7.71e-11	-0.355756	-8.21e-05	0.234235	5.93727e-09	5.93727e-09
NCKAP1L	0.000188166	0.0352941	4.93e-08	-0.789283	-0.000468097	0.209926	6.01604e-09	6.01604e-09
PLS3	5.86e-08	0.0017367	0.00321799	-1.1623	-0.00133924	0.140508	6.01728e-09	6.01728e-09
GLUL	7.74e-06	0.509627	2.17e-08	-0.85141	0.000345006	0.209118	2.16463e-09	6.04624e-09
CROT	2.66e-09	0.0506378	0.00249867	-1.39667	-0.000617746	0.0159863	6.1436e-09	6.1436e-09
FNBP1L	0.270663	0.115231	7.98e-13	0.591089	-0.000416927	0.290514	8.4264e-10	6.18764e-09
CD276	9.66e-07	0.085564	4.39e-06	-1.21853	-0.000458997	0.170795	6.50542e-09	6.50542e-09
CA3	3.5e-08	0.0707969	0.000158858	-2.35993	-0.00115982	0.0651608	6.92104e-09	6.92104e-09
TWF2	4.99e-05	0.00674809	1.27e-06	-0.863144	-0.000395902	0.147473	7.37133e-09	7.37133e-09
HSPB1	0.000998055	0.0439708	1.05e-08	-1.21237	-0.00107128	0.841493	7.8019e-09	7.8019e-09
ALKBH5	1.47e-05	0.697006	2.3e-08	-0.825967	0.000190174	0.145365	4.68394e-09	8.11253e-09
COL4A1	2.94e-05	0.143982	1.23e-07	-1.36698	-0.000514488	0.100125	8.56119e-09	8.56119e-09
RCSD1	4.64e-05	0.90392	1.05e-08	-0.903716	5.63e-05	0.14319	7.53778e-09	8.78918e-09
GBE1	0.00192502	0.160162	1.79e-09	-0.830965	-0.000348625	0.239633	8.9486e-09	8.9486e-09
BAX	7.69e-09	0.0580748	0.0012384	-1.55867	-0.000384225	0.0625121	8.96315e-09	8.96315e-09
SNX3	1.96e-05	0.284802	1.01e-07	-0.672419	-0.000133522	0.256022	9.09501e-09	9.09501e-09
ITGA2	0.000280284	0.0352941	5.7e-08	-1.60753	-0.000418404	0.176634	9.09586e-09	9.09586e-09
ABI2	7.19e-07	0.677199	1.17e-06	1.15347	0.000168018	-0.0481545	9.16707e-09	9.16707e-09
GALC	0.000203935	0.0352941	8.53e-08	-0.695726	-0.000555222	0.348988	9.7037e-09	9.7037e-09
UGP2	0.0354446	0.00117094	1.51e-08	-0.327419	-0.000703031	0.199748	9.85631e-09	9.85631e-09
LAMC1	0.0110917	0.297414	1.93e-10	-0.485016	-0.000381352	0.134589	9.97526e-09	9.97526e-09
C4A	0.00399939	0.351339	4.58e-10	-0.979116	-0.000562618	0.122712	1.00571e-08	1.00571e-08
IDH3A	0.00083226	0.19634	1.52e-10	-0.354709	0.000408434	0.105713	8.41321e-10	1.0066e-08
MYO1G	5.73e-07	0.581525	6.92e-07	-1.54806	0.000269991	0.199018	4.60695e-09	1.05086e-08
YWHAG	7.04e-06	0.7781	1.34e-07	-0.398705	-3.72e-05	0.11807	1.1114e-08	1.1114e-08
MCAM	9.17e-07	0.365683	2.23e-06	-1.31877	-0.000211868	0.326136	1.12719e-08	1.12719e-08
GIMAP4	0.00172609	0.000486619	9.02e-07	-0.584563	-0.000975433	0.198953	1.13844e-08	1.13844e-08
DNAJB6	5.07e-05	0.882705	1.76e-08	-0.615451	-3.16e-05	0.0788128	1.17254e-08	1.17254e-08
RNPEP	8.47e-05	0.19634	4.93e-08	-0.531312	-0.000211487	0.0704196	1.20877e-08	1.20877e-08
MVP	3.43e-08	0.115231	0.000207486	-1.4356	-0.00075561	0.0449121	1.20901e-08	1.20901e-08
LAMA5	0.000166646	0.581525	8.51e-09	-0.903927	-7e-05	0.11615	1.21418e-08	1.21418e-08
FAM114A1	0.00230818	0.000886431	4.05e-07	-0.214103	-0.00113786	0.135237	1.2186e-08	1.2186e-08
TMEM14C	0.060586	0.90392	1.25e-11	-0.213115	0.000147128	0.129648	1.05403e-08	1.22884e-08
KCTD12	0.00171617	0.0049434	1.04e-07	-0.288541	-0.000910829	0.458588	1.27807e-08	1.27807e-08
TFAM	1.09e-06	9.53e-05	0.008504	0.829511	0.00100919	-0.263849	1.27924e-08	1.27924e-08
HK2	1.01e-05	0.0621002	1.41e-06	-1.42907	-0.000576668	0.122547	1.28033e-08	1.28033e-08
MAP1LC3A	4.89e-07	0.6576	2.8e-06	-1.22018	-0.000322147	0.165822	1.2979e-08	1.2979e-08
GSPT1	0.856327	0.581525	4.52e-13	0.040944	1.75e-05	0.136648	4.52306e-09	1.30587e-08
CD163	5.35e-09	0.0017367	0.110868	-1.87819	-0.00144841	0.0712081	1.43753e-08	1.43753e-08
BCAP31	4.32e-08	0.0707969	0.000349459	-1.1262	-0.000409252	0.12259	1.47832e-08	1.47832e-08
CNTN1	6.55e-09	0.0506378	0.00343936	1.47955	0.00138731	-0.205524	1.55326e-08	1.55326e-08
COL18A1	2.99e-05	0.12902	3e-07	-1.32554	-0.000612772	0.119535	1.57033e-08	1.57033e-08
AIF1	0.00431018	0.177603	1.52e-09	-0.62515	-0.000567889	0.166516	1.57676e-08	1.57676e-08
USP4	0.000553335	0.00251356	8.79e-07	-0.430505	-0.000306913	0.0828426	1.63705e-08	1.63705e-08
ENDOD1	7.85e-07	0.492372	3.34e-06	-1.06926	-0.00023483	0.176673	1.70608e-08	1.70608e-08
ENTPD1	1.45e-05	0.0754819	1.2e-06	-0.888537	-0.000307599	0.0556901	1.72853e-08	1.72853e-08
EIF3M	0.0610517	0.458772	1.01e-11	-0.214677	0.000112331	0.174391	5.38278e-09	1.75908e-08
PLOD1	0.000220939	0.143982	4.39e-08	-0.511515	-0.00054997	0.161468	1.8109e-08	1.8109e-08
C7orf50	1.08e-05	0.226944	5.74e-07	-1.22399	-0.000139344	0.057779	1.82108e-08	1.82108e-08
RNASEL	4.35e-06	0.0580748	5.61e-06	-0.797101	-0.000802507	0.112119	1.83124e-08	1.83124e-08
SPTBN4	0.00147581	0.677199	6.79e-10	-0.330463	5.62e-05	0.202902	1.04706e-08	1.89217e-08
TBC1D9B	6.66e-05	0.12902	1.78e-07	-0.83956	-0.000152588	0.104488	1.94024e-08	1.94024e-08
RASA3	0.00163863	0.442439	2.16e-09	-0.53619	-0.000311002	0.0846305	1.97524e-08	1.97524e-08
CYB5R1	6.04e-09	0.380366	0.000712636	-1.22487	-0.000275851	0.166642	2.04299e-08	2.04299e-08
FAS	1.69e-06	0.0202952	5e-05	-1.19563	-0.000798534	0.0378347	2.11611e-08	2.11611e-08
VWF	1.36e-05	0.967908	1.34e-07	-1.74976	-3.24e-05	0.187732	2.16176e-08	2.16176e-08
UBC	6.95e-07	0.527181	1.37e-06	-1.18917	0.000107335	0.230923	8.32627e-09	2.20086e-08
BLVRA	0.00188147	0.33734	3.29e-10	-0.477659	0.000176095	0.281114	4.27186e-09	2.22745e-08
COMMD10	1.41e-06	0.6576	8.56e-07	-0.925407	3.17e-06	0.213845	1.17937e-08	2.22786e-08
TMOD3	0.192034	0.115231	8.54e-11	-0.277705	-0.000352788	0.202977	2.27768e-08	2.27768e-08
KIF3A	1.09e-07	0.492372	3.75e-05	1.38044	0.000222822	-0.317503	2.38902e-08	2.38902e-08
PPP1CB	0.0309754	0.967067	6.72e-11	-0.47724	-2.5e-05	0.165014	2.3894e-08	2.3894e-08
FLNA	1.82e-05	0.0303128	3.88e-06	-1.16924	-0.00109435	0.0873357	2.50329e-08	2.50329e-08
SLC2A1	0.000408188	0.310376	1.71e-08	-0.944917	-0.000357954	0.135858	2.52617e-08	2.52617e-08
NSFL1C	5.29e-05	0.42643	1.76e-08	-0.693015	7.24e-05	0.115483	6.96634e-09	2.54109e-08
GNG7	5.14e-05	0.717014	3.09e-08	-1.05873	8.03e-05	0.14312	1.55124e-08	2.56906e-08
RALB	4.72e-07	0.989299	4.73e-06	-0.738199	3.3e-05	0.0703418	2.5634e-08	2.60553e-08
G6PD	1.3e-05	0.000117163	0.00150805	-0.965381	-0.000672945	0.0915569	2.64066e-08	2.64066e-08
P4HB	7.85e-09	0.0621002	0.00484565	-1.36937	-0.00073929	0.0387956	2.69728e-08	2.69728e-08
HDLBP	0.00269945	0.0109579	8.05e-08	-0.39634	-0.000429552	0.0736206	2.71373e-08	2.71373e-08
TGM2	2e-06	0.226944	5.35e-06	-1.39137	-0.000390578	0.259418	2.75428e-08	2.75428e-08
PRPF31	0.000553335	0.967908	4.74e-09	-0.550139	-1.85e-05	0.0717707	2.84856e-08	2.84856e-08
SH3PXD2B	6.47e-05	0.0143896	2.73e-06	-1.1457	-0.000783863	0.120085	2.85112e-08	2.85112e-08
FNBP1	0.968956	0.946536	3.04e-12	-0.102542	-2.55e-05	0.20207	3.05816e-08	3.05816e-08
LPCAT2	0.339063	0.00196971	4.9e-10	0.791104	-0.000674308	0.269001	6.0138e-09	3.10654e-08
ECE1	0.00244152	0.00521009	2.28e-07	-0.266645	-0.000800425	0.131755	3.15085e-08	3.15085e-08
CAT	0.00160108	0.168721	1.09e-08	-0.386343	-0.000246953	0.0959842	3.18715e-08	3.18715e-08
PTPN1	2.42e-05	0.351339	3.53e-07	-0.623618	-0.000271903	0.108251	3.23363e-08	3.23363e-08
H6PD	2.99e-05	0.0663374	1.52e-06	-0.910215	-0.000499687	0.0761597	3.24468e-08	3.24468e-08
YAP1	7.57e-05	0.018661	2.29e-06	-1.09114	-0.000556337	0.144297	3.42241e-08	3.42241e-08
APOL2	5.33e-08	0.638225	9.59e-05	-1.34398	-0.000173573	0.129775	3.44427e-08	3.44427e-08
GBP2	1.63e-05	0.0542573	3.69e-06	-0.684292	-0.000881377	0.122782	3.44519e-08	3.44519e-08
MYOF	2.84e-06	0.19634	6.34e-06	-1.18928	-0.000432323	0.105337	3.66025e-08	3.66025e-08
GALNS	2.89e-06	0.177603	6.99e-06	-1.00773	-0.000237666	0.055357	3.70135e-08	3.70135e-08
QTRT1	0.000195901	0.0580748	3.17e-07	-0.809825	-0.000279863	0.068384	3.71595e-08	3.71595e-08
ITIH1	2.83e-06	0.0542573	2.44e-05	-2.31784	-0.00106933	0.139316	3.82467e-08	3.82467e-08
RPN1	7.05e-05	0.0754819	7.5e-07	-0.525844	-0.000467435	0.131347	4.01209e-08	4.01209e-08
MX1	3.85e-08	0.0352941	0.00295957	-1.65519	-0.000809203	0.121505	4.03521e-08	4.03521e-08
INF2	5.22e-05	0.492372	3.8e-08	-1.31658	0.000172259	0.115265	1.38056e-08	4.04062e-08
YKT6	2.24e-08	0.442439	0.000416914	-1.16489	-0.000120224	0.025907	4.1187e-08	4.1187e-08
PCYOX1L	0.000596484	0.697006	4.89e-09	-0.509436	4.88e-05	0.22698	2.4074e-08	4.15852e-08
NOP58	0.071537	0.0909748	2.73e-14	0.165427	0.00029132	0.27961	1.89643e-11	4.16606e-08
ITPA	9.48e-05	0.619078	7.18e-08	-0.553731	-0.000146936	0.210168	4.18036e-08	4.18036e-08
RGN	0.000463705	0.085564	1.07e-07	-0.789767	-0.000582333	0.276174	4.20401e-08	4.20401e-08
ARHGEF1	0.00034083	0.0239155	5.3e-07	-0.878738	-0.000493061	0.0947437	4.25985e-08	4.25985e-08
ALCAM	8.01e-09	0.000173074	0.314361	1.71709	0.00155015	0.0500148	7.47804e-09	4.32672e-08
FIBP	0.00532251	0.160162	1.33e-10	-0.386292	0.000228885	0.160635	2.68221e-09	4.33405e-08
HLA-E	1.83e-09	0.0804031	0.0306293	-1.45874	-0.000669653	0.0484911	4.39833e-08	4.39833e-08
FGF1	2.86e-05	0.0804031	1.96e-06	-0.989558	-0.00071657	0.13558	4.39859e-08	4.39859e-08
GGACT	3.91e-11	0.475416	0.24359	-2.15972	-0.000384074	0.0168012	4.41406e-08	4.41406e-08
PTK2B	6.61e-06	0.527181	3.63e-07	-0.694945	0.000103618	0.193174	1.67993e-08	4.4313e-08
STK10	5.94e-05	0.237826	3.26e-07	-0.835324	-0.000346326	0.130422	4.47095e-08	4.47095e-08
FXR1	0.0770254	0.102566	3.76e-14	0.252047	0.000195032	0.266453	2.81737e-11	4.58356e-08
PCMT1	0.0969306	0.0542573	2.73e-12	-0.0826823	0.000525733	0.162501	5.53179e-10	4.66908e-08
CHMP4B	3.76e-06	0.717014	1.82e-06	-0.72841	-0.000115408	0.0270342	4.69044e-08	4.69044e-08
LRPAP1	0.00449746	0.0200276	5.7e-08	-0.539039	-0.000552901	0.0519295	4.85398e-08	4.85398e-08
COL4A2	0.00034977	0.168721	9.03e-08	-1.22569	-0.00051106	0.077973	4.99256e-08	4.99256e-08
DIAPH1	8.35e-05	0.0327269	2.01e-06	-0.540644	-0.000363124	0.106661	5.10813e-08	5.10813e-08
SFXN5	6.5e-06	0.7781	6.74e-07	-0.906908	1.77e-05	0.094731	3.56079e-08	5.20462e-08
COPE	0.00489428	0.085564	1.38e-08	-0.6062	-0.000184902	0.0696112	5.30819e-08	5.30819e-08
C1QB	3.25e-07	0.6576	2.79e-05	-1.53292	-0.000239295	0.152293	5.43524e-08	5.43524e-08
CD44	0.000619213	0.00906991	1.08e-06	-0.967498	-0.00176222	0.124606	5.50586e-08	5.50586e-08
SCRN2	0.000239267	0.0707969	1.85e-09	-0.798261	0.000480184	0.0922437	1.00495e-09	5.63354e-08
SYPL1	2.92e-07	0.697006	1.57e-05	-0.825802	0.000222636	0.0974695	3.39066e-08	5.85343e-08
STX1A	0.047545	0.581525	1.95e-13	0.2172	0.000383434	0.136325	2.61234e-10	6.17043e-08
HSD17B8	7.15e-06	0.0239155	2.37e-08	-0.949443	0.000690656	0.407037	2.09879e-10	6.19207e-08
GMPR	1.61e-05	0.323683	1.37e-06	-1.09993	-0.000288929	0.365586	6.22763e-08	6.22763e-08
SERPINH1	6.56e-08	0.0327269	0.00343936	-1.36458	-0.00139761	0.0462598	6.38803e-08	6.38803e-08
GNG12	6.3e-06	0.0663374	1.85e-05	-1.20216	-0.000867911	0.10987	6.61397e-08	6.61397e-08
RIC8A	6.81e-08	0.861566	0.000134498	-1.08631	-1.18e-05	0.0807153	6.71692e-08	6.71692e-08
GJA1	9.96e-06	0.600177	1.33e-06	-0.872094	-0.000406214	0.18413	6.75485e-08	6.75485e-08
ACSL3	0.14422	0.0621002	9.1e-10	-0.312901	-0.000333472	0.153311	6.88254e-08	6.88254e-08
GSTM4	0.110573	0.115231	6.57e-10	-0.185478	-0.000911909	0.295132	7.02309e-08	7.02309e-08
KDSR	0.00190313	0.492372	9.04e-09	-0.510252	-5.89e-05	0.0391099	7.08622e-08	7.08622e-08
ACSS1	0.00125194	0.527181	3.58e-09	-0.529348	0.000197766	0.381538	2.6978e-08	7.10564e-08
ACSL1	0.000382819	0.677199	3.28e-08	-0.76641	-0.000209798	0.0994787	7.10661e-08	7.10661e-08
NGLY1	0.0592065	0.7781	4.13e-13	-0.265163	-0.000175601	-0.155673	6.86164e-10	7.39605e-08
MYH9	4.64e-05	0.0409094	5.09e-06	-1.23115	-0.0007719	0.0876763	7.8261e-08	7.8261e-08
CTNNB1	0.0220579	0.563253	2.52e-10	-0.384129	0.000184353	0.152097	3.33875e-08	7.95228e-08
ALDH1L1	4.57e-06	0.365683	6.04e-06	-1.30389	-0.000537918	0.0723331	8.08885e-08	8.08885e-08
S100A13	3.12e-08	0.00674809	0.0499219	-1.51716	-0.00150197	0.0123829	8.33961e-08	8.33961e-08
ATP1A1	1.38e-06	0.545018	1.46e-05	-0.73139	-0.00019463	0.448208	8.61979e-08	8.61979e-08
SLC12A9	7.74e-06	0.0439708	3.43e-05	-1.05072	-0.00031625	0.185444	9.02681e-08	9.02681e-08
RABEP2	1.79e-05	0.0621002	1.13e-05	-1.02699	-0.000267191	0.0799036	9.53989e-08	9.53989e-08
STIM1	0.00192502	0.946536	7.08e-09	-0.532583	-2.48e-05	0.142792	9.73373e-08	9.73373e-08
PLP2	1.76e-05	0.0157135	4.9e-05	-1.13043	-0.000913103	0.0857787	1.01019e-07	1.01019e-07
PITHD1	7.25e-05	0.458772	8.77e-08	-0.594594	0.000214845	0.2128	3.16458e-08	1.02745e-07
HLA-DRA	3.12e-08	0.00152746	0.297305	-1.15707	-0.00133475	0.0431663	1.0447e-07	1.0447e-07
GSK3B	1.95e-09	0.115231	0.0632484	1.17821	0.000225779	-0.00926759	1.04711e-07	1.04711e-07
PLXNB2	7.99e-06	0.563137	1.03e-06	-1.10285	1.9e-05	0.0800358	4.49229e-08	1.06937e-07
PARVA	0.00912118	0.177603	9.61e-09	-0.289822	-0.000304644	0.209905	1.12157e-07	1.12157e-07
BCAM	8.25e-06	0.619078	3.1e-06	-1.25252	-0.00011705	0.120561	1.13594e-07	1.13594e-07
GPX4	0.000581764	0.19634	5.53e-09	-0.533381	0.000289779	0.30091	9.91545e-09	1.16571e-07
ARHGDIB	0.000986114	0.186806	9.03e-08	-0.552392	-0.000429664	0.225244	1.17902e-07	1.17902e-07
DPP9	0.00948825	0.160162	1.15e-08	-0.607037	-0.000176194	0.0573047	1.22371e-07	1.22371e-07
TMEM109	7.62e-06	0.492372	4.73e-06	-0.709433	-0.000159013	0.416091	1.23795e-07	1.23795e-07
NUP210	0.00258189	0.967908	6.66e-09	-0.605117	1.58e-05	0.205546	1.17952e-07	1.23896e-07
HTRA3	6e-06	0.861566	3.51e-06	-1.37058	-3.31e-05	0.21597	1.25883e-07	1.25883e-07
SIRPG	1.1e-05	0.442439	7.3e-07	-1.89422	0.000233119	0.410684	3.674e-08	1.25908e-07
YBX2	0.000169894	0.323683	3.35e-07	-0.990193	-0.000296623	0.186714	1.27332e-07	1.27332e-07
AP1S1	4.21e-06	0.237826	1.06e-06	-1.07674	0.00024676	0.131887	1.47047e-08	1.29108e-07
CAPN5	0.00515811	0.13635	2.67e-08	-0.184567	-0.000367062	0.0717462	1.29182e-07	1.29182e-07
CNN3	0.000560319	0.0352941	9.51e-07	-0.675149	-0.000748258	0.076249	1.2933e-07	1.2933e-07
EXOSC6	0.019103	0.545018	5.4e-10	-0.329481	5.25e-05	0.79169	5.19889e-08	1.29952e-07
SRSF5	0.12737	0.0472123	7.03e-12	-0.234014	0.000370047	0.0995467	1.26325e-09	1.30152e-07
DNAJC3	0.14703	0.0909748	1.43e-09	-0.401372	-0.000367369	0.18224	1.30988e-07	1.30988e-07
WDR1	6.75e-05	0.115231	2.47e-06	-0.794221	-0.00030619	0.0778105	1.31423e-07	1.31423e-07
ELMOD2	0.000773405	0.0472123	5.44e-07	-0.543971	-0.000431086	0.278458	1.34768e-07	1.34768e-07
CTSL	3.19e-06	0.00282873	0.00221619	-0.834913	-0.000719518	0.259064	1.35455e-07	1.35455e-07
PALD1	0.00102234	0.442439	8.77e-09	-0.601611	0.000155604	0.157034	3.99364e-08	1.36813e-07
TMEM165	6.66e-05	0.33734	9.02e-07	-0.752534	-0.000215638	0.401485	1.36815e-07	1.36815e-07
DKK3	8.01e-05	0.757573	1.93e-07	-0.794202	5.18e-05	0.317846	9.04903e-08	1.37533e-07
PLIN3	2.07e-07	0.351339	0.000286544	-1.25482	-0.00024697	0.0706913	1.39726e-07	1.39726e-07
DNAJA4	0.000642747	0.563137	5.87e-08	-0.748371	-0.000118398	0.12622	1.41778e-07	1.41778e-07
LSP1	4.92e-05	0.143982	3.18e-06	-1.18624	-0.00055998	0.148851	1.48165e-07	1.48165e-07
HPCAL1	0.00359064	0.946536	6.66e-09	-0.477104	-2.73e-05	0.135073	1.48701e-07	1.48701e-07
ENPP6	0.305976	0.6576	4.92e-11	-0.216151	0.00045086	0.188605	7.97101e-08	1.49972e-07
WDR82	0.00083226	0.545018	1.51e-08	-0.445271	0.000111384	0.171501	6.03544e-08	1.50789e-07
PSMB9	0.000103049	0.0909748	2.47e-06	-0.863834	-0.000517843	0.0516889	1.5127e-07	1.5127e-07
GGT5	3e-08	0.545018	0.0014296	-1.54628	-0.00022342	0.147129	1.52345e-07	1.52345e-07
SDF4	0.000130365	0.00609444	3.06e-05	-0.819519	-0.000615308	0.0228838	1.56921e-07	1.56921e-07
TMPRSS6	0.0010151	0.284802	8.77e-08	-1.47429	-0.000343975	0.21089	1.61961e-07	1.61961e-07
PRELP	0.503899	0.861566	6.06e-11	-0.236196	-4.97e-05	0.276161	1.66531e-07	1.66531e-07
GRAMD4	0.00135963	0.160162	1.23e-07	-0.692532	-0.000548983	0.0700841	1.68793e-07	1.68793e-07
OSBPL9	0.218647	0.492372	2.7e-10	-0.224737	-3.06e-05	0.315955	1.79508e-07	1.79508e-07
CAPN1	0.00215698	0.10876	1.27e-07	-0.544545	-0.000333312	0.112512	1.82873e-07	1.82873e-07
TPD52	0.000259015	0.861566	1.34e-07	-0.501094	-8.18e-05	0.130686	1.8338e-07	1.8338e-07
NACC2	0.00192502	0.619078	9.91e-09	-0.645185	0.000155364	0.126363	9.10643e-08	1.87572e-07
LAMP1	3.58e-06	0.121981	7.26e-05	-1.25138	-0.000367912	0.0365616	1.91628e-07	1.91628e-07
IGFBP2	7.21e-08	0.0352941	0.0128859	-1.32876	-0.000824149	0.0928116	1.9655e-07	1.9655e-07
FBLL1	1.04e-05	0.000296819	0.0108087	1.2198	0.000932111	-0.173786	1.99137e-07	1.99137e-07
POFUT1	5.2e-06	0.206204	3.13e-05	-1.1941	-0.000279819	0.0534716	2.00016e-07	2.00016e-07
KIF26B	0.0304523	0.0621002	1.81e-08	-0.678781	-0.00119252	0.0691831	2.03e-07	2.03e-07
LMAN2	0.00096263	0.260621	1.38e-07	-0.695975	-0.0003473	0.104703	2.0475e-07	2.0475e-07
TMEM63A	0.0102621	0.085564	4.02e-08	-1.30087	-0.000307112	0.435994	2.07753e-07	2.07753e-07
PON2	0.00109851	0.581525	1.87e-08	-0.58882	0.000167766	0.168978	9.18521e-08	2.07868e-07
TAF15	0.129068	0.925204	2.54e-10	-0.135244	0.000231335	0.100014	1.85352e-07	2.08351e-07
HSPA1B	0.000209461	0.925204	1.83e-07	-1.40708	-1.54e-05	0.366176	2.08487e-07	2.08487e-07
ZC3HAV1	0.000104493	0.0409094	8.48e-06	-0.795509	-0.000198266	0.230987	2.1195e-07	2.1195e-07
SLC39A14	0.00179708	0.395389	8.25e-09	-0.996416	0.000273602	0.137368	5.36565e-08	2.17411e-07
CYC1	0.0269989	0.160162	2.36e-10	-0.350439	0.000390814	0.378734	1.42735e-08	2.27304e-07
SIAE	1.81e-06	0.151916	0.000145383	-0.885709	-0.000273898	0.415718	2.28131e-07	2.28131e-07
PREB	1.43e-06	0.475416	1.33e-05	-0.913759	5.63e-05	0.210213	7.44399e-08	2.28257e-07
ANXA11	0.00112504	0.24905	1.46e-07	-0.399008	-0.000373298	0.19975	2.32119e-07	2.32119e-07
CLIC4	0.00029536	0.115231	1.23e-06	-0.665184	-0.000467009	0.206863	2.3618e-07	2.3618e-07
FN1	5.45e-05	0.143982	5.48e-06	-1.17269	-0.000938331	0.0883288	2.40995e-07	2.40995e-07
DIP2A	0.00948825	0.861566	3.93e-09	-0.196728	3.61e-05	0.075276	1.93548e-07	2.42168e-07
PRKAR1B	0.000218015	0.380366	7.6e-08	-0.0833472	0.000259605	0.0757503	5.66757e-08	2.43348e-07
IKBIP	0.000650775	0.00997655	6.82e-06	-0.720842	-0.0010958	0.041869	2.46355e-07	2.46355e-07
ERP29	4.87e-06	0.0239155	0.000385558	-0.745189	-0.000538627	0.198869	2.48971e-07	2.48971e-07
TNS3	0.00370908	0.323683	3.8e-08	-0.467453	-0.000300106	0.140301	2.51949e-07	2.51949e-07
RRM2B	0.00276005	0.989299	1.71e-08	-0.230293	-5.37e-05	0.122636	2.56378e-07	2.56378e-07
SNTA1	1.24e-05	0.925204	4.08e-06	-0.894757	-3.53e-05	0.236074	2.56857e-07	2.56857e-07
PEX14	0.0979561	0.0439708	1.09e-08	-0.279551	-0.000337651	0.0886995	2.57437e-07	2.57437e-07
TRIP10	9.58e-06	0.0754819	6.51e-05	-1.09997	-0.000503198	0.13507	2.57957e-07	2.57957e-07
ADAM22	2.5e-09	0.297414	0.0670045	1.32598	0.000227423	-0.117756	2.69181e-07	2.69181e-07
CTSH	0.000133994	0.395389	9.51e-07	-0.768978	-0.000204466	0.228592	2.71466e-07	2.71466e-07
COL1A2	1.79e-07	0.458772	0.00063635	-2.00092	-0.000569615	0.0948963	2.79015e-07	2.79015e-07
TYMP	1.72e-07	0.00355889	0.0857723	-1.41658	-0.00112469	0.00134951	2.80003e-07	2.80003e-07
SURF4	3.73e-05	0.840526	1.68e-06	-0.890932	-4.96e-05	0.0688092	2.80672e-07	2.80672e-07
CPNE6	0.0556512	0.925204	1.04e-09	-0.625535	-0.000101418	0.174982	2.84177e-07	2.84177e-07
LIMD1	0.00255324	0.260621	8.29e-08	-0.602204	-0.000206548	0.315688	2.90594e-07	2.90594e-07
RTN4	0.000112006	0.216406	1.07e-07	-0.381459	0.000620768	0.151397	2.8951e-08	2.9145e-07
CGNL1	0.000126829	0.33734	1.33e-06	-0.639231	-0.000248395	0.0768069	2.9745e-07	2.9745e-07
NUDC	0.417652	0.216406	6.36e-10	-0.0443223	-0.000199992	0.130849	2.99723e-07	2.99723e-07
IGSF8	0.00435633	0.323683	4.32e-09	-0.776785	0.00029528	0.249557	5.52368e-08	3.02296e-07
AHCY	0.000112006	0.226944	1.2e-07	-0.665719	0.000186271	0.152024	3.27348e-08	3.06517e-07
TECPR1	0.0100636	0.882705	5.2e-09	-0.749528	0.000126289	0.0387533	2.54315e-07	3.06749e-07
TFRC	0.000125095	0.13635	3.51e-06	-1.077	-0.000354216	0.0731445	3.09018e-07	3.09018e-07
AGFG1	0.931231	0.6576	9.79e-11	-0.0348762	-9.34e-05	0.106637	3.09338e-07	3.09338e-07
SLC25A13	0.0030821	0.365683	5.38e-08	-0.703438	-0.000112101	0.15971	3.11987e-07	3.11987e-07
ZC2HC1C	1.45e-06	0.989299	4.48e-05	-1.27508	-4.73e-05	0.0445245	3.25903e-07	3.25903e-07
UROD	0.00183883	0.0804031	4.39e-07	-0.452983	-0.000271426	0.321741	3.28337e-07	3.28337e-07
SPR	0.000974302	0.509627	3.48e-08	-0.6022	0.000148934	0.201579	1.21331e-07	3.34491e-07
PPM1G	0.695895	0.989299	9.47e-11	-0.0718985	0.0001071	0.178625	3.29442e-07	3.34806e-07
PSMD8	0.000141539	0.757573	6.22e-07	-0.607966	-0.000102768	0.0801202	3.3511e-07	3.3511e-07
TGFBI	1.34e-06	0.206204	0.000248999	-1.50547	-0.000804478	0.188981	3.43026e-07	3.43026e-07
TGOLN2	0.000141539	0.260621	1.87e-06	-0.836876	-0.000293105	0.162711	3.43696e-07	3.43696e-07
TMEM132A	0.167884	0.90392	4.58e-10	-0.38405	-2.53e-06	0.0367723	3.45648e-07	3.45648e-07
NAT1	0.000135827	0.717014	7.3e-07	-0.662836	-0.000153248	0.176458	3.51571e-07	3.51571e-07
TPPP	0.0840595	0.297414	2.52e-10	-0.583817	0.000871559	0.332097	5.66606e-08	3.52051e-07
CD9	0.000173548	0.351339	1.46e-07	-0.802935	0.000430974	0.222554	7.35698e-08	3.55365e-07
GMPPB	1.2e-05	0.0131596	0.000459461	-1.03854	-0.00027249	0.148036	3.5698e-07	3.5698e-07
PALLD	0.112094	0.0017367	3.83e-07	-0.38219	-0.00101224	0.112007	3.64354e-07	3.64354e-07
AGRN	0.00322024	0.619078	3.8e-08	-0.503322	-0.000147	0.119749	3.68733e-07	3.68733e-07
LAMA2	0.00399939	0.509627	3.91e-08	-0.796096	-0.00028493	0.149919	3.83022e-07	3.83022e-07
TLN1	2.18e-06	0.0621002	0.00058979	-1.00139	-0.000432538	0.143056	3.83567e-07	3.83567e-07
PITPNM1	0.00210863	0.737205	2.83e-08	-0.621213	6.58e-05	0.178061	2.45155e-07	3.87531e-07
ARHGAP23	0.00196949	0.13635	3.08e-07	-0.190692	-0.000661705	0.122886	3.93849e-07	3.93849e-07
PGPEP1	2.87e-07	0.226944	0.00128385	-1.16719	-0.000250998	0.213853	3.97097e-07	3.97097e-07
RNF213	0.0139489	0.177603	3.48e-08	-0.656868	-0.000362	0.0771959	4.06292e-07	4.06292e-07
ATP11A	0.0543693	0.00549352	3e-07	-0.6847	-0.000524994	0.0475456	4.18221e-07	4.18221e-07
MAG	0.0146199	0.925204	5.89e-09	-2.05785	8.83e-05	0.124252	3.82939e-07	4.30306e-07
ETF1	0.958167	0.206204	4.74e-10	-0.0539459	-0.000193776	0.160422	4.32312e-07	4.32312e-07
PROS1	0.000183169	0.310376	1.68e-06	-0.814261	-0.000346005	0.185798	4.38729e-07	4.38729e-07
SNRPB2	0.124856	0.177603	1.38e-10	-0.323565	0.000324203	0.138577	3.28145e-08	4.43902e-07
CPNE4	0.123201	0.237826	3.36e-09	-0.868541	-0.000484677	0.261248	4.48815e-07	4.48815e-07
GMDS	0.00102234	0.237826	2.3e-08	-0.482597	0.000218261	0.10673	5.17791e-08	4.50249e-07
STAT1	0.000802332	0.310376	4.05e-07	-0.642183	-0.000243367	0.0529485	4.57011e-07	4.57011e-07
MFSD10	0.0147577	0.0754819	9.29e-08	-0.315041	-0.00040299	0.151341	4.65916e-07	4.65916e-07
ITGB4	0.000452067	0.0352941	6.5e-06	-0.915964	-0.000551546	0.0565219	4.66673e-07	4.66673e-07
NIPSNAP3A	0.000180718	0.946536	5.59e-07	-0.694305	6.45e-05	0.42219	4.39109e-07	4.76817e-07
DMWD	0.00135963	0.6576	5.23e-08	-0.640398	6.89e-05	0.0771667	2.56664e-07	4.81518e-07
LPP	0.00596658	0.0542573	3.53e-07	-0.0558309	-0.000366128	0.0755548	5.01877e-07	5.01877e-07
GALK1	0.0111995	0.42643	4.45e-09	-0.677325	0.000176066	0.0695517	1.41806e-07	5.10395e-07
PDCD5	3.14e-06	0.527181	7.26e-05	-0.716006	-8.57e-05	0.0852261	5.21175e-07	5.21175e-07
PREX1	0.136037	0.310376	2.87e-09	-0.356674	-0.000329847	0.113623	5.24423e-07	5.24423e-07
DNAJB2	6.61e-06	0.882705	2.08e-05	-1.15051	-4.93e-05	0.113752	5.25015e-07	5.25015e-07
ARF4	1.61e-05	0.0804031	9.39e-05	-0.932765	-0.000415104	0.289879	5.25634e-07	5.25634e-07
CTTN	0.00137569	0.697006	1.27e-07	-0.556854	-9.72e-05	0.0492971	5.26358e-07	5.26358e-07
LMAN2L	0.000226897	0.798779	6.74e-07	-0.616023	-0.000124625	0.164759	5.27588e-07	5.27588e-07
DCX	1.53e-06	0.000296819	0.26953	0.965782	0.00162318	-0.166618	5.28385e-07	5.28385e-07
CNP	0.00532251	0.410743	9.91e-09	-1.27241	0.000651241	0.216762	1.43875e-07	5.47717e-07
ACP1	5.45e-05	0.619078	3.88e-06	-0.416528	-0.000103519	0.0343144	5.55665e-07	5.55665e-07
GPD1	8.86e-07	0.19634	0.000753888	-2.34411	-0.000619738	0.106216	5.56409e-07	5.56409e-07
NAP1L4	0.000198545	0.6576	4.39e-07	-0.423163	2.22e-05	0.114856	2.99073e-07	5.60854e-07
HDHD3	2.4e-09	0.260621	0.219456	-1.63587	-0.000229606	0.00509873	5.75757e-07	5.75757e-07
PYCARD	0.000817129	0.0909748	1.87e-06	-0.794687	-0.000655193	0.162105	5.81228e-07	5.81228e-07
SLC16A1	0.00156433	0.757573	1.2e-07	-0.749942	-3.92e-05	0.201669	5.91216e-07	5.91216e-07
GBP1	1.07e-06	0.00443928	0.0310294	-0.885129	-0.00115522	0.0653149	6.07266e-07	6.07266e-07
BIRC3	7.62e-06	0.946536	1.84e-05	-1.16019	4.42e-05	0.0455726	5.61384e-07	6.09539e-07
DAZAP1	0.00215698	0.90392	6.22e-08	-0.407975	0.000104311	0.0815886	5.2473e-07	6.10454e-07
PEF1	0.000402992	0.380366	1e-06	-0.651831	-0.000155376	0.250286	6.25358e-07	6.25358e-07
PDIA3	1.51e-06	0.10876	0.000942074	-0.868839	-0.000383866	0.0343342	6.29722e-07	6.29722e-07
BRAT1	0.000494034	0.272537	1.17e-06	-0.885206	-0.000194948	0.0637374	6.38285e-07	6.38285e-07
DAG1	0.000802332	0.861566	2.28e-07	-0.601897	-0.000114868	0.073732	6.38516e-07	6.38516e-07
WASF2	0.598726	0.085564	1.11e-09	0.0588422	-0.000372771	0.404562	2.97298e-07	6.41615e-07
CORO2B	0.000951083	0.272537	6.22e-07	-0.51041	-0.000314788	0.13518	6.49456e-07	6.49456e-07
RTN4IP1	0.0139489	0.6576	7.67e-09	-0.183855	0.00013081	0.0963202	3.48824e-07	6.53882e-07
AKR1B1	1.28e-05	0.24905	3.18e-06	-0.697578	0.000301083	0.114963	8.1151e-08	6.56114e-07
ARPC5	0.000236117	0.151916	4.57e-06	-0.640683	-0.000265613	0.540357	6.57581e-07	6.57581e-07
PDAP1	1.06e-05	0.323683	5e-05	-0.808202	-0.000233614	0.134226	6.80347e-07	6.80347e-07
SLC20A2	0.0543693	0.619078	5.2e-09	-0.161611	-0.000239313	0.0685971	6.90631e-07	6.90631e-07
CYFIP1	0.00695795	0.289282	8.77e-08	-0.488347	-0.000143546	0.0664186	6.95047e-07	6.95047e-07
CSK	0.00654489	0.475416	5.7e-08	-0.572466	-8.56e-05	0.133364	6.97506e-07	6.97506e-07
SCFD2	0.159692	0.563137	2.03e-09	-0.0629636	-9.45e-05	0.0887264	7.12741e-07	7.12741e-07
HPX	1.32e-05	0.310376	4.48e-05	-1.35868	-0.000635202	0.150733	7.1563e-07	7.1563e-07
ITGAM	2.28e-05	0.0109579	0.000739897	-1.01431	-0.000623663	0.102129	7.19455e-07	7.19455e-07
SLC4A1	0.0189128	0.13635	7.18e-08	-0.596707	-0.000618347	0.108776	7.20325e-07	7.20325e-07
PSMD2	7.87e-06	0.946536	2.55e-05	-0.749486	-1.85e-05	0.103772	7.34252e-07	7.34252e-07
TRIM3	6.66e-05	0.33734	9.76e-07	-0.740485	0.000164342	0.118075	1.45187e-07	7.42141e-07
SUCLG2	0.00668006	0.351339	1.02e-08	-0.414839	0.000285912	0.094224	1.55106e-07	7.45727e-07
AGPAT3	0.0414557	0.380366	1.3e-08	-0.282849	-0.000139821	0.0780464	7.77298e-07	7.77298e-07
FCER1G	6.02e-05	0.0202952	0.00016902	-0.896053	-0.00102121	0.140074	7.81593e-07	7.81593e-07
CST3	2.7e-06	0.33734	2.61e-05	-1.41497	0.000835485	0.0729474	1.54292e-07	7.88363e-07
IPO9	0.00739427	0.226944	7.03e-12	0.462836	-0.000169336	0.128716	4.75947e-10	8.07659e-07
MMRN2	1.86e-07	0.989299	0.00117301	-1.26118	-4.81e-05	0.0533581	8.07885e-07	8.07885e-07
PRDX1	1.2e-05	0.0109579	0.001677	-0.83598	-0.00132855	0.25003	8.20925e-07	8.20925e-07
SPTB	0.254802	0.168721	5.2e-09	-0.342026	-0.00045791	0.118584	8.29357e-07	8.29357e-07
EFR3B	0.275104	0.798779	4.92e-11	0.140817	0.000118638	0.125255	8.51921e-08	8.30308e-07
CORO1B	9.88e-05	0.351339	6.5e-06	-0.892088	-0.000129674	0.0840328	8.35116e-07	8.35116e-07
ARFGAP2	0.000884452	0.619078	1.59e-07	-0.378364	3.93e-05	0.174053	4.09283e-07	8.39339e-07
AK4	0.00073634	0.121981	2.53e-06	-0.844705	-0.000496965	0.117616	8.39577e-07	8.39577e-07
CRABP2	0.000152559	0.861566	1.73e-06	-0.701306	-0.000116417	0.405844	8.39984e-07	8.39984e-07
STX18	0.439359	0.509627	5.1e-11	0.0716657	0.000128841	0.107319	8.87818e-08	8.41033e-07
TBK1	0.497442	0.737205	6.36e-10	-0.111009	-1.46e-05	0.147526	8.56065e-07	8.56065e-07
PSME1	0.0269989	0.260621	3.48e-08	-0.342872	-0.000294851	0.510791	8.87798e-07	8.87798e-07
AIF1L	0.00125194	0.323683	6.4e-08	-0.90878	0.000181918	0.163968	1.64745e-07	8.9502e-07
RAI14	0.226344	0.226944	4.89e-09	-0.302738	-0.000179401	0.0948429	9.04864e-07	9.04864e-07
DTYMK	0.0113082	0.0157135	1.44e-06	-0.223075	-0.000505801	0.0890969	9.17459e-07	9.17459e-07
ECM1	0.00948822	0.81959	2.3e-08	-0.826546	5.15e-05	0.184729	7.01916e-07	9.45159e-07
PTAR1	0.0369495	0.00196971	5.04e-09	0.20661	-0.000564623	0.0868781	6.5593e-09	9.51535e-07
CDH2	0.172096	0.638225	2.45e-09	-0.417472	-1.95e-05	0.136989	9.5266e-07	9.5266e-07
THOC6	0.013818	0.989299	1.98e-08	-0.0412983	-6.21e-05	0.582901	9.56811e-07	9.56811e-07
ATP2C1	0.222472	0.925204	1.34e-09	-0.181258	-1.61e-05	0.0888195	9.70371e-07	9.70371e-07
ATXN10	0.000248958	0.0909748	1.28e-05	0.384995	0.000253955	-0.648198	1.00717e-06	1.00717e-06
SERPINI2	0.866965	0.000351723	7.17e-07	0.217545	-0.00109553	0.104067	8.15684e-07	1.00971e-06
PECAM1	1.69e-09	0.581525	0.304537	-1.56555	-0.000194901	0.00219566	1.03143e-06	1.03143e-06
DEGS1	0.698398	0.102566	4.32e-09	-0.0187317	-0.000318301	0.162607	1.05747e-06	1.05747e-06
HEBP2	0.00113853	0.310376	8.79e-07	-0.596678	-0.000228219	0.143124	1.06044e-06	1.06044e-06
PCOLCE	0.000397858	0.272537	2.87e-06	-1.23827	-0.000614001	0.189684	1.06193e-06	1.06193e-06
TOLLIP	3.52e-05	0.717014	1.24e-05	-0.872485	-7.2e-05	0.044958	1.06642e-06	1.06642e-06
PLEC	0.0629444	0.186806	2.67e-08	-0.474517	-0.000409189	0.179005	1.06893e-06	1.06893e-06
RAB1A	0.00543472	0.323683	1.87e-08	-0.336637	9.9e-05	0.141035	1.97023e-07	1.06901e-06
LZTFL1	0.0108789	0.840526	4.23e-12	0.480118	-0.00012179	0.254729	1.18031e-09	1.10148e-06
B2M	5.97e-10	0.81959	0.670287	-1.88818	-2.15e-05	0.0234725	1.10438e-06	1.10438e-06
PLD3	2.54e-05	0.395389	3.28e-05	-0.820077	-0.000264766	0.254115	1.10799e-06	1.10799e-06
LRRFIP1	0.0154629	0.545018	1.19e-08	-0.480021	0.000168487	0.207824	4.55084e-07	1.12856e-06
SZRD1	0.356436	0.0754819	1.26e-08	-0.100733	-0.000399285	0.126746	1.13199e-06	1.13199e-06
ATL3	0.568524	0.0239155	2.51e-08	-0.0309852	-0.000595083	0.145685	1.13766e-06	1.13766e-06
IQSEC1	0.00717313	0.509627	2.44e-08	-0.244628	0.000155525	0.183156	4.16798e-07	1.14304e-06
MPP2	2.62e-06	0.42643	5.59e-05	-1.12077	0.000197474	0.121609	3.18984e-07	1.14308e-06
PPP1CA	0.0106698	0.19634	1.73e-07	-0.30933	-0.000171744	0.155362	1.18988e-06	1.18988e-06
ACTN2	0.0022314	0.6576	1.07e-07	-0.705191	0.000324112	0.0627126	6.36698e-07	1.1915e-06
RIPK1	0.0299369	0.0303128	4.05e-07	-0.322118	-0.000339578	0.132397	1.20237e-06	1.20237e-06
HTRA1	0.000387772	0.677199	6.56e-07	-0.603085	0.000380177	0.158215	6.82461e-07	1.22212e-06
SRC	0.108324	0.380366	1.38e-09	-0.247463	0.000199461	0.198409	2.97278e-07	1.26406e-06
FSCN1	0.00285328	0.0909748	1.52e-06	-0.770932	-0.000495151	0.132993	1.26777e-06	1.26777e-06
IFT140	0.179657	0.351339	6.26e-09	-0.214644	-0.000203071	0.0456627	1.26916e-06	1.26916e-06
PDP1	0.955471	0.751598	5.06e-10	0.274596	-6.45e-05	0.119213	1.19222e-06	1.2761e-06
MTHFD1L	4.92e-05	0.6576	5.35e-06	-0.615518	2.64e-05	0.0906113	6.84916e-07	1.28146e-06
ACTR3	0.254802	0.0239155	6.78e-08	-0.213188	-0.000288442	0.153882	1.3121e-06	1.3121e-06
HNRNPH3	0.00033644	0.0120167	0.000102267	0.645529	0.000643209	-0.112318	1.31281e-06	1.31281e-06
CORO1A	0.000104493	0.121981	3.28e-05	-1.01046	-0.000699007	0.12223	1.32374e-06	1.32374e-06
AKT1	0.000280284	0.0621002	2.44e-05	-0.770268	-0.000313763	0.0836344	1.33936e-06	1.33936e-06
INPP4A	0.591692	0.442439	1.12e-10	0.05502	0.00010234	0.0996445	1.80683e-07	1.34671e-06
RRM1	0.636864	0.925204	2.61e-10	0.0489279	7.07e-05	0.177503	6.26899e-07	1.38206e-06
TSPO	0.047167	0.0663374	1.46e-07	-0.583305	-0.000724457	0.295912	1.41422e-06	1.41422e-06
PARP14	0.0983	0.018661	2.54e-07	-0.424625	-0.000644287	0.403227	1.43519e-06	1.43519e-06
NAPA	6.75e-05	0.946536	7.34e-06	-0.761324	-1.41e-06	0.139032	1.44215e-06	1.44215e-06
PACSIN2	0.0175978	0.284802	9.56e-08	-0.359509	-0.000223689	0.132528	1.46542e-06	1.46542e-06
GNS	0.00014546	0.085564	3.92e-05	-0.640309	-0.000371025	0.0490017	1.48533e-06	1.48533e-06
LMF2	0.00066711	0.297414	2.53e-06	-0.777453	-0.000232174	0.0636221	1.51718e-06	1.51718e-06
HSPBP1	0.0710062	0.798779	5.71e-09	-0.36699	4e-05	0.0475686	1.09404e-06	1.52981e-06
GNAI2	0.000986114	0.619078	8.56e-07	-0.538784	-0.000115974	0.179596	1.56336e-06	1.56336e-06
OGFR	0.00073634	0.619078	1.17e-06	-0.830424	-4.96e-05	0.0211181	1.58733e-06	1.58733e-06
USP5	0.0205341	0.638225	1.66e-08	-0.229712	7.82e-05	0.22105	8.1265e-07	1.58896e-06
MANF	4.49e-08	0.13635	0.090582	-1.25615	-0.000421417	0.0360037	1.63414e-06	1.63414e-06
CCAR2	0.0263045	0.143982	3.06e-09	-0.320099	0.000323719	0.115688	8.97771e-08	1.64398e-06
CSNK1D	2.57e-05	0.697006	3.2e-05	-0.775162	-0.000137776	0.19444	1.67495e-06	1.67495e-06
EMILIN1	7.04e-06	0.0542573	0.00150805	-1.94679	-0.00061737	0.0847046	1.68107e-06	1.68107e-06
PDIA5	0.00621767	0.00745974	1.27e-05	-0.537583	-0.000966251	0.101846	1.70931e-06	1.70931e-06
C4BPA	0.000982303	0.160162	3.78e-06	-1.99593	-0.000803394	0.202075	1.7215e-06	1.7215e-06
OGDH	8.12e-05	0.600177	1.24e-05	-0.854099	-0.000100669	0.149614	1.74217e-06	1.74217e-06
TK2	0.000126829	0.0542573	2.69e-07	-0.567825	0.000372406	0.100293	2.24228e-08	1.79451e-06
IAH1	0.723607	0.226944	1.08e-10	0.126444	0.000282118	0.286266	1.23738e-07	1.85551e-06
ITGB1	0.000408188	0.0707969	2.28e-05	-0.6646	-0.000585643	0.081081	1.85808e-06	1.85808e-06
CHMP3	0.0307129	0.284802	7.6e-08	-0.258196	-7.81e-05	0.111094	1.87045e-06	1.87045e-06
NME3	0.00958205	0.545018	3.8e-08	-0.862127	1.74e-05	1.05746	7.58681e-07	1.87737e-06
TXN	0.129924	0.925204	4.89e-09	-0.399611	0.000139967	0.0983225	1.70661e-06	1.91617e-06
ERI3	0.0243132	0.619078	1.76e-08	-0.367016	9.19e-05	0.11128	9.41561e-07	1.92555e-06
SKOR1	0.979751	0.143982	4.74e-09	0.548221	-0.000311429	0.532423	1.87856e-06	1.93668e-06
COG3	0.425472	0.737205	2.23e-09	-0.273971	-0.000171579	0.210982	1.94264e-06	1.94264e-06
TRIO	0.0668753	0.380366	2.75e-08	-0.816211	-0.000206737	0.0978746	1.94276e-06	1.94276e-06
SUN2	0.0030821	0.6576	1.54e-07	-0.780981	4.26e-05	0.114362	1.06429e-06	1.98861e-06
NDUFA10	0.0136881	0.216406	1.15e-08	-0.24395	0.00018436	0.110835	2.02269e-07	2.00013e-06
SMAP2	0.0161977	0.967908	4.39e-08	-0.302268	0.000132319	0.13917	1.91943e-06	2.01496e-06
LMAN1	0.484662	0.0380186	4.27e-08	-0.285481	-0.000619547	0.151126	2.12048e-06	2.12048e-06
CTNNA2	0.0828523	0.600177	5.71e-09	-0.302676	0.000176781	0.157732	9.91639e-07	2.12338e-06
GIPC1	3.52e-05	0.619078	3.66e-05	-0.90262	-9.37e-05	0.0985109	2.14205e-06	2.14205e-06
AHNAK2	0.000906166	0.545018	1.64e-06	-0.550522	-0.000318281	0.273863	2.16676e-06	2.16676e-06
PHLDB1	0.000173548	0.861566	5.48e-06	-0.756	-3.54e-05	0.189779	2.1855e-06	2.1855e-06
AKAP12	0.279594	0.10876	2.75e-08	-0.549643	-0.000506591	0.16902	2.21886e-06	2.21886e-06
CPNE5	0.933922	0.42643	3.4e-10	0.482263	0.000319235	0.277714	5.69897e-07	2.2533e-06
RAB11FIP5	1.17e-06	0.81959	0.000891327	-0.851297	-0.000136583	0.0622083	2.25523e-06	2.25523e-06
ERAP1	0.0871398	0.967908	1.02e-08	-0.43424	-9.19e-06	0.254508	2.2662e-06	2.2662e-06
LY6H	0.101791	0.697006	6.26e-09	-0.277825	0.000347987	0.608772	1.38483e-06	2.37101e-06
SRCIN1	0.00912118	0.581525	5.87e-08	-1.44972	0.000239454	0.215797	1.06233e-06	2.38353e-06
ADI1	0.000345273	0.677199	3.98e-06	-0.408389	-0.000198331	0.0762752	2.40255e-06	2.40255e-06
MOGS	0.00145867	0.186806	3.42e-06	-0.672072	-0.000267691	0.238458	2.40507e-06	2.40507e-06
AMBP	0.0118018	0.260621	3.08e-07	-1.15348	-0.000516694	0.134734	2.43463e-06	2.43463e-06
DNM1	0.379844	0.380366	1.38e-10	0.250823	0.0008652	0.170558	1.35149e-07	2.44954e-06
DNAJC10	0.0342786	0.0131596	2.17e-06	-0.332391	-0.000556124	0.0995881	2.49463e-06	2.49463e-06
CPT1A	0.0424796	0.12902	3.06e-09	-0.390677	0.000391464	0.144732	1.18632e-07	2.54869e-06
AKAP8L	0.000553335	0.638225	2.87e-06	-0.561731	-0.000137735	0.0889465	2.56006e-06	2.56006e-06
SPHK2	0.0378783	0.619078	1.66e-08	-0.347946	0.00018004	0.113664	1.25506e-06	2.56405e-06
HNRNPL	0.00103468	0.284802	2.84e-07	-0.541861	0.000391634	0.114745	3.9734e-07	2.5942e-06
PTGR1	0.000589081	0.0259133	6.8e-05	-0.603936	-0.000896139	0.173057	2.60588e-06	2.60588e-06
OSBPL2	0.952775	0.351339	3.64e-10	0.0226875	0.000155622	0.128964	5.2659e-07	2.69746e-06
YWHAZ	0.260493	0.12902	5.4e-10	-0.0377135	0.000301389	0.543662	1.25905e-07	2.70277e-06
DNAH1	0.503899	0.0707969	3.18e-08	-0.349002	-0.000462027	0.0962545	2.78375e-06	2.78375e-06
FGG	0.0932052	0.0621002	1.98e-07	-0.171796	-0.00180043	0.142443	2.80486e-06	2.80486e-06
CDC42EP4	0.000121694	0.33734	3.26e-06	-0.886486	0.000337019	0.165091	5.64924e-07	2.85923e-06
SBF2	0.0360402	0.861566	3.73e-11	0.309873	0.000106292	0.154077	1.57125e-08	2.90467e-06
PKN1	0.0035136	0.310376	1.11e-06	-0.585702	-0.000283459	0.125866	2.92126e-06	2.92126e-06
ATG9B	0.00114532	0.600177	6.56e-07	-0.980604	0.0001722	0.326654	1.40059e-06	2.99509e-06
SEC24D	0.0199868	0.000661861	9.59e-05	-0.475844	-0.000844799	0.0530343	3.02483e-06	3.02483e-06
CD59	2.19e-07	0.085564	0.000496379	-0.944028	0.000610995	0.0971846	7.6047e-08	3.02813e-06
POLDIP2	0.000873777	0.967908	1.41e-06	-0.542915	5.97e-05	0.0375384	2.88891e-06	3.03238e-06
ARL1	0.478339	0.757573	3.58e-09	-0.125888	-0.000114101	0.108004	3.07551e-06	3.07551e-06
RNF114	0.000190712	0.545018	1.27e-05	-0.527879	-9.02e-05	0.101022	3.11548e-06	3.11548e-06
SRP9	0.082254	0.226944	3.69e-09	-0.364317	0.000375796	0.228906	3.43325e-07	3.14585e-06
ARFGEF2	0.216123	0.619078	1.8e-10	0.10893	4e-05	0.0916819	1.55811e-07	3.15966e-06
TRIM56	0.0531088	0.0157135	1.64e-06	-0.758553	-0.000347124	0.118429	3.20021e-06	3.20021e-06
SNCB	0.690898	0.395389	8.26e-10	-0.0542328	0.000806625	0.314833	8.35148e-07	3.32906e-06
NDUFB4	0.119139	0.492372	8.54e-11	0.174042	0.000182625	0.421369	4.76469e-08	3.3504e-06
CIRBP	0.00325565	0.00355889	1.62e-09	-0.507047	0.000901224	0.30169	6.79085e-10	3.39497e-06
FCGBP	2.61e-05	0.186806	0.000304206	-2.17134	-0.000533842	0.0908961	3.39706e-06	3.39706e-06
NDUFS6	0.0996849	0.177603	2.7e-09	-0.241456	0.000321125	0.0456525	2.60944e-07	3.45176e-06
ZNF598	0.00903139	0.545018	3.08e-07	-0.407121	-0.000459822	0.112368	3.45278e-06	3.45278e-06
NSUN2	0.0522821	0.619078	1.81e-08	-0.22443	9.72e-05	0.0669888	1.70235e-06	3.47392e-06
PKIG	1.3e-05	0.90392	0.000106699	-0.733474	2.26e-05	0.137927	2.99858e-06	3.48395e-06
AFG3L2	0.0110917	0.989299	1.42e-07	-0.322749	-1.1e-05	0.217787	3.52372e-06	3.52372e-06
SERPINF1	0.000392785	0.925204	3.69e-06	-0.638035	7.58e-06	0.184335	3.15206e-06	3.53777e-06
CBX3	5.91e-06	0.600177	0.000441978	-0.983663	-0.000134543	0.427107	3.53973e-06	3.53973e-06
RMDN3	0.00140835	0.102566	1.17e-07	-0.437508	0.000408677	0.170321	1.19322e-07	3.60458e-06
CAD	0.232905	0.840526	5.89e-09	-0.0278661	5.51e-05	0.113007	2.81759e-06	3.64704e-06
VWA1	7.35e-05	0.143982	0.0001556	-1.64718	-0.000544579	0.0725486	3.67118e-06	3.67118e-06
TPM4	0.0385085	0.0707969	6.06e-07	-0.477555	-0.000400549	0.198897	3.68021e-06	3.68021e-06
TPD52L1	0.119139	0.925204	1.51e-08	-0.6552	-7.96e-05	0.25692	3.70056e-06	3.70056e-06
SCG3	1.34e-06	0.00609444	0.204351	1.39654	0.00106969	-0.0654566	3.70781e-06	3.70781e-06
RNH1	0.00165771	0.10876	1.1e-07	-0.838526	0.000262661	0.157711	1.34607e-07	3.7206e-06
DAD1	0.000183169	0.0239155	0.00040095	-0.580694	-0.000399118	0.0478928	3.85118e-06	3.85118e-06
NUDT16	3.82e-07	0.10876	0.0425902	-0.963603	-0.000257668	0.03239	3.87243e-06	3.87243e-06
RBM3	1.56e-06	0.13635	0.00837576	-0.896433	-0.000392162	0.0298094	3.89207e-06	3.89207e-06
HK1	0.00435633	0.563137	2.34e-07	-0.295004	0.00025126	0.118229	1.67676e-06	3.93833e-06
EIF3G	0.221191	0.946536	9.04e-09	-0.144844	-6.31e-06	0.337998	4.07067e-06	4.07067e-06
SACM1L	0.00115216	0.0259133	6.42e-05	-0.397834	-0.000243977	0.0473183	4.10907e-06	4.10907e-06
AK2	0.0435248	0.177603	2.48e-07	-0.106917	-0.000334478	0.17215	4.10953e-06	4.10953e-06
MAVS	0.861643	0.380366	8.53e-10	-0.0815999	0.000158263	0.215472	9.80204e-07	4.13372e-06
RAB3C	7.58e-07	0.0966387	0.0268666	1.69722	0.00120682	-0.111882	4.19027e-06	4.19027e-06
WIPI2	0.000245687	0.380366	3.18e-06	-0.6303	0.000104464	0.0524122	1.02598e-06	4.32528e-06
PDLIM7	0.000155714	0.0202952	0.000660891	-0.822764	-0.000690757	0.0838175	4.3791e-06	4.3791e-06
EIF3CL	1.72e-06	0.563137	0.00217978	1.69978	7.27e-05	-0.618185	4.41439e-06	4.41439e-06
NCLN	0.0128091	0.00222765	7.42e-05	-0.485606	-0.000438885	0.0377262	4.42356e-06	4.42356e-06
LGMN	2.86e-05	0.24905	0.000304206	-0.900593	-0.000324732	0.10522	4.50009e-06	4.50009e-06
ANXA7	0.99595	0.226944	4.9e-10	0.0321143	0.000264097	0.360538	4.90231e-07	4.50178e-06
DHX15	0.250591	0.581525	9.4e-10	0.198932	-5.97e-05	0.136835	5.74857e-07	4.52251e-06
GEMIN5	0.0404528	0.351339	2.52e-10	0.243289	-0.000120755	0.281005	3.69652e-08	4.53369e-06
SUN1	0.00340085	0.458772	1.41e-06	-0.371076	-0.000204938	0.0500475	4.55094e-06	4.55094e-06
IRS2	2.61e-05	0.410743	0.000216106	-0.867143	-0.000114022	0.152156	4.72886e-06	4.72886e-06
LGALS3BP	5.68e-09	0.260621	0.638698	-1.51674	-0.00035462	-0.00175609	2.43108e-06	4.73035e-06
PTN	0.260493	0.0754819	1.23e-07	-0.473935	-0.000855156	0.0747724	4.88189e-06	4.88189e-06
MYO1D	0.561659	0.697006	3.06e-09	-0.454866	0.000224739	0.146722	2.89869e-06	4.95245e-06
TNS1	0.0518728	0.545018	8.77e-08	-0.918486	-0.000142692	0.107215	4.97271e-06	4.97271e-06
BCKDHB	0.899015	0.226944	6.36e-10	-0.147544	0.000285771	0.200538	5.52007e-07	5.03205e-06
PIGK	0.043174	0.00997655	5.96e-06	-0.246134	-0.00050269	0.0344298	5.10243e-06	5.10243e-06
PLXNA1	0.0385085	0.90392	6.04e-08	-0.472688	2.17e-05	0.0759058	4.40062e-06	5.11127e-06
PARP9	2.14e-06	0.00997655	0.122266	-0.919505	-0.000813625	0.0211642	5.16593e-06	5.16593e-06
ASS1	0.00249681	0.0909748	1.16e-05	-0.698456	-0.000668874	0.222386	5.20185e-06	5.20185e-06
SSR1	0.0144836	0.0472123	3.88e-06	-0.506078	-0.000726353	0.0560237	5.22852e-06	5.22852e-06
MSI2	0.00282189	0.946536	1e-06	-0.70794	-7.95e-06	0.156456	5.25456e-06	5.25456e-06
TRAPPC9	0.772318	0.563137	3.69e-09	0.242739	-5.02e-05	0.0622371	3.60179e-06	5.28302e-06
SUB1	0.00421922	0.10876	7.18e-08	-0.558417	0.000743515	0.142292	1.97258e-07	5.42026e-06
PLTP	1.28e-05	0.7781	0.000280874	-1.03421	-4.58e-05	0.105065	5.43758e-06	5.43758e-06
ALG2	7.46e-05	0.517743	7.26e-05	-0.572348	-6.12e-05	0.0518359	5.44716e-06	5.44716e-06
RFTN2	1.67e-08	0.000886431	0.00524933	1.93972	0.00103219	0.0488559	2.0107e-09	5.47013e-06
FRMD4B	0.0284352	0.310376	3.09e-08	-0.556315	0.000391255	0.203023	9.62201e-07	5.48571e-06
ACSS2	2.44e-07	0.563137	0.00654622	-0.949822	9.22e-05	0.0717252	2.34255e-06	5.49357e-06
FLOT1	0.00115216	0.7781	3.18e-06	-0.4615	-0.000133178	0.113356	5.51431e-06	5.51431e-06
STT3A	0.554834	0.0663374	7.83e-08	-0.013623	-0.000564654	0.0498031	5.55873e-06	5.55873e-06
GALE	0.00641217	0.102566	4.39e-06	-0.343519	-0.000430382	0.15617	5.56623e-06	5.56623e-06
PFKP	0.749119	0.365683	7.99e-10	0.0924575	0.000429078	0.0452658	8.1636e-07	5.60829e-06
VPS16	0.00440292	0.840526	7.9e-07	-0.461884	-2.36e-05	0.0249343	5.61812e-06	5.61812e-06
INPP5K	0.0218622	0.798779	1.07e-07	-0.295831	3.47e-05	0.119172	4.03213e-06	5.62514e-06
PDLIM3	0.0560887	0.0580748	9.02e-07	-0.588862	-0.000637191	0.104667	5.63876e-06	5.63876e-06
ARMCX2	0.000354322	0.00317673	0.00262953	-0.44837	-0.000746889	0.409037	5.66948e-06	5.66948e-06
LCP1	0.00977214	0.0804031	3.78e-06	-0.498056	-0.000742641	0.169248	5.68396e-06	5.68396e-06
LANCL2	0.0174372	0.509627	3.35e-07	-0.44269	-8.23e-05	0.153732	5.69385e-06	5.69385e-06
LGI1	0.0344225	0.882705	9.83e-08	-0.555635	-0.000113615	0.319948	5.70782e-06	5.70782e-06
TPP1	5.77e-05	0.677199	7.74e-05	-0.838927	-4.65e-05	0.121189	5.7608e-06	5.7608e-06
SIPA1L1	0.00230818	0.0220455	5.97e-05	-0.685608	-0.000497515	0.0601558	5.77978e-06	5.77978e-06
DPYD	0.00123721	0.00674809	0.000370719	-0.721694	-0.00114687	0.0981848	5.86017e-06	5.86017e-06
SELENBP1	9.88e-06	0.24905	0.00126094	-1.2546	-0.000418232	0.136664	5.87085e-06	5.87085e-06
CLASP2	4.08e-08	0.0120167	0.157444	1.10686	0.000649362	0.0499673	3.73966e-07	5.8867e-06
ADAM9	0.00596658	0.177603	2.95e-06	-0.599485	-0.00038138	0.0404629	5.90355e-06	5.90355e-06
COL1A1	2.35e-05	0.458772	0.000292322	-1.78816	-0.000497914	0.101398	5.93916e-06	5.93916e-06
AHNAK	0.5104	0.0439708	1.42e-07	-0.302392	-0.000681605	0.182445	5.98831e-06	5.98831e-06
PDCD11	0.814055	0.475416	1.3e-09	0.121427	0.00021814	0.223841	1.51977e-06	6.22605e-06
ANKRD13A	0.435365	0.581525	1.34e-08	-0.0751284	-0.000116802	0.0657493	6.27195e-06	6.27195e-06
ADA	0.0105664	0.310376	1.01e-07	-0.588202	0.000290588	0.129856	1.11258e-06	6.33458e-06
VAV2	0.050661	0.168721	4.16e-07	-0.287797	-0.000261589	0.0747585	6.49382e-06	6.49382e-06
USP14	0.721072	0.677199	7.3e-09	-0.0404886	-7.49e-05	0.0747002	6.50578e-06	6.50578e-06
GTF3C1	0.0363412	0.967067	9.56e-08	-0.307493	3.56e-05	0.0648049	6.22709e-06	6.54336e-06
EIF4H	0.000452067	0.798779	1e-05	-0.57394	-5.67e-05	0.097599	6.56824e-06	6.56824e-06
MPO	0.0096009	0.13635	2.8e-06	-0.992156	-0.000844755	0.162437	6.64131e-06	6.64131e-06
STAU1	0.0417946	0.0220455	7.08e-09	0.171036	-0.000471618	0.270865	5.81715e-08	6.73361e-06
HECTD3	0.00688752	0.151916	3.69e-06	-0.338949	-0.000221664	0.0241213	6.90145e-06	6.90145e-06
C6	0.0186612	0.33734	6.22e-07	-1.77051	-0.000381888	0.11139	6.97356e-06	6.97356e-06
GLB1	0.000424155	0.206204	4.48e-05	-0.73132	-0.000264089	0.0616966	6.97713e-06	6.97713e-06
PAPSS1	0.0325912	0.0663374	1.82e-06	-0.282258	-0.000320409	0.100574	6.99892e-06	6.99892e-06
TUBA1C	9.03e-09	0.0239155	0.05429	-1.74455	-0.000603129	-0.067684	9.05647e-08	7.05534e-06
BPGM	7.15e-05	0.492372	0.000116113	-0.764498	-0.000159583	0.142417	7.19888e-06	7.19888e-06
ERH	0.000269453	0.458772	6.99e-06	-0.710544	0.000357657	0.315611	2.27361e-06	7.22198e-06
AGT	9.88e-05	0.297414	1.27e-05	-0.777836	0.000654308	0.110749	1.21616e-06	7.36893e-06
PTPN12	0.49959	0.0109579	8.12e-07	-0.287305	-0.000547178	0.138677	7.65909e-06	7.65909e-06
MAP4	0.0035136	0.297414	4.28e-06	-0.392792	-0.000302443	0.0847464	7.69383e-06	7.69383e-06
CYLD	0.145152	0.323683	9.56e-08	-0.284729	-0.000367939	0.0494368	7.71799e-06	7.71799e-06
QPRT	0.0909558	0.600177	8.29e-08	-0.0501373	-0.000224059	0.226308	7.76096e-06	7.76096e-06
SCIN	0.000700931	0.0909748	7.1e-05	-0.836666	-0.000843173	0.0876825	7.76348e-06	7.76348e-06
TNXB	0.00440292	0.527181	1.96e-06	-0.952275	-0.000316919	0.113619	7.79128e-06	7.79128e-06
C1QC	3.9e-05	0.967908	0.000121108	-1.19761	-0.000156536	0.0748345	7.81937e-06	7.81937e-06
CNPY3	8.59e-05	0.798779	6.77e-05	-0.732281	-3.94e-05	0.0531521	7.91218e-06	7.91218e-06
ATP6V0D1	0.202618	0.272537	6.46e-09	-0.0811881	0.000431913	0.0618578	1.1759e-06	8.10943e-06
RGS10	0.0175978	0.395389	6.92e-07	-0.478035	-0.000146473	0.147556	8.12467e-06	8.12467e-06
EHD1	0.0976134	0.581525	2.91e-08	-0.536012	0.000185868	0.119883	3.67976e-06	8.21141e-06
DUSP3	8.27e-07	0.717014	0.00824924	-0.602612	-7.54e-05	0.0394733	8.21997e-06	8.21997e-06
GCLM	0.0325912	0.0472123	3.18e-06	-0.50344	-0.000312303	0.195824	8.22187e-06	8.22187e-06
NCAM1	2.22e-06	0.0202952	0.109718	0.971423	0.00128661	-0.0322534	8.28419e-06	8.28419e-06
PTK7	0.000413447	0.395389	3.06e-05	-0.718854	-0.000135582	0.178226	8.35694e-06	8.35694e-06
ATP6V1E2	0.0565255	0.310376	2.75e-08	-0.209393	0.000416258	0.195686	1.473e-06	8.36438e-06
ARF6	0.00183883	0.737205	2.01e-06	-0.50338	3.34e-06	0.38414	5.33263e-06	8.37094e-06
AP1M2	9.24e-05	0.619078	8.81e-05	-1.2232	-6.17e-05	0.156244	8.40293e-06	8.40293e-06
FGB	0.0461744	0.0506378	2.23e-06	-0.621835	-0.00171647	0.121987	8.61688e-06	8.61688e-06
FABP7	2.75e-06	0.000886431	0.463767	-1.86199	-0.00188133	-0.11691	2.77658e-06	8.66825e-06
STON2	0.309185	0.882705	1.51e-08	-0.0593253	2.14e-05	0.167263	7.24226e-06	8.70816e-06
SAG	0.0526941	0.018661	1.9e-09	-0.774224	0.000900534	0.12779	2.25807e-08	8.80045e-06
SMCHD1	0.0731488	0.90392	3.64e-10	0.197971	4.66e-05	0.29177	1.55735e-07	8.96933e-06
CRIP2	0.00192502	0.177603	5.16e-07	-0.738179	0.000245233	0.12125	6.94726e-07	9.07469e-06
RBM25	7.57e-05	0.989299	7.74e-05	0.660986	6.71e-05	-0.0330468	9.31735e-06	9.31735e-06
DPYSL5	0.00454541	0.840526	1.52e-06	-0.552275	-5.68e-05	0.290797	9.33007e-06	9.33007e-06
RAB3IP	1.02e-08	0.00152746	0.00267452	1.17846	0.00108094	0.0761385	1.24941e-09	9.3516e-06
MAN2C1	0.000245687	0.272537	6.5e-06	-0.809134	0.000137732	0.0443027	1.36406e-06	9.39215e-06
OTUD7B	0.177472	0.798779	4.14e-08	-0.406304	-3.33e-05	0.122246	9.40311e-06	9.40311e-06
GNPDA2	1.45e-06	0.160162	0.0254772	0.661525	0.000379432	-0.20852	9.45956e-06	9.45956e-06
RUVBL1	0.060586	0.600177	1.63e-07	-0.237116	-0.000109381	0.098185	9.47178e-06	9.47178e-06
MCCC2	0.00298206	0.861566	1.73e-06	-0.452555	1.89e-05	0.156124	7.65848e-06	9.5434e-06
OXSM	0.683429	0.260621	1.07e-09	0.0514239	0.000166873	0.0636074	7.36069e-07	9.56625e-06
SEC61A1	6.95e-05	0.0239155	0.00361438	-0.782343	-0.000779442	0.1285	9.56654e-06	9.56654e-06
CPPED1	5.53e-08	0.0663374	0.609494	-1.32127	-0.000449769	-0.0271288	4.60602e-06	9.57981e-06
AIP	0.108324	0.442439	1.48e-09	0.22762	-6.92e-05	0.103733	3.50966e-07	9.61041e-06
UFM1	5.07e-05	0.81959	9.8e-05	-0.651895	4.53e-05	0.057728	7.17869e-06	9.63077e-06
SLC30A1	0.536836	0.206204	5.54e-08	-0.0700406	-0.00022139	0.133569	9.71309e-06	9.71309e-06
FGA	0.584547	0.085564	1.23e-07	-2.98138	-0.00159779	0.0766932	9.73569e-06	9.73569e-06
SNTB1	0.0154629	0.81959	4.89e-07	-0.290631	-4.05e-05	0.0988581	9.78845e-06	9.78845e-06
TMX4	0.00494604	0.946536	1.37e-06	-0.301837	-4.56e-05	0.0754048	1.00397e-05	1.00397e-05
HMGCL	2.37e-06	0.0352941	0.0785079	-0.881134	-0.000443616	0.0635327	1.02159e-05	1.02159e-05
RPS6KA2	0.0587524	0.6576	7.39e-08	-0.486625	0.000199178	0.0695268	5.52047e-06	1.02567e-05
CYFIP2	3.18e-08	0.0280429	0.134583	1.08357	0.000868371	0.0350058	5.20648e-07	1.02837e-05
HOPX	0.00035893	0.168721	0.000111312	-1.53432	-0.000686434	0.244574	1.04149e-05	1.04149e-05
UACA	0.570821	0.882705	1.05e-08	-0.124826	3.59e-05	0.178386	8.71001e-06	1.04707e-05
BOP1	0.0131795	0.581525	3.17e-07	-0.432193	0.000112126	0.0977965	4.89843e-06	1.09158e-05
DCLK1	0.476241	0.638225	2.37e-08	-0.349259	-0.000245358	0.136036	1.09372e-05	1.09372e-05
MYLK	0.0136881	0.237826	2.29e-06	-0.78776	-0.000407919	0.100831	1.12172e-05	1.12172e-05
GYG1	0.260493	0.168721	4.89e-09	-0.110841	0.000418377	0.147587	8.05293e-07	1.13223e-05
CCDC47	0.285658	0.0157135	1.77e-06	-0.176042	-0.000490751	0.0900691	1.17561e-05	1.17561e-05
RHOG	1.02e-06	0.563137	0.00447027	-1.06575	6.8e-05	0.0499704	5.10329e-06	1.19213e-05
MTR	0.0030821	0.260621	1.01e-10	0.25018	-0.000134622	0.0952557	2.0779e-09	1.23991e-05
ITGA6	0.146088	0.12902	4.76e-07	-0.321411	-0.000349774	0.178195	1.28573e-05	1.28573e-05
NECAB2	0.302789	0.840526	2.51e-08	-0.400851	6.79e-05	0.293709	1.00098e-05	1.29312e-05
CLYBL	0.0804801	0.297414	3.83e-07	-0.236096	-0.000361476	0.189479	1.30631e-05	1.30631e-05
AACS	0.00459383	0.260621	7.7e-06	-0.444085	-0.000332262	0.0469004	1.3117e-05	1.3117e-05
HNRNPF	0.0110917	1	8.33e-07	-0.354157	8.65e-05	0.372611	1.31385e-05	1.31385e-05
PKM	4.48e-07	0.160162	0.129289	-1.00399	-0.000490727	0.0409531	1.31777e-05	1.31777e-05
STX2	0.172096	0.638225	1.04e-09	0.00639996	0.000164998	0.156795	5.01721e-07	1.33778e-05
HABP2	0.00114488	0.33734	2.49e-05	-1.47404	-0.000285412	0.1455	1.35315e-05	1.35315e-05
TMED9	3.86e-09	0.177603	0.0709424	-1.33019	-0.000323333	-0.155544	2.64352e-07	1.35798e-05
RBM39	0.246429	0.717014	3.36e-09	-0.179264	0.000145525	-0.223105	1.71932e-06	1.36964e-05
MYO9B	0.885638	0.0542573	2.04e-07	-0.0962059	-0.0003343	0.0486824	1.37236e-05	1.37236e-05
MYL6	1.96e-05	0.0157135	0.0320099	-0.797683	-0.000858383	0.18873	1.37812e-05	1.37812e-05
EPB42	0.00566556	0.351339	4.97e-06	-1.07978	-0.000273083	0.120058	1.38165e-05	1.38165e-05
ATG4B	7.15e-05	0.226944	0.000612659	-0.866522	-0.00024105	0.0510542	1.38662e-05	1.38662e-05
SRR	0.0596634	0.81959	7.25e-10	0.371939	-8.7e-06	0.159733	2.08433e-07	1.38846e-05
PPP6R1	0.000220939	0.297414	0.000152405	-0.676392	-9.38e-05	0.189083	1.39413e-05	1.39413e-05
MARK3	0.708444	1	1.43e-08	-0.0898403	-6.11e-05	0.135772	1.40602e-05	1.40602e-05
NASP	0.837775	0.442439	1.92e-08	0.344528	-0.000171361	0.312096	1.08399e-05	1.40694e-05
SLC25A11	0.0017562	0.297414	1.73e-06	-0.566263	0.000260196	0.0605525	2.35053e-06	1.41466e-05
NCEH1	0.30438	0.237826	1.42e-07	-0.0682816	-0.000343466	0.100248	1.42116e-05	1.42116e-05
APOB	0.00293275	0.458772	7.7e-06	-1.05017	-0.00017347	0.127387	1.42937e-05	1.42937e-05
HNRNPH1	0.180757	0.527181	1.1e-07	-0.07678	-0.000130814	0.106878	1.44174e-05	1.44174e-05
A2M	0.120751	0.581525	1.5e-07	-0.119573	-0.000251271	0.177306	1.44689e-05	1.44689e-05
PADI2	0.00370908	0.717014	3.98e-06	-0.918831	-0.000199118	0.31539	1.45211e-05	1.45211e-05
HSDL1	0.0781633	0.12902	1.76e-08	-0.0564552	0.000364627	0.0970503	6.97892e-07	1.45995e-05
UPF1	0.000634811	0.638225	2.73e-05	-0.787113	-0.00011774	0.0927548	1.49987e-05	1.49987e-05
ATPAF2	0.174232	0.0754819	5.04e-09	-0.048375	0.000289978	0.0694302	3.33556e-07	1.55664e-05
PUS1	0.0143483	0.717014	1.14e-06	-0.360047	-3.78e-06	0.0304855	1.56593e-05	1.56593e-05
EMD	0.00236069	0.13635	3.66e-05	-0.656547	-0.000239851	0.163514	1.5711e-05	1.5711e-05
RAP2B	0.0192769	0.946536	5.9e-07	-0.362159	4.29e-05	0.118393	1.4703e-05	1.59408e-05
ABCA1	0.0543693	0.697006	1.59e-07	-0.717333	4.57e-05	0.0762414	9.5875e-06	1.63166e-05
AP3M2	0.610533	0.677199	1.12e-08	0.0245994	-8.09e-05	0.128856	7.89384e-06	1.63362e-05
MAP6	0.0134317	0.442439	4.16e-07	-0.467304	0.000359934	0.123808	4.96193e-06	1.6535e-05
LARS2	0.693395	0.989299	1.81e-08	-0.0887213	1.16e-05	0.164888	1.63296e-05	1.659e-05
EIF3B	7.67e-05	0.967908	0.000165566	-0.779222	1e-05	0.0573156	1.62088e-05	1.70051e-05
CIAPIN1	0.00359064	0.81959	3.02e-06	-0.31329	0.000149398	0.0277551	1.27681e-05	1.71104e-05
RMDN1	0.207456	0.085564	7.5e-07	-0.173209	-0.000503239	0.259401	1.71887e-05	1.71887e-05
ISYNA1	0.0578531	0.0380186	6.34e-06	-0.429796	-0.000528914	0.221192	1.77843e-05	1.77843e-05
EEFSEC	0.0731488	0.7781	1.5e-07	-0.312789	1.51e-05	0.0726355	1.23959e-05	1.79309e-05
INPPL1	2.69e-05	0.12902	0.00412143	-0.793241	-0.000404477	0.046016	1.81198e-05	1.81198e-05
IGFBP7	0.0249619	0.216406	2.66e-06	-0.0773967	-0.000601974	0.148013	1.81803e-05	1.81803e-05
RETSAT	3.14e-07	0.6576	0.0709424	-0.966973	-9.1e-05	0.0289428	1.84395e-05	1.84395e-05
WDR26	0.0535262	0.81959	3.35e-07	0.124331	2e-05	-0.125512	1.84836e-05	1.84836e-05
LRP1	1.06e-05	0.946536	0.00135492	-1.26888	7.29e-05	0.0456303	1.74548e-05	1.89224e-05
NECAP2	4.35e-06	0.0804031	0.0441959	-0.716745	-0.000714574	0.0619385	1.91821e-05	1.91821e-05
PNPLA6	0.273618	0.0239155	2.41e-06	-0.136055	-0.000221719	0.0331579	1.94663e-05	1.94663e-05
SEC23A	0.478339	0.0663374	5.02e-07	-0.175589	-0.000249125	0.0410282	1.96102e-05	1.96102e-05
PYHIN1	4.42e-06	0.0352941	0.104107	-1.37799	-0.000918336	0.0810353	1.98909e-05	1.98909e-05
PIP4K2C	0.000581764	0.482755	1.98e-11	0.521102	-0.000291663	1.05277	2.67501e-10	2.00612e-05
RPL3L	0.0111977	0.0707969	2.08e-05	-1.10069	-0.000681574	0.10019	2.01141e-05	2.01141e-05
CKAP4	0.00145867	0.12902	8.81e-05	-0.567911	-0.00055822	0.052199	2.01954e-05	2.01954e-05
HNRNPA0	0.0030821	0.545018	2.95e-06	-0.506643	0.000168649	0.172337	8.29907e-06	2.02866e-05
VCL	0.503899	0.33734	9.83e-08	-0.34421	-0.000282124	0.113216	2.03109e-05	2.03109e-05
C8orf82	0.0615204	0.19634	5.38e-08	-0.228512	0.000210862	0.239144	1.83906e-06	2.04428e-05
PC	0.99595	0.475416	8e-09	0.00037113	0.000140308	0.101436	6.80472e-06	2.04768e-05
MAP2K1	0.0428256	0.677199	2.69e-07	-0.185781	0.000248986	0.154608	1.15992e-05	2.05796e-05
MAPK8IP3	0.14237	0.226944	2.83e-08	-0.197019	0.000316391	0.0693678	2.37132e-06	2.12347e-05
ATP6V1D	9.22e-05	0.380366	7.4e-05	-0.401059	0.00025037	0.104016	5.14363e-06	2.1396e-05
PRPSAP1	0.00967668	0.90392	1.68e-06	-0.251774	5.95e-07	0.0821164	1.84822e-05	2.14374e-05
RPL29	0.7879	0.0327269	4.39e-07	0.248611	-0.000650696	0.207712	1.52564e-05	2.16555e-05
COX7A2L	0.00151065	0.323683	3.98e-06	-0.461409	0.000182287	0.105944	4.1556e-06	2.19513e-05
ARRB2	0.00208483	0.638225	5.75e-06	-0.511191	8.99e-05	0.115228	1.14339e-05	2.21314e-05
CD14	0.000223899	0.226944	0.000370719	-1.07295	-0.000459696	0.172366	2.21782e-05	2.21782e-05
PODXL	0.415711	0.677199	6.78e-08	-0.308167	-0.000118044	0.228197	2.23936e-05	2.23936e-05
WNK4	0.483603	0.925204	4.27e-08	-0.209283	-1.54e-05	0.348839	2.24094e-05	2.24094e-05
C5	0.767144	0.380366	6.59e-08	-0.171549	-0.000401177	0.125188	2.2516e-05	2.2516e-05
DDOST	0.000323586	0.0707969	0.000843124	-0.693815	-0.000535191	0.134314	2.25895e-05	2.25895e-05
TOP1	0.843067	0.946536	1.56e-08	0.00535435	1.34e-05	0.0958976	1.63611e-05	2.279e-05
DPP7	0.000539611	0.0707969	0.000515859	-0.793844	-0.000480459	0.101286	2.29251e-05	2.29251e-05
OGDHL	0.0022952	0.581525	5.09e-06	-0.169933	0.000355842	0.197071	1.04749e-05	2.32504e-05
PGD	0.0539464	0.0202952	1.85e-05	-0.243319	-0.000489741	0.123069	2.33905e-05	2.33905e-05
ANK1	0.26193	0.272537	1.98e-08	0.813675	-0.000329584	0.175651	3.27769e-06	2.36837e-05
LUM	3.12e-05	0.6576	0.00100724	-1.09644	-0.000342988	0.205915	2.37374e-05	2.37374e-05
COPZ1	5.63e-06	0.226944	0.016201	-0.760604	-0.000200667	0.0303099	2.37664e-05	2.37664e-05
COL12A1	0.0877667	0.143982	1.68e-06	-0.580811	-0.000640374	0.26273	2.42109e-05	2.42109e-05
CADM2	5.16e-07	0.0239155	0.573849	1.5952	0.00155747	0.0387079	1.08003e-05	2.44403e-05
ANAPC4	0.132517	0.0148536	1.93e-07	0.0241984	-0.000331317	0.529035	1.23244e-06	2.45472e-05
ARHGAP26	0.0131795	0.563137	1.63e-10	0.589102	3.54e-05	0.123189	1.62405e-08	2.48203e-05
UBFD1	0.0514662	0.0472123	9.11e-06	-0.255719	-0.000297863	0.0956651	2.49641e-05	2.49641e-05
ARHGAP1	0.0962516	0.6576	3.53e-07	-0.538105	-0.000127505	0.0963931	2.51352e-05	2.51352e-05
AP5Z1	1.09e-05	0.458772	0.00447027	-1.28403	-9.6e-05	0.0518585	2.51442e-05	2.51442e-05
GLS	0.453504	0.581525	2.91e-08	-0.204911	0.000326412	0.0940892	1.14597e-05	2.54237e-05
MRAS	0.0456805	0.798779	1.3e-09	0.399034	-2.48e-05	0.0995478	2.5944e-07	2.54552e-05
ERMN	0.554834	0.798779	3.28e-08	-0.147978	1.11e-05	0.166582	1.83358e-05	2.54969e-05
SDC3	0.00315048	0.967908	7.16e-06	-0.558823	3.29e-05	0.158712	2.47137e-05	2.5924e-05
SLC8A2	0.325562	0.186806	1.43e-09	0.647219	0.000531979	0.298063	4.08961e-07	2.60933e-05
SNX17	6.4e-06	0.24905	0.0148789	-0.646838	-0.000138369	0.0474588	2.62578e-05	2.62578e-05
CDC37	0.0348575	0.206204	3.34e-06	-0.335427	-0.000217285	0.0860792	2.64937e-05	2.64937e-05
RRP9	0.000157845	0.81959	0.000126306	-0.646067	2.68e-05	0.0751882	1.99801e-05	2.67505e-05
MPI	0.0131795	0.0409094	7.6e-08	-0.343491	0.000342541	0.0926491	2.32412e-07	2.68786e-05
NXF1	0.00801417	0.798779	2.47e-06	-0.3657	3.89e-05	0.110756	1.95039e-05	2.71172e-05
GRB2	0.0024143	0.272537	2.8e-06	-0.420191	0.000239547	0.0742974	3.99014e-06	2.71353e-05
RPS13	0.000611549	0.115231	4.73e-06	0.767521	-0.000597286	-0.48196	1.11781e-06	2.73743e-05
RASAL1	0.0668749	0.840526	3.17e-07	-0.414257	1.08e-05	0.267234	2.12918e-05	2.7469e-05
LHPP	0.000248958	0.0049434	5.02e-07	-1.65652	0.00119966	0.085538	9.74987e-09	2.75169e-05
TRIM25	0.37436	0.600177	5.71e-09	0.00830781	3.38e-05	0.010784	3.05016e-06	2.76221e-05
HSPA2	0.0653782	0.989299	3.94e-07	-0.770595	-6.84e-05	0.469417	2.76775e-05	2.76775e-05
FH	0.42744	0.989299	1.09e-08	0.0938371	2.78e-05	0.130662	7.86683e-06	2.79104e-05
ITPK1	0.00739427	0.12902	4.63e-07	-0.368474	0.000661467	0.077863	1.37916e-06	2.85095e-05
MBD1	0.0161977	0.989299	1.68e-06	-0.40921	-4.76e-05	0.169115	2.88125e-05	2.88125e-05
NDUFA4	0.138724	0.186806	3.69e-08	-0.184857	0.000529055	0.430683	2.45162e-06	2.91888e-05
NUMB	0.568524	0.600177	2.91e-08	-0.552823	7.65e-05	0.0937428	1.38539e-05	2.93158e-05
TLN2	0.570821	0.527181	9.29e-08	-0.0161504	-0.000165607	0.0909579	2.96194e-05	2.96194e-05
SRPRB	1.51e-05	0.0966387	0.0191581	-0.754392	-0.000200538	0.0600909	2.96197e-05	2.96197e-05
LMNB2	0.00817624	0.0120167	4.14e-08	-0.146577	0.000452395	0.0828849	4.07015e-08	2.97842e-05
SGTA	0.0479255	1	6.06e-07	-0.274961	-2.73e-05	0.0652214	3.04579e-05	3.04579e-05
C2orf72	0.00029536	0.351339	0.000280874	-0.695282	-0.00017081	0.11621	3.05376e-05	3.05376e-05
ARFGAP1	0.00266961	0.798779	9.11e-06	-0.580817	4.46e-06	0.0563683	2.2685e-05	3.15284e-05
PFKL	0.000683826	0.717014	6.23e-05	-0.71055	-1.59e-05	0.0512771	3.1604e-05	3.1604e-05
TMED4	2.15e-07	0.177603	0.804398	-0.972781	-0.000285552	0.0127873	3.17319e-05	3.17319e-05
GSTP1	0.0291777	0.600177	6.39e-07	-0.246289	0.000192175	0.477516	1.51276e-05	3.19957e-05
APEH	4.32e-05	0.442439	0.00164768	-0.708231	-6.31e-05	0.0696877	3.23173e-05	3.23173e-05
PARP1	0.741435	0.492372	1.15e-08	0.0319511	0.00037727	0.168708	7.34221e-06	3.23239e-05
ACP2	2.73e-05	0.0909748	0.0127002	-0.874548	-0.000458915	0.0260291	3.23546e-05	3.23546e-05
IPO7	0.0175978	0.42643	2.44e-10	0.369795	0.000212538	0.220689	2.22384e-08	3.30813e-05
NDUFS2	0.0949051	0.19634	6.78e-08	-0.221331	0.000210699	0.405972	3.01552e-06	3.32728e-05
ME1	0.171036	0.717014	1.38e-07	-0.426393	0.000130825	0.253339	2.05016e-05	3.3381e-05
RAB5A	0.0421359	0.989299	7.93e-07	-0.359574	-1.77e-05	0.246231	3.34832e-05	3.34832e-05
APIP	0.42744	0.840526	9.29e-08	-0.166417	-2.58e-06	0.142101	3.37202e-05	3.37202e-05
NMRAL1	0.000135844	0.323683	0.000768124	-0.60678	-0.000174085	0.0787281	3.40139e-05	3.40139e-05
PLCB1	3.91e-11	0.0202952	2.33e-05	1.85778	0.00125469	0.0802857	3.30967e-12	3.4222e-05
SUPT5H	0.000190712	0.6576	0.000275308	-0.66406	-4.44e-05	0.119427	3.45662e-05	3.45662e-05
TMOD2	5.53e-07	0.102566	0.609494	1.27864	0.000826596	-0.0095976	3.45977e-05	3.45977e-05
DNPEP	3.09e-06	0.6576	0.0171388	-0.881323	-0.000238361	0.0244104	3.47846e-05	3.47846e-05
PPM1A	0.421551	0.206204	3.06e-09	0.184135	0.000256919	0.0615389	9.44431e-07	3.50594e-05
FOXK1	0.661208	0.989299	5.38e-08	-0.0860203	4.33e-05	0.077982	3.50519e-05	3.56077e-05
SNPH	0.00510433	0.395389	2.8e-06	-0.0559976	0.000240672	0.0885605	9.14413e-06	3.57446e-05
TOM1	0.00549163	0.351339	1.89e-05	-0.464075	-0.000147679	0.202226	3.59749e-05	3.59749e-05
UPF2	2.72e-09	0.395389	0.0290731	1.23303	0.000109031	0.0608479	1.89638e-07	3.6353e-05
EPHA4	0.703414	0.442439	2.37e-08	-0.174173	5.25e-05	0.17239	1.11295e-05	3.6846e-05
EMC2	0.11363	0.177603	1.87e-06	-0.0540404	-0.000202642	0.0535947	3.68881e-05	3.68881e-05
ENO1	4.07e-05	0.475416	0.00196325	-0.795265	-0.000129636	0.126035	3.7066e-05	3.7066e-05
EVL	0.0962516	0.619078	6.39e-07	-0.226534	-0.000109599	0.109239	3.7129e-05	3.7129e-05
RRP12	0.266272	0.33734	4.27e-07	-0.0743729	-0.000206555	0.134222	3.73274e-05	3.73274e-05
EPS15L1	0.561659	0.90392	6.22e-08	-0.137878	2.29e-05	0.0963177	3.23817e-05	3.7536e-05
IKBKB	0.00033644	0.81959	0.000140234	-0.588919	-6.68e-05	0.0594826	3.75502e-05	3.75502e-05
PAF1	0.000939664	0.42643	9.8e-05	-0.45359	-0.000190327	0.0512615	3.79751e-05	3.79751e-05
SUCLA2	0.299625	0.168721	2.23e-08	-0.0663421	0.000414826	0.170009	2.77077e-06	3.821e-05
TUBB2B	0.129068	0.677199	2.1e-07	-0.231948	0.000337401	0.304092	2.17603e-05	3.85075e-05
NADK2	0.695895	0.697006	4.02e-08	0.089584	-5.65e-05	0.194781	2.27469e-05	3.86761e-05
ACSF3	0.00230818	0.284802	4.97e-06	-0.504735	0.000135298	0.0383639	6.09959e-06	3.86867e-05
MRI1	0.000252269	0.395389	6.37e-05	-0.867201	8.76e-05	0.317591	9.97018e-06	3.89411e-05
AIDA	0.000113568	0.638225	0.000560727	-0.556828	-6.98e-06	0.0598311	3.89412e-05	3.89412e-05
FAM162A	0.00566558	0.563137	4.08e-06	-0.545269	3.64e-05	0.0541112	1.69071e-05	3.92245e-05
AOX1	9.48e-05	0.272537	0.000118586	-1.46526	0.000439648	0.265328	5.81638e-06	3.9365e-05
GNB2	0.000215128	0.115231	2.22e-05	-0.83727	0.000368236	0.0804053	1.62484e-06	3.95019e-05
HSD17B10	6.4e-06	0.160162	0.00105169	-0.756778	0.000684943	0.285685	2.68017e-06	3.99044e-05
GRPEL1	0.00628191	0.7781	8.69e-06	-0.373688	-2.48e-05	0.170021	4.02168e-05	4.02168e-05
EXOC4	0.379844	0.6576	7.39e-08	-0.299199	5.78e-05	0.0597157	2.18508e-05	4.03619e-05
VPS18	7.05e-05	0.967908	0.00063635	-0.851071	-1.73e-05	0.091368	4.08694e-05	4.08694e-05
DCAF8	0.00489428	0.600177	1.5e-05	-0.430249	-8.19e-05	0.137742	4.13073e-05	4.13073e-05
SEC22B	8.56e-07	0.085564	0.624022	-0.777965	-0.00024251	0.062176	4.24267e-05	4.24267e-05
NPTXR	0.0199868	0.677199	1.56e-06	-0.288144	0.000325474	0.163547	2.41146e-05	4.26546e-05
AKAP8	0.00249681	0.840526	1.57e-05	-0.634858	2.7e-06	0.0670685	3.34034e-05	4.30566e-05
NOS1AP	0.409918	0.351339	3.26e-07	-0.142907	-0.000265851	0.104453	4.32675e-05	4.32675e-05
APBA2	0.960864	0.115231	5.2e-09	0.0767154	0.000340471	0.162284	1.68046e-06	4.32771e-05
CASP3	0.0017562	0.00609444	0.00439843	-0.712608	-0.000688273	0.0160525	4.33522e-05	4.33522e-05
DRG2	5.25e-07	0.946536	0.0966375	-0.946847	-5.1e-05	0.0366639	4.3986e-05	4.3986e-05
PSMF1	0.00225673	0.475416	4.48e-05	-0.414679	-9.12e-05	0.0642087	4.40148e-05	4.40148e-05
BST2	2.67e-08	0.0580748	0.0314339	-1.77515	-0.000692674	-0.0773292	2.64789e-07	4.48562e-05
LPCAT1	0.0187591	0.757573	3.51e-06	-0.417164	-0.000110007	0.0562669	4.52226e-05	4.52226e-05
ANKMY2	0.11834	0.581525	7.3e-07	-0.216779	-0.000124257	0.0709792	4.5457e-05	4.5457e-05
AGL	0.716011	0.395389	9.29e-08	0.0856031	-0.000190317	0.163451	2.83245e-05	4.61571e-05
ARSA	1.94e-06	0.946536	0.0279511	-1.28394	-4.09e-05	0.0440486	4.61739e-05	4.61739e-05
GOT2	6.95e-05	0.410743	0.000304985	-0.458135	0.000545623	0.0456783	1.25759e-05	4.6357e-05
BAIAP2	0.000634811	0.925204	8.81e-05	-0.554832	-6.38e-05	0.0675753	4.64478e-05	4.64478e-05
HYOU1	0.000446351	0.018661	0.00634483	-0.654897	-0.000350205	0.00906656	4.71689e-05	4.71689e-05
EIF3J	0.738879	0.737205	3e-08	0.079008	0.000143431	0.200053	1.99812e-05	4.86105e-05
ASPSCR1	0.141451	0.323683	1.27e-07	-0.249227	0.000126637	0.0996304	9.339e-06	4.88831e-05
ARHGEF2	0.0147577	0.989299	3.78e-06	-0.134951	6.5e-07	0.134673	4.86822e-05	4.94519e-05
RAB22A	0.351166	0.90392	1.78e-07	-0.124765	-2.42e-05	0.0743396	4.95251e-05	4.95251e-05
DYNLT1	0.352917	0.0804031	1.3e-08	-0.158959	0.000614028	0.0988595	1.20569e-06	4.98822e-05
SND1	0.00431018	0.581525	2.28e-05	-0.457036	-0.000113965	0.0713614	4.99371e-05	4.99371e-05
SUMF2	5.63e-07	0.102566	0.995883	-1.0103	-0.000739862	-0.0200454	5.01659e-05	5.04685e-05
SLC25A12	0.385377	0.563137	8.53e-08	-0.0195811	0.000183039	0.0857656	2.18965e-05	5.07161e-05
TXLNA	0.000500318	0.00906991	0.013074	-0.415016	-0.000567712	0.069612	5.13185e-05	5.13185e-05
CALR	0.000782938	0.186806	0.000408859	-0.508731	-0.000399644	0.0804104	5.16152e-05	5.16152e-05
ETHE1	5.07e-05	0.177603	0.00664905	-0.669071	-0.000184698	0.0625668	5.16607e-05	5.16607e-05
NMT1	0.893661	0.545018	1.23e-07	-0.0563485	-0.000115061	0.0826193	5.16843e-05	5.16843e-05
EGFR	0.519136	0.600177	1.93e-07	-2.28327	-0.000799803	0.122336	5.18257e-05	5.18257e-05
RPA1	0.00572466	0.6576	6.99e-06	-0.361117	0.000119346	0.0236865	2.83355e-05	5.22754e-05
MAPK10	1.59e-05	0.10876	0.0357341	0.799704	0.000623906	-0.0345548	5.2865e-05	5.2865e-05
TBCA	0.00179708	0.925204	3.75e-05	-0.58403	-1.42e-05	0.144541	5.32107e-05	5.32107e-05
CYBRD1	1.76e-05	0.351339	0.0101857	-0.73626	-0.000508456	0.0572659	5.36044e-05	5.36044e-05
WDR81	0.0165001	0.638225	6.04e-06	-0.665242	-9.38e-05	0.293484	5.39895e-05	5.39895e-05
PFDN1	0.000650775	0.0909748	8.9e-06	-0.659942	0.000237629	0.124918	1.57304e-06	5.4026e-05
GYS1	5.28e-06	0.42643	0.0283209	-1.05012	-0.000270846	0.0351775	5.40884e-05	5.40884e-05
ACBD7	0.634451	0.0409094	1.68e-09	0.404604	0.00108905	0.166747	2.4353e-07	5.46814e-05
CKM	0.00542964	0.085564	1.03e-06	-1.59372	0.000929948	0.169714	1.46401e-06	5.50707e-05
PGM2	0.00746933	0.284802	3.13e-05	-0.513182	-0.000181147	0.11317	5.58194e-05	5.58194e-05
TMX1	0.0417946	0.861566	1.87e-06	-0.385056	-4.65e-05	0.193497	5.62782e-05	5.62782e-05
SLC25A25	0.00537835	0.638225	1.98e-05	-0.450462	-0.000137352	0.156592	5.66605e-05	5.66605e-05
DUSP23	0.000218015	0.600177	0.000187327	-0.644841	0.000570006	0.209481	2.69002e-05	5.67098e-05
CD47	0.00104717	0.323683	2.12e-05	-0.394462	0.000432262	0.0898268	1.09173e-05	5.70363e-05
GLIPR2	0.00809484	0.527181	4.5e-06	-0.515513	0.000173685	0.170571	2.24938e-05	5.73461e-05
ERMP1	0.71854	0.757573	1.27e-07	-0.115846	-0.000112039	0.13334	5.7367e-05	5.7367e-05
FABP3	0.00431018	0.677199	1.1e-05	-0.459137	0.000222111	0.361737	3.27775e-05	5.78977e-05
NUP160	0.101085	0.323683	2.3e-09	0.377839	0.000171655	0.683797	3.66901e-07	5.80677e-05
ECHS1	0.00151065	0.0506378	2.41e-06	-0.436379	0.000754545	0.0542549	7.17996e-07	5.90281e-05
FBXO2	0.896337	0.757573	6.22e-08	-0.048266	0.000158867	0.156431	4.00508e-05	6.0039e-05
SAP18	0.12569	0.410743	2.41e-07	-0.0802991	0.000146804	0.133647	1.63545e-05	6.01306e-05
NELFCD	0.00125194	0.442439	2.61e-05	-0.449667	0.000237003	0.228016	1.82619e-05	6.01933e-05
CXADR	0.641703	0.7781	6.22e-08	0.131262	-0.000108548	0.233483	3.19896e-05	6.11206e-05
SPATA20	0.000188166	0.24905	0.00161884	-0.46345	-0.000226211	0.0867457	6.13812e-05	6.13812e-05
HMGCS2	0.122037	0.840526	1.12e-08	1.81318	-2.98e-06	0.154248	2.80997e-06	6.21309e-05
ARPC3	8.35e-05	0.0017367	0.539224	-0.614894	-0.000419235	0.0259875	6.27485e-05	6.27485e-05
UHRF1	1	0.527181	4.14e-08	NA	0.00016315	0.11857	2.47069e-05	6.29445e-05
MTA1	0.99865	0.697006	5.54e-08	0.105126	0.00012658	0.108804	3.74746e-05	6.35611e-05
AP3B1	0.99865	0.0120167	6.66e-06	-0.00766271	-0.000403666	0.198221	6.37545e-05	6.37545e-05
STAMBP	0.116753	0.0506378	3.58e-08	-0.140225	0.000224407	0.146657	7.96126e-07	6.52675e-05
AGA	0.10907	0.737205	5.59e-07	-0.288536	0.000207975	0.0675262	4.1912e-05	6.53605e-05
ENPP7	0.0194139	0.638225	2.73e-06	-1.37283	5.49e-05	0.111173	3.40515e-05	6.55549e-05
WDR37	0.129068	0.0966387	1.04e-09	0.407044	0.000440066	0.0670276	9.77436e-08	6.57486e-05
CHMP2B	0.0514662	0.527181	3.18e-06	-0.296109	-0.000114661	0.0560119	6.74036e-05	6.74036e-05
EIF5	0.147976	0.81959	1.05e-08	0.219514	4.89e-05	0.11434	3.03336e-06	6.75724e-05
LIMA1	0.230265	0.882705	1.76e-08	0.192288	0.000241924	0.147374	6.52284e-06	6.75799e-05
PSMG1	0.111331	0.143982	6.78e-08	0.315617	-0.000450152	0.317706	2.6964e-06	6.81994e-05
MLC1	1.49e-05	0.284802	0.001677	-1.31524	0.000358509	0.0921668	1.08395e-05	6.82285e-05
ARHGAP35	0.0143483	0.323683	4.15e-10	0.385228	0.000118214	0.208215	2.31198e-08	6.9143e-05
SYNE2	0.000906166	0.42643	3.48e-11	0.814234	0.000183696	0.156452	5.26128e-10	6.95371e-05
NDUFS5	6.29e-05	0.380366	0.000546417	-0.847826	0.000239691	0.12637	1.69604e-05	6.9706e-05
L3HYPDH	0.000178298	0.19634	0.000100117	-0.797724	0.000416677	0.0232334	6.42479e-06	7.00185e-05
GC	0.221521	0.410743	4.93e-08	0.146224	-0.000295904	0.10421	7.71054e-06	7.02951e-05
NID1	0.130784	0.216406	3.26e-06	-0.465157	-0.000477242	0.0595606	7.07719e-05	7.07719e-05
TIMM44	0.000873777	0.840526	0.000126306	-0.640961	-4.02e-06	0.0803665	7.1049e-05	7.1049e-05
OXSR1	0.00469207	0.757573	2.61e-05	-0.444742	-3.37e-05	0.0734654	7.10554e-05	7.10554e-05
VPS25	0.00817624	0.90392	1.27e-05	-0.364155	-4.79e-05	0.102802	7.16594e-05	7.16594e-05
IL1RAP	3.58e-06	0.0380186	0.691157	-1.68929	-0.000789152	0.0276711	7.17756e-05	7.17756e-05
ATP6V0D2	6.65e-07	0.717014	0.103013	-1.67577	0.000193854	0.0280237	4.47161e-05	7.25883e-05
TMOD1	0.0135594	0.967908	1.26e-09	0.477688	0.000108116	0.33671	1.17379e-07	7.28452e-05
VAMP1	0.0877667	0.81959	9.02e-07	-0.267077	0.000108691	0.211644	5.47773e-05	7.31682e-05
MDH2	0.577739	0.717014	1.2e-07	-0.0798188	0.000137663	0.0570322	4.51085e-05	7.32227e-05
GNL1	0.00661216	0.168721	2.47e-06	-0.501156	0.000237216	0.0738075	5.37723e-06	7.32821e-05
AKT2	0.221191	0.260621	1.68e-06	-0.256413	-0.000389934	0.122575	7.33087e-05	7.33087e-05
FN3KRP	0.000307162	0.10876	3.43e-05	-0.52188	0.000466492	0.0177727	2.80454e-06	7.33215e-05
PACS2	0.443374	0.121981	2.67e-08	-0.0162689	0.000287986	0.0856085	3.33022e-06	7.34196e-05
COL6A1	0.00777645	0.492372	2.55e-05	-1.36924	-0.000418202	0.0493234	7.37427e-05	7.37427e-05
RGS6	3.19e-07	0.697006	0.451272	-1.82516	-0.000250367	0.0132824	7.52191e-05	7.52191e-05
ANXA6	0.00340085	0.840526	2.49e-05	-0.357033	0.000129795	0.070567	5.85975e-05	7.54422e-05
DMPK	0.000229932	0.923254	0.000477587	-0.870739	-1.43e-05	0.0278285	7.57884e-05	7.57884e-05
MAN2B1	0.0161977	0.0439708	0.000146201	-0.487401	-0.000683614	0.0217003	7.72723e-05	7.72723e-05
PRKCSH	9.09e-05	0.545018	0.00210434	-0.770918	-0.000184451	0.0221567	7.73398e-05	7.73398e-05
AGPS	0.0369495	0.151916	1.89e-05	-0.309536	-0.00022877	0.086487	7.83269e-05	7.83269e-05
SETD7	0.242315	0.697006	3.69e-08	0.199343	-1.37e-05	0.0852391	9.8292e-06	7.83542e-05
ITM2B	0.000137718	0.42643	0.000329344	-0.646753	0.000102331	0.197243	2.26122e-05	7.84736e-05
APOH	0.00145082	0.638225	0.000116113	-1.13167	-0.000276182	0.0537348	7.90891e-05	7.90891e-05
IGF2R	0.0291777	0.619078	6.04e-06	-0.53727	-9.12e-05	0.0476369	7.99355e-05	7.99355e-05
RAB21	0.816683	0.581525	5.23e-08	0.00468847	6.7e-05	0.203839	2.71627e-05	8.04781e-05
PLCD3	0.552568	0.563137	1.17e-07	-0.122001	0.000172206	0.0727219	3.59324e-05	8.29468e-05
PCNA	0.0453151	0.42643	6.19e-06	-0.375166	-0.000240057	0.110256	8.54544e-05	8.54544e-05
STK24	0.00413001	0.115231	3.34e-06	-0.400942	0.000160931	0.131904	3.57621e-06	8.5504e-05
MGST1	0.000802332	0.798779	0.000187327	-0.899977	-0.000168424	0.103047	8.56831e-05	8.56831e-05
PANK2	0.00537835	0.600177	3.75e-05	-0.342099	-9.31e-05	0.167894	8.61969e-05	8.61969e-05
MMAB	0.0232644	0.509627	2.66e-06	-0.227018	0.000185233	0.138611	3.23509e-05	8.63931e-05
MCM6	0.339063	0.0580748	7.11e-07	0.249091	-0.000767652	0.178335	1.78363e-05	8.65747e-05
MICAL1	0.0315062	0.967908	3.78e-06	-0.193417	1.55e-05	0.134284	8.31918e-05	8.72245e-05
FLNB	0.0299369	0.717014	2.95e-06	-0.316584	3.59e-05	0.0561088	5.3814e-05	8.72897e-05
FAM114A2	0.325562	0.946536	3.63e-07	-0.0222451	1.18e-06	0.0876476	8.13978e-05	8.81545e-05
KHDRBS1	0.690898	0.882705	9.83e-08	0.0897173	-2.29e-05	0.0375255	5.17098e-05	8.8531e-05
DMAP1	0.34768	0.757573	5.87e-08	0.00903047	-1.4e-05	0.0950387	1.91853e-05	8.9711e-05
PHGDH	0.112094	0.177603	2.04e-07	-0.218789	0.000543841	0.169422	7.1644e-06	9.01434e-05
PFDN4	0.816683	0.0131596	2.1e-09	-0.239515	0.000243435	0.163171	1.48374e-07	9.09401e-05
AMPH	0.00128187	0.509627	8.54e-11	0.61297	0.000483658	0.136667	1.56135e-09	9.11421e-05
LAMB4	0.103933	0.840526	1.06e-06	-0.855004	4.4e-05	0.0863655	7.0958e-05	9.13169e-05
HBA1	0.451467	0.121981	2.41e-06	-1.93147	-0.00114004	0.483616	9.21481e-05	9.21481e-05
LSM4	0.0086802	0.81959	1.27e-05	-0.36341	1.91e-05	0.0455424	6.97009e-05	9.3045e-05
CAMSAP2	2.39e-07	0.0804031	0.142835	1.15838	0.000435948	0.016006	5.36161e-06	9.30604e-05
DNAJC5	0.00754507	0.475416	8.48e-06	-0.481135	0.00053076	0.0941756	3.15068e-05	9.30836e-05
PNN	2.39e-07	0.297414	0.515625	0.874484	0.000238008	0.0143348	3.61086e-05	9.47201e-05
NANS	0.00218153	0.492372	3.13e-05	-0.404065	0.00017692	0.275822	3.38999e-05	9.51298e-05
ARHGAP28	9.36e-06	0.0239155	5.46e-11	0.575435	-0.000688527	0.206705	2.40359e-12	9.55411e-05
MAGI2	0.0184206	0.0663374	1.74e-10	0.300248	0.000389236	0.212201	4.33108e-09	9.69691e-05
SLC25A3	0.459643	0.697006	2.16e-07	-0.117708	0.000113351	0.0698415	5.74086e-05	9.69938e-05
CLINT1	0.269194	0.351339	1.1e-07	0.156909	-5.28e-05	0.235864	1.43379e-05	9.75481e-05
IK	0.693395	0.861566	8.77e-08	0.122491	9.55e-05	0.113255	4.68718e-05	9.9136e-05
SEC14L1	0.298051	0.0439708	1.13e-05	-0.5242	-0.0015107	0.0932609	9.97669e-05	9.97669e-05
IDH1	0.0163483	0.13635	6.8e-05	-0.553179	-0.000377516	0.0264226	0.000101463	0.000101463
LEMD2	0.000863221	0.638225	0.000275308	-0.667651	-0.000157399	0.0729871	0.00010151	0.00010151
TUBB	0.282615	0.164531	7.08e-09	0.234191	0.000275305	0.15883	1.1075e-06	0.000101794
CSTB	9.48e-05	0.12902	0.000207486	-0.593636	0.000354236	0.0385391	5.05915e-06	0.000101887
NENF	0.00850921	0.882705	1.61e-05	-0.392603	2.97e-05	0.0279748	8.61351e-05	0.000103215
JAM3	2.42e-05	0.717014	0.00461714	-0.680841	7.53e-05	0.0437842	6.38658e-05	0.000103518
TNR	1.41e-07	0.0017367	0.00156254	1.99627	0.00243117	0.0386373	6.77335e-09	0.000103942
SHMT2	0.0574077	0.581525	4.73e-06	-0.651098	-0.000130189	0.160933	0.000104514	0.000104514
SNTB2	0.5104	0.0409094	7.7e-06	-0.303947	-0.000373453	0.0976016	0.000105886	0.000105886
COMMD1	0.124856	0.509627	2.66e-06	-0.0747059	-0.000374837	0.13994	0.0001099	0.0001099
CAB39	0.0057843	0.395389	1.18e-05	-0.227894	0.000152386	0.0720002	2.88643e-05	0.000111481
SYNGR1	0.617666	0.798779	8.53e-08	0.282763	0.000200352	0.130513	3.99461e-05	0.000111603
TUBB2A	0.0976134	0.581525	1.03e-06	-0.237047	0.000261964	0.491113	5.07752e-05	0.000111605
GNB5	0.620052	0.717014	1.5e-07	0.143734	-2.82e-05	0.0399029	5.58828e-05	0.000111868
FERMT2	0.302789	0.323683	1.77e-06	-0.187269	-0.000312367	0.179309	0.000111876	0.000111876
RASSF2	0.016963	0.545018	1.89e-05	-0.516061	-7.84e-05	0.0726619	0.000112463	0.000112463
BBS9	0.00554907	0.42643	2.3e-09	0.525527	-0.000559876	0.0955896	5.07276e-08	0.0001134
ITM2C	3.79e-05	0.527181	0.00889935	-1.05972	-0.000243237	0.0750493	0.000113893	0.000113893
LETM1	0.42744	0.395389	1.06e-06	-0.132685	-0.000138776	0.0640055	0.000114511	0.000114511
GAA	0.0168074	0.410743	2.61e-05	-0.41842	-0.000173848	0.069962	0.00011499	0.00011499
CD81	7.15e-06	0.0663374	0.001677	-0.866838	0.000827649	0.0637573	2.13775e-06	0.000115253
TEX264	1.81e-06	0.10876	0.921907	-0.800795	-0.000357259	0.0119252	0.000115591	0.000115591
CELSR2	0.0759011	0.7781	1.87e-06	-0.195401	5.45e-05	0.103963	8.06458e-05	0.000116019
TRAF2	0.0153194	0.946536	1.13e-05	-0.225905	0.000189044	0.0444152	0.00010735	0.000116237
NUDT1	0.0996849	0.717014	1.33e-06	-0.269809	0.000115227	0.0920668	7.23245e-05	0.000117164
MFGE8	0.0366443	0.351339	1.46e-05	-0.433576	-0.000315147	0.11835	0.000118564	0.000118564
PTEN	0.00152835	0.509627	1.47e-10	0.443986	0.000127351	0.158355	2.70238e-09	0.000118912
ASAH1	0.00668006	0.410743	6.95e-05	-0.466867	-0.000182209	0.0428264	0.000119805	0.000119805
GLRX3	0.00590525	0.0506378	1.64e-06	-0.457037	0.000402209	0.116036	1.49105e-06	0.000120059
STOML3	0.000629286	0.380366	0.000812344	-0.411499	-0.000262825	0.0433012	0.000121504	0.000121504
FAM120A	0.98245	0.442439	4.51e-07	-0.253832	-0.000149881	0.0409965	0.000122224	0.000122224
DAB2	0.130784	0.351339	4.39e-06	-0.435046	-0.000343663	0.0884177	0.000124775	0.000124775
CPE	0.552568	0.206204	2.3e-08	0.0101883	0.00058106	0.127976	5.18101e-06	0.000124837
MROH1	0.00510433	0.42643	9.39e-05	-0.782864	-0.000187288	0.0351306	0.000125966	0.000125966
SH3BGRL2	0.253393	0.10876	5.71e-09	0.573613	0.000904265	0.19487	6.37772e-07	0.000127213
TACC1	0.0935737	0.563137	3.48e-08	0.272355	-7.16e-05	0.310716	3.97635e-06	0.000128206
TKT	0.00079258	0.151916	4.1e-05	-0.658936	0.000415806	0.0797386	8.27584e-06	0.00013018
TMEM11	0.171036	0.6576	2.44e-08	0.177187	0.000177029	0.122266	5.361e-06	0.000131512
PCYT2	2.77e-05	0.967908	0.00812444	-0.685322	-8.15e-06	0.0406969	0.000131899	0.000131899
PHKB	0.00408604	0.395389	3.52e-10	0.363669	0.000235528	0.099902	9.15487e-09	0.000131923
MCM5	0.00702902	0.177603	0.000176131	-0.200585	-0.000668419	0.0486008	0.000132796	0.000132796
PIP4K2A	0.443374	0.410743	2.04e-07	-0.428406	0.000204928	0.0724988	3.64675e-05	0.00013294
TP53RK	0.027709	0.619078	1.29e-05	-0.286169	-6.59e-05	0.16649	0.000133411	0.000133411
FBL	0.958167	0.798779	1.73e-07	0.170811	5.26e-05	0.13939	9.19911e-05	0.000135473
TPRG1L	7.57e-05	0.380366	0.00115193	-0.441033	0.00034983	0.0191713	3.35662e-05	0.000136865
LHX2	0.000198545	0.0966387	4.74e-10	0.934087	-0.000894062	0.402154	3.89977e-10	0.000137492
TGFB1I1	0.000446351	0.13635	0.00386035	-0.87839	-0.000470057	0.0925445	0.000139308	0.000139308
STX5	0.0514662	0.581525	2.66e-06	-0.28601	6.12e-05	0.0488507	6.3573e-05	0.000139511
CLTC	0.287188	0.492372	4.05e-07	-0.118333	0.000139886	0.145461	5.0014e-05	0.000139857
LONP1	0.00244152	0.847216	0.000118586	-0.654306	-4.62e-05	0.0461326	0.000143714	0.000143714
SLC12A7	2.33e-06	0.351339	0.304537	-1.38209	-0.000120496	0.0250489	0.000145404	0.000145404
CCAR1	6.04e-07	0.297414	0.710274	0.677157	0.000166376	0.0201156	8.95525e-05	0.000146923
ADRM1	0.00489428	0.310376	1.61e-05	-0.479062	0.000215708	0.212936	2.68565e-05	0.000147327
ASTN1	0.514758	0.798779	3.94e-07	-0.0230522	9.81e-05	0.070183	0.000106471	0.000147339
PARK7	0.12569	0.260621	5.3e-07	-0.159497	0.000382783	0.25842	2.08895e-05	0.000148049
HMGN2	0.00572466	0.840526	5.35e-05	-0.230538	-0.00029729	0.319155	0.000148811	0.000148811
RTN4RL2	0.442369	0.527181	6.04e-08	0.0321003	0.000309793	0.191375	1.79163e-05	0.000149465
MMS19	0.206239	0.0131596	1.66e-08	-0.0640586	0.000302081	0.172697	2.49584e-07	0.000149948
OCIAD1	0.0798957	0.115231	2.92e-05	-0.255313	-0.000182535	0.0880392	0.000153538	0.000153538
PTBP1	0.136037	0.6576	3.02e-06	-0.188869	-5.8e-05	0.0928263	0.000154087	0.000154087
ABHD12	5.37e-06	0.882705	0.0447423	-0.77472	5.9e-05	0.00828874	0.000129378	0.000154922
COL5A3	1.61e-06	0.737205	0.125426	-1.64764	0.000102951	0.0527361	0.000100145	0.000155631
FXYD6	0.00505107	0.0804031	1.12e-10	0.608657	0.000546324	0.103778	1.33591e-09	0.000156392
EVI5L	0.0565255	0.19634	9.76e-07	-0.326034	0.000179635	0.114196	1.47698e-05	0.000158516
PHF6	5.94e-07	0.527181	0.90145	1.11554	0.000295835	-0.0644973	0.000159044	0.000159044
CAMK2B	0.234233	0.757573	5.08e-08	1.46507	0.000205897	0.16795	1.29022e-05	0.000160664
MOG	0.223757	0.90392	1.48e-06	-1.43452	-0.000126231	0.161007	0.000165918	0.000165918
CFL1	6.38e-05	0.0459846	0.000217094	-0.677793	0.000361574	0.0618733	1.81173e-06	0.000166659
TM9SF3	0.425472	0.458772	3.26e-07	-0.105787	0.00014652	0.146387	5.40066e-05	0.000167112
RAPGEF2	0.0101624	0.33734	1.04e-09	0.610483	0.000194622	0.12526	3.68381e-08	0.000167523
PPT1	0.00076398	0.13635	5.47e-05	-0.569526	0.000331584	0.0876262	9.20031e-06	0.000168763
COMT	0.290264	0.475416	5.16e-07	-0.216175	0.000255593	0.10339	5.8615e-05	0.000172145
SCP2	0.0166531	0.0143896	0.00133084	-0.299051	-0.000670633	0.0769378	0.000173665	0.000173665
THYN1	0.899015	0.757573	2.69e-07	-0.0182665	7.51e-05	0.0538571	0.000116384	0.000173788
RPS6	0.0467916	0.0157135	9.51e-07	0.528692	-0.0010582	0.0581735	1.94217e-06	0.000173844
PPP4R1	0.206239	0.697006	1.08e-06	-0.231205	0.000119004	0.0347961	0.000103237	0.000173922
EFHD2	0.0299369	0.365683	2.92e-05	-0.434119	-0.000259635	0.0658453	0.000173961	0.000173961
PPP1R1B	0.309185	0.600177	6.22e-07	-0.605797	2.48e-05	0.209062	8.32705e-05	0.00017426
KAZN	0.4617	0.24905	1.73e-07	-0.224856	0.000345094	0.123531	2.3083e-05	0.000174373
POLR2H	0.874959	0.151916	4.27e-08	0.0249223	0.000384739	0.104448	9.17367e-06	0.000174581
MFN1	0.666121	0.677199	3.17e-07	0.0117116	-0.000504909	0.185292	9.72678e-05	0.000174983
HTT	0.624836	0.840526	2.41e-07	0.0306422	-2.39e-05	0.0622964	8.90321e-05	0.000175733
APP	0.925853	0.395389	1.42e-07	-0.0619237	0.000468567	0.0533744	4.66038e-05	0.000178971
BAG3	0.0615204	0.216406	1.17e-06	-0.0617784	0.000234401	0.146682	1.92905e-05	0.000179009
PMM2	0.0134317	0.0352941	0.000712636	-0.52252	-0.000687206	0.156138	0.000181029	0.000181029
ATM	2.66e-06	0.310376	0.0395264	0.733436	-5.93e-05	-0.0480929	3.31691e-05	0.000181384
IGFBP3	6.26e-07	0.237826	0.43897	-1.56969	-0.000683643	-0.223297	5.50662e-05	0.00018154
ATAD3A	0.121564	0.365683	1.13e-07	0.011602	-0.000149334	0.0431789	8.38287e-06	0.000181835
EIF2AK2	0.151806	0.619078	3.28e-08	0.111044	8.98e-05	0.19323	5.84261e-06	0.000185324
LAMB1	0.0122121	0.115231	0.000248999	-0.628105	-0.000624474	0.151893	0.000185853	0.000185853
FBN1	0.0896692	0.697006	5.61e-06	-0.236114	-0.000409219	0.0917964	0.00018594	0.00018594
ABCD3	0.162727	0.018661	0.000116113	-0.222209	-0.000505354	0.0409565	0.000186692	0.000186692
CPLX1	0.0236791	0.0909748	7.74e-10	0.5127	0.00105068	0.287409	2.07144e-08	0.000189241
CCNY	0.0896692	0.115231	4.63e-07	-0.194604	0.000517105	0.0975469	8.08612e-06	0.000189617
DARS2	0.226344	0.946536	7.83e-08	0.0322262	2.07e-05	0.120183	2.03695e-05	0.000191576
ATP13A1	0.00549163	0.432775	0.0001556	-0.412698	-0.000120583	0.0462594	0.000193208	0.000193208
SORL1	0.148926	0.81959	2.07e-06	-0.172536	8.23e-05	0.117021	0.000146817	0.000195583
PIP5K1C	0.12737	0.42643	1.27e-06	-0.189716	0.000243833	0.0550251	5.72748e-05	0.000196779
MAP1S	0.223757	0.581525	1.46e-07	0.168945	-0.000110097	0.0828773	2.23166e-05	0.000196818
BTN3A3	7.35e-05	0.697006	0.0036745	-0.734265	0.000137719	0.078898	0.00011869	0.00019981
ACTR1B	0.00408604	0.237826	2.28e-05	-0.41241	0.000164871	0.0353127	2.4981e-05	0.000201382
PPIB	3.41e-06	0.168721	0.698781	-0.935003	-0.000398628	0.0211445	0.000205183	0.000205183
DDX17	0.0673806	0.177603	1.06e-06	-0.237663	0.000405648	0.0625359	1.65888e-05	0.000205226
NAGA	2.62e-07	0.12902	0.0811711	-1.00918	-0.000386568	-0.12846	5.36028e-06	0.000210445
PSMC4	1.38e-05	0.798779	0.0241504	-0.648466	6.33e-05	0.0484288	0.000152459	0.000210731
HPCA	0.0636664	0.638225	1.71e-08	0.406103	0.000227231	0.234465	1.93306e-06	0.000212038
RAB27B	0.000220939	0.563137	1.69e-10	1.69304	-0.000397639	0.542925	7.40697e-10	0.00021562
NCSTN	0.000206681	0.19634	0.0106499	-0.513936	-0.000193035	0.0192941	0.000216129	0.000216129
EARS2	0.00186004	0.967908	0.000225062	-0.569797	5.08e-05	0.180333	0.000206339	0.000216249
NT5C3A	0.0781633	0.121981	4.58e-05	-0.43371	-0.000171455	0.0708788	0.000217747	0.000217747
NTMT1	0.00549163	0.168721	0.000477587	-0.264337	-0.000150898	0.141353	0.000219834	0.000219834
MRPS18B	0.00112504	0.7781	0.000506031	-0.519991	-1.18e-05	0.0342895	0.000220001	0.000220001
BSG	0.00269945	0.42643	0.000385558	-0.641172	-0.000108826	0.0513991	0.000220304	0.000220304
CSE1L	2.67e-07	0.757573	0.788471	0.727437	-8.45e-05	0.0170549	0.00010527	0.000221433
APOOL	1.72e-06	0.600177	0.451272	1.92538	9.7e-05	-0.0604533	0.000228107	0.000228107
PMPCB	0.136928	0.143982	2.44e-05	-0.257766	-0.000256319	0.539431	0.000233429	0.000233429
NTPCR	0.0726082	0.410743	2.73e-06	-0.229185	0.000193366	0.0538647	6.46194e-05	0.000233966
PPIL3	0.217382	0.33734	6.65e-06	-0.027074	-0.000119	0.0585891	0.000235728	0.000235728
ITPR1	0.864303	0.697006	6.06e-07	0.287925	-9.37e-05	0.13581	0.000191424	0.00023609
SNX6	0.322242	0.563137	9.03e-08	0.152229	9.61e-05	0.227936	2.00218e-05	0.000239174
ARPC2	0.115966	0.0327269	0.000131713	-0.218071	-0.000264322	0.0846895	0.000239956	0.000239956
NID2	0.955471	0.395389	1.23e-06	0.3897	-0.000366395	0.390851	0.000227692	0.00024309
CRYL1	0.00404251	0.00397914	5.02e-07	-0.514876	0.00094378	0.0795131	6.83466e-08	0.000243433
AIMP2	0.0834541	0.600177	3.69e-06	-0.258663	0.000133185	0.0199468	0.000117125	0.000244493
COG6	0.0962516	0.581525	8.53e-08	0.179267	-5.46e-05	0.104807	8.07419e-06	0.000245268
CLTB	0.00291702	0.121981	2.17e-05	-0.484989	0.000456466	0.104674	1.15113e-05	0.000246487
CHMP6	4.99e-05	0.42643	0.00447027	-0.861666	0.000128457	0.0380171	7.23575e-05	0.000247908
NAP1L1	0.318945	0.600177	2.84e-07	0.166908	-0.000103631	0.0979546	4.81518e-05	0.000251747
GNG2	0.221191	0.0439708	5.2e-09	0.149045	0.00103355	0.143378	2.7224e-07	0.000251825
FHIT	0.356436	0.0966387	1.46e-07	-0.164586	0.000360131	0.134863	8.38997e-06	0.000253124
WDR18	0.376182	0.365683	5.3e-07	-0.159407	0.000116244	0.206584	5.96321e-05	0.000255387
CA1	0.413743	0.12902	1.77e-06	0.792126	-0.00101406	0.0824343	7.20048e-05	0.000257646
RGS12	0.150841	0.925204	3.42e-06	-0.129642	1.74e-05	0.0566526	0.000232118	0.000259529
SEC11C	0.000185652	0.351339	0.008634	-0.68195	-0.000190358	0.107954	0.000261392	0.000261392
TMEM65	0.0629444	0.458772	4.18e-06	-0.256658	0.000307534	0.149082	8.602e-05	0.000264825
ARHGAP17	0.0315062	0.380366	4.79e-05	-0.290578	-0.000121333	0.0641562	0.000264999	0.000264999
TM9SF2	0.209906	0.206204	1.33e-05	-0.205307	-0.000167626	0.170903	0.000265542	0.000265542
CYB5R3	0.0658741	0.717014	6.34e-06	-0.309784	6.12e-05	0.176989	0.000165962	0.000267789
NXN	0.527948	0.00549352	6.07e-09	-0.0353922	0.000789318	0.125027	1.2305e-07	0.000268078
CAMK1D	0.209906	0.0966387	1.19e-08	0.216628	0.000629878	0.0851122	8.78358e-07	0.000269161
ETFA	0.0156075	0.0303128	1.14e-06	-0.333258	0.000460323	0.220015	1.60061e-06	0.000269268
MYL12B	0.00408604	0.0506378	0.00295957	-0.39511	-0.000457497	0.0649067	0.000277572	0.000277572
TRIM36	0.591692	0.946536	3.83e-07	0.25444	-0.000130966	0.217037	0.000130442	0.000277679
SPECC1	0.00276005	0.669648	2.53e-09	0.441805	-2.67e-05	0.186532	4.52279e-08	0.00027805
RP2	0.610533	0.677199	6.92e-07	-0.0664635	0.000142957	0.149585	0.000160595	0.000281305
EIF4A3	0.00171617	0.7781	0.000286544	-0.411636	0.000125842	0.0168716	0.000198011	0.000283925
CRTAP	2.02e-05	0.0580748	0.539224	-0.680408	-0.000847687	0.00823106	0.000284108	0.000284108
PNPLA8	0.398478	0.840526	3e-07	0.112928	-7.15e-05	0.0912078	7.5296e-05	0.000284183
NFKB1	0.888311	0.115231	6.19e-06	-0.0875456	-0.000325233	0.0911124	0.000284445	0.000284445
GSTO1	0.12238	0.527181	2.8e-06	-0.192446	0.000188011	0.520049	0.000115205	0.000289696
CAMK4	0.00654489	0.323683	1.38e-09	1.72732	0.000216195	0.219029	3.16992e-08	0.000290149
MYADM	0.00494604	0.351339	0.00037807	-0.857381	-0.000236213	0.0456462	0.000291925	0.000291925
CHCHD6	0.0348572	0.677199	1.3e-05	-0.356822	9.06e-05	0.0824474	0.000168914	0.000295785
CARS2	0.00754507	0.563137	5e-05	-0.366999	0.000100093	0.0351678	0.000129537	0.000296029
CHN1	0.827213	0.177603	3.18e-06	0.555592	-0.000227656	0.0939235	0.000228578	0.00030008
PSMD6	0.582373	0.7781	1.52e-06	-0.141445	-1.16e-05	0.206861	0.000301977	0.000301977
DOCK10	2.23e-07	0.102566	0.0330975	1.34209	0.000375711	0.0477094	2.06044e-06	0.000302692
RPL8	0.173161	0.0280429	0.000143188	-0.127562	-0.000931963	0.188842	0.000304026	0.000304026
ADH5	0.123201	0.475416	2.8e-06	-0.225841	0.000114595	0.156717	0.00010742	0.000313452
DOCK4	0.245052	0.12902	2.33e-05	-0.0376595	-0.000168665	0.0458414	0.000316867	0.000316867
NEDD4L	0.129924	0.90392	1.07e-07	0.162217	-8.08e-05	0.109042	1.64745e-05	0.000319254
HIP1R	0.00596658	0.0707969	8.9e-06	-0.745361	0.00124216	0.0757781	6.76691e-06	0.000320982
BDH2	7.45e-07	0.925204	0.917811	-0.822297	-0.000237029	-0.0412841	0.000284127	0.000321268
SRSF10	7.45e-07	0.638225	0.624022	1.20768	0.000186454	0.00829067	0.000164864	0.000324615
DMTN	0.0251815	0.581525	1.76e-05	-0.25406	0.000239063	0.116511	0.000148936	0.000324666
SMS	0.00076398	0.00355889	0.283187	-0.687032	-0.000748991	0.0554531	0.000327052	0.000327052
GAPDH	2.42e-05	0.24905	0.127992	-0.760255	-0.000379555	0.0589342	0.00032749	0.00032749
MRPS36	0.00584449	0.925204	0.000143188	-0.403628	-6.05e-05	0.253891	0.000328359	0.000328359
ACAD8	0.000709632	0.13635	0.000149273	-0.44539	0.000341697	0.0503644	1.82494e-05	0.000329154
TRA2B	0.160699	0.563137	2.73e-06	-0.0980974	0.000197812	0.120034	0.000144457	0.000329807
NCAM2	4.73e-09	0.00443928	2.67e-05	1.84359	0.00158734	0.274542	4.59335e-11	0.000332043
AP3S1	0.000226897	0.717014	0.00484565	-0.416093	-5.8e-05	0.0375258	0.000332615	0.000332615
TSC22D4	6.11e-05	0.00674809	0.522312	-1.1267	-0.000478423	-0.0474002	0.000130816	0.000332936
RALGAPA1	1.07e-06	0.115231	0.155934	0.831479	0.000334631	0.0392422	2.25133e-05	0.00033333
RTCA	0.223757	0.0259133	0.000137338	-0.108213	-0.000422768	0.108357	0.000335026	0.000335026
SMG9	0.000245687	0.24905	0.013074	-0.385365	-0.000262454	0.0600186	0.000336123	0.000336123
MID1	0.746555	0.19634	5.48e-06	-0.17708	-0.000279525	0.146798	0.000337107	0.000337107
USP24	0.0502624	0.24905	1.63e-07	0.370761	-0.000146281	0.131753	4.30399e-06	0.000338431
LSM5	0.000974307	0.216406	0.000179791	-0.841656	0.000483039	0.105478	3.70092e-05	0.000338969
TMED7	0.764561	0.168721	6.31e-06	-0.145128	-0.000299753	0.0489623	0.000340321	0.000340321
MBOAT7	0.00165771	0.10876	0.00454316	-0.624927	-0.00033697	0.0729566	0.000341852	0.000341852
NNT	0.352917	0.380366	1.1e-07	0.000405525	0.000192455	0.173397	1.8548e-05	0.000341954
NRBP1	5.22e-05	0.7781	0.0123359	-0.65551	4.08e-05	0.0464042	0.000240358	0.000344377
APOC1	0.000276629	0.638225	0.00476837	-1.07466	-0.000272936	0.00939613	0.000348618	0.000348618
BCAS1	0.400371	0.237826	8.05e-08	0.183937	0.000946175	0.126839	1.14495e-05	0.000349672
SF3A3	0.0241002	0.7781	2.73e-05	-0.188155	0.000102755	0.0599392	0.000244099	0.000349715
NEMF	2.04e-06	0.380366	0.158965	0.784375	-9.68e-05	-0.0136054	8.73821e-05	0.000351784
CHCHD4	0.000382819	0.351339	0.000782609	-0.480226	0.000313324	0.0606091	7.78816e-05	0.000351831
STRN4	0.00647823	0.284802	3.75e-05	-0.441817	0.000131746	0.0762935	5.74009e-05	0.000351907
ENY2	0.12737	0.458772	1.46e-05	-0.217331	-0.000120521	0.0395356	0.00035195	0.00035195
DENND4C	0.0366443	0.882705	3.62e-08	0.212735	-3.89e-05	0.542496	2.85001e-06	0.000357497
NME7	0.387232	0.395389	5.78e-06	-0.0630957	-0.0001009	0.179092	0.000361286	0.000361286
CADM3	0.20382	0.323683	5.87e-08	0.0559547	0.000434569	0.479644	6.91688e-06	0.000362684
RECQL	0.0226542	0.638225	6.23e-05	-0.381752	-2.5e-05	0.0377265	0.000365884	0.000365884
XPNPEP1	0.00903141	0.00997655	1e-06	-0.471053	0.000389008	0.201664	4.19966e-07	0.00036719
TF	0.361755	0.798779	2.01e-06	-0.481609	9.57e-05	0.0774132	0.000267242	0.000368649
GDI2	2.45e-06	0.00397914	0.0106499	0.644863	0.000476473	0.09507	4.67062e-07	0.000370124
CADM4	3.94e-06	0.143982	0.033525	-0.978947	0.000491764	0.00553218	2.23345e-05	0.0003707
PDXK	5.85e-05	0.442439	0.00696633	-0.639482	0.000317031	0.0686946	0.000115048	0.000371768
CPNE3	0.573122	0.967908	5.12e-07	0.0507622	6.33e-05	0.106815	0.000159749	0.000372308
TOMM34	0.276595	0.509627	6.66e-06	-0.139567	-0.000148594	0.0604924	0.000376857	0.000376857
GM2A	1.26e-05	0.186806	0.0140513	-0.798463	0.00028176	0.115122	3.34958e-05	0.000379423
NRBP2	0.00142494	0.882705	0.000753888	-0.715666	-3.22e-05	0.0636587	0.000379563	0.000379563
MVB12B	0.819312	0.0707969	8.29e-08	-0.241963	0.000318764	0.132529	8.11677e-06	0.000382741
CRTC3	0.0113082	0.989299	1.09e-08	0.584852	6.17e-05	0.132245	5.26891e-07	0.000386991
PI4K2A	0.00132802	0.216406	0.00343936	-0.382433	-0.000198117	0.0249718	0.000390985	0.000390985
ITPR2	0.0673806	0.310376	2.16e-07	0.147234	-0.000312504	0.274289	7.75058e-06	0.000392826
LRRC47	0.0663732	0.81959	1.24e-05	-0.177292	4.59e-05	0.0654157	0.000297494	0.000395425
ESD	0.040123	0.581525	6.98e-08	0.429499	-7.53e-06	0.179909	3.64127e-06	0.000397518
HPCAL4	0.205027	0.365683	7.6e-08	0.801829	0.000604391	0.245514	9.20036e-06	0.000398086
RPH3A	0.439359	0.967908	4.63e-07	0.723183	-2.35e-05	0.125952	0.000122611	0.000399855
SRPK3	5.22e-05	0.458772	0.00903473	-1.72011	0.000104178	0.104125	0.000131259	0.000402091
PYGM	0.00179708	0.395389	0.00145532	-0.484727	-0.000360199	0.0604005	0.000403787	0.000403787
LSM14A	0.361755	0.90392	2.6e-06	-0.190175	7.54e-06	0.202611	0.000351082	0.000405589
NFU1	0.00318519	0.442439	0.000739897	-0.360148	-2.59e-05	0.173479	0.00040619	0.00040619
DNPH1	0.589356	0.216406	3.83e-07	-0.117383	0.000218166	0.337726	4.45365e-05	0.000406289
GGA3	0.0385085	0.697006	1.89e-05	-0.310815	2.27e-05	0.110441	0.000242505	0.000406606
UBE2O	0.385377	0.946536	2.87e-06	-0.0912888	-4.08e-06	0.0608576	0.000407357	0.000407357
PLCG1	0.00135963	0.0157135	0.0493226	-0.578497	-0.000436452	0.0970741	0.000409259	0.000409259
UTP18	0.0291777	0.206204	0.000176131	-0.324171	-0.000349219	0.0427072	0.000410905	0.000410905
TSN	0.835132	0.00823187	1.05e-08	-0.0332371	0.000461259	0.0694388	3.55608e-07	0.000412435
AP3D1	0.893661	0.7781	1.56e-06	-0.036399	-6.27e-05	0.0374983	0.000417815	0.000417815
DDX24	0.648989	0.0327269	2.17e-05	0.182179	-0.000338141	0.147997	0.00022636	0.000420427
LRBA	0.00379001	0.351339	1.19e-08	0.325419	-0.000184623	0.174564	1.13664e-07	0.000422855
PPP6R2	0.0274705	0.7781	3.2e-05	-0.486434	1.45e-06	0.0501598	0.000300473	0.000430103
DAGLB	0.00213268	0.619078	0.000858916	-0.619623	-0.000163155	0.0328118	0.000431263	0.000431263
NIT2	0.000392785	0.10876	0.000316541	-0.527443	0.000334792	0.153378	1.73869e-05	0.000433744
DDX42	0.40227	0.619078	1.77e-06	-0.178524	0.000133289	0.0602566	0.000219221	0.000435622
AK1	0.249198	0.102566	4.76e-07	-0.509137	0.000599999	0.0948597	1.60873e-05	0.000437343
RILPL1	0.653866	0.7781	9.76e-07	0.0230677	-3.02e-05	0.194795	0.000238812	0.000438673
GNB1	0.0339923	0.121981	4.18e-06	-0.237215	0.000747426	0.0509902	2.08636e-05	0.000439588
STK32C	0.663663	0.351339	2.76e-07	0.0596432	0.000387517	0.0721734	5.44521e-05	0.000444647
POGLUT1	0.0230594	0.815017	6.3e-05	-0.361877	-2.42e-05	0.0517676	0.000444734	0.000444734
DOCK7	0.463762	0.380366	6.82e-06	-0.199791	-0.000128241	0.0573506	0.000449819	0.000449819
DDX1	0.000446351	0.0966387	5.28e-11	0.372304	0.000308464	0.0837166	1.34876e-10	0.000455409
NDUFAF7	0.573122	0.237826	2.97e-06	0.135989	-0.00049796	0.0474522	0.000206204	0.000457628
NEO1	0.148926	0.42643	7.83e-08	0.206807	0.000298934	0.091979	8.32028e-06	0.000457759
BGN	0.000245687	0.861566	0.00586554	-1.1104	-0.000172108	0.0486257	0.000460045	0.000460045
SDF2L1	5.07e-05	0.168721	0.150004	-0.840513	-0.000386695	0.0434199	0.000470967	0.000470967
DIAPH2	5.34e-07	0.186806	0.0776362	1.47455	0.000353714	0.0870464	1.15368e-05	0.00047142
SNX2	0.0317745	0.19634	2.1e-07	0.510976	-0.00015793	0.0815496	3.09802e-06	0.000474743
MON2	0.389093	0.115231	4.39e-06	0.028159	-0.000230895	0.164326	0.00012258	0.00047539
DYSF	0.000596484	0.638225	0.00140429	-1.05657	0.000135297	0.114071	0.000251808	0.0004786
NOVA1	1.32e-05	0.0542573	0.542638	0.836195	0.000473603	0.0204365	0.000200239	0.000480518
HUWE1	0.000135844	0.0506378	0.195303	0.600281	0.000537385	-0.11953	0.000486626	0.000486626
NUCB1	9.82e-07	0.395389	0.287841	-1.14313	-0.000132584	-0.0846627	8.13449e-05	0.000488031
SFXN1	0.0673806	0.0472123	9.51e-07	-0.244911	0.00048203	0.0655909	5.76215e-06	0.000490178
C9	0.00445054	0.297414	2.04e-08	1.60684	-0.000628166	0.107148	1.69825e-07	0.000491722
FN3K	0.0267657	0.442439	2.28e-05	-0.779748	0.000257094	0.0403705	0.000154021	0.000495835
SRP68	0.0726082	0.882705	2.17e-05	-0.205155	-1.04e-06	0.0354344	0.000498771	0.000498771
AP3B2	0.439359	0.380366	2.34e-07	0.373137	0.000349869	0.104067	3.78597e-05	0.000501175
A1BG	0.610533	0.380366	3.26e-07	-0.204608	-0.000234126	-0.0597442	6.12885e-05	0.000502089
S100B	0.00169648	0.226944	0.0036745	-0.969813	-0.000504603	0.06954	0.000504861	0.000504861
SLC3A2	2.62e-07	0.10876	0.587988	-0.925775	0.000442145	0.006001	2.03513e-05	0.000505303
SSB	0.0272338	0.297414	1.15e-08	0.276714	0.000432037	0.129932	4.30563e-07	0.000506155
AHCTF1	2.76e-07	0.946536	0.204351	1.13378	-0.000102463	0.0235776	4.75181e-05	0.000507955
NUCKS1	0.124856	0.0804031	9.26e-07	-0.0365911	0.000594566	0.129724	1.31977e-05	0.000510754
WDR5	0.128217	0.42643	4.85e-06	-0.166622	0.00020249	0.0617504	0.00015203	0.000515879
HBD	0.144461	0.216406	9.76e-07	0.766487	-0.000833952	0.114107	3.15778e-05	0.000516833
UTRN	0.296482	0.410743	1.06e-06	0.0575659	-0.000176716	0.0851708	9.0311e-05	0.000518452
CELF1	0.168929	0.226944	2.01e-06	-0.199752	0.000436574	0.130596	6.20835e-05	0.000525381
DHCR7	0.00279081	0.492372	0.000264486	-0.726371	8.15e-05	0.0233469	0.000190807	0.00052612
ESYT1	0.000377925	0.0131596	0.30538	-0.620765	-0.000397663	0.010941	0.000531009	0.000531009
VPS41	0.0929136	0.638225	2.22e-07	0.27931	-0.000114969	0.102584	1.70475e-05	0.000532542
CRTAC1	5.44e-07	0.0580748	0.0205232	1.34486	0.000992684	0.0540556	1.83598e-06	0.000536124
SYT7	0.673518	0.509627	5.3e-07	0.233852	0.000307924	0.199049	0.000115791	0.000537296
ATP1B1	0.119139	0.410743	7.6e-08	0.108526	0.000472611	0.26654	6.71309e-06	0.000539512
DTX3L	0.0117525	0.0506378	0.00262953	-0.62053	-0.000439735	0.0783004	0.00054243	0.00054243
TAPBP	0.173161	0.458772	1.98e-05	-0.375448	-0.000252302	0.125609	0.000544415	0.000544415
VCAN	0.000650775	0.0352941	0.0685575	0.95391	0.00184383	-0.0724689	0.000544839	0.000544839
ACBD6	0.620052	0.81959	1.2e-06	0.0268596	-5.72e-05	0.160271	0.000276748	0.000547666
ARGLU1	0.00489428	0.989299	0.000322883	-0.381351	7.94e-05	0.0613714	0.000542057	0.000550413
GOT1	0.431392	0.458772	3.17e-07	0.333825	0.000265282	0.0419691	5.34516e-05	0.000551482
ACYP2	0.12238	0.840526	1.68e-07	0.450901	0.000193733	0.077544	2.08186e-05	0.000559168
PRCC	0.0106698	0.545018	8.44e-05	-0.32125	6.02e-05	0.0760853	0.000236819	0.000563799
ANP32E	0.0294289	0.697006	6.98e-08	0.318743	-0.000285853	0.710968	3.30917e-06	0.000564013
CYB5A	0.0634251	0.7781	2.03e-05	-0.249098	3.36e-06	0.132827	0.000394759	0.000564385
CARHSP1	0.000452067	0.226944	0.0164312	-0.431064	-0.000319906	0.269383	0.000571886	0.000571886
IQGAP2	0.00408604	0.0380186	1.83e-07	0.363283	-0.000691086	0.135768	1.76531e-07	0.000575975
CLUH	0.912422	0.226944	8.28e-06	-0.154668	-0.000152715	0.0455912	0.00057881	0.00057881
PF4V1	0.000465766	0.563137	0.00654622	-1.24901	-0.0004763	0.210529	0.000579404	0.000579404
SLC25A22	0.00206128	0.757573	0.00063635	-0.545377	0.000217021	0.0489932	0.000392471	0.000582861
PLXNA4	0.516945	0.365683	1.23e-06	-0.0370402	0.000249422	0.126749	0.000138268	0.000584613
SYT1	0.0634251	0.563137	6.22e-08	1.1639	0.000536752	0.108588	4.58417e-06	0.000585255
VSIG4	4.26e-05	0.0120167	0.292547	-1.12901	-0.000952965	-0.0872264	0.000100579	0.000587255
HIP1	0.698398	0.840526	1.03e-06	0.168962	3.22e-05	0.0883258	0.000275056	0.000588392
LRRC59	1.32e-05	0.24905	0.539224	-0.817366	-0.0003151	0.0203182	0.000592686	0.000592686
ANK3	0.0360402	0.492372	3.18e-08	0.968153	0.000171317	0.0969243	1.65548e-06	0.000597276
TMEM43	3.22e-05	0.226944	0.24753	-0.698289	-0.00028335	0.00382785	0.000601251	0.000601251
TIMM21	0.798335	0.697006	3.34e-06	-0.00754218	-1.68e-05	0.114423	0.000612928	0.000612928
ADAR	0.0289284	0.395389	2.55e-05	-0.403983	0.000112595	0.14006	0.000162839	0.000614606
ABCB8	4.07e-05	0.206204	0.223355	-0.952178	-0.000138264	0.00579535	0.000616665	0.000616665
EXOC7	0.322242	0.085564	5.02e-07	-0.0742881	0.000172225	0.153272	1.76873e-05	0.000620415
STT3B	0.00258189	0.24905	0.00295957	-0.477067	-0.000360478	0.0292066	0.000623318	0.000623318
PHKG1	2.29e-06	0.7781	0.930105	-1.52433	-0.000122864	-0.0582016	0.000565015	0.000626266
ARL3	1.06e-05	9.53e-05	0.000525863	0.68439	0.0008348	0.113701	8.69271e-09	0.000627482
ATP2B1	0.330583	0.492372	1.3e-06	0.393704	-0.000290891	0.0734626	0.000129165	0.000631009
PPP1R9A	2.29e-06	0.0472123	0.055595	1.39396	0.000624232	0.0254096	9.57025e-06	0.00063297
SMAD2	0.104655	0.42643	8.77e-08	0.157578	0.000297061	0.191289	6.97128e-06	0.000637681
HRAS	0.0123295	0.206204	3.35e-05	-0.453619	0.000301229	0.0559123	6.67721e-05	0.000646388
DCTN3	0.0153196	0.12902	0.00101391	0.322434	0.00026203	-0.292487	0.000646605	0.000646605
OLFM1	0.0877667	0.717014	1.27e-07	0.34978	5.73e-05	0.129446	1.18074e-05	0.000649831
SNX30	0.372543	0.946536	5.75e-06	-0.18491	-6.87e-05	0.0282895	0.000651994	0.000651994
DDAH1	0.0357413	0.24905	0.000234365	0.472054	0.000588327	-0.372962	0.000665297	0.000665297
PPM1H	0.320591	0.619078	4.16e-07	0.166395	0.000211449	0.105171	6.52798e-05	0.000667525
MCM2	0.00129709	0.0580748	0.0279511	-0.381213	-0.000499511	0.0459065	0.000669663	0.000669663
TPM3	0.0289284	0.600177	4.38e-05	-0.25276	0.000222539	0.182618	0.000324159	0.000670936
HOMER1	1.2e-05	0.90392	2.36e-11	2.00916	0.000140172	0.155568	2.51247e-11	0.000685419
ALDH1L2	3.08e-05	0.00549352	0.0776362	0.727382	0.000795341	0.040201	1.70204e-05	0.000686243
SLC25A10	0.00238736	0.858	0.00107107	-0.436169	-7.94e-05	0.106155	0.000689484	0.000689484
PBXIP1	1.81e-06	0.33734	0.276301	-0.998026	-0.000272568	-0.0442915	0.000109641	0.000693027
ARIH1	0.0110917	0.0439708	5.59e-07	0.13611	-0.000169879	0.058216	9.61989e-07	0.0006944
STARD9	0.646557	0.310376	4.73e-06	0.367921	-0.000194274	0.119518	0.000379835	0.000706475
KPNA4	0.493162	0.861566	5.4e-06	-0.166845	-1.56e-05	0.108776	0.000711715	0.000711715
CYB5B	7.05e-05	0.7781	0.0425902	-0.54838	-4.81e-05	0.0459413	0.000720901	0.000720901
MYO18A	0.279594	0.638225	5.35e-06	-0.342592	6.83e-05	0.0862979	0.000381399	0.000722518
PPP1R12A	3.43e-08	0.0707969	0.202518	1.24635	-0.000192976	0.0186866	1.49416e-06	0.000733093
SEL1L	0.912422	0.946536	2.8e-06	-0.0690384	-1.83e-05	0.0968345	0.000738701	0.000738701
RAB18	0.172096	0.00317673	1.34e-09	0.211577	0.000710486	0.0752975	1.10974e-08	0.000745796
ANK2	0.671049	0.90392	1.82e-06	0.0203934	-1.66e-05	0.116889	0.000423079	0.00074591
SORD	0.000842464	0.216406	4.58e-10	0.579997	0.000636317	0.423243	2.12407e-09	0.000758908
ELAVL1	0.0265342	0.42643	4.1e-05	-0.312305	0.000288734	0.0589386	0.000227425	0.000767237
NOP9	0.00404251	0.581525	0.000374198	-0.356616	0.000134219	0.0330272	0.000359741	0.000777864
ANPEP	0.000437901	0.297414	0.0210926	-1.63031	-0.000354068	0.0556464	0.000808457	0.000808457
MTHFD1	0.406083	0.798779	8.48e-06	-0.0653534	-0.000105305	0.0887739	0.000809208	0.000809208
ABHD10	8.24e-05	0.0472123	0.71412	0.985494	0.000617715	-0.0676754	0.000814916	0.000814916
PRKCB	0.100383	0.492372	1.42e-07	1.29708	0.000475021	0.247689	1.07293e-05	0.00083449
HEPACAM	0.155711	0.619078	1.16e-05	-0.466673	0.000173138	0.102958	0.000426965	0.000843636
ATP2A2	0.340775	0.6576	6.56e-07	0.10492	2.9e-05	0.0844477	9.92358e-05	0.00084562
ANLN	0.0871398	0.989299	2.62e-07	0.835108	-0.00014406	0.0336715	2.53355e-05	0.000855221
ZMPSTE24	0.000112006	0.380366	8.81e-10	-0.700038	0.000146559	-0.045022	1.15351e-09	0.00085874
CTSD	2.41e-06	0.6576	0.820794	-1.43476	4.28e-05	0.022512	0.000475572	0.000862034
UBE3C	0.0307129	0.619078	0.000158858	-0.425428	-0.000152992	0.027958	0.000864543	0.000864543
TTC1	0.213621	0.90392	1.33e-05	-0.108576	6.77e-06	0.0649699	0.000770849	0.0008892
MAP2K2	0.013055	0.310376	0.000782609	-0.409378	-9.59e-05	0.0411528	0.000894777	0.000894777
HMGB2	0.563942	0.581525	3.1e-06	0.143279	-4.11e-06	0.916821	0.000398916	0.000899862
SLC12A4	0.0583013	0.33734	1.85e-05	-0.373466	0.000344138	0.120697	0.000190962	0.00089999
SOD1	0.0531088	0.102566	6.19e-06	-0.135822	0.000502964	0.0303392	3.39721e-05	0.000901557
PPA1	0.00688752	0.00397914	8.84e-11	0.335677	0.000511748	0.294109	1.41429e-10	0.000905593
NDUFB3	0.443374	0.272537	3.91e-07	0.27136	0.000246596	0.0641302	4.34665e-05	0.000907629
ADCY2	0.226344	0.297414	2.22e-07	0.194836	0.000395366	0.173042	1.87124e-05	0.000919869
NACC1	0.109819	0.395389	1.21e-05	-0.381931	0.000111313	0.0808825	0.000248689	0.000932238
ARL6IP5	0.132517	0.697006	3.66e-05	-0.248459	-0.00010584	0.168503	0.000936107	0.000936107
ZC3HC1	0.00145867	0.33734	0.000782609	-0.502276	0.000168421	0.125407	0.000198925	0.000936786
AGO2	0.00464271	0.284802	5.54e-08	0.167848	-0.000168542	0.073572	3.59552e-07	0.0009396
PPP2R5E	0.00454541	1	1.56e-08	0.395793	-3.72e-05	0.0598114	3.5088e-07	0.000946142
TINAGL1	0.000101623	0.482755	0.0164312	-1.28201	0.000142473	0.0679097	0.000337961	0.000951354
RPA3	0.00145867	0.509627	0.00124366	-0.790324	0.000171148	0.0272016	0.000372752	0.000970826
CALU	2.94e-05	0.323683	0.37484	-0.913596	-0.00035436	0.0361874	0.000972256	0.000972256
TTC7B	0.158689	0.442439	2.54e-07	0.234187	0.000124477	0.0645659	2.13048e-05	0.000981967
CFB	4.16e-08	0.323683	0.00371454	-1.41109	-0.000443982	-0.0200092	2.6998e-07	0.000983363
INSR	0.808807	0.6576	6.82e-06	-0.189697	-0.000186069	0.0513677	0.000983815	0.000983815
FAHD2A	0.385377	0.836451	1.13e-05	-0.168332	-1.34e-05	0.194547	0.000986717	0.000986717
MLF2	0.243681	0.442439	2.01e-06	-0.032969	0.000336101	-0.106557	0.000131409	0.000988037
CPT2	0.000481687	0.7781	0.00973961	-0.430902	-9.15e-05	0.120254	0.00098822	0.00098822
VAMP3	0.00370908	0.0280429	0.0352826	-0.458635	-0.000380458	0.0337809	0.000991929	0.000991929
SOGA1	0.764561	0.925204	2.6e-06	0.335569	4.27e-05	0.0979858	0.000608391	0.000993015
LBR	0.0414557	0.90392	1.38e-07	0.422777	0.000259187	0.221399	8.56448e-06	0.000994373
APOBR	4.72e-06	0.737205	0.577369	-1.40267	5.17e-05	0.0205245	0.00064775	0.000997027
PIK3C2A	0.0414557	0.0327269	4.73e-06	0.338075	-0.00032085	0.0322392	1.00436e-05	0.00100413
EIF1	8.84e-05	0.42643	0.0997844	-0.681813	-0.000156848	0.0554418	0.00100933	0.00100933
PCYT1A	0.0199868	0.0707969	0.00267452	-0.374182	-0.00024958	0.00347728	0.00101367	0.00101367
MTA2	0.0199868	0.545018	0.000349459	-0.247696	-0.000156764	0.13009	0.00101787	0.00101787
RBBP9	0.000125095	0.0804031	0.391729	0.902941	0.00039176	-0.00599129	0.00104285	0.00104285
GNA13	0.525738	0.12902	2.69e-07	0.050862	0.000450209	0.0940227	2.16658e-05	0.00104765
ADD3	7.5e-06	0.10876	0.204351	1.62458	0.000551575	0.0293574	0.000108692	0.00105247
SPARC	0.000276629	0.12902	0.0018632	-0.741605	0.00093965	0.0587922	5.57673e-05	0.00105306
TTC39C	0.751686	0.160162	3.35e-05	-0.109997	-0.000322505	0.129959	0.00106016	0.00106016
NUP153	0.00315048	0.967908	1.23e-08	0.432289	9.26e-05	0.105522	2.17456e-07	0.00106025
VSNL1	0.0328674	0.717014	9.56e-08	1.39598	0.00028837	0.111033	4.63202e-06	0.0010645
SLC1A3	0.0663732	0.798779	5e-05	-0.274844	7.1e-05	0.260648	0.000788331	0.00108256
NPTX1	0.469979	0.925204	2.12e-06	0.365821	-7.15e-05	0.165917	0.00037198	0.001086
ACADVL	1.4e-05	0.115231	0.386048	-0.885788	-0.000227933	-0.0535223	0.000280952	0.00108699
NUDT5	0.907056	0.00745974	2.91e-08	0.0973329	0.00056091	0.0132535	7.54248e-07	0.0011092
EEA1	0.000178298	0.13635	5.71e-09	0.823637	-0.000350624	0.134147	3.12978e-09	0.00112115
SFXN3	2.94e-05	0.527181	0.0785079	-0.925082	0.000167401	0.061549	0.00045348	0.00112325
SF3B3	0.0539464	0.925204	2.22e-07	0.402825	6.18e-05	0.201822	1.50183e-05	0.00113579
PTGES3	0.000130365	0.0380186	0.00130715	-0.660201	0.000262093	0.258768	1.01144e-05	0.00114195
TRIM28	0.000754661	0.946536	3.58e-09	-0.47684	2.98e-05	-0.542155	2.86436e-08	0.00114339
GPRC5B	0.580053	0.206204	5.44e-07	0.265173	0.000340572	0.11663	5.48905e-05	0.00115375
IMPACT	0.449436	0.323683	6.34e-06	0.0816533	-0.000211765	0.357923	0.000372118	0.00115694
GAK	0.245052	0.186806	0.000100117	-0.191519	-0.00020876	0.0260731	0.00115997	0.00115997
PTPN23	0.0414557	0.237826	2.73e-05	-0.219472	0.000128351	0.0598558	0.000153674	0.00119105
RAN	0.856327	0.310376	1.73e-06	-0.0176475	0.000222841	0.0880076	0.000225976	0.00119358
MRPS6	0.0241002	0.946536	0.000211755	-0.490978	-1.97e-05	0.0951392	0.00120366	0.00120366
SEC16A	0.00444996	0.395389	0.00276662	-0.407866	-0.000119483	0.0264225	0.00121018	0.00121018
EPS15	0.174232	0.018661	4.58e-05	0.37755	-0.000547359	0.0795407	0.000100166	0.00121675
WDR19	0.0658741	0.237826	0.000316541	-0.230198	-0.000300977	0.068138	0.0012261	0.0012261
UQCRH	0.777502	0.121981	4.76e-07	0.219844	0.000504645	0.0495449	4.20458e-05	0.00123648
SPTBN1	0.184088	0.458772	4.27e-07	0.185702	0.000245684	0.114265	3.5683e-05	0.00124289
GAS7	0.00128187	0.237826	0.0166641	-0.603375	-0.000474897	0.0406825	0.00124708	0.00124708
EZR	0.37801	0.882705	1.57e-05	-0.033141	-0.000246591	0.0659677	0.00127426	0.00127426
COX5A	0.12737	0.206204	1.38e-07	0.243759	0.000375345	0.0974849	6.58633e-06	0.00127693
PPFIA3	0.782696	0.24905	1.03e-06	0.0974311	0.000368923	0.152521	0.000124354	0.00128199
CA4	0.67599	0.297414	2.35e-06	-0.298507	0.000528019	0.0891421	0.000230429	0.00129175
METAP2	1.38e-05	0.160162	0.409071	0.48642	0.000208169	0.0630379	0.000366866	0.00130222
TANC1	0.054795	0.442439	4.38e-05	-0.259458	0.000146209	0.0850489	0.000411503	0.00130585
BLVRB	0.0172778	0.0707969	6.66e-09	-0.544206	-0.000493012	-0.144585	6.88037e-08	0.00130925
ITGA1	0.0531088	0.509627	5.23e-05	-0.540452	0.000205707	0.101472	0.000505072	0.00131019
MSH2	2.39e-05	0.272537	4.9e-10	0.765518	-0.000195843	0.157299	1.74747e-10	0.00133328
HS2ST1	0.0592065	0.0754819	0.00126094	-0.380574	-0.000375782	0.204695	0.00134124	0.00134124
TENM4	0.0877667	0.757573	6.56e-07	0.0213463	-0.000110042	0.0808148	4.10028e-05	0.00134578
NISCH	0.00532251	0.6576	0.00161884	-0.427606	-4.14e-05	0.0322546	0.0013464	0.0013464
PSMA1	0.00033644	0.492372	0.0343942	-0.623501	-6.71e-05	0.0660373	0.00135164	0.00135164
MGLL	0.173161	0.0966387	3.18e-06	-0.186045	0.000439477	0.141489	4.7407e-05	0.00135173
ECHDC1	0.0148964	0.677199	0.000567718	-0.331426	-0.000163978	0.0760619	0.00135655	0.00135655
STK4	0.0428256	0.697006	3.53e-07	0.0824353	-2.71e-05	0.164606	1.44729e-05	0.00135957
CHMP2A	0.000151533	0.284802	0.133244	-0.480246	-0.00015032	0.001968	0.00136043	0.00136043
SORT1	0.00479221	0.0754819	0.016201	-0.556787	-0.000471316	0.0597972	0.00137862	0.00137862
RNF170	0.0366443	0.395389	8.5e-08	0.27724	8.86e-05	0.15868	2.95892e-06	0.00137966
ABCE1	1.61e-05	0.697006	0.525672	1.01948	4.09e-05	-0.0323783	0.00138499	0.00138499
EFTUD2	0.00029536	0.861566	0.0231951	-0.716674	-5.95e-06	0.0262797	0.00138557	0.00138557
SPCS2	0.0601232	0.151916	0.000648513	-0.251974	-0.000217122	0.029021	0.001389	0.001389
VPS52	0.808807	0.42643	1.13e-05	0.0884761	-0.000161949	0.0379015	0.00103489	0.00139465
SLC30A3	0.728686	0.33734	1.3e-05	0.41938	-0.000288703	0.159866	0.000899652	0.00140458
F2	0.00404229	0.410743	6.04e-08	0.767535	-0.000426215	0.0920344	4.55072e-07	0.001424
MAP7	0.100383	0.925204	5.71e-05	-0.490776	5.04e-05	0.0870888	0.00128526	0.00143341
COPA	0.000884452	0.24905	0.0283209	-0.314667	-0.000348862	0.0279454	0.00144039	0.00144039
PKIA	0.0592065	0.351339	1.32e-07	0.247541	0.000458292	0.210665	5.36311e-06	0.00145772
RAP1A	0.272138	0.882705	1.96e-06	0.370337	-7.13e-05	0.0755289	0.000229855	0.00145962
PSMG2	0.944691	0.7781	8.9e-06	0.0476275	4.72e-05	-0.00592089	0.00148919	0.00148919
ME3	0.780098	0.638225	3.34e-06	0.112579	0.000323987	0.17189	0.000566372	0.00151562
SIRT5	0.184088	0.545018	6.74e-07	0.820902	0.000110719	0.241429	5.64525e-05	0.00151709
DCN	0.037257	0.840526	3e-07	0.141157	-0.000268565	0.210962	1.33007e-05	0.00152504
SLC4A4	0.134268	0.757573	1.2e-06	0.33586	-0.000119522	0.102193	8.67196e-05	0.00152546
MCM3	0.0151774	0.186806	0.00241478	-0.158578	-0.000577213	0.0683282	0.00153738	0.00153738
PGK1	7.25e-05	1	0.0956064	-0.964275	-0.000135917	0.0741588	0.00155073	0.00155073
ZC3H4	0.0363412	0.442439	8.44e-05	-0.189513	0.000230781	0.136559	0.000490125	0.00155089
NRXN1	3.18e-11	0.143982	6.56e-07	2.20617	0.000595303	0.152943	8.1167e-13	0.00155826
PGM1	0.0694333	0.380366	0.000264486	-0.2631	-0.000252562	0.054075	0.00155912	0.00155912
FAM98B	0.0325912	0.600177	0.000128983	-0.408128	0.000112518	0.248653	0.000761221	0.00156209
PSMB2	0.218647	0.946536	3.06e-05	-0.137673	3.95e-05	0.296247	0.00145566	0.00157213
GATM	0.00817624	0.00196971	0.445097	-0.671657	-0.00146595	0.0396835	0.00158762	0.00158762
RAP1GAP2	0.552568	0.882705	3.51e-06	0.765893	0.000103786	0.136522	0.000578207	0.00159196
RPS6KA3	0.459643	0.000296819	0.0530106	-0.197089	-0.000567817	0.115947	0.00159754	0.00159754
SLC6A11	0.0199868	0.81959	0.000441978	-1.1541	-0.000356659	0.330039	0.00159873	0.00159873
VWA5A	0.0348575	0.458772	9.59e-05	-0.309227	0.0002385	0.0802261	0.000534695	0.0016059
GPC1	0.0342786	0.677199	0.000146201	-0.748008	8.02e-05	0.0486833	0.000938698	0.00162344
SMAD4	0.000226897	0.861566	0.0382678	0.532081	0.000134753	-0.113828	0.00163575	0.00163575
DPM1	0.209906	0.143982	0.000248857	-0.249153	-0.000340717	0.0222134	0.00164191	0.00164191
CPSF6	0.864303	0.527181	3.51e-06	0.14372	0.000147227	0.106677	0.000550888	0.00166964
CPM	0.00015361	0.121981	0.420882	-1.40217	-0.000368271	0.0193408	0.00169725	0.00169725
TBCD	0.523532	0.151916	2.29e-06	-0.0157631	0.000121103	0.0419629	0.000115889	0.00169808
GGT7	0.000435121	0.6576	0.0121573	-0.741097	2.18e-05	0.0133277	0.000955187	0.00172094
SPIRE1	2.04e-06	0.310376	0.0785079	1.08606	0.000173212	0.0146837	4.51079e-05	0.00172405
PLXNB1	0.0175978	0.90392	0.000416914	-0.407176	5.05e-07	0.0922006	0.00150348	0.00173175
VPS13D	0.514758	0.458772	9.11e-06	0.144239	-0.000128881	0.103258	0.000679978	0.00173213
COASY	0.00903141	0.410743	0.00037807	-0.37898	0.000217909	0.145601	0.000501753	0.00176092
EBNA1BP2	0.793113	0.323683	3.28e-05	-0.0206458	-0.000288717	0.0460835	0.00177677	0.00177677
RGMA	0.13515	0.882705	7.1e-05	-0.433276	-7e-05	0.148625	0.00178411	0.00178411
DDX21	0.971654	0.90392	7.89e-06	-0.0494613	3.07e-05	0.178253	0.00155046	0.00178574
SSRP1	0.302789	0.967908	2.73e-05	-0.0334306	6.29e-05	0.0905382	0.00171445	0.0017944
CRKL	0.000700931	0.00823187	0.668474	0.475859	0.000346876	0.00215288	0.00102734	0.00180779
SV2A	0.0165001	0.395389	0.000207486	-0.176913	0.000543656	0.0423103	0.000489246	0.00181175
TCP1	0.0514662	0.0580748	2.59e-08	0.175045	0.000197963	0.117265	3.74766e-07	0.00181273
ILVBL	0.000408188	0.492372	0.0436551	-0.799555	-0.000240638	0.0551258	0.00182854	0.00182854
WDR35	0.0770254	0.19634	3.6e-06	0.257367	-0.000424478	0.0427969	4.82029e-05	0.00188671
IVD	0.000519618	0.989299	0.017873	-0.495841	-5.05e-06	0.0866536	0.00188833	0.00188833
PITPNA	0.0793148	0.380366	4.48e-05	-0.205189	0.000153998	0.114242	0.000488712	0.00191036
SLC25A4	0.774909	0.310376	2.29e-06	0.0792663	0.000428238	0.12759	0.000257252	0.00193589
NLRX1	0.00977214	0.351339	0.00034263	-0.48156	0.000166266	0.0595734	0.000442684	0.00193712
CAPZB	0.00102234	0.967908	0.00903473	-0.482346	5.1e-05	0.0341045	0.00185267	0.00193894
DSTN	0.0139489	0.168721	0.000117684	-0.34554	0.000238382	0.115242	0.000156877	0.00196531
NIPSNAP1	0.00885425	0.697006	0.000768124	-0.390636	8.3e-05	0.152653	0.00118784	0.00196929
DECR2	0.00543472	0.395389	0.00454316	-0.458331	-0.000184048	0.0202308	0.00196996	0.00196996
PSMB1	0.0180876	0.882705	0.000612659	-0.388484	-1.29e-05	0.053683	0.00197266	0.00197266
CMTM5	0.620052	0.018661	0.000329344	-0.50452	0.00100663	-0.345213	0.00101863	0.00199093
RAB2B	0.372543	0.7781	3.44e-05	-0.0903619	-1.34e-05	0.0480468	0.0019993	0.0019993
PPIG	5.45e-06	0.509627	0.946523	0.926339	-0.000174112	-0.00980381	0.00078371	0.00202028
NBEA	2.46e-05	0.925204	2.7e-10	0.926853	-2.41e-05	0.172176	2.88796e-10	0.0020248
DOCK1	0.888311	0.925204	1.24e-05	-0.13805	-9.06e-05	0.0727995	0.00202987	0.00202987
RCC1	0.006154	0.6576	4.14e-08	0.254369	0.000137984	0.121876	6.68404e-07	0.00203527
USP10	0.115183	0.697006	8.33e-07	0.210208	4.82e-05	0.107646	5.59977e-05	0.00205541
SPCS3	0.0689153	0.121981	0.00123766	-0.268555	-0.000403537	0.0964513	0.00205933	0.00205933
AKAP13	0.172096	0.0754819	2.38e-05	0.0488953	-0.000250357	0.0914237	0.000169824	0.0020641
FMN2	0.296482	0.677199	2.17e-06	0.112992	7.96e-05	0.0702611	0.000217392	0.00211468
KIAA1671	0.00566558	0.297414	0.00644482	-0.224787	-0.000655578	0.0463568	0.00212172	0.00212172
DIS3L2	0.254802	0.442439	1.89e-05	-0.330967	6.73e-05	0.0641048	0.000675332	0.00212511
ACTR3C	0.282614	0.395389	1.53e-05	-0.0112031	0.000382612	0.0938311	0.000577641	0.0021321
CHID1	0.0144836	0.310376	0.000239151	-0.327548	0.000124589	0.0532275	0.000415149	0.00216239
RAB4A	0.344217	0.42643	1.39e-05	-0.102657	0.000104589	0.0535895	0.000654889	0.00217051
ACOT9	4.58e-05	0.237826	0.958851	-0.669087	-0.000256196	-0.0588387	0.00206486	0.00218929
UBL4A	0.00016219	0.840526	0.0589724	-0.676873	2.64e-05	0.130575	0.00172022	0.00219191
EEF1A2	0.0366443	0.310376	1.3e-07	0.057639	0.0005026	0.211466	3.38917e-06	0.00219869
NUFIP2	0.673518	0.0280429	4.76e-07	0.104792	-0.00043502	-0.290322	1.28769e-05	0.00219899
RAB3GAP1	0.146088	0.0303128	0.00258523	-0.0143238	-0.000192238	0.00672903	0.00220113	0.00220113
XRN1	8.12e-05	0.840526	1.11e-09	0.807223	-5.85e-05	0.269027	1.97209e-09	0.0022067
UBR2	0.00188147	0.00997655	2.17e-06	0.32351	-0.00108995	0.0658295	2.31369e-07	0.00220891
ELMO2	0.117544	0.0909748	0.00109078	-0.173272	-0.000274051	0.0637145	0.00222995	0.00222995
SLC25A46	0.835132	0.085564	8.47e-07	0.0533644	0.000366456	0.080238	5.20709e-05	0.00225501
ADK	0.00521239	0.101481	6.46e-09	0.366475	0.000529721	0.0792829	3.56729e-08	0.00230234
MTX2	0.960864	0.737205	9.56e-06	-0.00049705	8.09e-05	0.0936549	0.00152564	0.00233471
SYP	0.307578	0.395389	1.52e-06	0.389669	0.000555342	0.144787	0.000117139	0.00233969
SACS	0.00285328	0.237826	1.5e-07	0.577643	-0.00016367	0.128441	4.60176e-07	0.00234023
PHB2	0.761981	0.545018	5.22e-06	0.133353	0.000102462	0.0713585	0.000683659	0.00234889
KLC4	0.0238888	0.085564	4.58e-05	-0.362035	0.000255525	0.0455164	7.15233e-05	0.00237707
AGFG2	0.00165771	0.0621002	0.125426	-0.767292	-0.000454308	0.0421562	0.00239318	0.00239318
CTBP1	0.0241002	0.492372	0.000264486	-0.338829	0.000139046	0.0333868	0.000888263	0.00239755
PAK1	0.159692	0.81959	2.53e-06	0.0997261	-0.000137892	0.199322	0.000178435	0.00240256
MNDA	0.00213268	0.0259133	0.235346	-0.637676	-0.000730563	0.089602	0.00240533	0.00240533
AP2M1	7.62e-06	0.925204	0.539224	-0.733155	-6.43e-05	-0.0118847	0.00101689	0.00241407
NCK2	0.00560705	0.42643	1.73e-07	0.426044	-0.000181276	0.0766588	1.31326e-06	0.00242466
PCCA	0.612907	0.0621002	5.16e-07	0.310251	0.000380992	0.0970125	2.28675e-05	0.0024756
UGGT1	0.864303	0.563137	2.79e-05	-0.1613	-0.000105468	0.118361	0.00247846	0.00247846
TXNRD2	0.0639088	0.00443928	9.51e-07	-0.334368	0.000504435	0.147021	9.54535e-07	0.00249254
TBC1D13	0.00336401	0.946536	0.00386035	-0.417669	1.27e-05	0.133647	0.00231272	0.0024962
CDH6	0.00264007	0.840526	0.00624625	-0.874986	-5.98e-05	0.0509329	0.00251398	0.00251398
SMC3	5.64e-08	0.0472123	0.000191205	0.995437	0.000507349	0.0682211	8.41666e-09	0.00252223
APLP1	0.0184206	0.272537	0.000207486	-0.866038	0.000450564	0.0514028	0.000405896	0.00253449
CDC42EP1	0.000457852	0.638225	0.0196943	-1.01701	2.2e-05	0.117689	0.00136118	0.00254758
EIF4G2	0.00809484	0.591454	0.00297021	-0.162167	-7.35e-05	0.091319	0.0025591	0.0025591
UQCRC1	5.11e-06	0.102566	0.285507	-0.826636	0.000473661	0.0239114	0.00010052	0.00255958
ANKRD17	3.68e-05	0.861566	4.58e-10	0.613332	3.62e-05	0.112461	5.57996e-10	0.0025871
NT5DC3	0.411844	0.527181	1.85e-05	-0.00116146	0.000168327	0.0665166	0.0010571	0.00258799
CADPS	0.00279081	0.284802	1.15e-08	0.369493	0.000488946	0.192041	7.5052e-08	0.00258997
NPM1	0.315669	0.847216	3.88e-06	0.17693	0.000211265	0.159607	0.000404789	0.00259487
KIF3B	0.968956	0.81959	1.85e-05	-0.0161213	-7.95e-05	0.1844	0.00261762	0.00261762
PRRC1	0.174232	0.757573	0.000111312	0.158896	0.000229169	-0.250822	0.00261771	0.00261771
CASKIN1	0.105381	0.458772	7.11e-07	0.35365	0.000150727	0.0534373	3.44539e-05	0.00261947
BCKDK	0.516945	0.284802	0.000100117	-0.0281888	-0.000150814	0.143539	0.00262358	0.00262358
ALDH4A1	0.00825837	0.946536	0.00189602	-0.776815	-6.04e-08	0.0571628	0.00263356	0.00263356
ASRGL1	0.301204	0.0909748	4.5e-06	-0.118199	0.000666942	0.0595042	8.73617e-05	0.00264317
ABLIM2	0.710963	0.882705	1.21e-05	0.440867	-5.66e-05	0.0669702	0.00165296	0.00265841
HOOK3	1.95e-08	0.0966387	0.000123681	1.45183	0.000282735	0.0211149	4.64475e-09	0.00268455
TTR	0.370282	0.458772	1.89e-05	-1.95589	9.55e-05	0.153696	0.00090264	0.00268675
EXOC3	0.0230594	0.946536	0.000699358	-0.319552	-3.58e-06	0.0664766	0.00268799	0.00268799
GTF3C3	0.896338	0.10876	0.000158858	-0.0754052	-0.000456158	0.0293681	0.002715	0.002715
PAG1	0.0118659	0.186806	3.48e-08	0.345507	0.00032061	0.132941	3.7377e-07	0.00274085
GOLIM4	0.0180876	0.7781	2.22e-07	0.501739	0.000104752	0.14333	5.90126e-06	0.00274983
C8B	0.141021	0.284802	0.000393183	-1.52092	-0.00055345	0.0729657	0.00275196	0.00275196
SDSL	0.214869	0.757573	5.59e-05	-0.262068	2.5e-05	0.0491891	0.00187563	0.0027596
PYCR1	0.0840595	0.475416	9e-05	-0.224932	0.000208163	0.0293323	0.000977942	0.00276663
KPNA1	0.318945	0.527181	9.5e-05	-0.140875	-9.37e-05	0.0677916	0.00277389	0.00277389
ANXA3	0.877627	0.527181	2.67e-05	0.163243	-0.000324595	0.145262	0.00232073	0.0027817
CAMSAP3	0.359088	0.160162	7.16e-06	-0.0284416	0.000463619	0.103326	0.00020875	0.00278344
LCMT1	0.668583	0.737205	1.46e-05	0.0578371	-2.56e-06	0.0335255	0.00159194	0.00278892
ZNF638	0.00069233	0.0506378	0.463767	0.294971	0.000381809	-0.215544	0.00280812	0.00280812
CDV3	0.907056	0.689814	1.24e-05	-0.0119244	3.48e-06	0.127084	0.00167801	0.00281366
BRF1	0.134268	0.0754819	0.00164768	-0.218304	-0.000684091	0.0292059	0.00286055	0.00286055
TRAP1	0.936613	0.226944	3.6e-06	0.0102503	0.000212795	0.176742	0.000325607	0.00288866
BSDC1	0.00702902	0.365683	0.00664905	-0.315803	-0.000220996	0.0718851	0.00290685	0.00290685
SNX1	0.12569	0.882705	0.000121108	-0.207119	3.72e-05	0.0880267	0.00246031	0.00292496
IGSF1	0.249198	0.861566	5.97e-05	-0.13028	7.31e-05	0.130197	0.00238103	0.00292763
PEBP1	5.37e-05	0.272537	0.0885647	-0.532456	0.000429133	0.0410173	0.000474362	0.00294908
SUPV3L1	0.00108546	0.00674809	0.417911	0.349431	0.000475558	0.12483	0.000872741	0.00295801
NDE1	0.00142494	0.12902	0.0966375	-0.54876	-0.000393962	0.0296888	0.0029859	0.0029859
AKR1A1	0.000198545	0.840526	0.0776362	-0.539171	2.79e-05	0.0496557	0.00239887	0.00305212
CUL4B	0.000440703	0.0580748	0.737345	0.51571	0.000218478	-0.023823	0.00311313	0.00311313
HNRNPC	0.000397858	0.509627	0.0244764	-0.514446	0.000313727	0.0408465	0.00122675	0.00314009
PDLIM5	0.0123295	0.509627	4.63e-07	0.349218	-0.00013444	0.0747191	5.59768e-06	0.00314342
COX4I1	0.449436	0.272537	1.18e-05	-0.0199976	0.000337339	0.0155969	0.000512622	0.00317982
PLXNC1	0.027709	0.284802	1.91e-06	0.373831	-0.000502479	0.0962401	1.88303e-05	0.00319926
RABL6	0.162727	0.0663374	2.16e-07	0.222417	0.000288323	0.0871111	4.75147e-06	0.00324167
NUP37	0.335654	0.925204	6.57e-05	-0.0944108	-2.68e-05	0.0347154	0.00328557	0.00328557
MAN1A2	0.00030318	0.00997655	6.22e-07	0.854654	-0.000376865	0.087409	2.27001e-08	0.00329276
FAM98A	0.746555	0.0202952	0.00138943	-0.000496231	-0.00025851	0.0615553	0.00335736	0.00335736
BCL2L13	0.000116755	0.10876	0.0196943	-0.582852	0.000330817	0.0351607	0.000145735	0.00336727
NAGK	0.11363	0.737205	0.000254064	-0.225505	-2.05e-05	0.158807	0.00338271	0.00338271
ZNFX1	0.0118659	0.458772	0.000827601	-0.655734	3.24e-06	0.0616711	0.00114608	0.00339617
KRAS	0.0218622	0.677199	3.17e-07	0.357207	4.22e-05	0.121436	7.97245e-06	0.00339684
IKBKG	0.00034083	0.492372	0.0314339	-0.783274	0.000209813	0.0542779	0.00128048	0.00343479
PVALB	0.684525	0.925204	1.61e-05	0.0408109	-0.00015953	0.258914	0.00203061	0.00343496
SEC31A	0.76973	0.102566	0.000280874	-0.105452	-0.000223219	0.105013	0.00347988	0.00347988
CAND2	0.0955764	0.442439	0.000525863	-0.173006	-0.000379052	0.0526174	0.00348664	0.00348664
GAP43	0.0916047	0.272537	0.000891327	-0.388556	-0.000405821	0.0732361	0.00348832	0.00348832
CARM1	0.848366	0.0220455	0.000858916	0.0332442	-0.000343458	0.0267687	0.00278477	0.00349557
HADH	0.790505	0.206204	3.69e-06	0.0158665	0.000145758	0.077422	0.00027403	0.0035298
ATP6AP1	1.19e-06	0.600177	0.0867174	-0.995298	0.00024496	-0.00744233	5.29522e-05	0.00355419
DYNC1H1	0.228953	0.0506378	5.09e-06	-0.106252	0.000270805	0.0321277	5.11193e-05	0.00357017
CYCS	0.365329	0.840526	7.58e-05	0.182781	0.000108009	-0.19391	0.00359813	0.00359813
DIRAS2	0.318945	0.545018	4.08e-06	1.26718	0.000295791	0.0453222	0.000308371	0.00361892
SRRT	0.000377925	0.798779	0.0499219	-0.635038	8.4e-05	0.0335578	0.00266422	0.00363466
LASP1	0.0165001	0.0259133	3.75e-05	-0.3171	0.000326648	0.0801351	1.97047e-05	0.003662
PRKAA1	0.404174	0.143982	0.000410488	-0.164529	-0.000123286	0.208015	0.00366306	0.00366306
ACAP2	0.12737	0.946536	0.000199189	-0.00681419	-0.000108446	0.1053	0.00367642	0.00367642
APOA2	0.910423	0.509627	5.23e-05	-0.45648	-0.00033327	0.105096	0.00370291	0.00370291
ARHGEF12	0.000307162	0.861566	6.46e-09	0.607015	2.37e-05	0.162154	2.11109e-08	0.00371809
CTTNBP2NL	0.0177598	0.19634	2.23e-06	0.415933	-0.000385711	0.0860707	1.15712e-05	0.00374352
RABGAP1	9.5e-06	0.00745974	0.00286161	0.851558	0.000331325	0.0478069	7.71071e-07	0.00375518
PDE4D	0.022856	0.989299	5.74e-07	0.316776	-0.000136399	0.127156	1.68706e-05	0.00376354
CHDH	2.39e-05	0.717014	0.74905	-0.966893	9.42e-05	0.00597045	0.00238342	0.00377634
MAGI1	7.57e-05	0.697006	1.34e-09	0.820278	0.000128413	0.0943803	1.87084e-09	0.00382085
DDI2	0.00137569	0.33734	0.00624625	0.4454	-0.000259663	-0.187153	0.000839769	0.00382873
EXOC8	0.0816592	0.24905	7.81e-05	-0.149992	0.000112576	0.133629	0.000548198	0.00384269
ATAT1	0.162727	0.0131596	0.0119809	0.425144	0.000531697	-0.0446713	0.0038477	0.0038477
SNRPC	0.00537835	0.619078	0.00295957	-0.363392	0.000189262	0.0351419	0.00198285	0.00385344
CDC42BPB	0.610533	0.630033	2.67e-05	-0.0393637	6.55e-05	0.0398978	0.00204084	0.00387011
ATPAF1	0.433376	0.168721	0.000356416	-0.0620344	-0.000530442	0.0620232	0.00388938	0.00388938
AHCYL1	0.76973	0.19634	3.98e-06	0.464596	0.000742344	0.110925	0.000274031	0.00391748
UBXN1	0.392831	0.00549352	5.7e-08	0.211462	0.000489294	0.159683	5.30341e-07	0.00392545
MTTP	0.489965	0.206204	0.000264486	-0.580865	-0.000826764	0.0800232	0.00395695	0.00395695
GNA11	0.43736	0.237826	1.46e-05	-0.102655	0.000199167	0.0574703	0.000530978	0.00396992
CDC5L	2.04e-06	0.882705	0.0670045	0.694792	8.04e-05	0.00133578	8.59941e-05	0.0039725
GOLGA3	0.559379	0.0171348	0.00281375	-0.36364	-0.00025308	0.0193871	0.00398214	0.00398214
TMED5	0.488902	0.237826	5.59e-05	0.0537494	-0.000306513	0.0884041	0.00148243	0.00400477
CMBL	0.534607	0.0707969	1.03e-06	0.146311	0.000410633	0.118387	3.77737e-05	0.00400692
RANBP2	1.36e-05	0.882705	0.43897	0.955305	8.4e-05	0.0265239	0.00127957	0.00402046
ALDH18A1	0.0764616	0.323683	0.000116113	-0.153754	0.000166655	0.084995	0.00083464	0.00402864
RAB3A	0.14422	0.90392	3.6e-06	0.374552	9.67e-05	0.0567338	0.000229322	0.00404746
PPP2R2A	0.00218153	0.0171348	1.04e-09	0.329184	0.0003674	0.183964	1.18488e-09	0.0040683
DHRS7B	0.0391476	0.527181	2.07e-06	0.306461	-0.00014308	0.107574	4.03854e-05	0.00407366
IMPA1	0.00228232	0.563137	1.13e-07	-0.335118	0.000154158	-0.0593884	6.00602e-07	0.00407425
EIF3H	2.24e-08	0.410743	0.000329344	0.857882	0.000125504	0.0434018	3.25712e-08	0.00407975
TUBA4A	0.0804801	0.475416	1.08e-06	0.0713515	0.000588345	0.112302	3.9416e-05	0.00410886
RHOT1	0.103933	0.442439	1.3e-06	0.169665	0.000147724	0.101478	5.1603e-05	0.00411325
EXD2	0.177472	0.395389	6.37e-05	-0.142658	0.000147578	0.0294841	0.00113974	0.00414533
ABAT	0.246429	0.00196971	0.0589724	0.481958	0.00108835	-0.129275	0.00414859	0.00414859
PRKAR2A	0.620052	0.33734	1.57e-05	-0.0292715	0.000284146	0.094707	0.000917142	0.00417174
AK5	0.0596634	0.90392	1.56e-06	1.27123	0.00016959	0.144751	6.61794e-05	0.00417852
GFPT1	0.276595	0.509627	1.57e-05	0.118866	-0.000141069	0.0884589	0.000693742	0.00417866
PLEKHB1	0.519136	0.509627	2.86e-05	-0.371788	8.67e-05	0.117499	0.00164884	0.00419911
HNRNPLL	0.0726082	0.0707969	1.5e-07	0.206432	0.000325736	0.107328	2.08884e-06	0.00420374
MTURN	0.915106	0.0754819	2.41e-06	-0.127409	0.00065223	0.165766	0.000108587	0.00420743
VPS39	0.417652	0.284802	4.29e-05	0.0201756	-6.82e-05	0.0479921	0.00125097	0.00421103
SMC1A	8.93e-06	0.0663374	0.0202436	1.08577	0.000508874	0.0889564	1.59178e-05	0.00421194
DCK	0.888311	0.475416	1.57e-05	-0.0692801	0.000181541	0.0445685	0.00150325	0.00421906
SRRM1	1.97e-06	0.7781	7.45e-11	1.11482	-7.28e-05	0.186256	1.34899e-11	0.00422797
TRAPPC4	0.0658741	0.42643	0.00105169	-0.165085	-0.000100215	0.164433	0.00423953	0.00423953
APOE	0.0560887	0.00355889	1.91e-06	-0.793177	0.00132734	0.221755	1.23576e-06	0.00429447
GPM6A	0.0222551	0.0909748	0.0148789	0.459246	0.00152424	-0.152638	0.0042967	0.0042967
PPFIA1	0.808807	0.978041	3.83e-05	-0.0709017	-4.81e-05	0.0714199	0.00431356	0.00431356
PGM3	0.242315	0.0506378	3.73e-07	0.0339054	0.000633801	0.0975171	7.82593e-06	0.00432348
CAPNS1	6.56e-05	0.458772	0.979419	-0.634676	-0.000111164	-0.00475171	0.00423295	0.00435557
MIOS	0.234233	0.297414	2.17e-06	-0.261666	-7.45e-05	-0.155072	0.000101265	0.00439649
RTKN	0.372543	0.365683	3.06e-05	-0.302936	0.000363087	0.106233	0.00108513	0.00439888
FKBP3	0.0896692	0.186806	6.51e-05	-0.217241	0.00022266	0.287705	0.000419384	0.00440612
C11orf68	0.0196291	0.260621	0.000416914	-0.420711	0.000189649	0.0946498	0.000675815	0.00442078
ARL8B	9.61e-05	0.12902	0.394588	-0.456719	-0.000185628	-0.0353779	0.00121449	0.00442288
PPP4C	0.00201491	0.90392	0.0142543	-0.4601	1.51e-05	0.0601669	0.00387916	0.00445678
USP47	0.678466	0.81959	2.67e-05	0.109495	-0.000157161	0.151995	0.00263677	0.00450284
CPS1	0.344217	0.619078	6.99e-06	0.262488	8e-05	0.10779	0.000523725	0.00455519
KIF1A	0.19319	0.226944	1.44e-06	0.193544	0.000248846	0.0784739	5.36976e-05	0.00455922
NDRG3	0.00037309	0.0327269	0.361115	0.583999	0.000507762	0.0175084	0.00112884	0.0046509
HTATSF1	4.32e-05	0.0171348	0.0216757	0.741486	0.000812739	0.0365799	1.97145e-05	0.0046827
CBR4	0.00160108	0.00549352	0.256332	0.713303	0.000738149	0.0864678	0.00070294	0.00469803
ASAP1	0.0047419	0.6576	1.07e-07	0.133216	6.01e-05	0.0854972	1.11865e-06	0.00469809
TRAPPC3	0.0342786	0.0131596	0.0767723	-0.219926	-0.00038852	0.059451	0.00472782	0.00472782
GMPS	0.072071	0.81959	2.12e-06	0.340492	6.53e-05	0.135032	8.83446e-05	0.0048449
SPTBN2	0.84042	0.0542573	1.64e-06	0.617742	0.000554556	0.052813	6.07435e-05	0.00485185
CCS	0.00387252	0.0352941	0.000329344	-0.405163	0.000291044	0.0972509	4.19573e-05	0.00486758
USP39	0.0100636	0.757573	0.00476837	-0.223453	-0.000100588	0.0818276	0.00488761	0.00488761
LYPLA1	0.76973	0.33734	0.000140234	-0.17672	-0.000197795	0.231572	0.0048931	0.0048931
ITGB8	0.0574077	0.143982	0.00442909	-0.638154	-0.000382005	0.109251	0.00491114	0.00491114
DYNC2H1	0.11286	0.314891	1.33e-05	0.239589	-0.00033145	0.213121	0.000230498	0.00495685
XRCC6	0.0877667	0.19634	1.66e-05	-0.182013	0.000424489	-0.569638	0.000160573	0.00495931
SART1	2.77e-05	0.10876	0.0802753	0.650327	0.000256922	0.014221	0.000142251	0.00499524
BZW1	0.000239267	0.168721	0.942416	-0.671756	-0.000273345	0.0134438	0.0050421	0.0050421
WASF1	4.28e-06	0.0966387	0.0108087	0.757186	0.000582112	0.0377579	7.69137e-06	0.0050622
UNK	0.184088	0.102566	7.3e-07	0.0337511	0.000296046	0.0705503	1.76328e-05	0.00509799
DRG1	0.00387254	0.90392	1.68e-07	0.392429	-2.88e-05	0.11371	1.7072e-06	0.0051476
RPRD1B	0.302789	0.946536	0.000137338	-0.179381	-1.84e-05	0.0527354	0.00516078	0.00516078
PACS1	0.764561	0.925204	2.79e-05	0.0473668	7.76e-05	0.0544112	0.00321098	0.00516798
SLC6A1	0.463762	0.143982	2.66e-06	0.310531	0.000702102	0.15457	0.000113804	0.00520328
PITRM1	1.51e-05	0.925204	0.409071	0.701033	-9.19e-05	0.000947875	0.00135454	0.00520871
USP9X	0.000108942	0.81959	0.460626	0.844532	1.9e-05	-0.0371946	0.00531803	0.00531803
TTLL12	0.301204	0.00609444	7.6e-08	0.0489302	0.000453973	0.0708353	5.82789e-07	0.00534218
SUCLG1	0.103933	0.12902	0.00311225	0.276443	0.000392112	-0.191134	0.00537138	0.00537138
GLDC	0.99595	0.989299	4.23e-05	0.171427	-0.000116871	0.08614	0.00536649	0.00539632
DIP2C	0.0207194	0.284802	2.48e-07	0.184749	0.000242621	0.0589275	3.3634e-06	0.00539717
LNPEP	0.00521239	0.0580748	3.78e-06	0.59278	-0.000197683	0.0814895	2.80159e-06	0.00540492
SF3A1	0.0518728	0.492372	1.08e-06	0.501229	0.000239257	0.191748	2.93304e-05	0.00541979
OTUD6B	0.16998	0.737205	0.000183523	-0.243329	0.000101781	0.0465318	0.0035684	0.00542244
PTPRF	0.955471	0.581525	2.38e-05	0.237628	8.73e-05	0.07768	0.00243322	0.00546774
EML3	8.96e-05	0.284802	0.595118	-0.800265	-0.000188986	-0.00193936	0.00267843	0.00547168
SNX27	2.32e-05	0.492372	0.921907	1.07519	-6.07e-06	-0.00174675	0.00207679	0.00552034
PTP4A2	0.106844	0.717014	3.34e-06	0.353809	4.81e-05	0.227432	0.000148162	0.00553413
SLC30A9	0.000223899	0.121981	0.624022	0.486261	0.000269819	0.0242924	0.00290122	0.00554872
ANKRD44	0.136928	0.697006	4.18e-06	0.0708411	9.09e-05	0.0979694	0.000204044	0.00555137
NPEPPS	0.000560319	0.13635	3.36e-09	0.35389	0.000379384	0.468967	4.99913e-09	0.0055671
GIGYF2	0.00206128	0.365683	2.48e-07	0.525462	-0.000156571	0.212397	7.25503e-07	0.0055686
COMMD8	0.00015361	1	0.287841	-0.82718	1.19e-05	0.0763327	0.00558747	0.00558747
PGM2L1	0.506061	0.297414	7.58e-05	0.124546	-0.000350839	0.0295284	0.00219582	0.00561613
HSPA12A	0.923165	0.168721	6.99e-06	0.557598	0.000613755	0.091355	0.00041891	0.00564444
ZDHHC8	0.119943	0.861566	0.000322883	-0.384538	3.53e-05	0.121164	0.00460879	0.00565069
PSMD11	0.443374	0.925204	0.000111312	-0.153213	-1.73e-06	0.0455583	0.00571153	0.00571153
RANGAP1	0.00817624	0.989299	0.00559388	-0.326553	8.84e-06	0.0401539	0.00567615	0.00576007
DDAH2	0.19435	0.168721	4.1e-05	-0.240518	0.000254003	0.0992259	0.000486877	0.00584442
FNDC3A	0.693395	0.967908	6.65e-05	-0.0582861	8.13e-06	0.0715287	0.00562327	0.00587911
NEFM	0.115965	0.840526	4.73e-06	1.29714	0.000148824	0.220605	0.000226412	0.00595353
SRP72	0.000802332	0.42643	0.142117	0.44093	7.51e-05	-0.231603	0.00596159	0.00596159
HSPA4L	0.243681	0.527181	2.28e-05	0.309153	-0.000222069	0.186858	0.000845952	0.00602011
NRGN	0.398478	0.492372	9.79e-06	0.207939	0.00080488	0.194473	0.000627436	0.00606762
C11orf58	0.000107439	0.351339	0.163595	-0.574704	0.000161336	0.115008	0.00143018	0.00607831
COPS5	0.0212841	0.798779	0.00300969	0.432124	1.38e-05	-0.365174	0.0061724	0.0061724
RAB5B	0.907056	0.102566	0.000556973	0.0818003	0.000411297	-0.0480375	0.00622555	0.00622555
GPCPD1	0.140538	0.310376	0.00119444	-0.246879	-0.000357421	0.15266	0.00624875	0.00624875
ADAM17	0.13339	0.260621	2.67e-05	0.251513	-0.000181914	0.0528997	0.000373816	0.00625413
HBB	0.287188	0.143982	0.00128385	-1.26764	-0.00104383	0.0854361	0.00632898	0.00632898
SLC27A4	0.00188147	0.619078	0.0176253	-0.601125	3.8e-05	0.0440662	0.00329962	0.00636777
PAICS	0.506061	0.861566	0.000125422	-0.0932931	-0.000119699	0.145561	0.00645793	0.00645793
EMC4	3.41e-05	0.527181	0.848601	0.568996	-6.28e-05	-0.0741521	0.00268684	0.00647446
RPE	0.208679	0.882705	0.000298208	-0.227058	-2.49e-05	0.114071	0.00647765	0.00647765
ACOX1	0.0510623	0.840526	0.000907954	0.113326	-8.81e-05	-0.156051	0.00512553	0.00649594
RUFY1	0.201421	0.0352941	0.00776011	-0.131972	-0.000465428	0.044863	0.00649657	0.00649657
HP1BP3	0.0526941	0.323683	9.11e-06	0.507515	-0.000250333	0.133232	0.000103301	0.00655994
ITGAV	0.738879	0.0157135	0.00484565	-0.260257	-0.000581541	0.0764469	0.00658384	0.00658384
PGRMC2	0.03515	0.458772	0.00349682	-0.410888	-0.00017817	0.111099	0.00659412	0.00659412
DGKB	1.54e-08	0.143982	3.92e-05	1.77736	0.000695979	0.0993884	2.19011e-09	0.00660803
SV2B	0.406083	0.81959	1.89e-05	1.54775	0.000311942	0.176776	0.0014488	0.00662571
EIF2B5	0.0027296	0.7781	0.016201	-0.352404	1.32e-05	0.121432	0.00470704	0.00662941
ACADSB	0.550307	0.600177	1.89e-05	0.119619	4.11e-05	0.111488	0.00144104	0.0066603
LLGL1	0.00489428	0.272537	0.00321799	-0.803609	0.000273664	0.0467397	0.0011077	0.00670496
RNMT	0.315669	0.563137	0.000329344	-0.0986096	-0.000112181	0.0608213	0.00676446	0.00676446
CALM1	0.864303	0.861566	4.38e-05	0.125888	0.000134295	0.185826	0.00453745	0.00678589
FBXL18	0.330583	0.13635	0.00130715	-0.243701	-9.43e-05	0.0334481	0.00679378	0.00679378
NPLOC4	0.0428256	0.6576	0.000907954	-0.466379	1.23e-05	0.0529274	0.00383879	0.0068102
SERPINC1	0.773352	0.581525	0.000131713	-0.182745	-0.000300249	0.0403288	0.00681839	0.00681839
MLEC	0.00621767	0.216406	0.0452945	-0.479926	-0.000306165	0.0427208	0.00695151	0.00695151
ACOT13	0.000201223	0.177603	0.584621	1.2705	0.000391747	0.0364197	0.00333984	0.00696577
BOD1L1	2.42e-05	0.757573	0.518963	0.559735	-6.84e-05	0.00348524	0.0019349	0.00699853
MAPK1	0.512577	0.13635	1.68e-05	-0.0359166	0.000543721	0.0778451	0.000442091	0.0071216
VPS45	0.222472	0.186806	5.35e-05	-0.0659895	0.000142027	0.0825727	0.000696036	0.00716429
CLIP2	0.0210944	0.840526	0.00254162	-0.539	5.91e-05	0.0341095	0.00566043	0.00716975
NOVA2	0.0154629	0.226944	0.000942074	-0.13741	0.00030264	0.057655	0.000921476	0.00720041
NCOA2	2.99e-05	0.989299	1.9e-09	0.813153	0.000210704	0.085082	1.57015e-09	0.00720374
DAB2IP	0.754256	0.600177	5.12e-05	-0.132681	9.73e-05	0.0807015	0.00358766	0.00721224
CLPB	0.389093	0.581525	1.46e-05	0.0839357	2.69e-05	0.0590099	0.000920995	0.00722601
CBX5	0.0166531	0.492372	0.00787989	0.373207	0.000219852	-0.485702	0.00723254	0.00723254
TCF25	0.354674	0.798779	2.92e-05	0.0978819	-1.72e-05	0.0423457	0.00175493	0.00731967
HMGN1	0.530163	0.840526	0.000104461	-0.0797245	0.000269586	0.15209	0.00578705	0.00732919
PGLS	0.0249619	0.861566	0.00229376	-0.374365	5.33e-05	0.0164866	0.0060205	0.00737191
SLC8A1	0.0104642	0.475416	3.35e-07	0.73184	0.000332787	0.14198	3.70407e-06	0.00743811
CD2AP	0.340775	0.0239155	0.000959576	0.00514939	-0.000545865	0.0754054	0.00168732	0.00743841
UBXN6	0.0187591	0.492372	0.00176784	-0.47569	0.000206476	0.181731	0.00281647	0.00743923
MACROD1	0.721071	0.00609444	3e-07	0.141431	0.000619121	0.131256	3.1125e-06	0.00750741
THRAP3	0.0949051	0.638225	1.03e-05	0.386752	-4.94e-05	0.0703491	0.000281305	0.00758169
NF2	0.561659	0.0542573	2.12e-06	0.0518523	0.000215289	0.0751938	5.46061e-05	0.00760399
TMTC3	0.36354	0.81959	2.08e-05	0.0870656	0.000559515	0.0303041	0.00143377	0.00762192
EIF3E	1.9e-05	0.840526	0.227302	0.700512	5.55e-05	0.0311939	0.000984323	0.00765509
SLC6A17	0.213621	0.297414	4.5e-06	0.689454	0.000510951	0.197304	0.000160511	0.00769707
ARL6	0.165807	0.757573	0.000329344	-0.149109	5.74e-06	0.0938203	0.00533929	0.00778902
TMEM192	0.629636	0.323683	0.000140234	0.088392	-0.000179203	0.0359851	0.00414413	0.00778971
RAB6B	0.843067	0.260621	1.61e-05	0.541551	0.000354702	0.160769	0.000966564	0.007876
RPS18	0.695895	0.160162	0.000322883	0.114012	-0.000465208	0.0646953	0.00485384	0.00795129
MSI1	0.00107255	0.697006	0.100851	-0.759584	-5.7e-05	0.032068	0.00802938	0.00802938
LACTB2	0.184088	0.160162	0.00258523	-0.0501375	-0.000318519	0.0293082	0.00808895	0.00808895
SH3GL1	0.000917207	0.882705	0.0733949	-0.733569	2.24e-05	0.0265179	0.00683306	0.0080919
SUOX	0.00801417	0.527181	0.0183777	-0.313766	-0.000162038	0.0636195	0.00819063	0.00819063
SEC13	0.00228232	0.798779	0.0425902	-0.421495	-2.35e-05	0.0205388	0.00819067	0.00819067
DNAJC11	0.218647	0.545018	9.33e-06	0.0558717	0.00016857	0.104652	0.000425225	0.00823689
PACSIN1	0.310798	0.677199	1.65e-05	0.697587	0.000376616	0.190696	0.000954055	0.00824409
QDPR	0.0411191	0.284802	0.000546417	-0.706208	0.000323635	0.129594	0.00146629	0.00827924
ATP6AP2	5.29e-05	0.600177	0.897366	-0.555295	0.000165623	0.0237682	0.00413523	0.00829371
PEA15	0.4617	0.00133913	0.129289	0.106473	0.00132262	-0.051412	0.00835328	0.00835328
KDM3B	0.000354322	0.7781	0.290188	0.564028	7.48e-05	-0.022457	0.00835804	0.00835804
BAG6	0.0962516	0.925204	0.000907954	-0.215338	-1.06e-05	0.049794	0.00841801	0.00841801
RPL13	0.98515	0.00997655	0.00800133	0.426553	-0.00106885	0.0295168	0.0082615	0.0084302
GUK1	0.455545	0.442439	7.91e-05	-0.100273	9.58e-05	0.0627882	0.00277019	0.00845928
SNAP23	0.000137718	0.380366	0.64239	-0.517322	-0.000127201	-0.0312191	0.00463564	0.00846638
HADHB	0.7879	0.216406	2.28e-05	-0.0353932	0.000251113	0.240671	0.00103305	0.00856892
NAV1	0.000190712	0.0580748	0.133244	1.13043	0.000427352	0.0362598	0.000520269	0.00857667
ATP1A2	0.0103627	0.380366	0.00306058	-0.823081	0.000438971	0.0893988	0.00228277	0.00859478
PRKCG	0.66243	0.717014	7.74e-05	0.38945	-0.000125089	0.169951	0.00492521	0.00862224
RAP2A	0.000195901	0.0439708	0.101927	0.715337	0.000861882	0.0357407	0.000359251	0.00867306
RDH13	0.00034977	0.10876	0.445097	-0.658551	-0.000340579	-0.023272	0.00288813	0.00873919
INA	1.92e-08	0.365683	8.08e-05	1.95737	0.000651243	0.13622	9.13803e-09	0.00883744
TUBB4A	0.407998	0.19634	4.19e-05	-0.389067	0.000925055	0.160982	0.00093139	0.00884937
RAB7A	0.00967668	0.395389	3.35e-07	0.90741	9.15e-05	0.160104	3.04803e-06	0.00888283
CDS2	0.759403	6.17e-05	0.921907	-0.144083	0.000713047	0.00752737	0.00549924	0.00892197
UQCR10	0.5104	0.323683	5.59e-05	-0.0803826	0.000199506	0.0215845	0.00189512	0.00892304
EPHX1	0.0775927	0.0804031	9.19e-05	-0.312666	0.000471134	0.0718881	0.000264769	0.00895998
ALG5	0.806185	0.0909748	0.000797348	0.10743	-0.000251303	0.0610402	0.00675925	0.00904762
PTRH2	0.174232	0.757573	2.08e-05	0.192806	-0.000125823	0.0605641	0.000808126	0.00907895
PSMC6	0.0123295	0.737205	0.00550588	-0.365526	4.99e-05	0.102545	0.00607977	0.00918984
EPS8	0.00030318	0.380366	7.39e-08	0.746855	-0.000273496	0.132155	7.11851e-08	0.00923215
MARCKS	0.0983	0.00317673	0.297305	0.238713	0.00135325	-0.0372005	0.00924061	0.00924061
PYGB	0.00560705	0.00152746	2.55e-05	-0.519224	0.000816371	0.100093	8.15015e-07	0.00929191
VCPIP1	0.0726082	0.323683	2.21e-06	0.316485	4.34e-05	0.0708475	4.65759e-05	0.00932051
MCM4	0.400371	0.13635	3.21e-05	0.513446	-0.000362455	-0.614293	0.000587854	0.00933534
NUP88	0.858984	0.600177	4.87e-05	0.109023	0.000118361	0.0302283	0.00379081	0.00934915
CCDC88A	1.76e-05	0.798779	0.147104	0.745776	6.89e-05	0.00375519	0.000661198	0.00942263
PSMA5	0.00387254	0.757573	0.0326747	-0.482517	-4.88e-05	0.0102739	0.00944191	0.00944191
UBAC1	0.0689153	0.7781	0.00179912	-0.266681	-4.49e-05	0.0167858	0.00948267	0.00948267
EXOSC9	0.541308	0.509627	9.19e-05	-0.128769	1.06e-05	0.366649	0.00381624	0.00955786
NUP214	0.00340085	0.882705	3.83e-07	0.297851	-3.56e-05	0.39378	2.8116e-06	0.00967587
SNRNP40	0.00288499	0.861566	0.0400237	-0.344902	-4.82e-05	0.0372079	0.00968072	0.00968072
ACACA	0.00120824	0.00549352	0.0662389	0.47799	0.000294696	0.0343169	0.000218815	0.00972792
GGH	0.166843	0.563137	3.06e-05	0.181482	-0.000239883	0.0776985	0.00083491	0.00992788
COX6B1	0.557104	0.10876	0.00170679	0.083205	0.000502066	-0.057177	0.00993646	0.00993646
ABCA8	0.683429	0.798779	0.000194029	-0.218046	-0.000150936	0.123196	0.0100977	0.0100977
RALA	2.86e-05	0.0327269	0.121654	-0.668235	0.000625428	0.0494645	8.24548e-05	0.0101227
REEP2	7.25e-05	0.81959	0.556405	-0.847133	-3.58e-05	-0.0108255	0.00457989	0.0101534
SMU1	0.217382	0.475416	0.000234365	-0.203328	0.000262261	0.141908	0.00369818	0.010177
PSAT1	0.299625	0.0909748	3.28e-05	-0.20791	0.000884253	0.199922	0.00036394	0.010232
FCHO2	0.302789	0.0472123	0.00758142	-0.105329	-0.000266352	0.0323728	0.0102545	0.0102545
ATRN	0.429413	0.0804031	2.03e-05	-0.00633431	0.000479619	0.0868616	0.000305768	0.0102569
BZW2	0.0781633	0.600177	5.09e-06	0.117612	0.000225955	0.0391796	0.000140948	0.0102622
ANP32B	4.71e-05	0.7781	4.06e-09	0.629441	0.000191307	0.243555	3.2998e-09	0.0104066
APOC3	0.52909	0.42643	0.000496379	-3.11177	-0.000309331	0.0752991	0.0104828	0.0104828
DNAJC8	0.00967668	0.581525	0.0202436	-0.341224	-9.63e-05	0.0256083	0.0106033	0.0106033
API5	0.00163863	0.380366	0.183134	0.426165	0.000203848	-0.01969	0.0106175	0.0106175
GLO1	0.00986844	0.085564	0.000995487	-0.441804	0.000290291	0.0880286	0.000348236	0.0106593
BMP2K	0.00435633	0.000414525	0.00120842	0.536141	-0.000684597	0.0875629	4.52373e-06	0.0106701
ZFYVE1	0.00145867	0.600177	0.0475609	-0.626722	0.000151424	0.0164988	0.00536296	0.0107077
FIS1	0.0172778	0.351339	0.0023738	-0.352602	0.000152466	0.135688	0.00258269	0.0107787
PSMD1	0.00615402	0.90392	6.56e-07	0.452673	2.02e-05	0.121277	6.61948e-06	0.0108523
RBBP5	0.335654	0.737205	0.000477587	0.134308	0.000135133	-0.289006	0.0108677	0.0108677
ATG7	0.530163	0.0621002	0.00101391	0.0730514	-0.000213773	0.0576687	0.00461017	0.0109038
EIF3I	0.0110917	0.697006	0.00758341	-0.334745	8.72e-05	0.0208378	0.00677085	0.0110214
SGTB	0.673518	0.545018	4.47e-05	0.314938	7.62e-05	0.0497344	0.002826	0.0110883
EEF2	0.925853	0.545018	0.000207486	0.048613	-0.000204839	0.0425288	0.0100192	0.0111107
SEH1L	0.429413	0.669648	0.000425118	-0.0846536	-5.64e-05	0.139569	0.0111171	0.0111171
CEP41	0.790505	0.946536	0.000165566	-0.155388	-2.61e-05	0.058074	0.0112167	0.0112167
PLCH1	0.202618	0.186806	0.000134498	0.604988	-0.000412273	0.131051	0.00124889	0.0112239
PSMA7	0.738879	0.882705	0.000104461	0.0178174	-2.67e-05	0.132619	0.00749727	0.0112719
CUL2	3.3e-06	0.0580748	0.00153508	0.615681	0.000258435	0.0585649	1.01828e-06	0.011275
JAM2	0.00291702	0.0327269	0.760812	1.01661	0.000636643	0.000791024	0.00782911	0.0113132
FARP1	0.330583	0.151916	6.34e-06	0.166249	0.000470755	0.0706675	0.000173465	0.0113593
MTCH1	0.0100636	0.458772	0.00577369	-0.248162	0.000224383	0.0390244	0.0039503	0.011384
DEK	0.0182534	0.186806	4.39e-07	0.645906	0.000508061	0.0998734	3.42037e-06	0.0115096
DHX30	0.0201678	0.297414	0.00196325	-0.390314	0.000136649	0.040779	0.00224477	0.0117705
PDE12	0.247811	0.151916	0.00355516	-0.20071	-7.64e-05	0.1192	0.0118124	0.0118124
PGGT1B	0.425472	0.42643	0.000137338	-0.321297	0.0002506	0.0194292	0.00377112	0.012
DYNC1I1	0.394708	0.160162	8.69e-06	0.454758	0.000575288	0.19167	0.000256777	0.0120253
MTPN	0.250591	0.677199	0.00037807	-0.357391	0.00013235	0.0857669	0.00719811	0.0121675
DGKG	0.000377925	0.0259133	1.38e-09	1.18003	0.000833672	0.145651	5.28148e-10	0.0122262
OSBPL8	3.76e-06	0.0663374	3.6e-11	1.09564	0.00032666	0.080233	1.89385e-12	0.0124235
TMED2	0.368925	0.545018	0.000215273	0.11004	-6.22e-05	-0.527133	0.00550697	0.0125032
RPSA	0.0187591	0.442439	6.19e-06	0.631936	-0.000114713	0.0626741	4.62064e-05	0.0125189
VPS26B	0.601079	0.492372	0.000121108	-0.0337606	7.78e-05	0.0285422	0.00484046	0.0126248
COL14A1	0.0781633	0.272537	0.00696633	-0.231114	-0.000471955	0.0695314	0.0126563	0.0126563
UTP15	0.253393	0.563137	0.00104515	-0.298907	-0.000152859	0.0291819	0.0126983	0.0126983
NUP54	0.232905	0.151916	0.000229669	0.118441	-0.000374954	0.0334665	0.00173317	0.0127362
PSD3	0.00859432	0.757573	9.76e-07	0.410662	0.000247637	0.108916	9.97117e-06	0.0127418
MTOR	0.146088	0.861566	1.89e-05	0.366953	4.8e-05	0.0751582	0.000730169	0.0127563
TMEM33	0.102501	0.619078	2.49e-05	0.207614	-0.00013336	0.0511486	0.000546166	0.0127693
SLC12A5	0.688405	0.967908	0.000102267	0.475341	5.07e-05	0.143704	0.0074981	0.0129439
PPIP5K2	0.00261083	0.160162	2.53e-06	0.341544	-0.00049666	0.0570658	2.64296e-06	0.0130405
MFN2	0.0535262	0.310376	2.73e-05	0.37894	-0.000187721	0.0540493	0.00022376	0.0132135
PRMT1	0.00199208	0.177603	0.448178	-0.459071	-0.000326577	0.0421452	0.0132282	0.0132282
DDX18	0.00431018	0.81959	0.0302337	0.309541	-3.41e-05	-0.230231	0.010154	0.0132522
CFL2	0.214869	0.143982	4.97e-06	0.124242	0.000256691	0.192664	0.000102518	0.0133437
RPS3A	0.0041744	0.0506378	1.33e-05	0.892093	-0.000656485	0.161841	5.45767e-06	0.0133818
PCDH1	0.782696	0.737205	0.000152405	-0.0906175	0.000127093	0.115976	0.00890889	0.0134079
TBCB	0.00238736	0.272537	0.249904	-0.431871	-0.000155462	0.00890697	0.0134515	0.0134515
AGPAT1	0.040123	0.115231	0.0352826	-0.151654	-0.000226854	0.0269381	0.0134805	0.0134805
RPAP3	0.695895	0.0506378	0.00225467	0.00426915	-0.00031292	0.050467	0.00831897	0.0135321
PFN1	0.213621	0.0472123	0.0162676	-0.165088	-0.000542885	0.174816	0.0135323	0.0135323
SPTA1	0.123466	0.13635	0.000149273	0.775427	-0.000506435	0.362271	0.000759081	0.0135753
TFCP2	0.435365	0.7781	5.59e-05	0.082178	5.11e-05	0.101593	0.00312055	0.0135843
SRM	6.15e-07	0.310376	0.0119809	0.964793	-0.000143194	0.0596561	4.6837e-06	0.0136046
ABCA2	0.726145	0.42643	0.000100117	-0.610521	0.000157164	0.0318522	0.00438213	0.0138824
APPL1	0.00479221	0.0220455	0.61897	0.454577	0.000323908	0.0339212	0.00729167	0.0138931
RAD23A	0.01164	0.284802	0.00418915	-0.375452	0.000125667	0.0199177	0.00251734	0.0139218
RAB8B	0.000120026	0.669648	1.38e-08	0.685634	3.86e-05	0.241266	1.52052e-08	0.0139479
FAF1	0.869628	0.177603	0.000843124	0.234366	-0.0001692	0.0690661	0.0115977	0.0139747
OAT	0.20382	0.216406	0.000183523	-0.02407	0.000219456	0.0504725	0.00172849	0.0140103
PDE2A	0.00117989	0.102566	2.1e-08	0.554402	0.000747049	0.282466	2.85088e-08	0.0140469
DDX46	0.00249681	0.989299	4.39e-07	0.540445	-3.17e-05	0.141377	2.69189e-06	0.0140692
FRYL	0.0449521	0.946536	8.28e-06	0.143388	-4.07e-05	0.11281	0.000186581	0.014091
REEP5	0.589356	0.81959	8.44e-05	0.164561	3.53e-05	0.199686	0.00528614	0.0141115
VPS53	2.02e-05	0.284802	1.26e-08	0.663166	-0.000238533	0.0969567	1.90679e-09	0.0142678
POLR2C	0.000242457	0.638225	0.868861	-0.564009	-6.49e-05	-0.0254277	0.0118484	0.0142918
CTPS1	0.0565255	0.177603	5.71e-05	0.669224	-0.000271823	0.13537	0.000264735	0.0143616
SRP54	0.017923	0.989299	0.0101212	-0.432791	-1.52e-05	0.0490196	0.0143644	0.0143644
IGSF21	0.00379001	0.102566	6.98e-08	1.16431	0.000517167	0.177526	1.70443e-07	0.0143697
APC	0.00109851	0.677199	2.92e-07	0.769411	-4.89e-05	0.0763651	8.11733e-07	0.0143936
TXNRD1	0.0156075	0.967908	0.0119809	-0.425419	-2.74e-05	0.0705639	0.0144457	0.0144457
ARVCF	0.186333	0.102566	0.000100117	-0.219923	0.000277922	0.0518375	0.000625717	0.014493
EIF4B	0.000276629	0.90392	0.729575	0.513946	3.46e-05	-0.0269536	0.014522	0.014522
CSPG5	0.620052	0.00152746	4.51e-07	-0.226936	0.00169749	0.252114	1.34511e-06	0.0145562
MAP2	2.31e-09	0.0171348	2.16e-07	1.44941	0.00121887	0.0783973	1.82337e-12	0.0145652
STK39	0.43736	0.98902	8.26e-05	0.0584141	-4.07e-05	0.0616356	0.00482998	0.0147515
TEP1	0.000773405	0.840526	0.208055	-0.73913	0.000247822	0.00634826	0.0118955	0.0149945
WDR44	1.16e-05	0.600177	0.0361904	0.982706	4.24e-05	0.223037	0.000146523	0.0150429
DNAJC6	0.0148964	0.365683	1.06e-06	0.709477	0.000396963	0.097702	9.29092e-06	0.0151577
CLPX	0.000160004	0.600177	0.737345	0.57582	-8.01e-05	-0.0290007	0.00769554	0.0152601
BUB3	0.263372	0.380366	1.98e-05	0.0858416	0.000225991	0.102921	0.000641906	0.0153155
CAMK2A	0.685915	0.81959	0.000111312	0.97968	0.000347234	0.116235	0.0070772	0.0153337
SCYL1	0.269194	0.946536	0.000699358	-0.165455	8.31e-05	0.0684943	0.0142971	0.0153795
RNF40	0.000494034	0.24905	0.100851	-0.644538	0.000168355	0.0066383	0.00232797	0.015439
UBE2K	1.75e-06	0.206204	0.00179912	0.683475	0.000158187	0.0991419	1.83775e-06	0.0154654
PICALM	0.072071	0.018661	0.000782609	0.222276	-0.000365456	0.10242	0.000408922	0.0155707
SNRNP70	0.000773405	0.545018	0.142835	-0.666103	0.000208299	0.029841	0.00689427	0.0155734
EMC1	0.0663732	0.168721	0.0181238	-0.17165	-0.000127645	0.0866298	0.0155872	0.0155872
TOMM40	0.0022314	0.102566	0.889207	-0.55875	-0.000272937	0.00254348	0.0156152	0.0156152
AMER2	0.383527	0.000886431	0.602808	0.0567129	0.00125178	-0.0346704	0.0156877	0.0156877
PPA2	0.0816592	0.10876	0.000275308	-0.292102	5.79e-05	0.0897035	0.000744509	0.0157773
PURA	2.94e-05	0.0506378	0.00718533	0.996541	0.000684089	0.0746722	1.46345e-05	0.0158019
RAB12	0.968956	0.677199	0.000316541	-0.0757952	-4.1e-05	0.114581	0.0158279	0.0158279
ACBD3	0.287188	0.085564	0.000699358	0.106726	-0.000177576	0.0747647	0.00291797	0.0158611
NKIRAS1	0.469979	0.164531	1.63e-05	0.0186104	0.000360916	0.0872581	0.000465004	0.0159834
PLXNB3	0.486779	0.365683	0.000158858	-0.394516	0.000477844	0.0733091	0.00411397	0.016017
HMGN4	0.0135594	0.237826	0.00373553	-0.464609	0.00038293	0.0386028	0.00228048	0.0160928
NAT10	0.00123721	0.717014	0.24151	-0.530399	-5.42e-05	0.0165831	0.0161561	0.0161561
CCDC93	0.620052	0.717014	9.59e-05	0.0883873	4.59e-05	0.0898427	0.00545043	0.0162291
IDH3B	0.0922573	0.545018	0.00128385	-0.26485	0.0001569	0.0244746	0.00722821	0.0163095
DNAJC13	0.14237	0.216406	0.000143188	0.151912	-0.000106271	0.0511981	0.00112926	0.0163257
SFPQ	0.0136881	0.442439	0.0366518	0.0615926	0.000202478	-0.0798628	0.0165395	0.0165395
EIF4E	0.0453151	0.90392	9.11e-06	0.246619	5e-05	0.0659688	0.000194467	0.0165609
RHEB	0.0103627	0.509627	0.0109697	-0.478635	0.000169049	0.0298898	0.00671622	0.016593
ALDH9A1	0.723607	0.115231	1.87e-05	0.155667	0.000476311	0.0663204	0.000541039	0.0166526
PANK4	0.84042	0.677199	0.000128983	0.185091	6.07e-05	0.0371657	0.00788572	0.0167684
ZFR	0.0342786	0.260621	2.07e-06	0.172712	8.33e-05	0.122862	2.18801e-05	0.0170158
ECI1	0.0552234	0.0909748	1.17e-06	0.27077	0.00035957	0.104604	9.41387e-06	0.017073
LSS	0.000773405	0.798779	0.386048	-0.777627	-2.12e-05	0.00924137	0.0173435	0.0173435
PCP4	0.000457852	0.410743	4.52e-08	1.78677	0.000469303	0.359348	7.10475e-08	0.0174326
IRF2BPL	0.00011838	0.085564	0.042066	-0.861649	-0.000357765	-0.263357	0.000213939	0.0174537
SNX18	0.0983	0.260621	0.000648513	-0.229623	0.000344478	0.117918	0.0028505	0.0176357
STX6	0.0922573	0.19634	0.000525863	-0.11962	0.00021452	0.109464	0.00193647	0.0177541
TRMT10C	0.824578	0.395389	8.08e-05	0.0424235	2.41e-05	0.0936329	0.0039183	0.017789
THOP1	0.139628	0.00906991	1.61e-05	-0.262274	0.000356639	0.0452342	2.35043e-05	0.0177901
CNOT2	0.605798	0.946536	0.000433471	-0.085429	-5.83e-05	0.0386735	0.0178233	0.0178233
CHCHD3	0.13515	0.677199	0.00272022	-0.23299	-0.000126557	0.0391035	0.0178426	0.0178426
PPM1F	0.000852784	0.177603	0.602286	-0.648989	-0.000188297	-0.0200036	0.00913166	0.0179609
RDH14	0.0115284	0.882705	0.0193343	-0.279808	2.35e-05	0.0149411	0.0152692	0.01801
BSN	0.00230818	0.619078	3.63e-07	0.712301	0.000268995	0.0903212	1.55473e-06	0.0180815
TJP1	0.00145867	0.226944	1.64e-06	0.954401	-0.000299002	0.122142	1.60847e-06	0.0181341
SCRN1	0.584696	0.967908	0.000425118	-0.040854	3.34e-06	0.119056	0.017444	0.0182114
ACOX3	0.0624667	0.310376	0.0132645	-0.335378	-0.000201366	0.0205794	0.0182286	0.0182286
SMG1	2.02e-05	0.545018	9.61e-09	0.544783	-6.89e-05	0.321742	2.54439e-09	0.0183273
PAPSS2	0.0453151	0.206204	5.71e-05	0.319705	-0.000292048	0.100438	0.000251453	0.0183525
SH3BGRL3	0.721072	0.168721	0.00111082	0.0154511	-0.000333911	0.245297	0.0118892	0.0183566
PRKAR2B	0.573122	1	0.000468442	-0.00914675	-2.59e-05	0.0958257	0.0187526	0.0187526
PRTFDC1	8.01e-05	0.0966387	2.1e-09	0.671362	0.000386005	0.133585	6.08319e-10	0.018882
EIF2B3	0.785297	0.085564	0.0040547	-0.0614734	-0.000140261	0.0878446	0.018935	0.018935
OSBPL1A	0.851018	0.798779	0.000292322	0.065267	-9.3e-05	0.198922	0.0153701	0.0190232
U2AF2	0.000603972	0.7781	0.584438	-0.594866	-4.58e-05	0.00824186	0.0190359	0.0190359
ARMC6	0.0192769	0.638225	0.0225765	-0.3895	-6.1e-05	0.0152533	0.0191772	0.0191772
STX4	0.0160483	0.989299	0.0173805	-0.457836	9.03e-05	0.0487171	0.0190946	0.019367
PON1	3.68e-05	0.206204	5.08e-08	2.12102	-0.000508077	0.14192	6.81181e-09	0.019489
SLC25A40	0.00370908	0.33734	3.18e-06	0.485587	-0.000160124	0.186908	7.05671e-06	0.0196942
ACSL4	0.00615402	1	0.0475609	0.480568	-1.89e-05	-0.0779996	0.0198493	0.0198493
ADAM10	0.131648	0.6576	2.55e-05	0.109773	0.00010591	0.02389	0.000692521	0.0199322
ADD2	0.00252488	0.237826	1.78e-07	0.874386	0.000432339	0.0755559	4.77348e-07	0.0200155
TERF2IP	0.120751	0.0909748	0.000229669	-0.0705627	0.000475296	0.0726551	0.000761225	0.0203869
CMPK1	0.000345273	0.717014	0.638698	-0.522132	0.000122902	0.0286464	0.0132034	0.0205062
VPS36	0.469979	0.458772	0.000316541	0.0179887	-0.000120658	0.081472	0.00750619	0.0205688
MRPL1	0.0942375	0.00317673	9.56e-08	0.222919	0.000318908	0.115684	1.77424e-07	0.0210183
[truncated: 1,135 more rows]
