# Supplementary material for: Directional integration and pathway enrichment analysis for multi-omics data
Source: Nat Commun. 2024 Jul 7;15:5690. doi: 10.1038/s41467-024-49986-4 (PMC11227559; doi:10.1038/s41467-024-49986-4)
Supplement: Supplementary file 16 — Supplementary Data 13 [file 41467_2024_49986_MOESM16_ESM.xlsx]

## Sheet: Supplementary Data 13
term_id	term_name	adjusted_p_val	term_size	overlap	evidence	Genes_protein	Genes_rna	Genes_methylation
GO:0007155	cell adhesion	5.7227e-10	322	MSN|CD151|TRIP6|ANXA1|ALOX5|ZYX|NRXN1|LGALS1|GPNMB|ACTN1|SORBS3|CLIC1|ITGA3|PLEK|SIPA1|ITGB5|STAB1|OPCML|CD74|NCAM2|PTPN6|FERMT3|CDK6|CSRP1|SWAP70|SDC4|METTL3|SLK|NF1|ITGB2|ITPKB|HAPLN2|SERPINF2|PXN|ACTN4|PTK2|S100A11|MAGI1|LGALS4|S100A9|PNP|FIBP|PTEN|COL6A2|PDLIM1|ITGAX|CTNNA1|PTPRC|YES1|MYO1G|JUP|S100A10|S100A8|NCKAP1L|CD276|TNR|ALCAM|HSPB1|ITGA2|LAMC1|MCAM|DNAJB6|LAMA5|CNTN1|COL18A1|AIF1|PTK2B…	protein|rna|methylation	SWAP70|ALCAM|MSN|SERPINI2|ACTN4|TRIP6|SPON1|PTPRC|LGALS4|CSPG5|HLA-DRA|PALLD|TNR|ABAT|S100A10|LGALS1|BCR|ANXA1|ITGB2|CLIC1|PKN2|NCAM2|GBP1|ALOX5|CASP3|C1QBP|CD74|CRKL|CD44|ITGAM|AP3B1|CLASP2|VSIG4|NCAN|S100A11|ROBO1|ITGB5|CDK6|DDR1|ITGAV|ITGA3|SIPA1|NCAM1|CD151|PTPN6|FERMT3|RAB10|CADM2|CD2AP|PODXL2|ITPKB|VAMP3|CYFIP2|RASA1|FLNA|RGCC|STAB1|ARPC2|JAM2|VCAN|ITGB4|ITGA2|IGFBP2|NCKAP1L|SPARCL1|CNN3|ZY…	MSN|NRXN1|CD151|B2M|SDC4|CLIC1|PECAM1|HLA-E|GSK3B|ADAM22|NCAM2|LGALS3BP|TRIP6|CNTN1|P4HB|ALCAM|ANXA1|PLEK|S100A9|GPNMB|ITGB5|S100A8|HLA-DRA|CYFIP2|ITGA3|PPP1R12A|CD74|CLASP2|RIC8A|IGFBP2|LGALS1|NEGR1|CSRP1|GTPBP4|ACTN1|TNR|ALOX5|MMRN2|CDH13|PNN|NF1|COL6A2|ITGAX|STAB1|OPCML|CADM2|MYO1G|ZYX|ITPKB|DUSP3|SIPA1|MCAM|PTPN6|CD276|PTK2|SLK|GBP1|FERMT3|TGFBI|PDLIM1|COL5A3|PBXIP1|CTNNA1|TGM2|TLN1|NCAM1|ITG…	METTL3|SORBS3|CDK6|YES1|ZYX|PPP1CB|TMOD3|FIBP|HAPLN2|PTEN|LAMC1|CTNNB1|ACTN1|PTPRC|ALOX5|ATP2C1|MAGI1|SRC|AIF1|CDH2|GPNMB|PREX1|OPCML|SIPA1|JUP|CTNNA2|MAG|LAMA5|LGALS4|PARVA|SERPINF2|HSPB1|CD151|SLK|DNAJB6|PNP|KIF26B|RAB1A|LGALS1|STAB1|CSRP1|EPHA4|ANXA1|FERMT3|HAPLN1|PTPN6|ANK3|PAG1|LAMA2|PLEK|PXN|TRIP6|ITGA3|NCKAP1L|ITGA2|CSK|CADM3|SRCIN1|PLXNA1|CXADR|PODXL|IGSF21|ATP1B1|NEO1|TLN2|VCL|ADA|ACTN2|…
GO:0048583	regulation of response to stimulus	6.69173e-08	746	RAB34|CHI3L1|SOD2|PLSCR1|TRIP6|AKT3|ALOX5AP|STAT2|ANXA1|LTF|C1S|ALOX5|SERPINB9|ZYX|LMNA|NRXN1|F3|LGALS1|GPNMB|ARHGAP25|OSBPL8|SORBS3|ARHGAP28|OCIAD2|PLCB1|ITGA3|SQSTM1|HCLS1|PLEK|ARAP1|SIPA1|KANK2|FBP1|HMOX1|CASP6|TRIM21|HDAC1|HOMER1|FXR1|NOL3|CD74|PTPN6|NMI|GRN|CD109|SWAP70|IGFBP5|DDX1|IQGAP1|MSH2|METTL3|PPP3CB|STX1A|PIP4K2C|RFTN1|NF1|ITGB2|ITPKB|WRNIP1|GNG4|C3|SMPD1|SERPINF2|DGKG|ANKRD17|TMSB4X…	methylation			METTL3|FXR1|SORBS3|STX1A|WRNIP1|LMNA|YES1|RAB34|PIP4K2C|HOMER1|STAT2|OSBPL8|ARAP1|ZYX|DDX1|ARHGAP28|JAGN1|NUCB2|CC2D1A|PTEN|ARHGAP26|MAGI2|ARFGEF2|LAMC1|HDAC1|ALOX5AP|CTNNB1|SMCHD1|ARHGAP35|ANKRD17|C4A|MSH2|YWHAZ|EXOSC6|PTPRC|TBK1|AKT3|ALOX5|MAVS|ZMPSTE24|DHX15|SOD2|RAPGEF2|SERPINB9|ARHGAP25|ATP2C1|SRC|DGKG|SLC8A2|AIP|AIF1|SAG|NCOA2|RASA3|CDH2|GPNMB|PREX1|PPM1A|CCAR2|TRIM28|SLC39A10|IGFBP5|LAMTOR…
GO:0007166	cell surface receptor signaling pathway	4.73668e-07	451	RAB34|PLSCR1|STAT2|ANXA1|LTF|ZYX|LMNA|NRXN1|F3|OSBPL8|OCIAD2|PLCB1|ITGA3|HCLS1|PLEK|HMOX1|ITGB5|HDAC1|HOMER1|ANXA4|NOL3|ABI1|CD74|PTPN6|NMI|FERMT3|CD109|CDK6|SLC27A1|IGFBP5|EFEMP1|IQGAP1|METTL3|MYO1E|STX1A|PIP4K2C|RFTN1|NF1|ITGB2|ITPKB|C3|TMSB4X|NUMBL|PXN|ACTN4|POR|SLC39A10|PTK2|INPP5D|MAGI1|JAGN1|CDKN1B|BID|FIBP|PTEN|ITGAX|CTNNA1|PTPRC|YES1|MAGI2|MYO1G|MT3|JUP|PIK3R3|NCKAP1L|CD276|HSPB1|COL4A1|A…	rna|methylation		RAB34|OCIAD2|NRXN1|LTF|PLCB1|F3|HMOX1|TMSB4X|PECAM1|GSK3B|CNTN1|BAX|P4HB|ANXA1|PLEK|PLSCR1|ITGB5|CYFIP2|ITGA3|MVP|CD74|MX1|CLASP2|IGFBP2|ANXA4|NOL3|COL1A2|MMRN2|CDH13|MYO1E|CD59|HCLS1|NF1|STAT2|ITGAX|CD109|RALB|IQGAP1|MYO1G|SLC27A1|EFEMP1|IGFBP3|IGFBP5|ZYX|ITPKB|DUSP3|PIK3R3|PTPN6|CD276|PTK2|GBP1|FERMT3|ABI1|PDIA3|FAS|UBE2K|PBXIP1|CTNNA1|PARP9|TLN1|NCAM1|C3|ITGB2|MPP2|NMI|HDAC1|PXN|DDR1|IL1RAP|OS…	METTL3|STX1A|LMNA|CDK6|YES1|RAB34|PIP4K2C|HOMER1|STAT2|OSBPL8|ZYX|JAGN1|NUMBL|FIBP|PTEN|MAGI2|LAMC1|HDAC1|CTNNB1|PTPRC|TBK1|MAVS|RAPGEF2|MAGI1|SRC|SLC8A2|SAG|CDH2|PPM1A|CCAR2|SLC39A10|IGFBP5|JUP|SKOR1|MT3|NXN|IFT140|BID|SLC39A14|LAMA5|HCLS1|NOL3|HSPB1|C3|PARP1|ABI1|POR|GMDS|CPE|ECM1|EPHA4|ANXA1|NECAB2|TRIO|FERMT3|PTPN6|ACSL1|EFEMP1|RNF213|STAMBP|NMI|LAMA2|SLC27A1|PLEK|PXN|RFTN1|ITGA3|NCKAP1L|PLSC…
GO:0048514	blood vessel morphogenesis	4.90675e-07	121	CHI3L1|AKT3|ANXA1|ALOX5|NRXN1|F3|GPNMB|HMOX1|STAB1|GRN|HSPB6|AQP1|MYO1E|NF1|ITGB2|C3|FKBP10|SERPINF2|PTK2|GLUL|PTEN|ITGAX|JUP|HSPG2|PIK3R3|HSPB1|COL4A1|BAX|MCAM|HK2|COL18A1|PTK2B|FLNA|RTN4|CTNNB1|YAP1|RAPGEF2|CDH13|FGF1|COL4A2|MYH9|STIM1|PARVA|YWHAZ|RNH1|POFUT1|SEC24B|NCL|CLIC4|FN1|CTSH|TYMP|WASF2|TGFBI|AGO2|RNF213|STAT1|DAG1|ECM1|MMRN2|CDH2|AGT|APOE|AKT1|MTDH|TJP1|EMILIN1|ITGB1|ERAP1|ROBO1	rna|methylation		CHI3L1|NRXN1|F3|HMOX1|AKT3|BAX|ANXA1|GPNMB|FKBP10|AQP1|ALOX5|TYMP|MMRN2|CDH13|MYO1E|NF1|GRN|ITGAX|STAB1|PKM|PIK3R3|MCAM|PTK2|TGFBI|C3|ITGB2|SERPINF2|HSPB6|POFUT1|PTK2B|EMILIN1|GLUL|HK2|LRP1|FLNA|JAM3|MTDH|FGF1|COL4A1|COL18A1|HSPG2|MYH9|SEC24B|FN1|PGK1|YAP1|AGT|RTN4|CTSH|JUP|ROBO1|SPARC|AKT1|CLIC4|NTRK2|COL4A2|NCL|SERPINF1|ITGB1|ANPEP|GAB1	PTEN|CTNNB1|YWHAZ|AKT3|ALOX5|RAPGEF2|WASF2|CDH2|GPNMB|JUP|GRN|STIM1|PARVA|SERPINF2|ERAP1|HSPB1|HSPG2|C3|STAB1|GLUL|ECM1|ANXA1|AQP1|RNF213|AGO2|C5|COL4A2|F3|RTN4|RNH1|PLCD3|COL4A1|PRKCB|PTK2|NCL|DAG1|GNA13|DCN|COL18A1|STK4|PTK2B|HSPB6|STAT1|VAV2|CHI3L1|NF1|NRXN1|CTSH|ITGB2|CLIC4|HK2|TJP1|ITGAX|APOE|FGF1|RAP1A|MCAM|YAP1|MYLK|MYO1E|SERPINF1|FLNA|PIK3C2A|MYH9|FN1|SEC24B|PIK3R3|APOB|AGT|MFGE8|PRKCA|IT…
GO:0009605	response to external stimulus	7.39663e-07	517	CHI3L1|MAOB|SOD2|PLSCR1|PYGL|ALOX5AP|STAT2|ANXA1|LTF|C1S|UPP1|ALOX5|SERPINB9|ZYX|NRXN1|F3|LGALS1|GPNMB|OCIAD2|FKBP5|SIPA1|VASP|KANK2|FBP1|FUCA2|HMOX1|NPC2|CASP6|TRIM21|STAB1|SHROOM3|CD74|PTPN6|NMI|GRN|CD109|CDK6|SWAP70|AQP1|DDX1|METTL3|RFTN1|ITGB2|WRNIP1|LHX2|C3|SMPD1|SERPINF2|ANKRD17|TMSB4X|PLIN2|LYZ|DAP|SERPING1|POR|ZMPSTE24|CLU|ASL|PTK2|GPI|JAGN1|LGALS4|SORD|GLUL|DGKB|S100A9|PTEN|COTL1|ALAD|CA…	rna|methylation		MAOB|CHI3L1|OCIAD2|NRXN1|LTF|F3|C1S|HMOX1|TMSB4X|VASP|B2M|SOD2|UPP1|FUCA2|HLA-E|LYZ|TRIM21|CLU|PLIN2|CNTN1|BAX|ALCAM|ANXA1|SERPING1|S100A9|PLSCR1|SHROOM3|DGKB|NPC2|SMPD1|GPNMB|BST2|S100A8|CA3|CD74|MX1|CLASP2|CFB|FBP1|KANK2|PYGL|IGFBP2|LGALS1|ALOX5AP|TNR|GPI|AQP1|ALOX5|TYMP|MMRN2|SERPINB9|PLIN3|CDH13	METTL3|WRNIP1|CDK6|YES1|STAT2|ZYX|DDX1|JAGN1|PPP1CB|NUCB2|PTEN|ALAD|IPO7|ALOX5AP|CTNNB1|ARHGAP35|PYGL|ANKRD17|C4A|SORD|LHX2|PTPRC|BCKDHB|TBK1|ALOX5|SRR|MAVS|ZMPSTE24|DHX15|SOD2|SERPINB9|SRC|DNAJC3|AIF1|SAG|CAPN2|CDH2|GPNMB|PREX1|CPT1A|TRIM28|SIPA1|JUP|GRN|MT3|GPX4|CTNNA2|TRIM25|MAG|TUBB|USP14|LAMA5|KANK2|LGALS4|PARVA|CNP|SERPINF2|ERAP1|HSPB1|C3|CAT|HMGCS2|PARP1|CAMK1D|CASP6|POR|SLC2A1|RAB1A|LGALS…
GO:0042060	wound healing	9.96068e-07	116	CD151|PLSCR1|ANXA5|ANXA1|ALOX5|F3|CLIC1|PLEK|HMOX1|PTPN6|FERMT3|CD109|CSRP1|AQP1|SDC4|NF1|FKBP10|SMPD1|SERPINF2|DGKG|SERPING1|PTK2|F13A1|DGKB|FIBP|PTEN|S100A10|S100A8|HSPB1|ITGA2|MCAM|ENTPD1|VWF|ARHGAP35|FLNA|YAP1|MYOF|FGF1|CHMP4B|CD44|METAP1|CD9|CD59|MYH9|DDR1|FN1|DST|SRC|CLASP2|TLN1|PROS1|F2|DAG1|SLC4A1|FCER1G|CORO1B|PLEC|APOE|ITPK1|ARFGEF1|EMILIN1|ITGB1|CHMP3|LMAN1|FGG|COL1A1|AHNAK|VAV2|SMAD2|…	rna|methylation		ANXA5|F3|CD151|HMOX1|SDC4|CLIC1|ANXA1|SERPING1|PLEK|PLSCR1|DGKB|SMPD1|S100A8|CLASP2|CSRP1|FKBP10|AQP1|ALOX5|CD59|NF1|CD109|MCAM|PTPN6|PTK2|FERMT3|TLN1|MYOF|SERPINF2|DDR1|CHMP4B|CADM4|EMILIN1|VWF|ENTPD1|METAP1|S100A10|FLNA|COL1A1|ARFGEF1|FGF1|F13A1|MYH9|CHMP6|FN1|FCER1G|YAP1|ARL8B|CORO1B|DST|CHMP2A|CD9|PROS1|SMAD4|ITGA2|DGKG|ITGB1|PTK7|PF4V1|DYSF|CD44	FIBP|PTEN|ARHGAP35|ALOX5|SRC|DGKG|SERPINF2|HSPB1|CD151|CSRP1|ANXA1|AQP1|PLEC|FERMT3|PTPN6|LMAN1|PLEK|PLSCR1|ITGA2|F2|SLC4A1|CHMP3|SMAD2|VCL|F3|FGA|VWF|F13A1|AHNAK|CD9|PTK2|FGG|DAG1|GNA13|CD109|VAV2|METAP1|ITPK1|SYT7|RAP2B|NF1|ANXA5|CD44|ENTPD1|FUNDC2|DST|PROS1|FERMT2|CHMP4B|APOE|FGF1|MCAM|FGB|YAP1|MYLK|GNAQ|PAK1|CHMP2B|CLIC1|RAB3A|FLNA|MYH9|FN1|MYOF|CORO1B|AP3B1|SMPD1|S100A10|SERPING1|DMTN|MTOR|P…
GO:0048870	cell motility	1.08143e-06	358	MSN|CD151|SOD2|TRIP6|AKT3|ANXA1|ALOX5|LMNA|F3|GPNMB|OSBPL8|PLCB1|ITGA3|KANK2|HEXB|HMOX1|ITGB5|FMNL1|HDAC1|CD74|FERMT3|GRN|CDK6|SWAP70|IGFBP5|AQP1|SDC4|NCKAP1|IQGAP1|SLK|NF1|ITGB2|SYNE2|TMSB4X|PXN|ACTN4|LZTFL1|PTK2|GPI|S100A11|LAMTOR2|JAGN1|SORD|GLUL|S100A9|PTEN|ABI3|PDLIM1|ITGAX|CTNNA1|PTPRC|YES1|MAGI2|CAP1|MYO1G|JUP|PIK3R3|S100A8|NCKAP1L|TNR|HSPB1|BAX|ITGA2|ABI2|LAMC1|MCAM|LAMA5|AIF1|PTK2B|ARHGA…	methylation			LMNA|LZTFL1|CDK6|YES1|SYNE2|OSBPL8|JAGN1|PTEN|MAGI2|LAMC1|HDAC1|CTNNB1|ARHGAP35|SORD|PTPRC|AKT3|ALOX5|SOD2|RAPGEF2|WASF2|SRC|AIF1|CDH2|GPNMB|HEXB|PREX1|IGFBP5|LAMTOR2|JUP|IGSF8|GRN|ABI3|NCKAP1|CTNNA2|LAMA5|KANK2|PARVA|CAP1|HSPB1|CD151|CAMK1D|SLK|LIMA1|RAB1A|GLUL|ECM1|DCLK1|EPHA4|ANXA1|IQSEC1|AQP1|PLEC|AKAP12|NUMB|FERMT3|DNAH1|LAMA2|PXN|TRIP6|ITGA3|NCKAP1L|CAMK2B|AGO2|ITGA2|DNAJA4|SRCIN1|PLXNA1|CX…
GO:0035239	tube morphogenesis	1.29998e-06	159	CHI3L1|AKT3|ANXA1|ALOX5|NRXN1|F3|GPNMB|VASP|CTSZ|HMOX1|STAB1|SHROOM3|GRN|HSPB6|AQP1|SDC4|MYO1E|NF1|ITGB2|LHX2|C3|FKBP10|SERPINF2|PTK2|GLUL|PTEN|ITGAX|JUP|HSPG2|PIK3R3|HSPB1|COL4A1|BAX|MCAM|LAMA5|HK2|COL18A1|PTK2B|ARHGAP35|FLNA|TGM2|RTN4|CTNNB1|YAP1|RAPGEF2|CDH13|FGF1|PLXNB2|COL4A2|MYH9|STIM1|PARVA|YWHAZ|RNH1|DDR1|POFUT1|SEC24B|KIF26B|NCL|CLIC4|FN1|CTSH|TYMP|WASF2|SRC|TGFBI|AGO2|RNF213|TSC1|STAT1|…	rna|methylation		CHI3L1|NRXN1|F3|CTSZ|HMOX1|VASP|SDC4|AKT3|BAX|ANXA1|SHROOM3|GPNMB|FKBP10|AQP1|ALOX5|TYMP|MMRN2|CDH13|MYO1E|NF1|GRN|ITGAX|STAB1|PKM|PIK3R3|MCAM|PTK2|TGFBI|TGM2|C3|ITGB2|SERPINF2|DDR1|HSPB6|POFUT1|PTK2B|EMILIN1|GLUL|LUZP1|PLXNB2|HK2|LRP1|FLNA|JAM3|MTDH|FGF1|RALA|COL4A1|COL18A1|HSPG2|MYH9|SEC24B|MTHFD1L|FN1|PGK1|YAP1|AGT|RTN4|CTSH|JUP|LAMA5|LHX2|ROBO1|SMAD4|SPARC|AKT1|TSC1|CLIC4|HECTD1|NTRK2|COL4A2|…	PTEN|CTNNB1|ARHGAP35|LHX2|YWHAZ|AKT3|ALOX5|RAPGEF2|WASF2|SRC|CDH2|GPNMB|JUP|GRN|STIM1|LAMA5|PARVA|SERPINF2|ERAP1|HSPB1|HSPG2|C3|KIF26B|STAB1|GLUL|ECM1|EPHA4|ANXA1|AQP1|RNF213|WNK4|AGO2|SHROOM3|C5|PODXL|SMAD2|COL4A2|F3|RTN4|RNH1|PLCD3|COL4A1|PRKCB|PTK2|NCL|PPP1CA|EGFR|DAG1|GNA13|DCN|COL18A1|KRAS|STK4|PTK2B|HSPB6|STAT1|VAV2|TSC1|CHI3L1|NF1|NRXN1|CTSH|PLXNB2|ITGB2|CLIC4|HK2|TJP1|ITGAX|APOE|FGF1|RAP1…
GO:0009888	tissue development	1.43687e-06	333	TAGLN2|MSN|CHI3L1|CD151|ANXA1|LTF|ALOX5|LMNA|TPPP3|TAGLN|PLCB1|ITGA3|VAMP5|BASP1|VASP|KANK2|CTSZ|CASP6|ITGB5|HDAC1|HOMER1|ANXA4|SHROOM3|ABI1|CD109|CDK6|CTSB|CSRP1|IGFBP5|EFEMP1|AQP1|SDC4|PLOD3|IQGAP1|GRSF1|CSRP2|PPP3CB|MYO1E|NF1|ITGB2|LHX2|C3|HAPLN2|S100A4|POR|ZMPSTE24|PTK2|GPI|NCOA2|CDKN1B|CA2|PTEN|ITGAX|PTPRC|MAGI2|HSPG2|COL4A1|BAX|ITGA2|ABI2|LAMC1|LAMA5|COL18A1|PTK2B|PLOD1|ARHGAP35|FLNA|G6PD|T…	methylation			GRSF1|LMNA|CDK6|HOMER1|TPPP3|HAPLN2|PTEN|MAGI2|LAMC1|HDAC1|CTNNB1|ARHGAP35|LHX2|ANXA7|BASP1|PTPRC|ALOX5|ZMPSTE24|STX2|RAPGEF2|CSRP2|TMOD1|ATP2C1|SRC|NCOA2|CDH2|CPT1A|TRIM28|IGFBP5|IGSF8|IFT140|TUBB|STIM1|SLC39A14|LAMA5|KANK2|HSPG2|C3|CAT|HMGCS2|PARP1|CD151|CASP6|ABI1|POR|PPP3CB|NSUN2|KIF26B|PDE2A|CSRP1|VAMP5|ECM1|EPHA4|ANXA1|AQP1|PLEC|EFEMP1|AGRN|LAMA2|WNK4|PLOD1|ITGA3|ITGA2|SHROOM3|PLXNA1|CXADR|…
GO:0010646	regulation of cell communication	1.62689e-06	681	RAB34|CHI3L1|SOD2|PLSCR1|TRIP6|AKT3|STAT2|ANXA1|LTF|ALOX5|LMNA|NRXN1|F3|LGALS1|GPNMB|ARHGAP25|OSBPL8|SORBS3|ARHGAP28|OCIAD2|PLCB1|ITGA3|SQSTM1|HCLS1|PLEK|ARAP1|SIPA1|KANK2|FBP1|HMOX1|TRIM21|HDAC1|HOMER1|NOL3|CD74|PTPN6|NMI|CD109|SWAP70|IGFBP5|DDX1|IQGAP1|METTL3|PPP3CB|STX1A|PIP4K2C|NF1|ITPKB|GNG4|C3|SMPD1|SERPINF2|DGKG|ANKRD17|TMSB4X|RPS6KA1|S100A4|PXN|VDAC2|ACTN4|POR|SLC39A10|ZMPSTE24|CLU|PTK2|I…	methylation			METTL3|SORBS3|STX1A|LMNA|RAB34|PIP4K2C|HOMER1|STAT2|OSBPL8|ARAP1|DDX1|ARHGAP28|JAGN1|DNM1|CC2D1A|PTEN|ARHGAP26|MAGI2|ARFGEF2|LAMC1|HDAC1|CTNNB1|ARHGAP35|ANKRD17|YWHAZ|PTPRC|TBK1|AKT3|ALOX5|CPLX1|MAVS|ZMPSTE24|DHX15|SOD2|RAPGEF2|ARHGAP25|ATP2C1|SRC|DGKG|SLC8A2|AIP|SAG|RASA3|CDH2|GPNMB|PREX1|PPM1A|CPT1A|CCAR2|SLC39A10|IGFBP5|LAMTOR2|SIPA1|JUP|SKOR1|TXN|RAI14|APBA2|MT3|TRIM25|NXN|LY6H|IFT140|ARHGEF1…
GO:0001944	vasculature development	1.71461e-06	145	CHI3L1|SOD2|AKT3|ANXA1|ALOX5|NRXN1|F3|GPNMB|HMOX1|STAB1|GRN|HSPB6|AQP1|PPP3CB|MYO1E|NF1|ITGB2|C3|FKBP10|SERPINF2|ANKRD17|PTK2|GLUL|PTEN|ANP32B|ITGAX|JUP|HSPG2|PIK3R3|HSPB1|COL4A1|BAX|MCAM|HK2|COL18A1|PTK2B|FLNA|PDE2A|RTN4|CTNNB1|YAP1|RAPGEF2|CDH13|FGF1|COL4A2|RIC8A|MYH9|STIM1|PARVA|YWHAZ|RNH1|POFUT1|SEC24B|NCL|CLIC4|FN1|CTSH|COL1A2|TYMP|WASF2|TGFBI|AGO2|RNF213|STAT1|DAG1|ECM1|MMRN2|CDH2|PECAM1|AG…	rna		CHI3L1|NRXN1|F3|HMOX1|SOD2|PECAM1|AKT3|BAX|ANXA1|GPNMB|RIC8A|FKBP10|AQP1|ALOX5|TYMP|COL1A2|MMRN2|CDH13|MYO1E|NF1|GRN|ITGAX|STAB1|PKM|PIK3R3|MCAM|PTK2|TGFBI|C3|ITGB2|PPP3CB|SERPINF2|HSPB6|POFUT1|SNX17|PTK2B|EMILIN1|GLUL|LUZP1|HK2|LRP1|FLNA|COL1A1|JAM3|MTDH|FGF1|COL4A1|COL18A1|ANKRD17|HSPG2|MYH9|ANP32B|SEC24B|FN1|PGK1|YAP1|AGT|RTN4|CTSH|JUP|ROBO1|SPARC|AKT1|CLIC4|HECTD1|NTRK2|COL4A2|NCL|SERPINF1|IT…
GO:0009966	regulation of signal transduction	1.78496e-06	584	RAB34|CHI3L1|SOD2|PLSCR1|TRIP6|AKT3|STAT2|LTF|LMNA|NRXN1|F3|LGALS1|GPNMB|ARHGAP25|OSBPL8|SORBS3|ARHGAP28|OCIAD2|PLCB1|ITGA3|SQSTM1|HCLS1|PLEK|ARAP1|SIPA1|KANK2|FBP1|HMOX1|TRIM21|HDAC1|HOMER1|NOL3|CD74|PTPN6|NMI|CD109|SWAP70|IGFBP5|DDX1|IQGAP1|METTL3|PPP3CB|STX1A|PIP4K2C|NF1|ITPKB|GNG4|C3|SMPD1|SERPINF2|DGKG|ANKRD17|TMSB4X|RPS6KA1|S100A4|PXN|VDAC2|ACTN4|POR|SLC39A10|ZMPSTE24|CLU|PTK2|INPP5D|LAMTOR…	methylation			METTL3|SORBS3|STX1A|LMNA|RAB34|PIP4K2C|HOMER1|STAT2|OSBPL8|ARAP1|DDX1|ARHGAP28|CC2D1A|PTEN|ARHGAP26|MAGI2|ARFGEF2|LAMC1|HDAC1|CTNNB1|ARHGAP35|ANKRD17|YWHAZ|PTPRC|TBK1|AKT3|MAVS|ZMPSTE24|DHX15|SOD2|RAPGEF2|ARHGAP25|ATP2C1|SRC|DGKG|SLC8A2|AIP|SAG|RASA3|CDH2|GPNMB|PREX1|PPM1A|CCAR2|SLC39A10|IGFBP5|LAMTOR2|SIPA1|JUP|SKOR1|TXN|RAI14|MT3|TRIM25|NXN|LY6H|IFT140|ARHGEF12|BID|SLC39A14|KANK2|HCLS1|NACC2|SE…
GO:0050793	regulation of developmental process	2.27023e-06	434	MSN|CHI3L1|SOD2|AKT3|STAT2|ANXA1|LTF|ALOX5|NRXN1|F3|GPNMB|MAP2|PLCB1|CLIC1|HCLS1|ARAP1|DNM3|BASP1|HEXB|HMOX1|FMNL1|HDAC1|STAB1|SMOC1|SHROOM3|CD74|PTPN6|GRN|CD109|CDK6|HSPB6|IGFBP5|EHD2|EFEMP1|AQP1|MSH2|METTL3|NF1|ITGB2|ITPKB|LHX2|C3|SERPINF2|DGKG|ANKRD17|RPS6KA1|NUMBL|POR|VAT1|ZMPSTE24|PTK2|INPP5D|NCOA2|CDKN1B|GLUL|GAMT|PNP|PTEN|ANP32B|ABI3|CAPN2|ITGAX|CTNNA1|PTPRC|MAGI2|HOOK3|MT3|JUP|HSPG2|CTSC|…	rna|methylation		CHI3L1|MSN|NRXN1|LTF|PLCB1|F3|HMOX1|B2M|SOD2|CLIC1|GSK3B|MAP2|AKT3|EHD2|DNM3|SMOC1|BAX|ANXA1|SHROOM3|HOOK3|GPNMB|EPB41|HLA-DRA|CD74|CLASP2|KIF3A|TNR|AQP1|ALOX5|TYMP|MMRN2|HCLS1|CAMSAP2|NF1|GRN|STAT2|CAMSAP1|VAT1|ITGAX|CD109|STAB1|PKM|HEXB|EFEMP1|IGFBP3|IGFBP5|FMNL1|ABI2|ITPKB|PTPN6|RHOG|PTK2|BASP1|CTNNA1|TGM2|SPIRE1|C3|ITGB2|CST3|HDAC1|SERPINF2|PPIB|IL1RAP|RPS6KA1|HSPB6|PTK2B|YWHAG|EMILIN1|GLUL|P…	METTL3|CDK6|STAT2|ARAP1|NUMBL|PTEN|MAGI2|LAMC1|HDAC1|TPPP|CTNNB1|CPNE5|ARHGAP35|ANKRD17|LHX2|MSH2|BASP1|YWHAZ|EXOSC6|PTPRC|SPTBN4|AKT3|ALOX5|ZMPSTE24|CPNE6|SOD2|RAPGEF2|SRC|DGKG|CAMK4|NCOA2|CAPN2|CDH2|GPNMB|HEXB|IGFBP5|ANP32B|JUP|GRN|ABI3|MT3|MAG|STIM1|RTN4IP1|LAMA5|HCLS1|PARVA|SERPINF2|ERAP1|HSPB1|HSPG2|C3|PARP1|CAMK1D|DYNLT1|POR|PNP|NSUN2|STAB1|GLUL|ECM1|EPHA4|ANXA1|AQP1|TRIO|NUMB|EHD1|PTPN6|EI…
GO:0098609	cell-cell adhesion	2.44033e-06	188	MSN|ANXA1|ALOX5|NRXN1|LGALS1|GPNMB|CLIC1|ITGA3|PLEK|ITGB5|CD74|NCAM2|PTPN6|FERMT3|CSRP1|SWAP70|SDC4|METTL3|ITGB2|ITPKB|SERPINF2|PTK2|S100A11|MAGI1|S100A9|PNP|FIBP|PTEN|PDLIM1|ITGAX|CTNNA1|PTPRC|YES1|JUP|S100A8|NCKAP1L|CD276|TNR|ALCAM|HSPB1|ITGA2|DNAJB6|LAMA5|CNTN1|AIF1|TMOD3|FLNA|NEGR1|CTNNB1|SIRPG|CDH13|HLA-E|STK10|PLXNB2|GTPBP4|CD44|METAP1|RIC8A|CD9|MYH9|HLA-DRA|PARVA|CNN3|IGSF21|IGFBP2|KIF26B|…	rna		MSN|NRXN1|B2M|SDC4|CLIC1|PECAM1|HLA-E|NCAM2|CNTN1|ALCAM|ANXA1|PLEK|S100A9|GPNMB|ITGB5|S100A8|HLA-DRA|CYFIP2|ITGA3|CD74|RIC8A|IGFBP2|LGALS1|NEGR1|CSRP1|GTPBP4|TNR|ALOX5
GO:0023051	regulation of signaling	4.47057e-06	676	RAB34|CHI3L1|SOD2|PLSCR1|TRIP6|AKT3|STAT2|ANXA1|LTF|ALOX5|LMNA|NRXN1|F3|LGALS1|GPNMB|ARHGAP25|OSBPL8|SORBS3|ARHGAP28|OCIAD2|PLCB1|ITGA3|SQSTM1|HCLS1|PLEK|ARAP1|SIPA1|KANK2|FBP1|HMOX1|TRIM21|HDAC1|HOMER1|NOL3|CD74|PTPN6|NMI|CD109|SWAP70|IGFBP5|DDX1|IQGAP1|METTL3|PPP3CB|STX1A|PIP4K2C|NF1|ITPKB|GNG4|C3|SMPD1|SERPINF2|DGKG|ANKRD17|TMSB4X|RPS6KA1|S100A4|PXN|VDAC2|ACTN4|POR|SLC39A10|ZMPSTE24|CLU|PTK2|I…	methylation			METTL3|SORBS3|STX1A|LMNA|RAB34|PIP4K2C|HOMER1|STAT2|OSBPL8|ARAP1|DDX1|ARHGAP28|JAGN1|DNM1|CC2D1A|PTEN|ARHGAP26|MAGI2|ARFGEF2|LAMC1|HDAC1|CTNNB1|ARHGAP35|ANKRD17|YWHAZ|PTPRC|TBK1|AKT3|ALOX5|CPLX1|MAVS|ZMPSTE24|DHX15|SOD2|RAPGEF2|ARHGAP25|ATP2C1|SRC|DGKG|SLC8A2|AIP|SAG|RASA3|CDH2|GPNMB|PREX1|PPM1A|CPT1A|CCAR2|SLC39A10|IGFBP5|LAMTOR2|SIPA1|JUP|SKOR1|TXN|RAI14|APBA2|MT3|TRIM25|NXN|LY6H|IFT140|ARHGEF1…
GO:0009653	anatomical structure morphogenesis	5.39453e-06	534	MSN|CHI3L1|CD151|AKT3|STAT2|ANXA1|LTF|ALOX5|NES|NRXN1|F3|GPNMB|MAP2|ACTN1|ITGA3|ARAP1|DNM3|BASP1|VASP|HEXB|CTSZ|HMOX1|ITGB5|FMNL1|HDAC1|FLNC|STAB1|SHROOM3|ABI1|PTPN6|GRN|CD109|PTGFRN|CSRP1|S100A6|HSPB6|IGFBP5|EHD2|EFEMP1|AQP1|SDC4|NCKAP1|PLOD3|IQGAP1|METTL3|GRSF1|CSRP2|PPP3CB|MYO1E|NF1|ITGB2|LHX2|C3|FKBP10|SERPINF2|RPS6KA1|NUMBL|POR|VAT1|ZMPSTE24|CLU|PTK2|GPI|GLUL|GAMT|CA2|PTEN|IGF2BP2|ABI3|CAPN2…	rna|methylation		CHI3L1|MSN|NRXN1|LTF|F3|CD151|CTSZ|HMOX1|NES|VASP|SDC4|GSK3B|MAP2|AKT3|CLU|EHD2|DNM3|CNTN1|BAX|ALCAM|ANXA1|SHROOM3|GPNMB|EPB41|ITGB5|CYFIP2|ITGA3|CLASP2|SERPINH1|RIC8A|KIF3A|CSRP1|ACTN1|TNR|GPI|FKBP10|AQP1|ALOX5|TYMP|COL1A2|MMRN2|CDH13|MYO1E|DOCK10|NF1|GRN|STAT2|CAMSAP1|VAT1|ITGAX|CD109|FLNC|STAB1|PKM|HEXB|CA2|IQGAP1|TMOD2|EFEMP1|IGFBP5|PTGFRN|FMNL1|ABI2|PLOD3|PIK3R3|MCAM|PTPN6|RHOG|PTK2|ABI1|S10…	METTL3|GRSF1|STAT2|ARAP1|NUMBL|TMOD3|AGFG1|PTEN|MAGI2|LAMC1|HDAC1|TPPP|CTNNB1|ACTN1|CPNE5|ARHGAP35|LHX2|BASP1|YWHAZ|SPTBN4|AKT3|ALOX5|ZMPSTE24|CPNE6|STX2|RAPGEF2|CSRP2|WASF2|TMOD1|SRC|CAPN2|CDH2|FLNC|GPNMB|HEXB|TRIM28|IGFBP5|DIP2A|JUP|GRN|ABI3|NCKAP1|MT3|CTNNA2|MAG|LY6H|IFT140|STIM1|LAMA5|PARVA|CNP|SERPINF2|CAP1|ERAP1|HSPB1|HSPG2|C3|CD151|ABI1|POR|PPP3CB|DNAJB6|KIF26B|STAB1|CSRP1|GLUL|PTGFRN|CPE|…
GO:0002250	adaptive immune response	6.35833e-06	66	ANXA1|C1S|SIPA1|CD74|PTPN6|SWAP70|MSH2|PPP3CB|RFTN1|C3|LAIR1|SERPING1|CLU|INPP5D|PTPRC|MYO1G|CTSC|NCKAP1L|ALCAM|C4A|PTK2B|CAMK4|HLA-E|EXOSC6|C1QB|HLA-DRA|CTSL|C9|CTSH|TFRC|PAG1|TSC1|PYCARD|CSK|HPX|FCER1G|B2M|ADA|C4BPA|CD81|ERAP1|PKN1|GNL1|C6|C1QC|FGB|OTUD7B|FGA|PRKCB	rna		C1S|B2M|HLA-E|CLU|ALCAM|ANXA1|SERPING1|LAIR1|HLA-DRA|CD74|C1QB|MYO1G|SIPA1|PTPN6|C3|PPP3CB|CTSL|RFTN1|PTK2B|CD81|CTSC|HPX|MSH2|JAM3|SWAP70|C1QC|INPP5D|FCER1G|BTN3A3|TFRC|CTSH
GO:0051239	regulation of multicellular organismal process	8.63483e-06	515	CHI3L1|PLSCR1|AKT3|ANXA5|ANXA1|LTF|ALOX5|DES|LMNA|NRXN1|F3|LGALS1|GPNMB|MAP2|TBXAS1|PLCB1|ITGA3|HCLS1|PLEK|BASP1|HMOX1|TRIM21|HDAC1|STAB1|HOMER1|ANXA4|NOL3|CD74|PTPN6|NMI|GRN|CD109|CDK6|SLC27A1|HSPB6|IGFBP5|EFEMP1|AQP1|SDC4|DDX1|IQGAP1|MSH2|METTL3|STX1A|RFTN1|NF1|ITGB2|ITPKB|LHX2|C3|SERPINF2|TMSB4X|RPS6KA1|NUMBL|SERPING1|POR|SLC39A10|ZMPSTE24|CLU|PTK2|GPI|INPP5D|NCOA2|CDKN1B|BID|GLUL|GAMT|PNP|PTE…	methylation			METTL3|STX1A|LMNA|CDK6|YES1|HOMER1|DDX1|NUMBL|PTEN|ARFGEF2|HDAC1|TPPP|CTNNB1|LHX2|MSH2|BASP1|EXOSC6|PTPRC|TBK1|SPTBN4|AKT3|ALOX5|MAVS|ZMPSTE24|RAPGEF2|SRC|CAMK4|SLC8A2|AIF1|DES|NCOA2|CAPN2|GPNMB|SLC39A10|IGFBP5|JUP|GRN|MT3|MAG|STIM1|BID|LAMA5|HCLS1|SERPINF2|ERAP1|NOL3|HSPB1|HSPG2|C3|FH|PARP1|ATP1A3|DYNLT1|RAB8B|POR|TBXAS1|SPHK2|PNP|RAB1A|LGALS1|STAB1|GLUL|ECM1|EPHA4|ANXA1|IQSEC1|AQP1|AKAP12|GLS|N…
GO:0016477	cell migration	9.71913e-06	339	MSN|CD151|SOD2|TRIP6|AKT3|ANXA1|ALOX5|LMNA|F3|GPNMB|OSBPL8|PLCB1|ITGA3|KANK2|HEXB|HMOX1|ITGB5|FMNL1|HDAC1|CD74|FERMT3|GRN|SWAP70|IGFBP5|AQP1|SDC4|NCKAP1|IQGAP1|SLK|NF1|ITGB2|SYNE2|TMSB4X|PXN|ACTN4|PTK2|GPI|S100A11|LAMTOR2|JAGN1|GLUL|S100A9|PTEN|ABI3|PDLIM1|ITGAX|CTNNA1|PTPRC|YES1|MAGI2|CAP1|MYO1G|JUP|PIK3R3|S100A8|NCKAP1L|TNR|HSPB1|BAX|ITGA2|ABI2|LAMC1|MCAM|LAMA5|AIF1|PTK2B|ARHGAP35|FLNA|RTN4|CTN…	rna|methylation		MSN|PLCB1|F3|CD151|HMOX1|TMSB4X|SDC4|SOD2|PECAM1|AKT3|TRIP6|BAX|ANXA1|S100A9|GPNMB|BST2|ITGB5|S100A8|ITGA3|CD74|CLASP2|KANK2|RIC8A|GTPBP4|TNR|GPI|AQP1|ALOX5|MMRN2|CDH13|DOCK10|NF1|GRN|ITGAX|HEXB|IQGAP1|MYO1G|CCAR1|IGFBP3|IGFBP5|FMNL1|ABI2|DUSP3|PIK3R3|MCAM|RHOG|PTK2|SLK|FERMT3|DCX|PDLIM1|PBXIP1|CTNNA1|PARP9|SCAI|ITGB2|ATM|HDAC1|PXN|PPIB|DDR1|OSBPL8|LMNA|PTK2B|EMILIN1|CD81|GLUL|PLXNB2|NCKAP1|GJA1|…	LMNA|YES1|SYNE2|OSBPL8|JAGN1|PTEN|MAGI2|LAMC1|HDAC1|CTNNB1|ARHGAP35|PTPRC|AKT3|ALOX5|SOD2|RAPGEF2|WASF2|SRC|AIF1|CDH2|GPNMB|HEXB|PREX1|IGFBP5|LAMTOR2|JUP|GRN|ABI3|NCKAP1|CTNNA2|LAMA5|KANK2|PARVA|CAP1|HSPB1|CD151|CAMK1D|SLK|LIMA1|RAB1A|GLUL|ECM1|DCLK1|EPHA4|ANXA1|IQSEC1|AQP1|PLEC|AKAP12|NUMB|FERMT3|LAMA2|PXN|TRIP6|ITGA3|NCKAP1L|CAMK2B|AGO2|ITGA2|DNAJA4|SRCIN1|PLXNA1|CXADR|C5|PODXL|EPS8|NEO1|LIMD1|…
GO:0001525	angiogenesis	1.07993e-05	106	CHI3L1|AKT3|ANXA1|ALOX5|NRXN1|F3|GPNMB|HMOX1|STAB1|GRN|HSPB6|AQP1|NF1|ITGB2|C3|PTK2|GLUL|PTEN|ITGAX|JUP|HSPG2|PIK3R3|HSPB1|COL4A1|MCAM|HK2|COL18A1|PTK2B|FLNA|RTN4|CTNNB1|CDH13|FGF1|COL4A2|MYH9|STIM1|PARVA|YWHAZ|RNH1|POFUT1|NCL|CLIC4|FN1|CTSH|TYMP|WASF2|TGFBI|AGO2|RNF213|STAT1|DAG1|ECM1|MMRN2|AGT|AKT1|MTDH|TJP1|EMILIN1|ITGB1|ERAP1|ROBO1	rna		CHI3L1|NRXN1|F3|HMOX1|AKT3|ANXA1|GPNMB|AQP1|ALOX5|TYMP|MMRN2|CDH13|NF1|GRN|ITGAX|STAB1|PKM|PIK3R3|MCAM|PTK2|TGFBI|C3|ITGB2|HSPB6|POFUT1|PTK2B|EMILIN1|GLUL|HK2|FLNA|JAM3|MTDH|FGF1|COL4A1|COL18A1|HSPG2|MYH9|FN1|PGK1|AGT|RTN4|CTSH|JUP|ROBO1|SPARC|AKT1|CLIC4|COL4A2|NCL|SERPINF1|ITGB1|ANPEP|GAB1|STAT1|DAG1|HSPB1|PLCG1|ROCK2|APOH|TJP1|PTEN|RNH1
GO:1902531	regulation of intracellular signal transduction	1.24148e-05	361	CHI3L1|SOD2|TRIP6|AKT3|LTF|NRXN1|F3|LGALS1|GPNMB|ARHGAP25|OSBPL8|SORBS3|ARHGAP28|PLCB1|ITGA3|SQSTM1|HCLS1|PLEK|ARAP1|SIPA1|KANK2|FBP1|HMOX1|TRIM21|HDAC1|NOL3|CD74|PTPN6|NMI|SWAP70|IGFBP5|DDX1|IQGAP1|PPP3CB|NF1|ITPKB|SMPD1|SERPINF2|DGKG|ANKRD17|TMSB4X|RPS6KA1|S100A4|VDAC2|ACTN4|ZMPSTE24|CLU|PTK2|LAMTOR2|CC2D1A|BID|S100A9|PTEN|PTPRC|MAGI2|ARHGAP21|MT3|S100A8|NCKAP1L|HSPB1|BAX|INF2|BCAP31|ARHGAP26|P…	methylation			SORBS3|OSBPL8|ARAP1|DDX1|ARHGAP28|CC2D1A|PTEN|ARHGAP26|MAGI2|ARFGEF2|HDAC1|CTNNB1|ARHGAP35|ANKRD17|YWHAZ|PTPRC|TBK1|AKT3|MAVS|ZMPSTE24|DHX15|SOD2|RAPGEF2|ARHGAP25|ATP2C1|SRC|DGKG|SLC8A2|AIP|RASA3|CDH2|GPNMB|PREX1|PPM1A|CCAR2|IGFBP5|LAMTOR2|SIPA1|TXN|RAI14|MT3|TRIM25|ARHGEF12|BID|KANK2|HCLS1|NACC2|SERPINF2|NOL3|HSPB1|UACA|CAT|PARP1|MARK3|PPP3CB|TPD52L1|SPHK2|RRM2B|LGALS1|PDE2A|ARHGAP21|ECM1|EPHA4|…
GO:0001568	blood vessel development	1.35526e-05	140	CHI3L1|AKT3|ANXA1|ALOX5|NRXN1|F3|GPNMB|HMOX1|STAB1|GRN|HSPB6|AQP1|MYO1E|NF1|ITGB2|C3|FKBP10|SERPINF2|ANKRD17|PTK2|GLUL|PTEN|ITGAX|JUP|HSPG2|PIK3R3|HSPB1|COL4A1|BAX|MCAM|HK2|COL18A1|PTK2B|FLNA|PDE2A|RTN4|CTNNB1|YAP1|RAPGEF2|CDH13|FGF1|COL4A2|MYH9|STIM1|PARVA|YWHAZ|RNH1|POFUT1|SEC24B|NCL|CLIC4|FN1|CTSH|COL1A2|TYMP|WASF2|TGFBI|AGO2|RNF213|STAT1|DAG1|ECM1|MMRN2|CDH2|PECAM1|AGT|APOE|SPHK2|AKT1|MTDH|TJ…	rna		CHI3L1|NRXN1|F3|HMOX1|PECAM1|AKT3|BAX|ANXA1|GPNMB|FKBP10|AQP1|ALOX5|TYMP|COL1A2|MMRN2|CDH13|MYO1E|NF1|GRN|ITGAX|STAB1|PKM|PIK3R3|MCAM|PTK2|TGFBI|C3|ITGB2|SERPINF2|HSPB6|POFUT1|SNX17|PTK2B|EMILIN1|GLUL|LUZP1|HK2|LRP1|FLNA|COL1A1|JAM3|MTDH|FGF1|COL4A1|COL18A1|ANKRD17|HSPG2|MYH9|SEC24B|FN1|PGK1|YAP1|AGT|RTN4|CTSH|JUP|ROBO1|SPARC|AKT1|CLIC4|HECTD1|NTRK2|COL4A2|NCL|SERPINF1|ITGB1|PTK7|ANPEP|GAB1|CRKL|…
GO:0048646	anatomical structure formation involved in morphogenesis	1.52589e-05	230	CHI3L1|AKT3|ANXA1|ALOX5|NRXN1|F3|GPNMB|ACTN1|ITGA3|VASP|HMOX1|ITGB5|HDAC1|FLNC|STAB1|SHROOM3|ABI1|PTPN6|GRN|CD109|PTGFRN|CSRP1|HSPB6|EHD2|AQP1|SDC4|CSRP2|PPP3CB|NF1|ITGB2|LHX2|C3|PTK2|GPI|GLUL|PTEN|CAPN2|ITGAX|JUP|HSPG2|PIK3R3|HSPB1|COL4A1|ITGA2|MCAM|HK2|CNTN1|COL18A1|PTK2B|TMOD3|ARHGAP35|FLNA|TGM2|RTN4|CTNNB1|YAP1|MYOF|CDH13|FGF1|PLXNB2|COL4A2|TPPP|GJA1|CD9|MYH9|STIM1|PARVA|TMOD1|YWHAZ|WDR1|RNH1…	rna|methylation		CHI3L1|NRXN1|F3|HMOX1|VASP|SDC4|AKT3|EHD2|CNTN1|ANXA1|SHROOM3|GPNMB|ITGB5|ITGA3|CLASP2|CSRP1|ACTN1|GPI|AQP1|ALOX5|TYMP|MMRN2|CDH13|NF1|GRN|ITGAX|CD109|FLNC|STAB1|PKM|TMOD2|PTGFRN|PIK3R3|MCAM|PTPN6|PTK2|ABI1|TGFBI|DCX|TGM2|C3|ITGB2|ATM|MYOF|HDAC1|PPP3CB|HSPB6|POFUT1|PTK2B|EMILIN1|CD81|GLUL|LUZP1|PLXNB2|CSRP2|GJA1|HK2|FLNA|COL1A1|JAM3|MTDH|FGF1|RALA|COL4A1|COL18A1|HSPG2|MYH9|SEC24B|MTHFD1L|FN1|WDR1…	TMOD3|AGFG1|PTEN|HDAC1|TPPP|CTNNB1|ACTN1|ARHGAP35|LHX2|YWHAZ|AKT3|ALOX5|CSRP2|WASF2|TMOD1|CAPN2|FLNC|GPNMB|JUP|GRN|MAG|STIM1|PARVA|ERAP1|HSPB1|HSPG2|C3|ABI1|PPP3CB|KIF26B|STAB1|CSRP1|GLUL|PTGFRN|ECM1|ANXA1|AQP1|PLEC|EHD1|PTPN6|RNF213|ITGA3|AGO2|ITGA2|SHROOM3|PLXNA1|C5|PODXL|EXOC4|SMAD2|COL4A2|ADA|F3|ACTN2|RTN4|RNH1|PLCD3|COL4A1|OLFM1|PRKCB|CD9|PTK2|NCL|DAG1|MAP2K1|GNA13|DCN|COL18A1|STK4|PTK2B|CD1…
REAC:R-HSA-1474244	Extracellular matrix organization	1.92302e-05	96	CD151|NRXN1|ACTN1|ITGA3|ITGB5|COLGALT1|CTSB|EFEMP1|SDC4|PLOD3|ITGB2|PHYKPL|CAST|COL6A2|CAPN2|ITGAX|HSPG2|TNR|COL4A1|ITGA2|LAMC1|LAMA5|COL18A1|PLOD1|NCAN|HAPLN1|VWF|P4HB|COL4A2|CD44|SERPINH1|CAPN5|CTSL|DDR1|TMPRSS6|CAPN1|FN1|COL1A2|AGRN|LAMA2|ITGB4|DAG1|HTRA1|ITGAM|PECAM1|PCOLCE|PLEC|EMILIN1|ITGB1|FGG|ADAM9|COL1A1|TNXB|NCAM1|FGB|FGA|CD47|ITGA6|DCN|A2M|LUM|COL12A1|SDC3|CASP3|PRKCA|APP|DMD|SPARC|JAM…	rna		NRXN1|CD151|SDC4|PECAM1|P4HB|CTSB|ITGB5|ITGA3|SERPINH1|ACTN1|TNR|COL1A2|COL6A2|ITGAX|EFEMP1|PLOD3|COL5A3|NCAM1|COLGALT1|CTSD|ITGB2|CTSL|PPIB|DDR1|EMILIN1|VWF|PHYKPL|CRTAP|ITGAM|COL1A1|JAM3|COL4A1|COL18A1|LUM|HSPG2|CAST|FN1|CAPNS1|LAMA5|NCSTN|PLOD1|BGN|SPARC|ITGA2|CAPN2|COL4A2|HTRA1|PCOLCE|ITGB1|ITGB4|CD44|HAPLN1|VCAN|NCAN|DAG1|TMPRSS6|CD47
GO:0035556	intracellular signal transduction	2.12179e-05	545	CHI3L1|SOD2|TRIP6|AKT3|LTF|NRXN1|F3|LGALS1|GPNMB|ARHGAP25|OSBPL8|SORBS3|ARHGAP28|PLCB1|ITGA3|SQSTM1|HCLS1|PLEK|ARAP1|SIPA1|KANK2|FBP1|HMOX1|CASP6|TRIM21|HDAC1|NOL3|CD74|PTPN6|NMI|SWAP70|IGFBP5|AQP1|DDX1|NCKAP1|IQGAP1|MSH2|PPP3CB|NF1|ITPKB|SMPD1|SERPINF2|DGKG|ANKRD17|TMSB4X|RPS6KA1|S100A4|VDAC2|ACTN4|ZMPSTE24|CLU|PTK2|INPP5D|LAMTOR2|CC2D1A|DOCK6|CDKN1B|BID|DGKB|S100A9|SMG1|PTEN|NDRG1|PTPRC|MAGI2|C…	methylation			SORBS3|OSBPL8|ARAP1|DDX1|ARHGAP28|PPP1CB|NUCB2|CC2D1A|PTEN|ARHGAP26|MAGI2|ARFGEF2|HDAC1|CTNNB1|ARHGAP35|ANKRD17|MSH2|YWHAZ|PTPRC|TBK1|AKT3|MAVS|ZMPSTE24|DHX15|SOD2|RAPGEF2|WASF2|MRAS|ARHGAP25|ATP2C1|RAB18|SRC|DGKG|CAMK4|SLC8A2|AIP|AIF1|RASA3|CDH2|GPNMB|PREX1|PPM1A|CCAR2|TRIM28|IGFBP5|LAMTOR2|SIPA1|TXN|RAI14|NCKAP1|MT3|TRIM25|ARHGEF12|BID|KANK2|HCLS1|SMG1|NACC2|SERPINF2|CAP1|NOL3|HSPB1|UACA|CAT|PA…
GO:0001775	cell activation	2.52068e-05	188	MSN|CD151|PLSCR1|ANXA1|LGALS1|GPNMB|PLCB1|CLIC1|PLEK|HMOX1|CD74|PTPN6|NMI|FERMT3|GRN|CDK6|CSRP1|SWAP70|SDC4|MSH2|METTL3|PPP3CB|ITGB2|ITPKB|DGKG|RPS6KA1|SLC39A10|CLU|INPP5D|BID|DGKB|PNP|FIBP|PTEN|NDRG1|PTPRC|YES1|CTSC|PIK3R3|NCKAP1L|CD276|HSPB1|BAX|AIF1|PTK2B|VWF|FLNA|CAMK4|CTNNB1|SIRPG|HLA-E|EXOSC6|CD44|METAP1|CD9|MYH9|S100A13|HLA-DRA|CTSL|TPD52|LAMP1|IGFBP2|FN1|BST2|SRC|TFRC|PAG1|TLN1|TSC1|F2|PR…	protein|rna	SWAP70|PLSCR1|MSN|PTPRC|HLA-DRA|ABAT|RPS6KA1|LGALS1|BCR|LRRC8A|ANXA1|ITGB2|CTSL|CLIC1|APOE|CASP3|NMI|S100A13|CD74|TP53BP1|CD44|TXLNA|ITGAM|PRDX1|AP3B1|VSIG4|CDK6|RPS6|HMOX1|SH3KBP1|INPP5D|FCER1G|CD151|PLCB1|PTPN6|FERMT3|CHGA|MNDA|DGKG|ITPKB|FLNA|RGCC|GCLC|IGFBP2|NCKAP1L|MYH9|HSPB1|PIK3R3|GCLM|FGB|PURA|CD38|FUNDC2|EMILIN1|BAX|BST2|FGG|AKT1|TLN1|FER|CD81|ITGB1|DDOST|BID|HLA-E|LCP1|FGA|CTSC|GPNMB|CD…	MSN|PLCB1|CD151|HMOX1|B2M|SDC4|CLIC1|HLA-E|CLU|BAX|ANXA1|PLEK|PLSCR1|DGKB|GPNMB|BST2|HLA-DRA|S100A13|CD74|IGFBP2|LGALS1|CSRP1|DOCK10|GRN|ITPKB|DUSP3|PIK3R3|PTPN6|CD276|FERMT3|TLN1|ITGB2|ATM|NMI|PPP3CB|NDRG1|CTSL|LAMP1|RPS6KA1|PTK2B|EMILIN1|CD81|CTSC|LRP1|SIRPG|PRDX1|SLC39A10|VWF|METAP1|FLNA|PNP|ITGAM|SNX27|MSH2|IRS2|SART1|PURA|SWAP70|TOLLIP|VSIG4|MYH9|INPP5D|FN1|FCER1G|FER|CORO1A|TFRC|SNAP23|BID|…
GO:0042110	T cell activation	2.71651e-05	77	MSN|CD151|ANXA1|LGALS1|GPNMB|CD74|PTPN6|CDK6|SDC4|METTL3|PPP3CB|ITPKB|BID|PNP|PTEN|PTPRC|YES1|PIK3R3|NCKAP1L|CD276|BAX|AIF1|CAMK4|CTNNB1|SIRPG|HLA-E|CD44|MYH9|HLA-DRA|CTSL|IGFBP2|SRC|TFRC|PAG1|TSC1|PREX1|PYCARD|CSK|FCER1G|SMARCA4|B2M|ADA|NCK2|CORO1A|AKT1|RPS6|CD81	combined
GO:0035295	tube development	3.47685e-05	201	CHI3L1|AKT3|ANXA1|ALOX5|NRXN1|F3|GPNMB|ITGA3|BASP1|VASP|CTSZ|HMOX1|STAB1|SHROOM3|PTPN6|GRN|HSPB6|IGFBP5|AQP1|SDC4|PLOD3|MYO1E|NF1|ITGB2|LHX2|C3|FKBP10|SERPINF2|PTK2|GLUL|PTEN|ITGAX|JUP|HSPG2|PIK3R3|HSPB1|COL4A1|BAX|MCAM|LAMA5|HK2|COL18A1|PTK2B|MAN1A2|ARHGAP35|FLNA|TGM2|RTN4|ECE1|CAT|CTNNB1|YAP1|RAPGEF2|CDH13|FGF1|PLXNB2|COL4A2|MYH9|AKR1B1|STIM1|PARVA|YWHAZ|RNH1|DDR1|POFUT1|SEC24B|KIF26B|NCL|CLIC4…	rna|methylation		CHI3L1|NRXN1|F3|CTSZ|HMOX1|VASP|SDC4|AKT3|BAX|ANXA1|SHROOM3|GPNMB|ITGA3|FKBP10|AQP1|ALOX5|TYMP|MMRN2|CDH13|MYO1E|NF1|GRN|ITGAX|STAB1|PKM|IGFBP5|PLOD3|PIK3R3|MCAM|PTPN6|PTK2|TGFBI|BASP1|TGM2|C3|ITGB2|SERPINF2|DDR1|HSPB6|POFUT1|PTK2B|EMILIN1|GLUL|LUZP1|PLXNB2|HK2|LRP1|AKR1B1|FLNA|JAM3|MTDH|FGF1|RALA|COL4A1|COL18A1|HSPG2|MYH9|SEC24B|MTHFD1L|ATP6AP2|FN1|PGK1|YAP1|AGT|RTN4|RBBP9|PTGES3|CTSH|JUP|LAMA5|…	PTEN|CTNNB1|ARHGAP35|LHX2|BASP1|YWHAZ|AKT3|ALOX5|RAPGEF2|WASF2|SRC|CDH2|GPNMB|IGFBP5|JUP|GRN|IFT140|STIM1|LAMA5|PARVA|SERPINF2|ERAP1|HSPB1|HSPG2|C3|CAT|HMGCS2|KIF26B|STAB1|GLUL|ECM1|EPHA4|ANXA1|AQP1|PTPN6|RNF213|WNK4|ITGA3|AGO2|SHROOM3|C5|PODXL|PLOD3|SMAD2|COL4A2|ADA|F3|RTN4|RNH1|PLCD3|COL4A1|PRKCB|PTK2|NCL|PPP1CA|EGFR|PHGDH|ECE1|DAG1|MAP2K1|GNA13|DCN|COL18A1|KRAS|STK4|PTK2B|HSPB6|STAT1|VAV2|TSC1…
GO:0009967	positive regulation of signal transduction	3.61742e-05	289	RAB34|CHI3L1|TRIP6|AKT3|LTF|NRXN1|F3|LGALS1|GPNMB|OSBPL8|SORBS3|OCIAD2|PLCB1|HCLS1|HMOX1|TRIM21|HOMER1|CD74|PTPN6|NMI|IGFBP5|DDX1|IQGAP1|PPP3CB|STX1A|NF1|ITPKB|C3|SERPINF2|ANKRD17|S100A4|ACTN4|POR|SLC39A10|PTK2|LAMTOR2|CC2D1A|BID|S100A9|PTEN|CTNNA1|PTPRC|MT3|JUP|CTSC|S100A8|NCKAP1L|BAX|LAMC1|BCAP31|PTK2B|FAS|VWF|FLNA|RALB|TGM2|RTN4|CAT|PTPN1|CTNNB1|YAP1|RAPGEF2|CDH13|FGF1|SLC39A14|CD44|PRKAR1B|GJ…	rna|methylation		RAB34|CHI3L1|OCIAD2|NRXN1|LTF|PLCB1|F3|HMOX1|AKT3|TRIM21|TRIP6|BAX|S100A9|S100A4|GPNMB|BST2|S100A8|S100A13|CYFIP2|CD74|BCAP31|LGALS1|CDH13|TMED4|HCLS1|NF1|RALB|IQGAP1|TMOD2|IGFBP3|IGFBP5|ITPKB|PTPN6|PTK2|PDIA3|FAS|RPS15|UBE2K|PBXIP1|CTNNA1|TGM2|PARP9|C3|ATM|NMI|PPP3CB|SERPINF2|OSBPL8|WASF1|PYHIN1|ERP29|PTK2B|CD81|BIRC3|CTSC|RB1CC1|GJA1|HOMER1|HPX|LRRC59|SLC39A10|VWF|LAMTOR2|CCDC88A|FLNA|COL1A1|GA…	SORBS3|STX1A|RAB34|HOMER1|OSBPL8|DDX1|CC2D1A|PTEN|LAMC1|CTNNB1|ANKRD17|PTPRC|TBK1|AKT3|MAVS|DHX15|RAPGEF2|ATP2C1|SRC|CDH2|GPNMB|PPM1A|CCAR2|SLC39A10|IGFBP5|LAMTOR2|JUP|TXN|MT3|TRIM25|BID|SLC39A14|HCLS1|NACC2|SERPINF2|C3|CAT|PARP1|POR|PPP3CB|TPD52L1|SPHK2|LGALS1|ECM1|EPHA4|NECAB2|AKAP12|MAPK8IP3|PTPN6|EIF2AK2|NMI|LAMA2|TRIP6|NCKAP1L|CSK|F2|PRKAR1B|NEO1|TPR|SMAD2|CYFIP1|CYLD|ADA|F3|RTN4|CTNNA1|FGA|…
GO:0050878	regulation of body fluid levels	4.59845e-05	70	PLSCR1|ANXA5|F3|CLIC1|PLEK|PTPN6|FERMT3|CSRP1|AQP1|SERPINF2|DGKG|SERPING1|GPI|F13A1|DGKB|FIBP|HSPB1|ITGA2|HK2|ENTPD1|VWF|FLNA|METAP1|CD9|CD59|MYH9|AKR1B1|DDR1|FN1|SRC|TLN1|PROS1|F2|CORO2B|SLC4A1|FCER1G|ADA|APOE|ITPK1|GNAI2|EMILIN1|LMAN1|FGG|INPP5K|VAV2|FUNDC2|FGB|FGA|GNAQ|RAP2B|VCL|GNA13|WNK4	methylation			FIBP|SRC|DGKG|SERPINF2|HSPB1|CSRP1|AQP1|FERMT3|PTPN6|LMAN1|WNK4|PLEK|PLSCR1|ITGA2|F2|SLC4A1|VCL|ADA|F3|INPP5K|FGA|VWF|F13A1|CD9|FGG|GNA13|VAV2|METAP1|ITPK1|RAP2B|CORO2B|GNAI2|ANXA5|ENTPD1|FUNDC2|HK2|PROS1|CELSR2|APOE|FGB|GNAQ|GPI|AKR1B1|CLIC1|FLNA|MYH9|FN1|AP3B1
GO:0030036	actin cytoskeleton organization	4.69452e-05	237	ANXA1|CAPG|ZYX|ARHGAP25|ACTN1|FHL3|SORBS3|ARHGAP28|HCLS1|PLEK|ARAP1|VASP|ITGB5|FMNL1|FLNC|SHROOM3|ABI1|CSRP1|SWAP70|EHD2|AQP1|SDC4|NCKAP1|IQGAP1|CSRP2|MYO1E|NF1|SERPINF2|TMSB4X|PXN|ACTN4|SNX9|COTL1|ABI3|PDLIM1|CTNNA1|CAP1|MYO1G|S100A10|PLS3|NCKAP1L|EPB41|TWF2|INA|ABI2|SPTBN4|DNAJB6|INF2|AIF1|ARHGAP26|PTK2B|TMOD3|ARHGAP35|FLNA|PTPN1|SPECC1|WASF3|DIAPH1|EPS8|MYH9|PARVA|TMOD1|ARHGDIB|CNN3|WDR1|AIF1L…	rna|methylation		TMSB4X|VASP|SDC4|CAPG|EHD2|ANXA1|PLEK|SHROOM3|INA|EPB41|BST2|ITGB5|CYFIP2|FHL3|CLASP2|PLS3|CSRP1|ACTN1|AQP1|MYO1E|HCLS1|NF1|COTL1|FLNC|DIAPH2|IQGAP1|TMOD2|MYO1G|FMNL1|ABI2|ZYX|RHOG|ABI1|PDLIM1|ARHGAP25|CTNNA1|SPIRE1|TLN1|PPP1R9A|PXN|SERPINF2|WASF1|PTK2B|ADD3|CSRP2|ARHGAP28|NCKAP1|TRIP10|LRP1|S100A10|CCDC88A|FLNA|PTPN1|JAM3|INPPL1|ARFGEF1|RALA|ABI3|SWAP70|MYH9|TWF2|DNAJB6|INF2|CFL1|WDR1|ARAP1|ARPC…	SORBS3|ARAP1|ZYX|ARHGAP28|TMOD3|ARHGAP26|ACTN1|ARHGAP35|SPTBN4|CSRP2|WASF2|TMOD1|MRAS|ARHGAP25|ATP2C1|SRC|AIF1|FLNC|SPECC1|FHL3|PREX1|MYO1D|SPTB|ABI3|NCKAP1|CTNNA2|HCLS1|PARVA|SERPINF2|CAP1|ABI1|DNAJB6|LIMA1|CSRP1|ANXA1|IQSEC1|AQP1|PLEC|ERMN|SNX9|INF2|PLEK|PXN|NCKAP1L|SHROOM3|CXADR|AIF1L|ACTR3|EPS8|WASF3|CYFIP1|ARHGDIB|CAPG|PACSIN2|ACTN2|INPP5K|CTNNA1|CTTN|FMNL1|NCK2|ACTN4|ADD2|TBCK|IQGAP2|ANLN|K…
GO:0048584	positive regulation of response to stimulus	5.88452e-05	411	RAB34|CHI3L1|PLSCR1|TRIP6|AKT3|ALOX5AP|ANXA1|LTF|C1S|NRXN1|F3|LGALS1|GPNMB|OSBPL8|SORBS3|OCIAD2|PLCB1|HCLS1|HMOX1|CASP6|TRIM21|HOMER1|FXR1|CD74|PTPN6|NMI|GRN|SWAP70|IGFBP5|DDX1|IQGAP1|MSH2|PPP3CB|STX1A|RFTN1|NF1|ITGB2|ITPKB|C3|SERPINF2|ANKRD17|TMSB4X|S100A4|SERPING1|ACTN4|POR|SLC39A10|CLU|PTK2|INPP5D|LAMTOR2|CC2D1A|BID|S100A9|PTEN|CTNNA1|PTPRC|YES1|MYO1G|MT3|JUP|CTSC|S100A8|NCKAP1L|CD276|HSPB1|BA…	rna		RAB34|CHI3L1|OCIAD2|NRXN1|LTF|PLCB1|F3|C1S|HMOX1|TMSB4X|B2M|HLA-E|AKT3|TRIM21|CLU|TRIP6|BAX|ANXA1|SERPING1|S100A9|PLSCR1|S100A4|GPNMB|BST2|S100A8|HLA-DRA|S100A13|CYFIP2|CD74|CFB|BCAP31|LGALS1|ALOX5AP|MMRN2|CDH13|TMED4|CD59|HCLS1|NF1|GRN|C1QB|RALB|IQGAP1|TMOD2|MYO1G|IGFBP3|IGFBP5|ITPKB|DUSP3|PTPN6|CD276|PTK2|GBP1|PDIA3|FAS|RPS15|CASP6|UBE2K|PBXIP1|CTNNA1|TGM2|SPIRE1|PARP9|C3|ITGB2|ATM|NMI|PPP3CB|S…
GO:0002252	immune effector process	6.45929e-05	120	ANXA1|C1S|SERPINB9|LGALS1|HMOX1|CD74|PTPN6|NMI|GRN|SWAP70|DDX1|MSH2|PPP3CB|RFTN1|ITGB2|C3|ANKRD17|SERPING1|CLU|PTK2|GPI|INPP5D|JAGN1|PTPRC|YES1|MYO1G|CTSC|NCKAP1L|C4A|PTK2B|RTN4|HLA-E|EXOSC6|C1QB|CD59|S100A13|HLA-DRA|WDR1|C9|LAMP1|BST2|CFB|CTSH|SRC|TFRC|TSC1|F2|PYCARD|HPX|ITGAM|FCER1G|PRDX1|MAVS|PLEC|B2M|TUBB|ADA|SPHK2|CORO1A|HK1|C4BPA|RPS6|DOCK10|CD81|FER	rna		C1S|HMOX1|B2M|HLA-E|CLU|ANXA1|SERPING1|BST2|HLA-DRA|S100A13|CD74|CFB|LGALS1|GPI|SERPINB9|CD59|DOCK10|GRN|C1QB|MYO1G|PTPN6|PTK2|C3|ITGB2|NMI|PPP3CB|LAMP1|RFTN1|PTK2B|CD81|CTSC|LRP1|PRDX1|HPX|ITGAM|MSH2|SWAP70|ANKRD17|C1QC|VSIG4|INPP5D|FCER1G|WDR1|BTN3A3|FER|ARL8B|CORO1A|RTN4|TFRC|CTSH|SNAP23
GO:0050865	regulation of cell activation	8.76361e-05	101	PLSCR1|ANXA1|LGALS1|GPNMB|PLEK|HMOX1|CD74|PTPN6|GRN|SDC4|MSH2|METTL3|ITGB2|ITPKB|RPS6KA1|SLC39A10|INPP5D|BID|PNP|PTEN|PTPRC|YES1|CTSC|NCKAP1L|CD276|AIF1|FLNA|CAMK4|CTNNB1|SIRPG|HLA-E|EXOSC6|CD9|HLA-DRA|LAMP1|IGFBP2|FN1|SRC|TFRC|PAG1|F2|PYCARD|CSK|ITGAM|FCER1G|SMARCA4|B2M|ADA|APOE|SPHK2|NCK2|CORO1A|AKT1|EMILIN1|CD81|FER|FGG|PKN1	combined
GO:0007599	hemostasis	8.82914e-05	56	PLSCR1|ANXA5|F3|CLIC1|PLEK|PTPN6|FERMT3|CSRP1|SERPINF2|DGKG|SERPING1|GPI|F13A1|DGKB|FIBP|HSPB1|ITGA2|ENTPD1|VWF|FLNA|METAP1|CD9|CD59|MYH9|FN1|SRC|TLN1|PROS1|F2|SLC4A1|FCER1G|APOE|ITPK1|EMILIN1|LMAN1|FGG|VAV2|FUNDC2|FGB|FGA|GNAQ|RAP2B|VCL|GNA13	methylation			FIBP|SRC|DGKG|SERPINF2|HSPB1|CSRP1|FERMT3|PTPN6|LMAN1|PLEK|PLSCR1|ITGA2|F2|SLC4A1|VCL|F3|FGA|VWF|F13A1|CD9|FGG|GNA13|VAV2|METAP1|ITPK1|RAP2B|ANXA5|ENTPD1|FUNDC2|PROS1|APOE|FGB|GNAQ|GPI|CLIC1|FLNA|MYH9|FN1|AP3B1|SERPING1|DMTN|PRKCA|DGKB|PAPSS2|APOH|SERPINC1|FCER1G|STXBP1|CD59|TLN1|HBB|EMILIN1
GO:0050817	coagulation	8.82914e-05	56	PLSCR1|ANXA5|F3|CLIC1|PLEK|ANXA4|PTPN6|FERMT3|CSRP1|SERPINF2|DGKG|SERPING1|F13A1|DGKB|FIBP|HSPB1|ITGA2|ENTPD1|VWF|FLNA|METAP1|CD9|CD59|MYH9|FN1|SRC|TLN1|PROS1|F2|SLC4A1|FCER1G|APOE|ITPK1|EMILIN1|LMAN1|FGG|VAV2|FUNDC2|FGB|FGA|GNAQ|RAP2B|VCL|GNA13	methylation			FIBP|SRC|DGKG|SERPINF2|HSPB1|CSRP1|FERMT3|PTPN6|LMAN1|PLEK|PLSCR1|ITGA2|F2|SLC4A1|VCL|F3|FGA|VWF|F13A1|CD9|FGG|ANXA4|GNA13|VAV2|METAP1|ITPK1|RAP2B|ANXA5|ENTPD1|FUNDC2|PROS1|APOE|FGB|GNAQ|CLIC1|FLNA|MYH9|FN1|AP3B1|SERPING1|DMTN|PRKCA|DGKB|PAPSS2|APOH|SERPINC1|FCER1G|STXBP1|CD59|TLN1|HBB|EMILIN1
GO:0009611	response to wounding	9.38356e-05	151	CD151|SOD2|PLSCR1|ANXA5|ANXA1|ALOX5|F3|CLIC1|PLEK|HMOX1|NOL3|PTPN6|FERMT3|GRN|CD109|CSRP1|AQP1|SDC4|NF1|FKBP10|SMPD1|SERPINF2|DGKG|SERPING1|PTK2|F13A1|MTR|DGKB|FIBP|PTEN|CTNNA1|S100A10|S100A8|TNR|HSPB1|BAX|ITGA2|MCAM|AIF1|ENTPD1|VWF|ARHGAP35|FLNA|YAP1|MYOF|FGF1|CHMP4B|CD44|METAP1|CD9|CD59|MYH9|DDR1|FN1|DST|SRC|CLASP2|MAG|TLN1|PROS1|F2|ITGB4|DAG1|SLC4A1|FCER1G|CORO1B|PLEC|APOE|CSPG5|ITPK1|TSPO|ARF…	rna|methylation		ANXA5|F3|CD151|HMOX1|SDC4|SOD2|CLIC1|BAX|ANXA1|SERPING1|PLEK|PLSCR1|DGKB|SMPD1|S100A8|CLASP2|NOL3|CSRP1|TNR|FKBP10|AQP1|ALOX5|CD59|NF1|GRN	MTR|FIBP|PTEN|ARHGAP35|ALOX5|SOD2|SRC|DGKG|AIF1|GRN|MAG|SERPINF2|NOL3|HSPB1|CD151|CSRP1|EPHA4|ANXA1|AQP1|PLEC|MAPK8IP3|FERMT3|PTPN6|LMAN1|PLEK|PLSCR1|ITGA2|F2|RTN4RL2|SLC4A1|CHMP3|SMAD2|VCL|F3|CTNNA1|FGA|PTN|VWF|F13A1|AHNAK|CD9|TSPO|PTK2|FGG|DAG1|MAP2K1|GNA13|CD109|VAV2|METAP1|CSPG5|ITPK1|SYT7|RAP2B|NF1|ANXA5|CD44|ENTPD1|FUNDC2|DST|PROS1|FERMT2|CHMP4B|APOE|FGF1|MCAM|FGB|YAP1|MYLK|GNAQ|PAK1|CHMP2B…
GO:0016310	phosphorylation	0.000101287	402	CHI3L1|AKT3|STAT2|LTF|NEK9|NRXN1|GPNMB|OSBPL8|SQSTM1|HCLS1|EHD4|FBP1|FXR1|ABI1|CD74|PTPN6|CD109|CDK6|SLC27A1|DHTKD1|EFEMP1|SDC4|IQGAP1|ADPGK|WDR91|PPP3CB|PIP4K2C|SLK|NF1|ITGB2|ITPKB|C3|SMPD1|DGKG|RPS6KA1|TNKS1BP1|CLU|PTK2|GPI|CDKN1B|DGKB|SMG1|SNX9|PTEN|PTPRC|YES1|MAGI2|MT3|PIK3R3|NCKAP1L|HSPB1|BAX|PHKB|ABI2|SPTBN4|YWHAG|MVP|HK2|CNTN1|AIF1|PTK2B|RNASEL|FAS|IPO5|IPO7|TK2|RALB|TRIM28|CAMK4|PTPN1|ADK…	methylation			FXR1|CDK6|YES1|PIP4K2C|STAT2|OSBPL8|WDR91|NEK9|PTEN|MAGI2|IPO7|PHKB|YWHAZ|PTPRC|TBK1|SPTBN4|AKT3|PFKP|MAVS|RAPGEF2|SRC|DGKG|CAMK4|DNAJC3|SLC8A2|AIF1|ADPGK|GPNMB|TRIM28|GALK1|TXN|MT3|CAD|ADK|HCLS1|SMG1|HSPB1|C3|CAMK1D|ABI1|MARK3|SLK|PPP3CB|TPD52L1|TOP1|SPHK2|DCLK1|EPHA4|PLEC|TRIO|PTPN6|EIF2AK2|ACSL1|EHD4|EFEMP1|SQSTM1|TNKS1BP1|SNX9|NME3|NADK2|IPO5|SLC27A1|WNK4|NCKAP1L|CAMK2B|FOXK1|CSK|SRCIN1|F2|SL…
GO:0022603	regulation of anatomical structure morphogenesis	0.000152935	200	MSN|CHI3L1|AKT3|STAT2|ANXA1|ALOX5|F3|GPNMB|MAP2|ARAP1|DNM3|HEXB|HMOX1|FMNL1|STAB1|SHROOM3|GRN|HSPB6|AQP1|NF1|ITGB2|C3|VAT1|ZMPSTE24|PTK2|GLUL|PTEN|ABI3|ITGAX|MAGI2|MT3|JUP|HSPG2|EPB41|TNR|TWF2|HSPB1|ABI2|HK2|INF2|PTK2B|ARHGAP35|KIF3A|CAMSAP1|RTN4|CTNNB1|RAPGEF2|FGF1|PLXNB2|COL4A2|WASF3|DIAPH1|CD44|GJA1|EPS8|MYH9|CFDP1|STIM1|GSK3B|PARVA|WDR1|RNH1|CST3|SEC24B|FN1|CTSH|CPNE6|LIMD1|SRC|TFRC|AGO2|CLAS…	rna|methylation		CHI3L1|MSN|F3|HMOX1|GSK3B|MAP2|AKT3|DNM3|ANXA1|SHROOM3|GPNMB|EPB41|CLASP2|KIF3A|TNR|AQP1|ALOX5|MMRN2|NF1|GRN|STAT2|CAMSAP1|VAT1|ITGAX|STAB1|PKM|HEXB|FMNL1|ABI2|RHOG|PTK2|SPIRE1|C3|ITGB2|CST3|HSPB6|PTK2B|EMILIN1|GLUL|PLXNB2|GJA1|HK2|MTDH|FGF1|RALA|ABI3|HSPG2|MYH9|SEC24B|TWF2|INF2|FN1|CFL1|WDR1|ARAP1|MT3|PGK1|DIAPH1|AGT|CORO1B|CORO1A|ZMPSTE24|RTN4|CDC42EP4|TFRC|CTSH|HUWE1|JUP|CFDP1|CRABP2|PHLDB1|RA…	STAT2|ARAP1|PTEN|MAGI2|CTNNB1|CPNE5|ARHGAP35|AKT3|ALOX5|ZMPSTE24|CPNE6|RAPGEF2|SRC|CDH2|GPNMB|HEXB|JUP|GRN|ABI3|MT3|MAG|STIM1|PARVA|ERAP1|HSPB1|HSPG2|C3|STAB1|GLUL|ECM1|EPHA4|ANXA1|AQP1|ERMN|INF2|CAMK2B|RAB21|AGO2|SHROOM3|SRCIN1|F2|PLXNA1|SYT1|C5|EPS8|WASF3|LIMD1|CYFIP1|COL4A2|ADA|DNM3|F3|NEDD4L|RTN4|RNH1|FMNL1|PRKCB|PTK2|VAT1|MAP2|DAG1|MAP2K1|GNA13|DCN|RASAL1|PTK2B|HSPB6|STAT1|MAP6|PDLIM5|CHI3L1…
GO:0007596	blood coagulation	0.000167647	55	PLSCR1|ANXA5|F3|CLIC1|PLEK|PTPN6|FERMT3|CSRP1|SERPINF2|DGKG|SERPING1|F13A1|DGKB|FIBP|HSPB1|ITGA2|ENTPD1|VWF|FLNA|METAP1|CD9|CD59|MYH9|FN1|SRC|TLN1|PROS1|F2|SLC4A1|FCER1G|APOE|ITPK1|EMILIN1|LMAN1|FGG|VAV2|FUNDC2|FGB|FGA|GNAQ|RAP2B|VCL|GNA13	methylation			FIBP|SRC|DGKG|SERPINF2|HSPB1|CSRP1|FERMT3|PTPN6|LMAN1|PLEK|PLSCR1|ITGA2|F2|SLC4A1|VCL|F3|FGA|VWF|F13A1|CD9|FGG|GNA13|VAV2|METAP1|ITPK1|RAP2B|ANXA5|ENTPD1|FUNDC2|PROS1|APOE|FGB|GNAQ|CLIC1|FLNA|MYH9|FN1|AP3B1|SERPING1|DMTN|PRKCA|DGKB|PAPSS2|APOH|SERPINC1|FCER1G|STXBP1|CD59|TLN1|HBB|EMILIN1
GO:2000145	regulation of cell motility	0.000208282	224	MSN|CD151|SOD2|TRIP6|AKT3|ANXA1|LMNA|F3|GPNMB|OSBPL8|PLCB1|ITGA3|HMOX1|HDAC1|CD74|FERMT3|GRN|CDK6|SWAP70|IGFBP5|AQP1|SDC4|SLK|NF1|SYNE2|TMSB4X|ACTN4|PTK2|GPI|S100A11|GLUL|PTEN|ABI3|ITGAX|CTNNA1|PTPRC|MAGI2|JUP|PIK3R3|NCKAP1L|TNR|HSPB1|ITGA2|MCAM|LAMA5|AIF1|PTK2B|FLNA|RTN4|RAPGEF2|CDH13|RGN|FGF1|STK10|PLXNB2|GTPBP4|DIAPH1|GJA1|CD9|ARHGDIB|DNAJA4|CLIC4|FN1|BST2|CTSH|SRC|AGO2|CLASP2|LAMA2|IQSEC1|PYC…	methylation			LMNA|CDK6|SYNE2|OSBPL8|PTEN|MAGI2|HDAC1|PTPRC|AKT3|SOD2|RAPGEF2|SRC|AIF1|GPNMB|IGFBP5|JUP|GRN|ABI3|CTNNA2|LAMA5|HSPB1|CD151|CAMK1D|SLK|GLUL|ECM1|EPHA4|ANXA1|IQSEC1|AQP1|AKAP12|NUMB|FERMT3|LAMA2|TRIP6|ITGA3|NCKAP1L|CAMK2B|AGO2|ITGA2|DNAJA4|SRCIN1|PLXNA1|C5|PODXL|ARHGDIB|VCL|ADA|F3|RGN|RTN4|CTNNA1|PTN|APP|CD9|PTK2|SUN2|ACTN4|EGFR|S100A11|DAG1|GNA13|APC|DCN|STK10|SLC8A1|STK4|PTK2B|ITGA6|CPNE3|RAP2B|…
GO:2000026	regulation of multicellular organismal development	0.000208582	228	CHI3L1|AKT3|ANXA1|LTF|ALOX5|NRXN1|F3|GPNMB|MAP2|PLCB1|HCLS1|BASP1|HMOX1|HDAC1|STAB1|CD74|PTPN6|GRN|CD109|CDK6|HSPB6|EFEMP1|AQP1|METTL3|NF1|ITGB2|ITPKB|LHX2|C3|NUMBL|POR|ZMPSTE24|INPP5D|CDKN1B|GLUL|PNP|PTEN|ITGAX|CTNNA1|PTPRC|HOOK3|MT3|JUP|HSPG2|CTSC|S100A10|NCKAP1L|TNR|TWF2|HSPB1|LAMA5|HK2|PTK2B|G6PD|TGM2|RTN4|PITHD1|CAMK4|CTNNB1|YAP1|RAPGEF2|RGN|FGF1|PLXNB2|COL4A2|WASF3|TPPP	rna|methylation		CHI3L1|NRXN1|LTF|PLCB1|F3|HMOX1|B2M|MAP2|AKT3|ANXA1|HOOK3|GPNMB|HLA-DRA|CD74|CLASP2|TNR|AQP1|ALOX5|TYMP|MMRN2|HCLS1|NF1|GRN|ITGAX|CD109|STAB1|PKM|EFEMP1|ITPKB|PTPN6|BASP1|CTNNA1|TGM2|C3|ITGB2|HDAC1|IL1RAP|HSPB6|PTK2B|EMILIN1|GLUL|PLXNB2|CTSC|HK2|G6PD|CDKN1B|S100A10|PNP|SART1|MTDH|FGF1|C1QC|HSPG2|POR|INPP5D|TWF2|FN1|CFL1|MT3|PGK1|PITHD1|YAP1|UCHL5|AGT|ZMPSTE24|RTN4|CTSH|JUP|CRABP2|LAMA5|PHLDB1|SYN…	METTL3|CDK6|NUMBL|PTEN|HDAC1|TPPP|CTNNB1|LHX2|BASP1|PTPRC|AKT3|ALOX5|ZMPSTE24|RAPGEF2|CAMK4|GPNMB|JUP|GRN|MT3|MAG|STIM1|LAMA5|HCLS1|ERAP1|HSPB1|HSPG2|C3|DYNLT1|POR|PNP|STAB1|GLUL|ECM1|EPHA4|ANXA1|AQP1|NUMB|PTPN6|EFEMP1|AGRN|LAMA2|NCKAP1L|CAMK2B|RAB21|AGO2|INPP5D|F2|PLXNA1|C5|WASF3|SLC25A12|CYFIP1|PITHD1|COL4A2|VCL|ADA|F3|RGN|RTN4|RNH1|CTNNA1|PTN|CDKN1B|PRKCB|TSPO|RUVBL1|LTF|HSPA1B|MAP2|DAG1|MAP2K…
GO:0030029	actin filament-based process	0.000293496	262	ANXA1|CAPG|ZYX|ARHGAP25|ACTN1|FHL3|SORBS3|ARHGAP28|ABRACL|HCLS1|PLEK|ARAP1|VASP|ITGB5|FMNL1|FLNC|SHROOM3|ABI1|CSRP1|SWAP70|EHD2|AQP1|SDC4|NCKAP1|IQGAP1|CSRP2|MYO1E|NF1|SERPINF2|SYNE2|TMSB4X|FNBP1L|PXN|ACTN4|SNX9|COTL1|ABI3|PDLIM1|CTNNA1|CAP1|MYO1G|JUP|S100A10|PLS3|NCKAP1L|EPB41|TWF2|INA|ABI2|SPTBN4|DNAJB6|INF2|AIF1|ARHGAP26|PTK2B|TMOD3|ARHGAP35|FLNA|PTPN1|SPECC1|WASF3|DIAPH1|GJA1|EPS8|MYH9|ATP1A1…	rna|methylation		TMSB4X|VASP|SDC4|CAPG|EHD2|ANXA1|PLEK|SHROOM3|INA|EPB41|BST2|ITGB5|CYFIP2|FHL3|CLASP2|ABRACL|PLS3|CSRP1|ACTN1|AQP1|MYO1E|HCLS1|NF1|COTL1|FLNC|DIAPH2|IQGAP1|TMOD2|MYO1G|FMNL1|ABI2|ZYX|RHOG|ABI1|ATP1A1|PDLIM1|ARHGAP25|CTNNA1|SPIRE1|TLN1|PPP1R9A|PXN|SERPINF2|WASF1|PTK2B|ADD3|CSRP2|ARHGAP28|NCKAP1|TRIP10|GJA1|LRP1|SNTA1|S100A10|CCDC88A|FLNA|MYL6|PTPN1|JAM3|INPPL1|ARFGEF1|RALA|ABI3|SWAP70|AKAP9|MYH9|T…	SORBS3|FNBP1L|SYNE2|ARAP1|ZYX|ARHGAP28|TMOD3|ARHGAP26|ACTN1|ARHGAP35|SPTBN4|ABRACL|CSRP2|WASF2|TMOD1|MRAS|ARHGAP25|ATP2C1|SRC|AIF1|FLNC|SPECC1|FHL3|PREX1|MYO1D|JUP|SPTB|ABI3|NCKAP1|CTNNA2|HCLS1|PARVA|SERPINF2|CAP1|ABI1|DNAJB6|LIMA1|CSRP1|ANXA1|IQSEC1|AQP1|PLEC|ERMN|SNX9|INF2|PLEK|PXN|NCKAP1L|SHROOM3|CXADR|AIF1L|ACTR3|EPS8|WASF3|CYFIP1|ARHGDIB|CAPG|PACSIN2|ACTN2|NEDD4L|INPP5K|CTNNA1|CTTN|FMNL1|SUN…
GO:0040012	regulation of locomotion	0.000329825	230	MSN|CD151|SOD2|TRIP6|AKT3|ANXA1|LMNA|F3|GPNMB|OSBPL8|PLCB1|ITGA3|HMOX1|HDAC1|CD74|FERMT3|GRN|CDK6|SWAP70|IGFBP5|AQP1|SDC4|SLK|NF1|SYNE2|TMSB4X|ACTN4|PTK2|GPI|S100A11|GLUL|PTEN|ABI3|ITGAX|CTNNA1|PTPRC|MAGI2|JUP|PIK3R3|NCKAP1L|TNR|HSPB1|ITGA2|MCAM|LAMA5|AIF1|PTK2B|FLNA|RTN4|RAPGEF2|CDH13|RGN|FGF1|STK10|PLXNB2|GTPBP4|DIAPH1|GJA1|CD9|MYCBP2|ARHGDIB|DNAJA4|CLIC4|FN1|BST2|CTSH|SRC|AGO2|CLASP2|LAMA2|IQS…	methylation			LMNA|CDK6|SYNE2|OSBPL8|PTEN|MAGI2|HDAC1|PTPRC|AKT3|SOD2|RAPGEF2|SRC|AIF1|GPNMB|IGFBP5|JUP|GRN|ABI3|CTNNA2|USP14|LAMA5|HSPB1|CD151|CAMK1D|SLK|GLUL|ECM1|EPHA4|ANXA1|IQSEC1|AQP1|AKAP12|NUMB|FERMT3|LAMA2|TRIP6|ITGA3|NCKAP1L|CAMK2B|AGO2|ITGA2|DNAJA4|SRCIN1|PLXNA1|C5|PODXL|ARHGDIB|VCL|ADA|F3|RGN|RTN4|CTNNA1|PTN|APP|CD9|PTK2|SUN2|ACTN4|EGFR|TUBB2B|S100A11|DAG1|GNA13|APC|DCN|STK10|SLC8A1|STK4|PTK2B|ITGA6…
GO:0046649	lymphocyte activation	0.000351034	113	MSN|CD151|ANXA1|LGALS1|GPNMB|CD74|PTPN6|CDK6|SWAP70|SDC4|MSH2|METTL3|PPP3CB|ITGB2|ITPKB|SLC39A10|INPP5D|BID|PNP|PTEN|PTPRC|YES1|PIK3R3|NCKAP1L|CD276|BAX|AIF1|PTK2B|CAMK4|CTNNB1|SIRPG|HLA-E|EXOSC6|CD44|MYH9|HLA-DRA|CTSL|TPD52|LAMP1|IGFBP2|BST2|SRC|TFRC|PAG1|TSC1|PREX1|PYCARD|CSK|FCER1G|PRDX1|SMARCA4|B2M|ADA|NCK2|CORO1A|AKT1|ITGB1|RPS6|DOCK10|CD81	rna		MSN|CD151|B2M|SDC4|HLA-E|BAX|ANXA1|GPNMB|BST2|HLA-DRA|CD74|IGFBP2|LGALS1|DOCK10|ITPKB|DUSP3|PIK3R3|PTPN6|CD276|ITGB2|ATM|PPP3CB|CTSL|LAMP1|PTK2B|CD81|SIRPG|PRDX1|SLC39A10|PNP|SNX27|MSH2|IRS2|SART1|PURA|SWAP70|VSIG4|MYH9|INPP5D|FCER1G|CORO1A|TFRC|BID|NCKAP1L|NCSTN|TPD52|AKT1|TSC1|SH3KBP1|HECTD1|DDOST|ITGB1|SMARCA4|TXLNA|CD44|IGBP1
GO:0050867	positive regulation of cell activation	0.000353926	62	ANXA1|LGALS1|PLEK|CD74|PTPN6|MSH2|ITGB2|ITPKB|RPS6KA1|SLC39A10|INPP5D|PNP|PTPRC|YES1|CTSC|NCKAP1L|CD276|AIF1|FLNA|SIRPG|HLA-E|EXOSC6|HLA-DRA|LAMP1|IGFBP2|SRC|TFRC|PYCARD|CSK|ITGAM|SMARCA4|B2M|ADA|SPHK2|NCK2|CORO1A|AKT1	combined
GO:0030155	regulation of cell adhesion	0.000391966	166	ANXA1|ALOX5|LGALS1|GPNMB|ITGA3|SIPA1|CD74|PTPN6|FERMT3|CDK6|SWAP70|SDC4|METTL3|SLK|NF1|ITGB2|ITPKB|SERPINF2|ACTN4|PTK2|MAGI1|PNP|PTEN|PTPRC|YES1|JUP|S100A10|NCKAP1L|CD276|TNR|ITGA2|LAMC1|LAMA5|AIF1|PTK2B|PPP1CB|FLNA|P4HB|TGM2|SIRPG|CDH13|HLA-E|PLXNB2|GTPBP4|CD44|CD9|HLA-DRA|GSK3B|DDR1|IGFBP2|KIF26B|FN1|ADAM22|SRC|TFRC|TGFBI|PAG1|CLASP2|LAMA2|TLN1|TSC1|PREX1|PYCARD|GBP1|DAG1|CORO2B|CSK|SERPINI2|SM…	combined
GO:0045321	leukocyte activation	0.000395109	147	MSN|CD151|PLSCR1|ANXA1|LGALS1|GPNMB|HMOX1|CD74|PTPN6|NMI|GRN|CDK6|SWAP70|SDC4|MSH2|METTL3|PPP3CB|ITGB2|ITPKB|SLC39A10|CLU|INPP5D|BID|PNP|PTEN|NDRG1|PTPRC|YES1|CTSC|PIK3R3|NCKAP1L|CD276|BAX|AIF1|PTK2B|CAMK4|CTNNB1|SIRPG|HLA-E|EXOSC6|CD44|MYH9|S100A13|HLA-DRA|CTSL|TPD52|LAMP1|IGFBP2|FN1|BST2|SRC|TFRC|PAG1|TSC1|PREX1|CRTC3|PYCARD|CSK|ITGAM|FCER1G|PRDX1|TOLLIP|SMARCA4|B2M|ADA|SPHK2|NCK2|CORO1A|AKT1|I…	rna		MSN|CD151|HMOX1|B2M|SDC4|HLA-E|CLU|BAX|ANXA1|PLSCR1|GPNMB|BST2|HLA-DRA|S100A13|CD74|IGFBP2|LGALS1|DOCK10|GRN|ITPKB|DUSP3|PIK3R3|PTPN6|CD276|ITGB2|ATM|NMI|PPP3CB|NDRG1|CTSL|LAMP1|PTK2B|CD81|CTSC|SIRPG|PRDX1|SLC39A10|PNP|ITGAM|SNX27|MSH2|IRS2|SART1|PURA|SWAP70|TOLLIP|VSIG4|MYH9|INPP5D|FN1|FCER1G|FER|CORO1A|TFRC|SNAP23|BID|NCKAP1L|NCSTN|TPD52|AKT1|TSC1|SH3KBP1|HECTD1|DDOST|ITGB1|SMARCA4|TXLNA|DYSF|C…
GO:0002376	immune system process	0.000407692	423	RAB34|MSN|CD151|PLSCR1|STAT2|ANXA1|LTF|C1S|ALOX5|SERPINB9|ZYX|LGALS1|GPNMB|PLCB1|ITGA3|SQSTM1|HCLS1|SIPA1|HMOX1|CASP6|TRIM21|CD74|PTPN6|NMI|GRN|CDK6|SWAP70|SDC4|DDX1|MSH2|METTL3|PPP3CB|RFTN1|NF1|ITGB2|ITPKB|PSMB8|WRNIP1|C3|LAIR1|SMPD1|ANKRD17|LYZ|SERPING1|SLC39A10|ZMPSTE24|CLU|PTK2|GPI|INPP5D|JAGN1|LGALS4|BID|S100A9|PNP|PTEN|NDRG1|PTPRC|YES1|MYO1G|CTSC|PIK3R3|FTH1|S100A8|NCKAP1L|CD276|ALCAM|BAX|I…	rna		RAB34|MSN|LTF|PLCB1|CD151|C1S|HMOX1|B2M|SDC4|PECAM1|HLA-E|LYZ|TRIM21|CLU|BAX|ALCAM|ANXA1|SERPING1|S100A9|PLSCR1|LAIR1|SMPD1|GPNMB|BST2|S100A8|HLA-DRA|S100A13|ITGA3|CD74|MX1|CFB|PSMB8|IGFBP2|LGALS1|SQSTM1|GPI|ALOX5|SERPINB9|CD59|DOCK10|HCLS1|NF1|GRN|STAT2|C1QB|FTH1|MYO1G|RAB3C|ENDOD1|ZYX|ITPKB|DUSP3|PIK3R3|SIPA1|PTPN6|CD276|RHOG|PTK2|GBP1|PDIA3|FAS|CASP6|UBE2K|SIAE|PARP9|CTSD|C3|ITGB2|ATM|NMI|PPP3…
GO:0001932	regulation of protein phosphorylation	0.000462093	225	CHI3L1|STAT2|LTF|NRXN1|GPNMB|OSBPL8|SQSTM1|HCLS1|EHD4|FXR1|ABI1|CD74|PTPN6|CD109|SLC27A1|SDC4|IQGAP1|NF1|ITGB2|ITPKB|C3|SMPD1|TNKS1BP1|CLU|PTK2|CDKN1B|SNX9|PTEN|PTPRC|YES1|MT3|PIK3R3|NCKAP1L|HSPB1|BAX|SPTBN4|YWHAG|MVP|CNTN1|AIF1|PTK2B|FAS|IPO5|IPO7|RALB|PTPN1|RAPGEF2|RGN|FGF1|PLXNB2|GTPBP4|CD44|PRKAR1B|ACSL1|MOB1B|DNAJC3|NCL|FN1|ERP29|SRC|TFRC|SLC8A2|TSC1|F2|PYCARD|DAG1|BRAT1|CSK|HPX|APC|TBK1|MAV…	methylation			FXR1|YES1|STAT2|OSBPL8|PTEN|IPO7|PTPRC|TBK1|SPTBN4|MAVS|RAPGEF2|SRC|DNAJC3|SLC8A2|AIF1|GPNMB|TXN|MT3|HCLS1|HSPB1|C3|ABI1|TPD52L1|EPHA4|PLEC|PTPN6|ACSL1|EHD4|SQSTM1|TNKS1BP1|SNX9|IPO5|SLC27A1|WNK4|NCKAP1L|CSK|SRCIN1|F2|PRKAR1B|SNX6|RGN|INPP5K|PKIA|YWHAG|CDKN1B|APP|PTK2|NCL|NCK2|LTF|EGFR|DAG1|HTT|PARP14|MAP2K1|APC|KRAS|SLC8A1|PTPN1|STK4|ITPKB|PTK2B|CD109|HSPA2|RIPK1|TSC1|CCNY|PARK7|GPRC5B|PDE4D|CHI…
GO:0030334	regulation of cell migration	0.000462259	216	MSN|CD151|SOD2|TRIP6|AKT3|ANXA1|LMNA|F3|GPNMB|OSBPL8|PLCB1|ITGA3|HMOX1|HDAC1|CD74|FERMT3|GRN|SWAP70|IGFBP5|AQP1|SDC4|SLK|NF1|SYNE2|TMSB4X|ACTN4|PTK2|GPI|S100A11|GLUL|PTEN|ABI3|ITGAX|PTPRC|MAGI2|JUP|PIK3R3|NCKAP1L|TNR|HSPB1|ITGA2|MCAM|LAMA5|AIF1|PTK2B|FLNA|RTN4|RAPGEF2|CDH13|FGF1|STK10|PLXNB2|GTPBP4|DIAPH1|GJA1|CD9|ARHGDIB|DNAJA4|CLIC4|FN1|BST2|CTSH|SRC|AGO2|CLASP2|LAMA2|IQSEC1|PYCARD|DAG1|ECM1|MM…	methylation			LMNA|SYNE2|OSBPL8|PTEN|MAGI2|HDAC1|PTPRC|AKT3|SOD2|RAPGEF2|SRC|AIF1|GPNMB|IGFBP5|JUP|GRN|ABI3|CTNNA2|LAMA5|HSPB1|CD151|CAMK1D|SLK|GLUL|ECM1|EPHA4|ANXA1|IQSEC1|AQP1|AKAP12|NUMB|FERMT3|LAMA2|TRIP6|ITGA3|NCKAP1L|CAMK2B|AGO2|ITGA2|DNAJA4|SRCIN1|PLXNA1|C5|PODXL|ARHGDIB|VCL|ADA|F3|RTN4|PTN|APP|CD9|PTK2|SUN2|ACTN4|EGFR|S100A11|DAG1|GNA13|APC|DCN|STK10|SLC8A1|STK4|PTK2B|ITGA6|CPNE3|RAP2B|NF1|EVL|GNAI2|CT…
GO:0009607	response to biotic stimulus	0.000485855	279	MAOB|SOD2|PLSCR1|PYGL|STAT2|ANXA1|LTF|C1S|SERPINB9|ZYX|OCIAD2|FKBP5|FUCA2|NPC2|CASP6|TRIM21|STAB1|CD74|PTPN6|NMI|GRN|CDK6|AQP1|DDX1|METTL3|RFTN1|WRNIP1|C3|SMPD1|ANKRD17|LYZ|TMCO1|SERPING1|ZMPSTE24|CLU|PTK2|JAGN1|LGALS4|DGKB|S100A9|COTL1|ABI3|ALAD|CAPN2|ITGAX|PTPRC|YES1|S100A8|BTBD17|CA3|HSPB1|BAX|SNX3|C4A|AP1S1|AIF1|PTK2B|ENDOD1|RNASEL|IPO7|TRIM28|RTN4|PTPN1|YAP1|GBP2|MX1|HLA-E|GSK3B|DNAJC3|ELMOD…	rna		MAOB|OCIAD2|LTF|C1S|B2M|SOD2|FUCA2|HLA-E|GSK3B|LYZ|TRIM21|CLU|BAX|ANXA1|SERPING1|S100A9|PLSCR1|DGKB|NPC2|SMPD1|BST2|S100A8|CA3|CD74|MX1|CFB
GO:0001667	ameboidal-type cell migration	0.000534695	109	AKT3|ANXA1|ITGA3|KANK2|HMOX1|GRN|AQP1|SDC4|IQGAP1|NF1|ITGB2|TMSB4X|PXN|PTK2|GPI|LAMTOR2|GLUL|PTEN|PDLIM1|CAP1|JUP|PIK3R3|HSPB1|ITGA2|LAMA5|PTK2B|RTN4|CDH13|FGF1|RIC8A|GJA1|MYH9|ARHGDIB|DNAJA4|FN1|CTSH|WASF2|SRC|AGO2|CLASP2|IQSEC1|ITGB4|MMRN2|CORO1B|CDH2|PLEC|AGT|APOE|CORO1A|AKT1|ITGB1|GIPC1|AKAP12|FER|ROBO1|PKN1|SERPINF1|SLC8A1|LGMN|IRS2|PTN|TNS1|ARF6	combined
GO:0023056	positive regulation of signaling	0.000571916	338	RAB34|CHI3L1|TRIP6|AKT3|LTF|NRXN1|F3|LGALS1|GPNMB|OSBPL8|SORBS3|OCIAD2|PLCB1|SQSTM1|HCLS1|HMOX1|TRIM21|HOMER1|CD74|PTPN6|NMI|IGFBP5|DDX1|IQGAP1|PPP3CB|STX1A|NF1|ITPKB|C3|SERPINF2|ANKRD17|S100A4|ACTN4|POR|SLC39A10|PTK2|LAMTOR2|CC2D1A|BID|GLUL|S100A9|CA2|PTEN|CTNNA1|PTPRC|MT3|JUP|CTSC|S100A8|NCKAP1L|GLUD1|TNR|BAX|LAMC1|BCAP31|RAB8B|PTK2B|FAS|VWF|FLNA|RALB|TGM2|RTN4|ECE1|CAT|PTPN1|CTNNB1|YAP1|RAPGEF…	combined
GO:0031589	cell-substrate adhesion	0.000579474	106	TRIP6|ZYX|ACTN1|SORBS3|ITGA3|ITGB5|FERMT3|CDK6|SDC4|SLK|NF1|ITGB2|PXN|ACTN4|PTK2|PTEN|ITGAX|MYO1G|JUP|S100A10|ITGA2|LAMC1|LAMA5|PTK2B|VWF|FLNA|P4HB|CTNNB1|CDH13|CD44|GSK3B|PARVA|BCAM|DDR1|RAB1A|FN1|SRC|CLASP2|TLN1|TSC1|ITGB4|PREX1|CTTN|GBP1|ACTN2|DAG1|CORO2B|ITGAM|SRCIN1|CORO1A|CSPG5|EMILIN1|ITGB1|FER|FGG|POLDIP2|ADAM9|COL1A1|TNXB|DUSP3|FGB|FGA|ITGA6|STK4|VCL|CALR|DMD|NF2|BCR|JAM3|NID1|LAMB4|UTRN…	combined
GO:0002443	leukocyte mediated immunity	0.000584593	77	C1S|SERPINB9|HMOX1|CD74|PTPN6|SWAP70|DDX1|MSH2|PPP3CB|RFTN1|ITGB2|C3|SERPING1|CLU|INPP5D|JAGN1|PTPRC|MYO1G|CTSC|NCKAP1L|C4A|HLA-E|EXOSC6|C1QB|S100A13|HLA-DRA|WDR1|C9|LAMP1|BST2|CTSH|TFRC|F2|HPX|ITGAM|FCER1G|PRDX1|MAVS|B2M|TUBB|SPHK2|CORO1A|C4BPA|CD81|FER	rna		C1S|HMOX1|B2M|HLA-E|CLU|SERPING1|BST2|HLA-DRA|S100A13|CD74|SERPINB9|C1QB|MYO1G|PTPN6|C3|ITGB2|PPP3CB|LAMP1|RFTN1|CD81|CTSC|PRDX1|HPX|ITGAM|MSH2|SWAP70|C1QC|INPP5D|FCER1G|WDR1|BTN3A3|FER|ARL8B|CORO1A|TFRC|CTSH|SNAP23
GO:0002694	regulation of leukocyte activation	0.00060561	85	PLSCR1|ANXA1|LGALS1|GPNMB|HMOX1|CD74|PTPN6|GRN|SDC4|MSH2|METTL3|ITGB2|ITPKB|SLC39A10|INPP5D|BID|PNP|PTEN|PTPRC|YES1|CTSC|NCKAP1L|CD276|AIF1|CAMK4|CTNNB1|SIRPG|HLA-E|EXOSC6|HLA-DRA|LAMP1|IGFBP2|FN1|SRC|TFRC|PAG1|PYCARD|CSK|ITGAM|SMARCA4|B2M|ADA|SPHK2|NCK2|CORO1A|AKT1	combined
GO:0060429	epithelium development	0.000616536	199	TAGLN2|MSN|CD151|ANXA1|TAGLN|PLCB1|BASP1|VASP|KANK2|CTSZ|CASP6|HDAC1|ANXA4|SHROOM3|ABI1|CD109|CDK6|CTSB|IGFBP5|AQP1|SDC4|PLOD3|IQGAP1|GRSF1|MYO1E|NF1|LHX2|C3|HAPLN2|ZMPSTE24|CDKN1B|CA2|PTEN|ITGAX|MAGI2|COL4A1|BAX|ITGA2|ABI2|LAMA5|COL18A1|ARHGAP35|FLNA|TGM2|PDE2A|TRIM28|RTN4|ECE1|CAT|CTNNB1|YAP1|RAPGEF2|FGF1|PLXNB2|CD44|GJA1|AKR1B1|GSK3B|TMOD1|CPT1A|CNN3|WDR1|DDR1|POFUT1|SEC24B|KIF26B|CLIC4|CTSH|S…	methylation			GRSF1|CDK6|HAPLN2|PTEN|MAGI2|HDAC1|CTNNB1|ARHGAP35|LHX2|ANXA7|BASP1|ZMPSTE24|RAPGEF2|TMOD1|SRC|CDH2|CPT1A|TRIM28|IGFBP5|IFT140|TUBB|LAMA5|KANK2|C3|CAT|CD151|CASP6|ABI1|NSUN2|KIF26B|PDE2A|EPHA4|ANXA1|AQP1|PLEC|WNK4|ITGA2|SHROOM3|PLXNA1|PODXL|PLOD3|SMAD2|VCL|RTN4|COL4A1|CDKN1B|PPP1CA|KAZN|TAGLN2|EGFR|PHGDH|ANXA4|ECE1|DAG1|TAGLN|MAP2K1|GNA13|COL18A1|KRAS|STK4|CD109|DNPH1|PALLD|CTSB|STAT1|TSC1|ITPK1|…
GO:0010647	positive regulation of cell communication	0.000626397	337	RAB34|CHI3L1|TRIP6|AKT3|LTF|NRXN1|F3|LGALS1|GPNMB|OSBPL8|SORBS3|OCIAD2|PLCB1|SQSTM1|HCLS1|HMOX1|TRIM21|HOMER1|CD74|PTPN6|NMI|IGFBP5|DDX1|IQGAP1|PPP3CB|STX1A|NF1|ITPKB|C3|SERPINF2|ANKRD17|S100A4|ACTN4|POR|SLC39A10|PTK2|LAMTOR2|CC2D1A|BID|GLUL|S100A9|CA2|PTEN|CTNNA1|PTPRC|MT3|JUP|CTSC|S100A8|NCKAP1L|GLUD1|TNR|BAX|ITGA2|LAMC1|BCAP31|RAB8B|PTK2B|FAS|VWF|FLNA|RALB|TGM2|RTN4|CAT|PTPN1|CTNNB1|YAP1|RAPGE…	combined
GO:0032101	regulation of response to external stimulus	0.000654263	201	PLSCR1|ALOX5AP|STAT2|ANXA1|LTF|ALOX5|SERPINB9|ZYX|NRXN1|F3|LGALS1|KANK2|CASP6|TRIM21|CD74|PTPN6|NMI|GRN|CD109|SWAP70|METTL3|RFTN1|C3|SERPINF2|ANKRD17|TMSB4X|SERPING1|ZMPSTE24|PTK2|S100A9|PTEN|PTPRC|YES1|MT3|CTSC|S100A8|NUCB2|NCKAP1L|TNR|HSPB1|BAX|ITGA2|GPX4|AIF1|PTK2B|FLNA|PDE2A|RTN4|PTPN1|CDH13|FGF1|HLA-E|CD9|MYCBP2|ELMOD2|GRAMD4|LAMP1|HSPA1B|ZC3HAV1|SRC|CLASP2|PROS1|F2|STAT1|BIRC3|PYCARD|TTLL12…	methylation			METTL3|YES1|STAT2|ZYX|NUCB2|PTEN|ALOX5AP|ANKRD17|PTPRC|TBK1|ALOX5|MAVS|ZMPSTE24|SERPINB9|SRC|AIF1|GRN|MT3|GPX4|CTNNA2|USP14|KANK2|SERPINF2|ERAP1|HSPB1|C3|PARP1|CAMK1D|CASP6|LGALS1|PDE2A|EPHA4|ANXA1|PTPN6|NMI|RFTN1|NCKAP1L|PLSCR1|ITGA2|F2|C5|TTLL12|CYLD|ADA|F3|RTN4|FGA|PTN|NMT1|GRAMD4|APP|CD9|PTK2|A2M|LTF|HSPA1B|FGG|TUBB2B|PARP14|MAP2K1|PTPN1|CTSC|PTK2B|CD109|STAT1|RIPK1|PARK7|ELMOD2|GPRC5B|GSTP1|…
GO:0007010	cytoskeleton organization	0.000720988	407	MSN|ANXA1|DES|CAPG|ZYX|LMNA|NES|TPPP3|ARHGAP25|MAP2|ACTN1|FHL3|SORBS3|ARHGAP28|HCLS1|PLEK|ARAP1|SIPA1|VASP|EML2|ITGB5|FMNL1|FLNC|TUBB6|SHROOM3|ABI1|CSRP1|SWAP70|EHD2|AQP1|SDC4|NCKAP1|IQGAP1|CSRP2|MYO1E|SLK|NF1|SERPINF2|SYNE2|TMSB4X|PXN|ACTN4|PTK2|PACSIN3|CDKN1B|S100A9|SNX9|COTL1|ABI3|PDLIM1|CAPN2|CTNNA1|CAP1|MYO1G|HOOK3|S100A10|S100A8|PLS3|NCKAP1L|EPB41|NSFL1C|TWF2|SMC3|INA|ABI2|SPTBN4|DNAJB6|INF…	methylation			SORBS3|LMNA|SYNE2|ARAP1|ZYX|ARHGAP28|TMOD3|TPPP3|AGFG1|ARHGAP26|TPPP|CTNNB1|ACTN1|ARHGAP35|NUDC|SPTBN4|CSRP2|WASF2|TMOD1|MRAS|ARHGAP25|ATP2C1|SRC|AIF1|DES|CAPN2|FLNC|SPECC1|FHL3|PREX1|TUBB6|MYO1D|SIPA1|SPTB|ABI3|NCKAP1|CTNNA2|TUBB|EML2|HCLS1|PARVA|CNP|SERPINF2|CAP1|PEX14|DYNLT1|ABI1|MARK3|SLK|DNAJB6|LIMA1|NSFL1C|ANK1|CSRP1|DCLK1|ANXA1|IQSEC1|AQP1|PLEC|ANK3|DNAH1|ERMN|TACC1|SNX9|AGRN|INF2|RCC1|LMN…
REAC:R-HSA-76002	Platelet activation, signaling and aggregation	0.00075331	104	TAGLN2|ANXA5|ACTN1|ITIH3|PLEK|PTPN6|FERMT3|CD109|GNG4|SERPINF2|DGKG|TMSB4X|RAB27B|SERPING1|ACTN4|CLU|PTK2|F13A1|DGKB|CAP1|PIK3R3|GNG7|ENDOD1|CYB5R1|VWF|PCYOX1L|FLNA|PTPN1|GNG12|NHLRC2|CD9|YWHAZ|WDR1|FN1|GNG2|COL1A2|SRC|TLN1|PROS1|F2|ACTN2|CSK|ECM1|FCER1G|PECAM1|AKT1|GNAI2|GNB2|MANF|CFL1|LGALS3BP|FGG|SCG3|OLA1|RHOG|COL1A1|VAV2|ITPR2|FGB|FGA|PRKCB|ARRB2|GNAQ|A2M|VCL|GNB1|GNA13|MAPK3|SOD1|TUBA4A|PRK…	rna		TAGLN2|ANXA5|TMSB4X|PECAM1|CLU|LGALS3BP|CYB5R1|SERPING1|PLEK|DGKB|MANF|ACTN1|ITIH3|COL1A2|CD109|ENDOD1|PIK3R3|NHLRC2|PTPN6|RHOG|PTK2|FERMT3|SCG3|APOOL|TEX264|TLN1|SERPINF2|OLA1|ABHD12|GNG12|VWF|FLNA|COL1A1|PTPN1|F13A1|CALU|GNG7|FN1|FCER1G|CFL1|WDR1|CAP1|GNG4|CD9|PROS1|GNB2|RAB27B|SPARC|AKT1
GO:0050863	regulation of T cell activation	0.000806222	54	ANXA1|LGALS1|GPNMB|CD74|PTPN6|SDC4|METTL3|ITPKB|BID|PNP|PTEN|PTPRC|YES1|NCKAP1L|CD276|AIF1|CAMK4|CTNNB1|SIRPG|HLA-E|HLA-DRA|IGFBP2|SRC|TFRC|PAG1|PYCARD|CSK|SMARCA4|B2M|ADA|NCK2|CORO1A|AKT1	combined
GO:0051240	positive regulation of multicellular organismal process	0.000813535	294	CHI3L1|AKT3|ANXA1|LTF|ALOX5|NRXN1|F3|LGALS1|TBXAS1|PLCB1|HCLS1|PLEK|BASP1|HMOX1|HDAC1|CD74|PTPN6|GRN|SLC27A1|HSPB6|AQP1|DDX1|MSH2|RFTN1|ITGB2|ITPKB|C3|SERPINF2|RPS6KA1|NUMBL|POR|SLC39A10|CLU|PTK2|INPP5D|NCOA2|PNP|ITGAX|PTPRC|YES1|JUP|CTSC|NCKAP1L|CD276|TNR|TWF2|HSPB1|ITGA2|SPTBN4|HK2|RAB8B|AIF1|PTK2B|FLNA|TGM2|RTN4|CTNNB1|YAP1|SIRPG|FGF1|HLA-E|PLXNB2|LRPAP1|WASF3|EXOSC6|TPPP|PRKAR1B|GJA1|ACSL1|S1…	methylation			YES1|DDX1|NUMBL|ARFGEF2|HDAC1|TPPP|CTNNB1|MSH2|BASP1|EXOSC6|PTPRC|TBK1|SPTBN4|AKT3|ALOX5|MAVS|SRC|AIF1|NCOA2|SLC39A10|JUP|GRN|MAG|STIM1|HCLS1|SERPINF2|ERAP1|HSPB1|C3|FH|PARP1|RAB8B|POR|TBXAS1|SPHK2|PNP|RAB1A|LGALS1|ECM1|EPHA4|ANXA1|AQP1|AKAP12|NUMB|PTPN6|EIF2AK2|ACSL1|AGRN|SLC27A1|PLEK|RFTN1|NCKAP1L|CAMK2B|RAB21|AGO2|ITGA2|LRPAP1|CSK|INPP5D|F2|PLXNA1|C5|PRKAR1B|WASF3|SLC25A12|SMAD2|CYFIP1|ADA|F3|…
GO:2000147	positive regulation of cell motility	0.000898894	129	CD151|SOD2|TRIP6|AKT3|ANXA1|F3|GPNMB|ITGA3|HMOX1|CD74|FERMT3|GRN|SWAP70|IGFBP5|AQP1|SYNE2|TMSB4X|ACTN4|PTK2|GPI|S100A11|ITGAX|PTPRC|PIK3R3|NCKAP1L|HSPB1|ITGA2|MCAM|AIF1|PTK2B|RTN4|RAPGEF2|CDH13|FGF1|DIAPH1|FN1|CTSH|SRC|AGO2|CLASP2|IQSEC1|PYCARD|APC|CAMK1D|PECAM1|SUN2|AGT|CORO1A|AKT1|GNAI2|TJP1|ITGB1|AKAP12|FER|SLC8A1|LGMN|IRS2|PTN|ARF6|ADAM9|COL1A1|RDX|PIK3C2A|CD47|EPHA4|MYLK|ITGA6|NUMB|STK4|PODX…	methylation			SYNE2|PTPRC|AKT3|SOD2|RAPGEF2|SRC|AIF1|GPNMB|IGFBP5|GRN|HSPB1|CD151|CAMK1D|EPHA4|ANXA1|IQSEC1|AQP1|AKAP12|NUMB|FERMT3|TRIP6|ITGA3|NCKAP1L|AGO2|ITGA2|PODXL|F3|RTN4|PTN|APP|PTK2|SUN2|ACTN4|EGFR|S100A11|APC|SLC8A1|STK4|PTK2B|ITGA6|CPNE3|GNAI2|CTSH|CD74|TJP1|ITGAX|AKT2|FERMT2|PYCARD|FGF1|DIAPH1|TF|ARF6|MCAM|MYLK|PAK1|GPI|MAPK3|SWAP70|ADAM9|ARHGEF2|DAB2|GLIPR2|PIK3C2A|FN1|RDX|MCU|INSR|DOCK7|PIK3R3|DOC…
GO:0051094	positive regulation of developmental process	0.000964961	235	CHI3L1|SOD2|AKT3|ANXA1|LTF|ALOX5|NRXN1|F3|PLCB1|CLIC1|HCLS1|BASP1|HMOX1|HDAC1|CD74|GRN|HSPB6|EHD2|AQP1|MSH2|ITGB2|ITPKB|C3|SERPINF2|RPS6KA1|NUMBL|POR|PTK2|INPP5D|NCOA2|PNP|CAPN2|ITGAX|PTPRC|JUP|NCKAP1L|TWF2|HSPB1|BAX|LAMC1|SPTBN4|HK2|PTK2B|FLNA|TGM2|RTN4|PITHD1|CTNNB1|YAP1|RAPGEF2|FGF1|PLXNB2|EXOSC6|GJA1|PCP4|STIM1|HLA-DRA|GSK3B|HSPA1B|FN1|CTSH|CPNE6|SRC|TFRC|AGO2|AGRN|CLASP2|MAG|LAMA2|ATP11A|STA…	methylation			NUMBL|LAMC1|HDAC1|CTNNB1|CPNE5|MSH2|BASP1|EXOSC6|PTPRC|SPTBN4|AKT3|ALOX5|CPNE6|SOD2|RAPGEF2|SRC|NCOA2|CAPN2|JUP|GRN|MAG|STIM1|HCLS1|SERPINF2|ERAP1|HSPB1|C3|PARP1|POR|PNP|ECM1|EPHA4|ANXA1|AQP1|NUMB|EHD1|AGRN|LAMA2|PCP4|NCKAP1L|CAMK2B|RAB21|AGO2|INPP5D|PLXNA1|SYT1|C5|SMAD2|CYFIP1|PITHD1|ADA|F3|NEDD4L|RTN4|PTN|OLFM1|PRKCB|TSPO|PTK2|LTF|HSPA1B|DAG1|MAP2K1|NAP1L1|DCN|ATP11A|RASAL1|KRAS|SLC8A1|STK4|ITP…
GO:0097435	supramolecular fiber organization	0.00106106	252	DES|CAPG|ZYX|TPPP3|ARHGAP25|MAP2|ACTN1|SORBS3|ARHGAP28|HCLS1|PLEK|ARAP1|VASP|EML2|ITGB5|FLNC|AEBP1|COLGALT1|SHROOM3|ABI1|CSRP1|SWAP70|SDC4|NCKAP1|PLOD3|CSRP2|MYO1E|SLK|NF1|FKBP10|SERPINF2|TMSB4X|PXN|CLU|CDKN1B|BID|SNX9|COTL1|PDLIM1|CTNNA1|MYO1G|HOOK3|S100A10|PLS3|NCKAP1L|TWF2|BAX|INA|ABI2|SPTBN4|DNAJB6|AIF1|PTK2B|TMOD3|ARHGAP35|CAMSAP1|FLNA|WASF3|DIAPH1|TPPP|SERPINH1|EPS8|TMOD1|WDR1|PFDN4|CST3|AI…	rna		TMSB4X|VASP|B2M|SDC4|CAPG|DES|MAP2|AEBP1|CLU|BAX|PLEK|SHROOM3|INA|HOOK3|ITGB5|CYFIP2|CLASP2|PLS3|SERPINH1|CSRP1|ACTN1|FKBP10|COL1A2|TPPP3|MYO1E|HCLS1|CAMSAP2|NF1|COTL1|CAMSAP1|FLNC|DIAPH2|TMOD2|MYO1G|ABI2|ZYX|PLOD3|RHOG|SLK|ABI1|PDLIM1|COL5A3|ARHGAP25|CTNNA1|SPIRE1|EML2|PPP1R9A|COLGALT1|CST3|PXN|SERPINF2|WASF1|PTK2B|EMILIN1|ADD3|CSRP2|ARHGAP28|NCKAP1|CDKN1B|S100A10|CCDC88A|FLNA|CRTAP|COL1A1|CSNK1…
GO:0007159	leukocyte cell-cell adhesion	0.00127971	70	MSN|ANXA1|ALOX5|LGALS1|GPNMB|CD74|PTPN6|FERMT3|SDC4|ITGB2|ITPKB|S100A9|PNP|PTEN|PTPRC|YES1|S100A8|NCKAP1L|CD276|AIF1|SIRPG|HLA-E|STK10|CD44|HLA-DRA|IGFBP2|SRC|TFRC|PAG1|ADD2|PYCARD|CSK|PECAM1|SMARCA4|B2M|ADA|NCK2|CORO1A|AKT1|ITGB1|CD81	rna		MSN|B2M|SDC4|PECAM1|HLA-E|ANXA1|S100A9|GPNMB|S100A8|HLA-DRA|CD74|IGFBP2|LGALS1|ALOX5|ITPKB|DUSP3|PTPN6|CD276|FERMT3
GO:0002449	lymphocyte mediated immunity	0.00137211	52	C1S|SERPINB9|CD74|PTPN6|SWAP70|MSH2|PPP3CB|RFTN1|C3|SERPING1|CLU|INPP5D|PTPRC|MYO1G|CTSC|NCKAP1L|C4A|HLA-E|EXOSC6|C1QB|HLA-DRA|C9|LAMP1|CTSH|TFRC|HPX|FCER1G|PRDX1|B2M|TUBB|CORO1A|C4BPA|CD81	rna		C1S|B2M|HLA-E|CLU|SERPING1|HLA-DRA|CD74|SERPINB9|C1QB|MYO1G|PTPN6|C3|PPP3CB|LAMP1|RFTN1|CD81|CTSC|PRDX1|HPX|MSH2|SWAP70|C1QC|INPP5D|FCER1G|BTN3A3|ARL8B|CORO1A|TFRC|CTSH|NCKAP1L
GO:0042325	regulation of phosphorylation	0.00158286	253	CHI3L1|STAT2|LTF|NRXN1|GPNMB|OSBPL8|SQSTM1|HCLS1|EHD4|FBP1|FXR1|ABI1|CD74|PTPN6|CD109|SLC27A1|SDC4|IQGAP1|WDR91|PIP4K2C|NF1|ITGB2|ITPKB|C3|SMPD1|TNKS1BP1|CLU|PTK2|CDKN1B|SNX9|PTEN|PTPRC|YES1|MT3|PIK3R3|NCKAP1L|HSPB1|BAX|SPTBN4|YWHAG|MVP|CNTN1|AIF1|PTK2B|FAS|IPO5|IPO7|RALB|PTPN1|RAPGEF2|RGN|FGF1|PLXNB2|GTPBP4|CD44|PRKAR1B|ACSL1|MOB1B|DNAJC3|DDR1|NCL|FN1|ERP29|SRC|TFRC|SLC8A2|TSC1|F2|GPD1|PYCARD|DA…	combined
GO:0030335	positive regulation of cell migration	0.00158969	127	CD151|SOD2|TRIP6|AKT3|ANXA1|F3|GPNMB|ITGA3|HMOX1|CD74|FERMT3|GRN|SWAP70|IGFBP5|AQP1|SYNE2|TMSB4X|ACTN4|PTK2|GPI|S100A11|ITGAX|PTPRC|PIK3R3|NCKAP1L|HSPB1|ITGA2|MCAM|AIF1|PTK2B|RTN4|RAPGEF2|CDH13|FGF1|DIAPH1|FN1|CTSH|SRC|AGO2|CLASP2|IQSEC1|PYCARD|APC|CAMK1D|PECAM1|SUN2|AGT|CORO1A|AKT1|GNAI2|TJP1|ITGB1|AKAP12|FER|SLC8A1|LGMN|IRS2|PTN|ARF6|ADAM9|COL1A1|RDX|PIK3C2A|CD47|EPHA4|MYLK|ITGA6|NUMB|STK4|PODX…	methylation			SYNE2|PTPRC|AKT3|SOD2|RAPGEF2|SRC|AIF1|GPNMB|IGFBP5|GRN|HSPB1|CD151|CAMK1D|EPHA4|ANXA1|IQSEC1|AQP1|AKAP12|NUMB|FERMT3|TRIP6|ITGA3|NCKAP1L|AGO2|ITGA2|PODXL|F3|RTN4|PTN|APP|PTK2|SUN2|ACTN4|EGFR|S100A11|APC|SLC8A1|STK4|PTK2B|ITGA6|CPNE3|GNAI2|CTSH|CD74|TJP1|ITGAX|AKT2|FERMT2|PYCARD|FGF1|DIAPH1|ARF6|MCAM|MYLK|PAK1|GPI|MAPK3|SWAP70|ADAM9|ARHGEF2|DAB2|GLIPR2|PIK3C2A|FN1|RDX|MCU|INSR|DOCK7|PIK3R3|DOCK1|…
GO:0019220	regulation of phosphate metabolic process	0.00180649	301	CHI3L1|STAT2|LTF|NRXN1|GPNMB|OSBPL8|SQSTM1|HCLS1|PLEK|EHD4|FBP1|FXR1|ABI1|CD74|PTPN6|CD109|SLC27A1|SWAP70|SDC4|IQGAP1|WDR91|PIP4K2C|NF1|ITGB2|ITPKB|C3|SMPD1|TMSB4X|TNKS1BP1|SLC39A10|CLU|PTK2|CDKN1B|SNX9|PTEN|CAPN2|PTPRC|YES1|MAGI2|MT3|RAB38|PIK3R3|NCKAP1L|HSPB1|BAX|ITGA2|SPTBN4|YWHAG|MVP|CNTN1|AIF1|PTK2B|FAS|IPO5|IPO7|RALB|PPP6R3|PTPN1|RAPGEF2|RGN|FGF1|PLXNB2|GTPBP4|CD44|PRKAR1B|ACSL3|ACSL1|GSK3B…	combined
GO:0051174	regulation of phosphorus metabolic process	0.00180649	301	CHI3L1|STAT2|LTF|NRXN1|GPNMB|OSBPL8|SQSTM1|HCLS1|PLEK|EHD4|FBP1|FXR1|ABI1|CD74|PTPN6|CD109|SLC27A1|SWAP70|SDC4|IQGAP1|WDR91|PIP4K2C|NF1|ITGB2|ITPKB|C3|SMPD1|TMSB4X|TNKS1BP1|SLC39A10|CLU|PTK2|CDKN1B|SNX9|PTEN|CAPN2|PTPRC|YES1|MAGI2|MT3|RAB38|PIK3R3|NCKAP1L|HSPB1|BAX|ITGA2|SPTBN4|YWHAG|MVP|CNTN1|AIF1|PTK2B|FAS|IPO5|IPO7|RALB|PPP6R3|PTPN1|RAPGEF2|RGN|FGF1|PLXNB2|GTPBP4|CD44|PRKAR1B|ACSL3|ACSL1|GSK3B…	combined
GO:0006955	immune response	0.00185581	273	PLSCR1|STAT2|ANXA1|LTF|C1S|ALOX5|SERPINB9|ZYX|LGALS1|SIPA1|HMOX1|CASP6|TRIM21|CD74|PTPN6|NMI|GRN|SWAP70|DDX1|MSH2|METTL3|PPP3CB|RFTN1|ITGB2|WRNIP1|C3|LAIR1|SMPD1|ANKRD17|LYZ|SERPING1|SLC39A10|CLU|PTK2|GPI|INPP5D|LGALS4|S100A9|PNP|PTPRC|YES1|MYO1G|CTSC|PIK3R3|FTH1|S100A8|NCKAP1L|CD276|ALCAM|BAX|C4A|AIF1|PTK2B|ENDOD1|FAS|IPO7|TRIM28|RTN4|CAMK4|PTPN1|GBP2|MX1|DPP8|HLA-E|EXOSC6|C1QB|CD59|S100A13|HLA-…	rna		LTF|C1S|HMOX1|B2M|HLA-E|LYZ|TRIM21|CLU|BAX|ALCAM|ANXA1|SERPING1|S100A9|PLSCR1|LAIR1|SMPD1|BST2|S100A8|HLA-DRA|S100A13|CD74|MX1|CFB|LGALS1|GPI|ALOX5|SERPINB9|CD59|DOCK10|GRN|STAT2|C1QB|FTH1|MYO1G|ENDOD1|ZYX|DUSP3|PIK3R3|SIPA1|PTPN6|CD276|PTK2|GBP1|FAS|CASP6|UBE2K|PARP9|C3|ITGB2|NMI|PPP3CB|CTSL|LAMP1|IL1RAP|PYHIN1|RFTN1|PTK2B|CD81|BIRC3|CTSC|LRP1|PRDX1|HPX|SLC39A10|MAPK10|GBP2|PNP|ITGAM|MSH2|GAPDH|…
GO:0019221	cytokine-mediated signaling pathway	0.00205504	72	STAT2|F3|PLCB1|NOL3|CD74|PTPN6|NMI|SLC27A1|METTL3|TMSB4X|NUMBL|ACTN4|JAGN1|PTPRC|MT3|PTK2B|FAS|P4HB|PTPN1|YAP1|MX1|CD44|ACSL1|PLP2|HSPA1B|SRC|STAT1|BIRC3|PYCARD|TTLL12|ECM1|HPX|FCER1G|TBK1|MAVS|TOLLIP|RIPK1|AKT1|PARP14|UBE2K|FER|ROBO1	combined
GO:1903039	positive regulation of leukocyte cell-cell adhesion	0.00207414	44	ANXA1|ALOX5|LGALS1|CD74|PTPN6|ITGB2|ITPKB|PNP|PTPRC|YES1|NCKAP1L|CD276|AIF1|SIRPG|HLA-E|CD44|HLA-DRA|IGFBP2|SRC|TFRC|PYCARD|CSK|SMARCA4|B2M|ADA|NCK2|CORO1A|AKT1	combined
GO:0006952	defense response	0.00212967	285	CHI3L1|PLSCR1|ALOX5AP|STAT2|ANXA1|LTF|C1S|ALOX5|SERPINB9|ZYX|F3|LGALS1|HMOX1|CASP6|TRIM21|STAB1|CD74|PTPN6|NMI|GRN|AQP1|DDX1|METTL3|RFTN1|ITGB2|WRNIP1|C3|SMPD1|SERPINF2|ANKRD17|TMSB4X|LYZ|SERPING1|ZMPSTE24|CLU|PTK2|JAGN1|LGALS4|S100A9|COTL1|ABI3|ITGAX|PTPRC|YES1|HSPG2|CTSC|S100A8|ITGA2|GPX4|C4A|CD163|AIF1|PTK2B|ENDOD1|RNASEL|IPO7|PDE2A|TRIM28|RTN4|CAMK4|PTPN1|APOL2|GBP2|MX1|HLA-E|CD44|DNAJC3|ELMO…	combined
GO:0070661	leukocyte proliferation	0.00229262	55	MSN|CD151|ANXA1|GPNMB|CD74|PTPN6|SDC4|PPP3CB|NF1|SLC39A10|CLU|PTK2|INPP5D|BID|PNP|PTEN|PTPRC|NCKAP1L|CD276|BAX	rna		MSN|CD151|SDC4|HLA-E|CLU|BAX|ANXA1|GPNMB|BST2|CD74|IGFBP2|NF1|PTPN6|CD276|PTK2|ATM|PPP3CB|CD81|SLC39A10|PNP|IRS2|PURA|VSIG4|INPP5D|CORO1A|TFRC|BID|NCKAP1L|NCSTN
GO:0040017	positive regulation of locomotion	0.00230671	131	CD151|SOD2|TRIP6|AKT3|ANXA1|F3|GPNMB|ITGA3|HMOX1|CD74|FERMT3|GRN|SWAP70|IGFBP5|AQP1|SYNE2|TMSB4X|ACTN4|PTK2|GPI|S100A11|ITGAX|PTPRC|PIK3R3|NCKAP1L|HSPB1|ITGA2|MCAM|AIF1|PTK2B|RTN4|RAPGEF2|CDH13|FGF1|DIAPH1|FN1|CTSH|SRC|AGO2|CLASP2|IQSEC1|PYCARD|APC|CAMK1D|PECAM1|SUN2|AGT|CORO1A|AKT1|GNAI2|TJP1|ITGB1|AKAP12|FER|SLC8A1|LGMN|IRS2|PTN|ARF6|ADAM9|COL1A1|RDX|PIK3C2A|CD47|EPHA4|MYLK|ITGA6|NUMB|STK4|PODX…	methylation			SYNE2|PTPRC|AKT3|SOD2|RAPGEF2|SRC|AIF1|GPNMB|IGFBP5|GRN|HSPB1|CD151|CAMK1D|EPHA4|ANXA1|IQSEC1|AQP1|AKAP12|NUMB|FERMT3|TRIP6|ITGA3|NCKAP1L|AGO2|ITGA2|PODXL|F3|RTN4|PTN|APP|PTK2|SUN2|ACTN4|EGFR|S100A11|APC|SLC8A1|STK4|PTK2B|ITGA6|CPNE3|GNAI2|CTSH|CD74|TJP1|ITGAX|AKT2|FERMT2|PYCARD|FGF1|DIAPH1|TF|ARF6|MCAM|MYLK|PAK1|GPI|MAPK3|SWAP70|ADAM9|ARHGEF2|DAB2|GLIPR2|PIK3C2A|FN1|RDX|MCU|INSR|DOCK7|PIK3R3|DOC…
GO:0043207	response to external biotic stimulus	0.00257871	272	MAOB|SOD2|PLSCR1|PYGL|STAT2|ANXA1|LTF|C1S|SERPINB9|ZYX|OCIAD2|FKBP5|FUCA2|NPC2|CASP6|TRIM21|STAB1|CD74|PTPN6|NMI|GRN|CDK6|AQP1|DDX1|METTL3|RFTN1|WRNIP1|C3|SMPD1|ANKRD17|LYZ|SERPING1|ZMPSTE24|CLU|PTK2|JAGN1|LGALS4|DGKB|S100A9|COTL1|ALAD|CAPN2|ITGAX|PTPRC|YES1|S100A8|BTBD17|CA3|HSPB1|BAX|SNX3|C4A|AP1S1|AIF1|PTK2B|ENDOD1|RNASEL|IPO7|TRIM28|RTN4|PTPN1|GBP2|MX1|HLA-E|DNAJC3|ELMOD2|CNP|GRAMD4|C9|LAMP1|…	combined
GO:0051707	response to other organism	0.00257871	272	MAOB|SOD2|PLSCR1|PYGL|STAT2|ANXA1|LTF|C1S|SERPINB9|ZYX|OCIAD2|FKBP5|FUCA2|NPC2|CASP6|TRIM21|STAB1|CD74|PTPN6|NMI|GRN|CDK6|AQP1|DDX1|METTL3|RFTN1|WRNIP1|C3|SMPD1|ANKRD17|LYZ|SERPING1|ZMPSTE24|CLU|PTK2|JAGN1|LGALS4|DGKB|S100A9|COTL1|ALAD|CAPN2|ITGAX|PTPRC|YES1|S100A8|BTBD17|CA3|HSPB1|BAX|SNX3|C4A|AP1S1|AIF1|PTK2B|ENDOD1|RNASEL|IPO7|TRIM28|RTN4|PTPN1|GBP2|MX1|HLA-E|DNAJC3|ELMOD2|CNP|GRAMD4|C9|LAMP1|…	combined
GO:0045785	positive regulation of cell adhesion	0.00273707	104	ANXA1|ALOX5|LGALS1|ITGA3|CD74|PTPN6|CDK6|SDC4|ITGB2|ITPKB|SERPINF2|MAGI1|PNP|PTPRC|YES1|JUP|S100A10|NCKAP1L|CD276|ITGA2|LAMC1|AIF1|PTK2B|FLNA|P4HB|TGM2|SIRPG|CDH13|HLA-E|CD44|HLA-DRA|GSK3B|IGFBP2|KIF26B|FN1|SRC|TFRC|LAMA2|TSC1|PREX1|PYCARD|DAG1|CSK|SMARCA4|B2M|ADA|NCK2|CORO1A|AKT1|CSPG5|TJP1|ANK3|EMILIN1|CD81|FGG|POLDIP2	combined
GO:0000902	cell morphogenesis	0.0027899	246	MSN|ANXA1|NES|NRXN1|MAP2|ACTN1|ARAP1|DNM3|VASP|HEXB|FMNL1|SHROOM3|ABI1|PTPN6|S100A6|NCKAP1|PLOD3|IQGAP1|METTL3|PPP3CB|ITGB2|LHX2|NUMBL|ZMPSTE24|CLU|PTK2|PTEN|ABI3|CAP1|MT3|NCKAP1L|EPB41|TNR|TWF2|ALCAM|ABI2|SPTBN4|LAMA5|CNTN1|COL18A1|PTK2B|KIF5C|ARHGAP35|KIF3A|CAMSAP1|RTN4|ECE1|CTNNB1|YAP1|RAPGEF2|PLXNB2|WASF3|DIAPH1|CD44|EPS8|MYH9|MYCBP2|CFDP1|GSK3B|PARVA|WDR1|CNP|DDR1|DIP2A|SEC24B|CLIC4|FN1|CPNE…	methylation			METTL3|ARAP1|NUMBL|PTEN|CTNNB1|ACTN1|CPNE5|ARHGAP35|LHX2|SPTBN4|ZMPSTE24|CPNE6|RAPGEF2|WASF2|SRC|CDH2|HEXB|DIP2A|ABI3|NCKAP1|MT3|CTNNA2|MAG|LAMA5|PARVA|CNP|CAP1|ABI1|PPP3CB|DCLK1|EPHA4|ANXA1|PLEC|TRIO|NUMB|PTPN6|ANK3|ERMN|LAMA2|NCKAP1L|CAMK2B|RAB21|S100A6|SHROOM3|SRCIN1|F2|PLXNA1|SYT1|KIF5C|EPS8|NEO1|WASF3|LIMD1|PLOD3|CYFIP1|NES|PACSIN2|LGI1|VCL|DNM3|NEDD4L|RTN4|PTN|CTTN|OLFM1|FMNL1|APP|AFG3L2|PT…
GO:0007167	enzyme-linked receptor protein signaling pathway	0.00293617	177	ZYX|NRXN1|F3|OSBPL8|PLCB1|ITGA3|ITGB5|HDAC1|ABI1|CD109|IGFBP5|EFEMP1|IQGAP1|MYO1E|PIP4K2C|NF1|PXN|PTK2|FIBP|YES1|MAGI2|MT3|PIK3R3|HSPB1|COL4A1|MVP|PTK2B|RALB|RTN4|PTPN1|CTNNB1|RAPGEF2|CDH13|FGF1|COL4A2|SLC39A14|DKK3|GSK3B|HTRA3|DDR1|TMPRSS6|LEMD3|IGFBP2|SUB1|NCL|COL1A2|SRC|CLASP2|CYFIP2|HTRA1|CYFIP1|GIGYF2|MMRN2|APC|PPM1A|AGT|NCK2|AKT1|GNAI2|EMILIN1|SKOR1|TRIO|GIPC1|FER|ROBO1|TGFBRAP1|LNPEP|RAB7A…	combined
GO:0002683	negative regulation of immune system process	0.00321316	83	STAT2|ANXA1|LTF|SERPINB9|GPNMB|PLCB1|HMOX1|TRIM21|CD74|PTPN6|NMI|GRN|CDK6|SDC4|METTL3|PPP3CB|NF1	combined
GO:0002460	adaptive immune response based on somatic recombination of immune receptors built from immunoglobulin superfamily domains	0.00328113	48	ANXA1|C1S|CD74|PTPN6|SWAP70|MSH2|PPP3CB|RFTN1|C3|SERPING1|CLU|INPP5D|PTPRC|MYO1G|CTSC|NCKAP1L|C4A|HLA-E|EXOSC6|C1QB|HLA-DRA|C9|CTSH|TFRC|HPX|FCER1G|B2M|ADA|C4BPA|CD81|PKN1|GNL1|C6|C1QC	rna		C1S|B2M|HLA-E|CLU|ANXA1|SERPING1|HLA-DRA|CD74|C1QB|MYO1G|PTPN6|C3|PPP3CB|RFTN1|CD81|CTSC|HPX|MSH2|SWAP70|C1QC|INPP5D|FCER1G|BTN3A3|TFRC|CTSH|NCKAP1L
GO:0072359	circulatory system development	0.00328113	213	CHI3L1|SOD2|AKT3|ANXA1|ALOX5|LMNA|NRXN1|F3|GPNMB|ITGA3|BASP1|HMOX1|STAB1|GRN|HSPB6|AQP1|PPP3CB|MYO1E|NF1|ITGB2|C3|FKBP10|SERPINF2|ANKRD17|ZMPSTE24|PTK2|CDKN1B|GLUL|PTEN|ANP32B|PDLIM1|ITGAX|JUP|HSPG2|PIK3R3|HSPB1|COL4A1|BAX|MCAM|HK2|COL18A1|PTK2B|FLNA|G6PD|SH3PXD2B|PDE2A|RTN4|ECE1|CTNNB1|YAP1|RAPGEF2|CDH13|FGF1|COL4A2|RIC8A|GJA1|MYH9|STIM1|PARVA|NXN|YWHAZ|RNH1|POFUT1|SEC24B|NCL|CLIC4|FN1|CTSH|COL1…	rna|methylation		CHI3L1|NRXN1|F3|HMOX1|SOD2|PECAM1|AKT3|BAX|ANXA1|GPNMB|ITGA3|RIC8A|FKBP10|AQP1|ALOX5|TYMP|COL1A2|MMRN2|CDH13|MYO1E|NF1|GRN|ITGAX|STAB1|PKM|PIK3R3|MCAM|PTK2|TGFBI|BASP1|PDLIM1|C3|ITGB2|ATM|PPP3CB|SERPINF2|HSPB6|LMNA|POFUT1|GYS1|SNX17|PTK2B|EMILIN1|GLUL|LUZP1|RB1CC1|GJA1|HK2|LRP1|G6PD|CDKN1B|FLNA|COL1A1|JAM3|MTDH|FGF1|COL4A1|COL18A1|ANKRD17|HSPG2|MYH9|ANP32B|SEC24B|FN1|SH3PXD2B|PGK1|YAP1|AGT|ZMPSTE…	LMNA|PTEN|CTNNB1|ANKRD17|BASP1|YWHAZ|AKT3|ALOX5|ZMPSTE24|SOD2|RAPGEF2|WASF2|CDH2|GPNMB|ANP32B|JUP|GRN|NXN|IFT140|STIM1|PARVA|SERPINF2|ERAP1|HSPB1|HSPG2|C3|PPP3CB|SPHK2|STAB1|PDE2A|GLUL|CPE|ECM1|ANXA1|AQP1|PLEC|RNF213|ITGA3|AGO2|CXADR|C5|RPS6KA2|SMAD2|COL4A2|F3|ACTN2|RTN4|RNH1|PLCD3|COL4A1|OLFM1|CDKN1B|PRKCB|PTK2|NCL|EGFR|ECE1|DAG1|MAP2K1|GNA13|DCN|COL18A1|SLC8A1|PDLIM1|STK4|PTK2B|HSPB6|STAT1|VAV2…
GO:0034330	cell junction organization	0.00346833	186	TRIP6|NRXN1|ACTN1|ITGA3|DNM3|HOMER1|SDC4|SLK|C3|NUMBL|CAST|PTK2|LAMTOR2|DGKB|PTEN|ABI3|CTNNA1|JUP|S100A10|TNR|COL4A1|ITGA2|INA|ABI2|LAMC1|RAB8B|PTK2B|FLNA|NEGR1|CTNNB1|RAPGEF2|PLXNB2|WASF3|C1QB|STAU1|GJA1|CD9|MYCBP2|YWHAZ|WDR1|IGSF21|DIP2A|PCLO|FN1|DST|SNTA1|WASF2|SRC|MPP2|AGRN|CLASP2|TLN1|SLC8A2|IQSEC1|TSC1|ITGB4|ADD2|ARF4|CTTN|ACTN2|DAG1|CORO2B|CYFIP1|CSK|ITGAM|APC|SNCB|CDH2|CTNNA2|PECAM1|SRCIN…	methylation			HOMER1|NUMBL|PTEN|LAMC1|CTNNB1|ACTN1|YWHAZ|SNCB|RAPGEF2|WASF2|SRC|SLC8A2|CDH2|DIP2A|LAMTOR2|JUP|ABI3|CTNNA2|STAU1|TUBB|C3|RAB8B|SLK|EPHA4|IQSEC1|PLEC|NUMB|ANK3|AGRN|TRIP6|ITGA3|CAMK2B|ITGA2|CSK|SRCIN1|CXADR|IGSF21|WASF3|CYFIP1|TNS1|TLN2|VCL|DNM3|ACTN2|CTNNA1|COL4A1|CTTN|APP|AFG3L2|CD9|PTK2|ADD2|DAG1|PCLO|APC|NOS1AP|PTK2B|BSN|TSC1|PDLIM5|ITGA6|CORO2B|NRXN1|SLC25A46|PLXNB2|PPFIA3|ABI2|PIP5K1C|DST|G…
GO:0002009	morphogenesis of an epithelium	0.00362559	84	MSN|CD151|VASP|CTSZ|SHROOM3|IGFBP5|SDC4|PLOD3|GRSF1|LHX2|CA2|PTEN|ITGAX|MAGI2|COL4A1|LAMA5|ARHGAP35|FLNA|TGM2|TRIM28|CTNNB1|YAP1|FGF1|PLXNB2|CD44|GJA1|WDR1|DDR1|SEC24B|KIF26B|CLIC4|CTSH|SRC|CLASP2|TSC1|STAT1|DAG1|MTHFD1L|MMRN2|PPP1CA|AGT|ITGB1|RPS7|GRB2|PLXNA1|EXOC5|KRAS|PTK7|EPHA4|STK4|LUZP1|VCL|GNA13|PODXL|WNK4|OPA1|CASP3|EGFR|CELSR2|RALA|FERMT2|DAB2|TGFB1I1|PDCD10|PAK1|CAMSAP3|BSG|ADAM17|LIN7C…	methylation			GRSF1|PTEN|MAGI2|CTNNB1|ARHGAP35|LHX2|SRC|TRIM28|IGFBP5|LAMA5|CD151|KIF26B|EPHA4|WNK4|SHROOM3|PLXNA1|PODXL|PLOD3|VCL|COL4A1|PPP1CA|EGFR|DAG1|GNA13|KRAS|STK4|STAT1|TSC1|CTSH|PLXNB2|CD44|CLIC4|GJA1|ITGAX|FERMT2|CELSR2|FGF1|YAP1|WDR1|PAK1|CA2|GRB2|MSN|RPS7|FLNA|DAB2|PHB2|TGM2|MTHFD1L|VASP|EXOC5|SEC24B|CAMSAP3|MTHFD1|AGT|MTOR|ITGB1|SDC4|ADAM17|PTK7
GO:0002696	positive regulation of leukocyte activation	0.0037385	59	ANXA1|LGALS1|CD74|PTPN6|MSH2|ITGB2|ITPKB|SLC39A10|INPP5D|PNP|PTPRC|YES1|CTSC|NCKAP1L|CD276|AIF1|SIRPG|HLA-E|EXOSC6|HLA-DRA|LAMP1|IGFBP2|SRC|TFRC|PYCARD|CSK|ITGAM|SMARCA4|B2M|ADA|SPHK2|NCK2|CORO1A|AKT1	combined
GO:1902533	positive regulation of intracellular signal transduction	0.0037385	195	CHI3L1|TRIP6|AKT3|LTF|NRXN1|F3|LGALS1|GPNMB|OSBPL8|SORBS3|PLCB1|HCLS1|HMOX1|TRIM21|CD74|PTPN6|NMI|IGFBP5|DDX1|IQGAP1|PPP3CB|ITPKB|SERPINF2|ANKRD17|S100A4|ACTN4|PTK2|LAMTOR2|CC2D1A|BID|S100A9|PTEN|PTPRC|MT3|S100A8|NCKAP1L|BAX|BCAP31|PTK2B|VWF|FLNA|TGM2|RTN4|CAT|PTPN1|CTNNB1|RAPGEF2|CDH13|FGF1|CD44|GJA1|TPR|S100A13|CCAR2|NACC2|ZC3HAV1|FN1|ERP29|BST2|SRC|TFRC|RPS15|F2|BIRC3|DHX15|PYCARD|CSK|ECM1|TBK…	methylation			SORBS3|OSBPL8|DDX1|CC2D1A|PTEN|CTNNB1|ANKRD17|PTPRC|TBK1|AKT3|MAVS|DHX15|RAPGEF2|ATP2C1|SRC|CDH2|GPNMB|PPM1A|CCAR2|IGFBP5|LAMTOR2|TXN|MT3|TRIM25|BID|HCLS1|NACC2|SERPINF2|CAT|PARP1|PPP3CB|TPD52L1|SPHK2|LGALS1|ECM1|EPHA4|NECAB2|AKAP12|MAPK8IP3|PTPN6|EIF2AK2|NMI|TRIP6|NCKAP1L|CSK|F2|TPR|ADA|F3|RTN4|FGA|VWF|APP|PRKCB|PTK2|NCK2|ACTN4|LTF|EGFR|FGG|MAP2K1|DCN|KRAS|NOS1AP|PTPN1|ITPKB|PTK2B|RIPK1|PARK7|GP…
GO:0030162	regulation of proteolysis	0.00429846	189	SERPINB6|LTF|SERPINB9|F3|ITIH3|CTSZ|TRIM21|HDAC1|NOL3|GRN|CD109|CTSB|AQP1|RENBP|PSMB8|C3|SERPINF2|RPS6KA1|CAST|DAP|SERPING1|POR|CLU|PTK2|PACSIN3|GPI|BID|S100A9|SNX9|PTEN|ANP32B|ALAD|MT3|CTSC|S100A10|S100A8|BAX|C4A|DNAJB6|BCAP31|PTK2B|FAS|ASPH|PITHD1|EIF3H|ITIH1|RGN|CD44|SERPINH1|RPL5|MYH9|CCAR2|GSK3B|PSMB9|CST3|GRAMD4|HSPA1B|FN1|BST2|CTSH|SPON1|SRC|CSNK2A2|PROS1|F2|CYFIP2|PDCD5|DNAJB2|UBXN1|SART3…	rna		LTF|F3|RENBP|CTSZ|SERPINB6|GSK3B|TRIM21|CLU|BAX|CTSB|SERPING1|S100A9|EIF3H|PACSIN3|BST2|S100A8|CYFIP2|BCAP31|PSMB8|SERPINH1|NOL3|GPI|AQP1|ITIH3|SERPINB9|GRN|CD109|PTK2|FAS|UBE2K|DAP|CTSD|C3|CST3|ITIH1|HDAC1|PDCD5|SERPINF2|RPS6KA1|PYHIN1|DNAJB2|PTK2B|BIRC3|RPL5|CTSC|LRP1|PSMC4|S100A10|GAPDH|CSNK1D|LGMN|CSNK2A2|GIPC1|ENO1|POR|MYH9|ANP32B|CAST|DNAJB6|PEBP1|FN1|MT3|PITHD1|ASPH|UCHL5|CSTB|AGT|PSMB9|US…
GO:0001934	positive regulation of protein phosphorylation	0.00453704	131	CHI3L1|LTF|NRXN1|GPNMB|OSBPL8|SQSTM1|HCLS1|EHD4|FXR1|ABI1|CD74|SLC27A1|SDC4|IQGAP1|C3|TNKS1BP1|CLU|PTK2|CDKN1B|SNX9|PTPRC|YES1|MT3|PIK3R3|NCKAP1L|CNTN1|AIF1|PTK2B|FAS|RALB|PTPN1|RAPGEF2|FGF1|CD44|ACSL1|MOB1B|ERP29|SRC|TFRC|SLC8A2|F2|DAG1|BRAT1|CSK|HPX|TBK1|MAVS|PECAM1|SRCIN1|RIPK1|AGT|AKT1|PARP14|CSNK1D|TXN|UBE2K|CD81|ROBO1|TPD52L1|PARP9|FLOT1|ADAM9|KRAS|CCNY|EPHA4|ARRB2|MAP2K1|STK4|RAP2B|RB1CC1|…	methylation			FXR1|YES1|OSBPL8|PTPRC|TBK1|MAVS|RAPGEF2|SRC|SLC8A2|AIF1|GPNMB|TXN|MT3|HCLS1|C3|ABI1|TPD52L1|EPHA4|ACSL1|EHD4|SQSTM1|TNKS1BP1|SNX9|SLC27A1|WNK4|NCKAP1L|CSK|SRCIN1|F2|CDKN1B|APP|PTK2|LTF|EGFR|DAG1|PARP14|MAP2K1|KRAS|PTPN1|STK4|PTK2B|HSPA2|RIPK1|CCNY|PARK7|GPRC5B|CHI3L1|RAP2B|NRXN1|CD44|BRAT1|CD74|AKT2|FERMT2|FGF1|RAP1A|PAK1|MAPK3|IQGAP1|ADAM9|MOB1B|FLOT1|TFRC|ARHGEF2|NPM1|DAB2|RALB|PHB2|ARRB2|INSR…
GO:0065009	regulation of molecular function	0.00485074	664	CHI3L1|SERPINB6|SOD2|PLSCR1|ALOX5AP|ANXA5|ANXA1|LTF|SERPINB9|RSF1|NES|NRXN1|F3|ARHGAP25|MAP2|OSBPL8|ITIH3|ARHGAP28|PLCB1|HCLS1|PLEK|ARAP1|SIPA1|CTSZ|HMOX1|TRIM21|HDAC1|HOMER1|ANXA4|RIN1|NOL3|ABI1|CD74|PTPN6|GRN|CD109|SLC27A1|CTSB|SWAP70|AQP1|SDC4|IQGAP1|MSH2|WDR91|RENBP|PPP3CB|PIP4K2C|NF1|ITGB2|PSMB8|WRNIP1|LHX2|C3|SMPD1|SERPINF2|TMSB4X|RPS6KA1|CAST|ATP1B3|DAP|SERPING1|ACTN4|POR|HM13|SLC39A10|ZMP…	methylation			ATP1B3|WRNIP1|PIP4K2C|HOMER1|OSBPL8|SBF2|ARAP1|WDR91|ARHGAP28|NUCB2|AGFG1|PTEN|ARHGAP26|MAGI2|ARFGEF2|HDAC1|IPO7|ALOX5AP|CTNNB1|ARHGAP35|C4A|LHX2|MSH2|PDP1|PTPRC|SNCB|MAVS|ZMPSTE24|SOD2|PPP2R2A|RAPGEF2|SERPINB6|SERPINB9|RIN1|ARHGAP25|SRC|ITIH3|DNAJC3|SLC8A2|AIP|SAG|RASA3|PREX1|CCAR2|ARL1|TRIM28|SLC39A10|TRAPPC9|LAMTOR2|ANP32B|SIPA1|JUP|GRN|TXN|MT3|TRIM25|HSPBP1|LY6H|ARHGEF12|STIM1|USP14|BID|SLC39…
GO:0072073	kidney epithelium development	0.00487794	23	BASP1|KANK2|AQP1|SDC4|IQGAP1|MYO1E|MAGI2|LAMA5|CAT|CTNNB1|YAP1|FGF1|KIF26B|STAT1|PECAM1|AGT|ACAT1|SMAD2|EPHA4|PODXL|WNK4	combined
GO:0048661	positive regulation of smooth muscle cell proliferation	0.00490836	16	HMOX1|HDAC1|IGFBP5|NF1|SERPINF2|ITGA2|AIF1|CDH13|GJA1|SRC|STAT1|AGT|AKT1|GNAI2	combined
GO:0006468	protein phosphorylation	0.00492891	312	CHI3L1|AKT3|STAT2|LTF|NEK9|NRXN1|GPNMB|OSBPL8|SQSTM1|HCLS1|EHD4|FXR1|ABI1|CD74|PTPN6|CD109|CDK6|SLC27A1|EFEMP1|SDC4|IQGAP1|PPP3CB|SLK|NF1|ITGB2|ITPKB|C3|SMPD1|RPS6KA1|TNKS1BP1|CLU|PTK2|CDKN1B|SMG1|SNX9|PTEN|PTPRC|YES1|MT3|PIK3R3|NCKAP1L|HSPB1|BAX|PHKB|ABI2|SPTBN4|YWHAG|MVP|CNTN1|AIF1|PTK2B|RNASEL|FAS|IPO5|IPO7|RALB|TRIM28|CAMK4|PTPN1|RAPGEF2|RGN|FGF1|STK10|PLXNB2|GTPBP4|CD44|PRKAR1B|ACSL1|GSK3B|M…	combined
GO:0098542	defense response to other organism	0.00547348	203	PLSCR1|STAT2|ANXA1|LTF|C1S|SERPINB9|ZYX|CASP6|TRIM21|STAB1|CD74|PTPN6|NMI|GRN|AQP1|DDX1|METTL3|RFTN1|WRNIP1|C3|SMPD1|ANKRD17|LYZ|SERPING1|ZMPSTE24|CLU|PTK2|JAGN1|LGALS4|S100A9|COTL1|ITGAX|PTPRC|YES1|S100A8|C4A|AIF1|PTK2B|ENDOD1|RNASEL|IPO7|TRIM28|RTN4|PTPN1|GBP2|MX1|HLA-E|DNAJC3|ELMOD2|GRAMD4|C9|LAMP1|RAB1A|HSPA1B|ZC3HAV1|BST2|CFB|SRC|RNF213|F2|STAT1|BIRC3|CDC42EP4|DHX15|PYCARD|TTLL12|GBP1|HTRA1|…	combined
GO:0022409	positive regulation of cell-cell adhesion	0.00558861	57	ANXA1|ALOX5|LGALS1|CD74|PTPN6|ITGB2|ITPKB|SERPINF2|MAGI1|PNP|PTPRC|YES1|NCKAP1L|CD276|AIF1|SIRPG|HLA-E|CD44|HLA-DRA|IGFBP2|KIF26B|SRC|TFRC|PYCARD|CSK|SMARCA4|B2M|ADA|NCK2|CORO1A|AKT1|TJP1|ANK3|CD81|FGG	combined
GO:0001666	response to hypoxia	0.00579388	67	SOD2|LMNA|HMOX1|NOL3|AQP1|NF1|ACTN4|CDKN1B|PTEN|NDRG1|PDLIM1|ALAD|CAPN2|SOD3|ALKBH5|MT3|NPEPPS|ITGA2|HK2|PTK2B|PLOD1|SLC2A1|P4HB|RTN4|CAT	combined
GO:0040011	locomotion	0.00582652	295	MSN|CD151|SOD2|TRIP6|AKT3|ANXA1|ALOX5|LMNA|NRXN1|F3|GPNMB|OSBPL8|PLCB1|ITGA3|VASP|HMOX1|HDAC1|CD74|FERMT3|GRN|CDK6|SWAP70|IGFBP5|AQP1|SDC4|PPP3CB|SLK|NF1|ITGB2|LHX2|SYNE2|TMSB4X|ACTN4|PTK2|GPI|S100A11|GLUL|S100A9|PTEN|ABI3|ITGAX|CTNNA1|PTPRC|MAGI2|JUP|PIK3R3|S100A8|NCKAP1L|TNR|ALCAM|HSPB1|ITGA2|MCAM|LAMA5|CNTN1|AIF1|PTK2B|KIF5C|ARHGAP35|FLNA|RTN4|ECE1|RAPGEF2|CDH13|RGN|FGF1|STK10|PLXNB2|GTPBP4|DI…	combined
GO:1903037	regulation of leukocyte cell-cell adhesion	0.00583801	55	ANXA1|ALOX5|LGALS1|GPNMB|CD74|PTPN6|SDC4|ITGB2|ITPKB|PNP|PTEN|PTPRC|YES1|NCKAP1L|CD276|AIF1|SIRPG|HLA-E|CD44|HLA-DRA|IGFBP2|SRC|TFRC|PAG1|PYCARD|CSK|SMARCA4|B2M|ADA|NCK2|CORO1A|AKT1	combined
GO:0048729	tissue morphogenesis	0.00642006	97	MSN|CD151|ITGA3|VASP|CTSZ|SHROOM3|IGFBP5|SDC4|PLOD3|GRSF1|LHX2|GPI|CA2|PTEN|ITGAX|MAGI2|COL4A1|ITGA2|LAMA5|ARHGAP35|FLNA|TGM2|TRIM28|CTNNB1|YAP1|FGF1|PLXNB2|CD44|GJA1|WDR1|DDR1|SEC24B|KIF26B|CLIC4|CTSH|SRC|CLASP2|TSC1|STAT1|ITGB4|DAG1|MTHFD1L|MMRN2|PPP1CA|AGT|ITGB1|ROBO1|RPS7|GRB2|PLXNA1|SMAD2|EXOC5|KRAS|PTK7|EPHA4|MYLK|STK4|LUZP1|VCL|GNA13|EXOC4|PODXL|WNK4|OPA1|CASP3|EGFR|NF2|CELSR2|RALA|FERMT2|…	methylation			GRSF1|PTEN|MAGI2|CTNNB1|ARHGAP35|LHX2|SRC|TRIM28|IGFBP5|LAMA5|CD151|KIF26B|EPHA4|WNK4|ITGA3|ITGA2|SHROOM3|PLXNA1|PODXL|EXOC4|PLOD3|SMAD2|VCL|COL4A1|PPP1CA|EGFR|DAG1|GNA13|KRAS|STK4|STAT1|TSC1|CTSH|PLXNB2|CD44|CLIC4|GJA1|ITGAX|FERMT2|CELSR2|FGF1|NF2|YAP1|MYLK|WDR1|PAK1|CA2|GRB2|GPI|MSN|RPS7|FLNA|DAB2|PHB2|TGM2|MTHFD1L|VASP|EXOC5|ITGB4|SEC24B|CAMSAP3|MTHFD1|VPS52|AGT|MTOR|ITGB1|SDC4|ADAM17|PTK7
GO:0051249	regulation of lymphocyte activation	0.00665186	70	ANXA1|LGALS1|GPNMB|CD74|PTPN6|SDC4|MSH2|METTL3|ITPKB|SLC39A10|INPP5D|BID|PNP|PTEN|PTPRC|YES1|NCKAP1L|CD276|AIF1|CAMK4|CTNNB1|SIRPG|HLA-E|EXOSC6|HLA-DRA|LAMP1|IGFBP2|SRC|TFRC|PAG1|PYCARD|CSK|SMARCA4|B2M|ADA|NCK2|CORO1A|AKT1	combined
GO:0042098	T cell proliferation	0.00724256	35	MSN|CD151|ANXA1|GPNMB|PTPN6|SDC4|PPP3CB|BID|PNP|PTEN|PTPRC|NCKAP1L|CD276|BAX|AIF1|CTNNB1|HLA-E|IGFBP2|TFRC|PYCARD|NCK2|CORO1A|RPS6|CD81	combined
GO:0045766	positive regulation of angiogenesis	0.00766958	37	CHI3L1|AKT3|F3|HMOX1|GRN|HSPB6|AQP1|ITGB2|C3|ITGAX|JUP|HSPB1|HK2|PTK2B|RTN4|FGF1|STIM1|CTSH|AGO2|ECM1|MTDH|TJP1|EMILIN1|ITGB1|ERAP1	combined
GO:1904018	positive regulation of vasculature development	0.00766958	37	CHI3L1|AKT3|F3|HMOX1|GRN|HSPB6|AQP1|ITGB2|C3|ITGAX|JUP|HSPB1|HK2|PTK2B|RTN4|FGF1|STIM1|CTSH|AGO2|ECM1|MTDH|TJP1|EMILIN1|ITGB1|ERAP1	combined
GO:0022407	regulation of cell-cell adhesion	0.00790597	84	ANXA1|ALOX5|LGALS1|GPNMB|CD74|PTPN6|FERMT3|SWAP70|SDC4|METTL3|ITGB2|ITPKB|SERPINF2|PTK2|MAGI1|PNP|PTEN|PTPRC|YES1|NCKAP1L|CD276|TNR|AIF1|SIRPG|HLA-E|GTPBP4|CD44|CD9|HLA-DRA|IGFBP2|KIF26B|SRC|TFRC|PAG1|PYCARD|CSK|SMARCA4|B2M|ADA|NCK2|CORO1A|AKT1|TJP1|ANK3|CD81|FGG|ASS1|FLOT1|DUSP3|FGB|RDX|FGA|CD47|PBRM1	combined
GO:0050777	negative regulation of immune response	0.00838894	38	STAT2|ANXA1|SERPINB9|HMOX1|TRIM21|PTPN6|NMI|GRN|METTL3|PPP3CB|SERPING1|INPP5D|PTPRC|YES1|NCKAP1L	combined
GO:0032963	collagen metabolic process	0.00867162	20	MRC2|CTSB|PLOD3|SERPINF2|PEPD|ITGA2|SERPINH1|CTSL|CST3|TMPRSS6|COL1A2|F2|PCOLCE|EMILIN1|ITGB1|COL1A1|TNXB|ARRB2	rna		CTSB|MRC2|SERPINH1|COL1A2|PLOD3|PEPD|CST3|CTSL|SERPINF2|EMILIN1|COL1A1|ITGA2|PCOLCE|ITGB1|TMPRSS6|ARRB2|F2|TNXB
REAC:R-HSA-1500931	Cell-Cell communication	0.00942076	38	CD151|ACTN1|VASP|FLNC|PTPN6|IQGAP1|PXN|ACTN4|PTK2|CTNNA1|MAGI2|JUP|PTK2B|FLNA|CTNNB1|SIRPG|CDH13|PARVA|DST|ITGB4|ACTN2|CDH2|PLEC|NCK2|ITGB1|CADM3|CADM2|CD47|ITGA6	combined
GO:0048468	cell development	0.0098962	518	MSN|SOD2|ANXA1|LTF|LMNA|NRXN1|LGALS1|MAP2|ACTN1|PLCB1|ITGA3|HCLS1|PLEK|DNM3|VASP|HEXB|HDAC1|FLNC|HOMER1|OPCML|SHROOM3|ABI1|CD74|NCAM2|PTPN6|GRN|CD109|CDK6|CSRP1|S100A6|DHTKD1|SDC4|NCKAP1|PLOD3|IQGAP1|MSH2|METTL3|CSRP2|PPP3CB|MYO1E|NF1|ITPKB|LHX2|C3|HAPLN2|DGKG|NUMBL|ACTN4|ZMPSTE24|CLU|PTK2|INPP5D|JAGN1|MTR|S100A9|PNP|PTEN|NDRG1|ABI3|CTNNA1|PTPRC|MAGI2|HOOK3|MT3|PIK3R3|S100A10|S100A8|NCKAP1L|TNR|T…	methylation			METTL3|LMNA|CDK6|TMEM14C|HOMER1|JAGN1|NUMBL|TMOD3|AGFG1|MTR|HAPLN2|PTEN|MAGI2|HDAC1|TPPP|CTNNB1|ACTN1|CPNE5|ARHGAP35|LHX2|MSH2|YWHAZ|PTPRC|SPTBN4|ZMPSTE24|CPNE6|SOD2|RAPGEF2|CSRP2|WASF2|TMOD1|SRC|DGKG|CAMK4|CDH2|FLNC|HEXB|PREX1|DIP2A|OPCML|GRN|ABI3|NCKAP1|MT3|CTNNA2|MAG|IFT140|STAU1|RTN4IP1|LAMA5|HCLS1|CNP|C3|PARP1|CAMK1D|DYNLT1|ABI1|PPP3CB|PNP|NSUN2|LGALS1|PDE2A|CSRP1|ECM1|DCLK1|EPHA4|ANXA1|IQSE…
GO:0002682	regulation of immune system process	0.0110706	254	MSN|PLSCR1|STAT2|ANXA1|LTF|C1S|SERPINB9|LGALS1|GPNMB|PLCB1|HCLS1|HMOX1|CASP6|TRIM21|CD74|PTPN6|NMI|GRN|CDK6|SWAP70|SDC4|DDX1|MSH2|METTL3|PPP3CB|RFTN1|NF1|ITGB2|ITPKB|C3|ANKRD17|SERPING1|SLC39A10|CLU|PTK2|GPI|INPP5D|BID|PNP|PTEN|PTPRC|YES1|MYO1G|CTSC|NCKAP1L|CD276|BAX|ITGA2|C4A|AIF1|PTK2B|RTN4|PITHD1|CAMK4|PTPN1|CTNNB1|SIRPG|HLA-E|STK10|EXOSC6|C1QB|CD9|CD59|HLA-DRA|GRAMD4|C9|LAMP1|IGFBP2|HSPA1B|ZC…	rna		MSN|LTF|PLCB1|C1S|HMOX1|B2M|SDC4|HLA-E|TRIM21|CLU|BAX|ANXA1|SERPING1|PLSCR1|GPNMB|BST2|HLA-DRA|CD74|CFB|IGFBP2|LGALS1|GPI|SERPINB9|CD59|HCLS1|NF1|GRN|STAT2|C1QB|MYO1G|ITPKB|DUSP3|PTPN6|CD276|RHOG|PTK2|GBP1|CASP6|UBE2K|SIAE|PARP9|C3|ITGB2|ATM|NMI|PPP3CB|LAMP1|PYHIN1|RFTN1|PTK2B|EMILIN1|CD81|BIRC3|CTSC|SIRPG|HPX|SLC39A10|MAPK10|PNP|ITGAM|MSH2|PTPN1|JAM3|IRS2|INPPL1|SART1|LGMN|SWAP70|ANKRD17|C1QC|VS…
GO:0051128	regulation of cellular component organization	0.0114047	626	MSN|CD151|STAT2|ANXA1|CAPG|LMNA|NES|TPPP3|NRXN1|MAP2|SORBS3|ARHGAP28|PLCB1|ITGA3|SQSTM1|HCLS1|PLEK|ARAP1|DNM3|SIPA1|EHD4|STAM|VASP|FBP1|EML2|HOMER1|AEBP1|FXR1|NOL3|COLGALT1|GRN|SWAP70|IGFBP5|EHD2|SDC4|NCKAP1|IQGAP1|PPP3CB|STX1A|PIP4K2C|SLK|GNG4|C3|SMPD1|SNAP91|SERPINF2|SYNE2|DGKG|TMSB4X|RPS6KA1|FNBP1L|PXN|VDAC2|VAT1|ZMPSTE24|RAB3IP|CLU|PTK2|PACSIN3|LAMTOR2|XRN1|CDKN1B|BID|DGKB|S100A9|SMG1|SNX9|PT…	methylation			FXR1|SORBS3|STX1A|GSPT1|FNBP1L|LMNA|PIP4K2C|HOMER1|STAT2|SYNE2|ARAP1|STX18|ARHGAP28|TMOD3|TPPP3|PTEN|MAGI2|LAMC1|TPPP|CTNNB1|CPNE5|ARHGAP35|ETF1|YWHAZ|SPTBN4|CPLX1|MAVS|ZMPSTE24|CPNE6|RAPGEF2|XRN1|WASF2|TMOD1|SRC|DGKG|CAPN2|PFDN4|CDH2|STAM|PPM1A|CCAR2|TRIM28|IGFBP5|LAMTOR2|SIPA1|GRN|SPTB|TECPR1|ABI3|NCKAP1|MT3|CTNNA2|MAG|IFT140|TUBB|BID|RTN4IP1|EML2|HCLS1|SMG1|SERPINF2|NOL3|C3|PARP1|CD151|CAMK1D|…
GO:0048589	developmental growth	0.0116731	122	ANXA1|MAP2|PLCB1|CPQ|BASP1|PTGFRN|IQGAP1|PPP3CB|LHX2|POR|ZMPSTE24|CDKN1B|GAMT|PTEN|MAGI2|MT3|TNR|TWF2|ALCAM|SPTBN4|G6PD|TRIM28|RTN4|CTNNB1|YAP1|FGF1|CD9|MYCBP2|GSK3B|DDR1|KIF26B|CLIC4|FN1|CPNE6|SRC|AGRN|MAG|CYFIP2|CTTN|DCX|CPNE5|DAG1|CYFIP1|ECM1|GIGYF2|CRABP2|PLEC|AGT|SH3GL2|APOE|AKT1|APBA2|ITGB1|CD81|AFG3L2|PLXNA1|LGMN|SYT1|PTN|PDLIM5|EIF4H|SMAD2|PTPN12|WASF1|PTK7|HOPX|DCLK1|FTO|OLFM1|STK4|NEDD4…	combined
GO:0044419	biological process involved in interspecies interaction between organisms	0.0119773	334	MAOB|SOD2|PLSCR1|PYGL|STAT2|ANXA1|LTF|C1S|SERPINB9|ZYX|LGALS1|OCIAD2|FKBP5|FUCA2|NPC2|CASP6|ITGB5|TRIM21|HDAC1|STAB1|CD74|PTPN6|NMI|GRN|CDK6|CTSB|AQP1|DDX1|METTL3|RFTN1|WRNIP1|C3|SMPD1|ANKRD17|LYZ|SERPING1|ZMPSTE24|CLU|PTK2|JAGN1|LGALS4|DGKB|S100A9|EEA1|COTL1|ALAD|CAPN2|ITGAX|PTPRC|YES1|S100A8|BTBD17|CA3|HSPB1|BAX|ITGA2|SNX3|C4A|AP1S1|AIF1|PTK2B|ENDOD1|RNASEL|IPO7|P4HB|TRIM28|RTN4|PTPN1|GBP2|MX1|…	combined
GO:0061061	muscle structure development	0.0120117	121	SOD2|DES|LMNA|LGALS1|ACTN1|FHL3|TAGLN|PLCB1|VAMP5|BASP1|FLNC|HOMER1|FXR1|PTGFRN|CSRP1|IGFBP5|EHD2|CSRP2|PPP3CB|NF1	combined
GO:0045859	regulation of protein kinase activity	0.0120666	132	CHI3L1|LTF|NRXN1|OSBPL8|ABI1|PTPN6|SLC27A1|SDC4|IQGAP1|NF1|SMPD1|CLU|PTK2|CDKN1B|SNX9|PTEN|PTPRC|MT3|NCKAP1L|HSPB1|YWHAG|MVP|PTK2B|IPO5|IPO7|RALB|PTPN1|RAPGEF2|RGN|FGF1|GTPBP4|PRKAR1B|ACSL1|MOB1B|ERP29|SRC|SLC8A2|TSC1|PYCARD|DAG1|CSK|APC|SRCIN1|PLEC|AGT|APOE|NCK2|AKT1|TXN|ROBO1|PKN1|PKIG|SLC8A1|TPD52L1|INPP5K|PKIA|ADAM9|TNXB|CCNY|DUSP3|EPHA4|MAP2K1|GNAQ|STK4|RAP2B|GSTP1|SNX6|PARK7|WNK4|CDC37|CAB3…	methylation			OSBPL8|PTEN|IPO7|PTPRC|RAPGEF2|SRC|SLC8A2|TXN|MT3|HSPB1|ABI1|TPD52L1|EPHA4|PLEC|PTPN6|ACSL1|SNX9|IPO5|SLC27A1|WNK4|NCKAP1L|CSK|SRCIN1|PRKAR1B|SNX6|RGN|INPP5K|PKIA|YWHAG|CDKN1B|APP|PTK2|NCK2|LTF|EGFR|DAG1|HTT|MAP2K1|APC|SLC8A1|PTPN1|STK4|PTK2B|TSC1|CCNY|PARK7|GPRC5B|CHI3L1|RAP2B|NF1|PPP1R1B|GSTP1|NRXN1|PKN1|FERMT2|PYCARD|APOE|FGF1|TNXB|RAP1A|SORL1|NF2|GNAQ|PAK1|IQGAP1|ADAM9|MOB1B|CDC37|NPM1|DAB2|R…
GO:0050870	positive regulation of T cell activation	0.0126336	40	ANXA1|LGALS1|CD74|PTPN6|ITPKB|PNP|PTPRC|YES1|NCKAP1L|CD276|AIF1|SIRPG|HLA-E|HLA-DRA|IGFBP2|SRC|TFRC|PYCARD|CSK|SMARCA4|B2M|ADA|NCK2|CORO1A|AKT1|CD81	combined
GO:0009887	animal organ morphogenesis	0.0127753	133	MSN|AKT3|LTF|BASP1|CTSZ|HDAC1|IGFBP5|EFEMP1|AQP1|PLOD3|NF1|RPS6KA1|POR|ZMPSTE24|PTK2|GAMT|PTEN|ITGAX|CTNNA1|MAGI2|HSPG2|BAX|ITGA2|ABI2|LAMC1|LAMA5|COL18A1|FLNA|TGM2|RTN4|CTNNB1|YAP1|FGF1|SERPINH1|STIM1|PARVA|DDR1|CAPN1|SEC24B|KIF26B|CTSH|COL1A2|SRC|AGRN|LAMA2|STAT1|ITGB4|STX2|DAG1|HTRA1|MTHFD1L|CDH2|CTNNA2|AGT|IFT140|LY6H|ATG9B|ROBO1|PLXNA1|PTN|CPE|COL1A1|SMAD2|KRAS|PTK7|MYLK|MAP2K1|OLFM1|ITGA6|D…	methylation			PTEN|MAGI2|LAMC1|HDAC1|CTNNB1|BASP1|AKT3|ZMPSTE24|STX2|SRC|CDH2|IGFBP5|CTNNA2|LY6H|IFT140|STIM1|LAMA5|PARVA|HSPG2|POR|KIF26B|CPE|AQP1|EFEMP1|AGRN|LAMA2|WNK4|ITGA2|PLXNA1|EXOC4|PLOD3|SMAD2|RTN4|CTNNA1|PTN|CAPN1|OLFM1|PTK2|LTF|EGFR|DAG1|MAP2K1|GAMT|DCN|COL18A1|KRAS|STAT1|ITGA6|NF1|EVL|ATG9B|HTRA1|CTSH|LAMB4|ABI2|ITGAX|CELSR2|FGF1|RPS6KA1|NF2|YAP1|MYLK|MAPK3|MSN|FLNA|DAB2|PHB2|TGM2|MTHFD1L|FBN1|SOD1…
GO:0071887	leukocyte apoptotic process	0.0133228	22	ANXA1|HCLS1|CD74|NF1|ITPKB|SLC39A10|PTEN|BAX|FAS|RAPGEF2|CTSL|TCP1|ADA|RIPK1|AKT1|RPS6|PKN1|IRS2	protein	ANXA1|CTSL|CASP3|CD74|CRKL|RPS6|FAS|HCLS1|ITPKB|RIPK1|NF1|TCP1|BAX|AKT1
GO:0060560	developmental growth involved in morphogenesis	0.0136573	52	MAP2|IQGAP1|PPP3CB|LHX2|MAGI2|MT3|TNR|TWF2|ALCAM|TRIM28|RTN4|CTNNB1|YAP1|FGF1|GSK3B|DDR1|KIF26B|FN1|CPNE6|MAG|CYFIP2|CTTN|DCX|CPNE5|CYFIP1|CRABP2|SH3GL2|APOE|ITGB1|PLXNA1|SYT1|WASF1|PTK7|DCLK1|OLFM1|NEDD4L|VCL|RASAL1|RAB21	combined
GO:0030168	platelet activation	0.0137168	38	PLSCR1|CLIC1|PLEK|PTPN6|FERMT3|CSRP1|DGKG|DGKB|FIBP|HSPB1|VWF|FLNA|METAP1|CD9|MYH9|FN1|SRC|TLN1|F2|FCER1G|APOE|FGG|VAV2|FUNDC2|FGB|FGA|GNAQ|RAP2B|VCL|GNA13	combined
GO:2000116	regulation of cysteine-type endopeptidase activity	0.0137655	58	LTF|SERPINB9|F3|NOL3|AQP1|RPS6KA1|CAST|DAP|POR|GPI|BID|S100A9|ANP32B|MT3|S100A8|BAX|DNAJB6|BCAP31|FAS|ASPH|CD44|PSMB9|CST3|GRAMD4|CTSH|SRC|CYFIP2|PDCD5|BIRC3|PYCARD	rna		LTF|F3|BAX|S100A9|S100A8|CYFIP2|BCAP31|NOL3|GPI|AQP1|SERPINB9|FAS|DAP|CTSD|CST3|PDCD5|RPS6KA1|BIRC3|LGMN|POR|ANP32B|CAST|DNAJB6|MT3|ASPH|PSMB9|BCL2L13|CTSH|BID|ROBO1|AKT1|CD44|IGBP1|PYCARD|PPM1F
GO:0002819	regulation of adaptive immune response	0.014597	23	ANXA1|PTPN6|MSH2|PPP3CB|C3|PTPRC|NCKAP1L|HLA-E|EXOSC6|HLA-DRA|TFRC|PYCARD|HPX|B2M|ADA|C4BPA|CD81|PKN1	combined
GO:0007015	actin filament organization	0.0149091	158	CAPG|ZYX|ARHGAP25|ACTN1|SORBS3|ARHGAP28|HCLS1|PLEK|ARAP1|VASP|ITGB5|SHROOM3|ABI1|SWAP70|SDC4|NCKAP1|MYO1E|SERPINF2|TMSB4X|PXN|SNX9|COTL1|PDLIM1|CTNNA1|MYO1G|S100A10|PLS3|NCKAP1L|TWF2|ABI2|SPTBN4|AIF1|PTK2B|TMOD3|ARHGAP35|FLNA|WASF3|DIAPH1|EPS8|TMOD1|WDR1|AIF1L|IQGAP2|WASF2|SRC|CGNL1|CLASP2|TSC1|ADD2|CYFIP2|PREX1|CTTN|CDC42EP4|PYCARD|ACTN2|CORO2B|ARPC5|CYFIP1|SPTB|CORO1B|CTNNA2|PLEC|FSCN1|NCK2|ACT…	combined
GO:0051251	positive regulation of lymphocyte activation	0.0157765	52	ANXA1|LGALS1|CD74|PTPN6|MSH2|ITPKB|SLC39A10|INPP5D|PNP|PTPRC|YES1|NCKAP1L|CD276|AIF1|SIRPG|HLA-E|EXOSC6|HLA-DRA|LAMP1|IGFBP2|SRC|TFRC|PYCARD|CSK|SMARCA4|B2M|ADA|NCK2|CORO1A|AKT1	combined
GO:0007169	transmembrane receptor protein tyrosine kinase signaling pathway	0.0170489	127	NRXN1|F3|OSBPL8|PLCB1|ABI1|IGFBP5|EFEMP1|IQGAP1|MYO1E|PIP4K2C|NF1|PXN|PTK2|FIBP|YES1|MT3|PIK3R3|HSPB1|COL4A1|MVP|PTK2B|RALB|RTN4|PTPN1|CTNNB1|RAPGEF2|CDH13|FGF1|COL4A2|SLC39A14|GSK3B|DDR1|IGFBP2|NCL|SRC|CLASP2|CYFIP2|CYFIP1|GIGYF2|MMRN2|APC|AGT|NCK2|AKT1|GNAI2|EMILIN1|FER|ROBO1|RAB7A|SIRT2|GRB2|INPP5K|LGMN|IRS2|SIPA1L1|COL1A1|VAV2|HIP1R|PTPN12|WASF1|MVB12B|DUSP3|PIK3C2A|PRKCB|EPHA4|NUCKS1|DCN|LRP…	combined
GO:0070372	regulation of ERK1 and ERK2 cascade	0.0171331	55	CHI3L1|NRXN1|GPNMB|CD74|PTPN6|SERPINF2|PTEN|PTPRC|MT3|PTK2B|PTPN1|RAPGEF2|FGF1|CD44|YWHAZ|FN1|SRC|PYCARD|GBP1|CSK|APOE|GNAI2|EMILIN1|EIF3A|AKAP12|FGG|DUSP3|FGB|FGA|NECAB2|EPHA4|ARRB2|MAP2K1|GSTP1|GLIPR2|MAPK3|APIP|PRKCA|APP|EGFR|DMD|HRAS|MTURN|FERMT2|DAB2	methylation			PTEN|YWHAZ|PTPRC|RAPGEF2|SRC|GPNMB|MT3|SERPINF2|EPHA4|NECAB2|AKAP12|PTPN6|CSK|APIP|FGA|APP|EGFR|FGG|MAP2K1|PTPN1|PTK2B|CHI3L1|GSTP1|NRXN1|GNAI2|CD44|CD74|FERMT2|PYCARD|APOE|FGF1|RAP1A|FGB|MTURN|MAPK3|DAB2|GLIPR2|PHB2|FN1|ARRB2
GO:0046651	lymphocyte proliferation	0.0173533	47	MSN|CD151|ANXA1|GPNMB|CD74|PTPN6|SDC4|PPP3CB|SLC39A10|INPP5D|BID|PNP|PTEN|PTPRC|NCKAP1L|CD276|BAX|AIF1	combined
GO:0045765	regulation of angiogenesis	0.0176374	63	CHI3L1|AKT3|ALOX5|F3|GPNMB|HMOX1|STAB1|GRN|HSPB6|AQP1|NF1|ITGB2|C3|GLUL|ITGAX|JUP|HSPG2|HSPB1|HK2|PTK2B|RTN4|CTNNB1|FGF1|COL4A2|STIM1|RNH1|CTSH|AGO2|STAT1|ECM1|AGT|MTDH|TJP1|EMILIN1|ITGB1|ERAP1	rna		CHI3L1|F3|HMOX1|AKT3|GPNMB|AQP1|ALOX5|NF1|GRN|ITGAX|STAB1|PKM|C3|ITGB2|HSPB6|PTK2B|EMILIN1|GLUL|HK2|MTDH|FGF1|HSPG2|PGK1|AGT|RTN4|CTSH|JUP|SPARC|COL4A2|SERPINF1|ITGB1|GAB1|STAT1|HSPB1|PLCG1|ROCK2|APOH|TJP1|RNH1|STIM1
GO:0007160	cell-matrix adhesion	0.0185363	73	TRIP6|ZYX|ACTN1|ITGA3|ITGB5|FERMT3|CDK6|SDC4|SLK|NF1|ITGB2|PXN|PTK2|PTEN|ITGAX|JUP|S100A10|ITGA2|PTK2B|CTNNB1|CDH13|CD44|GSK3B|BCAM|DDR1|FN1|SRC|CLASP2|TLN1|TSC1|ITGB4|CTTN|ACTN2|DAG1|CORO2B|ITGAM	combined
GO:0016064	immunoglobulin mediated immune response	0.0185385	28	C1S|CD74|PTPN6|SWAP70|MSH2|C3|SERPING1|CLU|INPP5D|PTPRC|C4A|HLA-E|EXOSC6|C1QB|C9|TFRC|HPX|FCER1G|C4BPA|CD81|C6|C1QC	combined
GO:0019724	B cell mediated immunity	0.0185385	28	C1S|CD74|PTPN6|SWAP70|MSH2|C3|SERPING1|CLU|INPP5D|PTPRC|C4A|HLA-E|EXOSC6|C1QB|C9|TFRC|HPX|FCER1G|C4BPA|CD81|C6|C1QC	combined
GO:0043549	regulation of kinase activity	0.0188019	155	CHI3L1|LTF|NRXN1|OSBPL8|ABI1|CD74|PTPN6|SLC27A1|SDC4|IQGAP1|WDR91|PIP4K2C|NF1|SMPD1|CLU|PTK2|CDKN1B|SNX9|PTEN|PTPRC|MT3|PIK3R3|NCKAP1L|HSPB1|YWHAG|MVP|PTK2B|IPO5|IPO7|RALB|PTPN1|RAPGEF2|RGN|FGF1|GTPBP4|CD44|PRKAR1B|ACSL1|MOB1B|DDR1|ERP29|SRC|SLC8A2|TSC1|F2|PYCARD|DAG1|CSK|APC|SRCIN1|PLEC|AGT|APOE|NCK2|AKT1|TXN|CD81|ROBO1|PKN1|PKIG|EEF1A2|SLC8A1|TPD52L1|INPP5K|IRS2|PKIA|ADAM9|VAV2|TNXB|CCNY|DUSP3|…	methylation			PIP4K2C|OSBPL8|WDR91|PTEN|IPO7|PTPRC|RAPGEF2|SRC|SLC8A2|TXN|MT3|HSPB1|ABI1|TPD52L1|EPHA4|PLEC|PTPN6|ACSL1|SNX9|IPO5|SLC27A1|WNK4|NCKAP1L|CSK|SRCIN1|F2|PRKAR1B|SNX6|RGN|INPP5K|EEF1A2|PKIA|YWHAG|CDKN1B|APP|PTK2|NCK2|LTF|EGFR|PIP4K2A|DAG1|HTT|MAP2K1|APC|SLC8A1|PTPN1|STK4|PTK2B|VAV2|TSC1|CCNY|PARK7|GPRC5B|CHI3L1|RAP2B|NF1|PPP1R1B|GSTP1|NRXN1|CD44|PKN1|CD74|FERMT2|PYCARD|APOE|FGF1|TNXB|RAP1A|SORL1|NF2…
GO:0052547	regulation of peptidase activity	0.0192082	115	SERPINB6|LTF|SERPINB9|F3|ITIH3|HDAC1|NOL3|GRN|CD109|CTSB|AQP1|RENBP|PSMB8|C3|SERPINF2|RPS6KA1|CAST|DAP|SERPING1|POR|GPI|BID|S100A9|ANP32B|MT3|S100A8|BAX|C4A|DNAJB6|BCAP31|FAS|ASPH|ITIH1|CD44|SERPINH1|PSMB9|CST3|GRAMD4|FN1|BST2|CTSH|SRC|PROS1|CYFIP2|PDCD5|UBXN1|BIRC3|PYCARD|ECM1|SERPINI2|PSME1|PCOLCE|AGT|AKT1	rna		LTF|F3|RENBP|SERPINB6|BAX|CTSB|SERPING1|S100A9|BST2|S100A8|CYFIP2|BCAP31|PSMB8|SERPINH1|NOL3|GPI|AQP1|ITIH3|SERPINB9|GRN|CD109|FAS|DAP|CTSD|C3|CST3|ITIH1|HDAC1|PDCD5|SERPINF2|RPS6KA1|BIRC3|LRP1|GAPDH|LGMN|POR|ANP32B|CAST|DNAJB6|PEBP1|FN1|MT3|ASPH|UCHL5|CSTB|AGT|PSMB9|BCL2L13|CTSH|BIRC6|CLPX|BID|PROS1|ROBO1|NCSTN
GO:0042127	regulation of cell population proliferation	0.0193555	277	SOD2|AKT3|STAT2|ANXA1|LTF|ALOX5|LMNA|NES|F3|GPNMB|HCLS1|KANK2|HMOX1|HDAC1|ABI1|CD74|PTPN6|NMI|GRN|CD109|CDK6|S100A6|IGFBP5|AQP1|SDC4|NF1|LHX2|PDS5B|SERPINF2|POR|SLC39A10|ZMPSTE24|CLU|PTK2|INPP5D|S100A11|CDKN1B|BID|GLUL|PNP|PTEN|NDRG1|ITGAX|CTNNA1|PTPRC|PTBP2|MAGI2|JUP|FTH1|NAMPT|NCKAP1L|CD276|BAX|ITGA2|LAMC1|LAMA5|COL18A1|AIF1|PTK2B|RTN4|ASPH|CTNNB1|YAP1|SIRPG|RAPGEF2|CDH13|RGN|FGF1|HLA-E|GTPBP4	rna		LTF|F3|HMOX1|NES|B2M|SDC4|SOD2|HLA-E|AKT3|CLU|BAX|ANXA1|GPNMB|BST2|S100A13|CD74|KANK2|IGFBP2|GTPBP4|AQP1|ALOX5|MMRN2|CDH13|HCLS1|NF1|GRN|STAT2|FTH1|ITGAX|CD109|CCAR1|IGFBP3|IGFBP5|PTBP2|PTPN6|CD276|RHOG|PTK2|ABI1|S100A6|PBXIP1|CTNNA1|ATM|FABP7|NMI|HDAC1|NDRG1|PDCD5|SERPINF2|DDR1|NAMPT|CADM4|LMNA|DNAJB2|PTK2B|PDS5B|EMILIN1|CD81|GLUL|RB1CC1|GJA1|SIRPG|SLC39A10|CDKN1B|CCDC88A|S100A11|PNP|IRS2|INPPL1…
GO:0036293	response to decreased oxygen levels	0.0196148	71	SOD2|LMNA|HMOX1|NOL3|AQP1|NF1|ACTN4|CDKN1B|PTEN|NDRG1|PDLIM1|ALAD|CAPN2|SOD3|ALKBH5|MT3|NPEPPS|ITGA2|HK2|PTK2B|PLOD1|SLC2A1|P4HB|RTN4|CAT	combined
GO:0002285	lymphocyte activation involved in immune response	0.0201807	26	ANXA1|LGALS1|CD74|SWAP70|MSH2|PTPRC|NCKAP1L|PTK2B|EXOSC6|HLA-DRA|LAMP1|TFRC|TSC1|FCER1G|ADA|CORO1A|RPS6|DOCK10|CD81	combined
GO:0002366	leukocyte activation involved in immune response	0.0219613	47	ANXA1|LGALS1|HMOX1|CD74|PTPN6|NMI|GRN|SWAP70|MSH2|ITGB2|PTPRC|NCKAP1L|PTK2B|EXOSC6|S100A13|HLA-DRA|LAMP1|TFRC|TSC1|PYCARD|ITGAM|FCER1G|ADA|SPHK2|CORO1A|RPS6|DOCK10|CD81|FER	protein	SWAP70|PTPRC|HLA-DRA|LGALS1|BCR|ANXA1|ITGB2|NMI|S100A13|CD74|TP53BP1|ITGAM|RPS6|HMOX1|FCER1G|PTPN6|CHGA
GO:0032943	mononuclear cell proliferation	0.0221468	48	MSN|CD151|ANXA1|GPNMB|CD74|PTPN6|SDC4|PPP3CB|SLC39A10|INPP5D|BID|PNP|PTEN|PTPRC|NCKAP1L|CD276|BAX|AIF1|CTNNB1|HLA-E|IGFBP2|TFRC|PYCARD|TBK1|ADA|NCK2|CORO1A|RPS6|CD81|PKN1	combined
REAC:R-HSA-1474228	Degradation of the extracellular matrix	0.0222704	37	CTSB|PHYKPL|CAST|COL6A2|CAPN2|HSPG2|COL4A1|LAMC1|LAMA5|COL18A1|COL4A2|CD44|CAPN5|CTSL|TMPRSS6|CAPN1|FN1|COL1A2|HTRA1|ADAM9|COL1A1|DCN|A2M|COL12A1|CASP3|NID1|COL6A1|COL5A3|LAMB1|FBN1|NCSTN|BSG|ADAM17|CTSD|ADAM10	combined
GO:0050790	regulation of catalytic activity	0.0229346	539	CHI3L1|SERPINB6|SOD2|PLSCR1|ALOX5AP|ANXA5|ANXA1|LTF|SERPINB9|NES|NRXN1|F3|ARHGAP25|OSBPL8|ITIH3|ARHGAP28|PLCB1|PLEK|ARAP1|SIPA1|HDAC1|ANXA4|RIN1|NOL3|ABI1|CD74|PTPN6|GRN|CD109|SLC27A1|CTSB|SWAP70|AQP1|SDC4|IQGAP1|MSH2|WDR91|RENBP|PIP4K2C|NF1|ITGB2|PSMB8|WRNIP1|C3|SMPD1|SERPINF2|TMSB4X|RPS6KA1|CAST|DAP|SERPING1|POR|HM13|SLC39A10|PPP2R2A|RAB3IP|CLU|PTK2|GPI|LAMTOR2|DOCK6|CDKN1B|BID|S100A9|SNX9|PTEN…	methylation			WRNIP1|PIP4K2C|OSBPL8|SBF2|ARAP1|WDR91|ARHGAP28|NUCB2|AGFG1|PTEN|ARHGAP26|MAGI2|ARFGEF2|HDAC1|IPO7|ALOX5AP|CTNNB1|ARHGAP35|C4A|MSH2|PDP1|PTPRC|SNCB|SOD2|PPP2R2A|RAPGEF2|SERPINB6|SERPINB9|RIN1|ARHGAP25|SRC|ITIH3|DNAJC3|SLC8A2|AIP|SAG|RASA3|PREX1|CCAR2|ARL1|SLC39A10|LAMTOR2|ANP32B|SIPA1|GRN|TXN|MT3|HSPBP1|ARHGEF12|STIM1|USP14|BID|SLC39A14|PARVA|SERPINF2|CAP1|NOL3|HSPB1|EIF5|UACA|C3|PARP1|ABI1|POR|T…
GO:0030098	lymphocyte differentiation	0.0231706	50	ANXA1|LGALS1|CD74|PTPN6|CDK6|MSH2|METTL3|PPP3CB|ITPKB|INPP5D|PNP|PTPRC|PIK3R3|NCKAP1L|BAX|PTK2B|CAMK4|CTNNB1|HLA-DRA|CTSL|TPD52|TSC1|PREX1|FCER1G|SMARCA4|B2M|ADA|ITGB1|RPS6|DOCK10	combined
GO:0090066	regulation of anatomical structure size	0.0251949	143	MSN|SOD2|AKT3|CAPG|MAP2|ARHGAP28|TBXAS1|HCLS1|PLEK|VASP|SWAP70|AQP1|NCKAP1|PLOD3|SERPINF2|TMSB4X|SCPEP1|SNX9|PTEN|COTL1|SOD3|MT3|NCKAP1L|TNR|TWF2|SPTBN4|PTK2B|TMOD3|ARHGAP35|RTN4|ECE1|EPS8|SLC12A9|GSK3B|TMOD1|WDR1|FN1|SNTA1|MAG|TSC1|ADD2|CYFIP2|CTTN|CDC42EP4|PYCARD|ACTN2|ARPC5|CYFIP1|SPTB|CRABP2|ARHGAP5|PPP1CA|AGT|APOE|NCK2|CORO1A|ARFGEF1|CHMP3|FER|FGG|SLC8A1|GRB2|LRRC8A|ARF6|VAV2|LIMA1|HIP1R|SCI…	combined
GO:0001906	cell killing	0.0268073	32	LTF|SERPINB9|PTPN6|PPP3CB|C3|LYZ|PTPRC|CTSC|NCKAP1L|HLA-E|CD59|HLA-DRA|C9|LAMP1|CTSH|F2|ITGAM|PRDX1|B2M|TUBB|CORO1A	combined
GO:0006793	phosphorus metabolic process	0.0285583	689	PIPOX|ACSF2|CHI3L1|PLSCR1|PYGL|AKT3|STAT2|LTF|UPP1|NEK9|NRXN1|GPNMB|OSBPL8|DCTD|PLCB1|SQSTM1|HCLS1|PLEK|EHD4|HEXB|FBP1|FXR1|ABI1|CD74|PTPN6|CD109|PPCS|CDK6|SLC27A1|SWAP70|EPHX2|DHTKD1|EFEMP1|SDC4|PPA1|UAP1L1|AMPD3|IQGAP1|ADPGK|WDR91|PPP3CB|PIP4K2C|SLK|NF1|ITGB2|ITPKB|C3|SMPD1|DGKG|TMSB4X|RPS6KA1|TNKS1BP1|SLC39A10|PPP2R2A|CLU|GNPDA1|PTK2|GPI|INPP5D|CDKN1B|MTR|SORD|DGKB|PTDSS2|PNP|SMG1|SNX9|ACAA1|P…	combined
GO:1901342	regulation of vasculature development	0.0288216	64	CHI3L1|AKT3|ALOX5|F3|GPNMB|HMOX1|STAB1|GRN|HSPB6|AQP1|NF1|ITGB2|C3|GLUL|ITGAX|JUP|HSPG2|HSPB1|HK2|PTK2B|RTN4|CTNNB1|FGF1|COL4A2|STIM1|RNH1|CTSH|AGO2|STAT1|ECM1|AGT|MTDH|TJP1|EMILIN1|ITGB1|ERAP1	rna		CHI3L1|F3|HMOX1|AKT3|GPNMB|AQP1|ALOX5|NF1|GRN|ITGAX|STAB1|PKM|C3|ITGB2|HSPB6|PTK2B|EMILIN1|GLUL|HK2|MTDH|FGF1|HSPG2|PGK1|AGT|RTN4|CTSH|JUP|SPARC|COL4A2|SERPINF1|ITGB1|GAB1|STAT1|HSPB1|PLCG1|ROCK2|APOH|TJP1|RNH1|STIM1
REAC:R-HSA-6785807	Interleukin-4 and Interleukin-13 signaling	0.030319	17	ANXA1|ALOX5|HMOX1|ITGB2|F13A1|ITGAX|LAMA5|FN1|COL1A2|STAT1|ITGAM|FSCN1|AKT1|ITGB1	combined
GO:0045595	regulation of cell differentiation	0.0309837	234	SOD2|ANXA1|LTF|ALOX5|MAP2|PLCB1|CLIC1|HCLS1|HDAC1|SMOC1|CD74|PTPN6|GRN|CD109|CDK6|IGFBP5|EFEMP1|METTL3|NF1|ITPKB|LHX2|SERPINF2|ANKRD17|RPS6KA1|NUMBL|POR|PTK2|INPP5D|CDKN1B|PNP|PTEN|ANP32B|CTNNA1|PTPRC|HOOK3|MT3|S100A10|NCKAP1L|TNR|TWF2|LAMC1|YWHAG|PTK2B|G6PD|TGM2|RTN4|PITHD1|CAMK4|CTNNB1|YAP1|RAPGEF2|PTBP3|PLXNB2|GJA1|PCP4|DDX6|HLA-DRA|GSK3B|WDR1|HSPA1B|FN1|LIMD1|CLASP2|MAG|LAMA2|ATP11A|F2|STAT1|…	methylation			METTL3|CDK6|NUMBL|PTEN|LAMC1|HDAC1|CTNNB1|ANKRD17|LHX2|PTPRC|ALOX5|SOD2|RAPGEF2|CAMK4|IGFBP5|ANP32B|GRN|MT3|MAG|HCLS1|SERPINF2|PARP1|DYNLT1|POR|PNP|NSUN2|EPHA4|ANXA1|TRIO|NUMB|PTPN6|EIF2AK2|EFEMP1|LAMA2|PCP4|NCKAP1L|CAMK2B|RAB21|MTA1|INPP5D|F2|PLXNA1|LIMD1|SMAD2|CYFIP1|PITHD1|VCL|ADA|RTN4|CTNNA1|PTN|OLFM1|YWHAG|CDKN1B|APP|TSPO|PTK2|ABCA1|LTF|HSPA1B|EGFR|MAP2|DAG1|MAP2K1|NAP1L1|APC|ATP11A|KRAS|STK…
GO:0001894	tissue homeostasis	0.0318672	46	AKT3|LTF|RAB3D|NF1|LYZ|INPP5D|HSPB1|BAX|LAMC1|PTK2B|SLC2A1|CTNNB1|YAP1|CHMP4B|GJA1|SRC|TFRC|LAMA2|CSK|GIGYF2|PRDX1|PECAM1|B2M|SH3GL2|CORO1A|TJP1|ITGB1|RAB7A|TPP1|FH|KRAS|VCL|CXADR|SOD1|PRKCA|DMD|JAM3	combined
GO:0060249	anatomical structure homeostasis	0.0318672	46	AKT3|LTF|RAB3D|NF1|LYZ|INPP5D|HSPB1|BAX|LAMC1|PTK2B|SLC2A1|CTNNB1|YAP1|CHMP4B|GJA1|SRC|TFRC|LAMA2|CSK|GIGYF2|PRDX1|PECAM1|B2M|SH3GL2|CORO1A|TJP1|ITGB1|RAB7A|TPP1|FH|KRAS|VCL|CXADR|SOD1|PRKCA|DMD|JAM3	combined
GO:0002699	positive regulation of immune effector process	0.032758	41	ANXA1|HMOX1|CD74|PTPN6|DDX1|MSH2|ITGB2|C3|ANKRD17|GPI|PTPRC|RTN4|HLA-E|EXOSC6|HLA-DRA|LAMP1|TFRC|PYCARD|HPX|ITGAM|MAVS|B2M|SPHK2|HK1|CD81|FER	combined
GO:0043410	positive regulation of MAPK cascade	0.0360242	80	CHI3L1|NRXN1|GPNMB|SORBS3|PLCB1|CD74|IQGAP1|SERPINF2|LAMTOR2|PTEN|PTPRC|MT3|PTK2B|PTPN1|CTNNB1|RAPGEF2|FGF1|CD44|ERP29|SRC|PYCARD|CSK|CDH2|RIPK1|APOE|GNAI2|CD81|AKAP12|MAPK8IP3|ROBO1|FGG|TPD52L1|EIF2AK2|ADAM9|FGB|FGA|NECAB2|EPHA4|ARRB2|MAP2K1|RB1CC1|GLIPR2|MAPK3|SOD1|PRKCA|APP|EGFR|IGFBP3|HRAS|NTRK2|TAOK1|NENF|TRAF2|MTURN|FERMT2|RASSF2|AKAP13|PDCD10|PAK1|RAP1A|TAOK3|MID1|ROCK2|ITGA1|PHB2|MAP2K2|A…	methylation			SORBS3|PTEN|CTNNB1|PTPRC|RAPGEF2|SRC|CDH2|GPNMB|LAMTOR2|MT3|SERPINF2|TPD52L1|EPHA4|NECAB2|AKAP12|MAPK8IP3|EIF2AK2|CSK|FGA|APP|EGFR|FGG|MAP2K1|PTPN1|PTK2B|RIPK1|CHI3L1|NRXN1|GNAI2|CD44|CD74|FERMT2|PYCARD|APOE|FGF1|RAP1A|FGB|MTURN|PAK1|MAPK3|IQGAP1|ADAM9|GLIPR2|PHB2|MID1|ARRB2|SOD1|INSR|TRAF2|NENF|RASSF2|PRKCA|PLCB1|AKAP13|HRAS|ARL6IP5|DAB2IP|ITGA1
GO:0002822	regulation of adaptive immune response based on somatic recombination of immune receptors built from immunoglobulin superfamily domains	0.0371026	22	ANXA1|PTPN6|MSH2|PPP3CB|C3|PTPRC|NCKAP1L|HLA-E|EXOSC6|HLA-DRA|TFRC|HPX|B2M|ADA|C4BPA|CD81|PKN1	combined
REAC:R-HSA-76009	Platelet Aggregation (Plug Formation)	0.038517	15	PTK2|VWF|PTPN1|FN1|COL1A2|SRC|TLN1|F2|CSK|AKT1|FGG|COL1A1|FGB|FGA	combined
GO:0042327	positive regulation of phosphorylation	0.0390027	145	CHI3L1|LTF|NRXN1|GPNMB|OSBPL8|SQSTM1|HCLS1|EHD4|FXR1|ABI1|CD74|SLC27A1|SDC4|IQGAP1|C3|TNKS1BP1|CLU|PTK2|CDKN1B|SNX9|PTPRC|YES1|MT3|PIK3R3|NCKAP1L|CNTN1|AIF1|PTK2B|FAS|RALB|PTPN1|RAPGEF2|FGF1|CD44|ACSL1|MOB1B|DDR1|ERP29|SRC|TFRC|SLC8A2|F2|GPD1|DAG1|BRAT1|CSK|HPX|TBK1|MAVS|PECAM1|SRCIN1|RIPK1|AGT|AKT1|PARP14|CSNK1D|TXN|UBE2K|CD81|ROBO1|EEF1A2|TPD52L1|PARP9|FLOT1|ADAM9|VAV2|KRAS|CCNY|PTGES3|EPHA4|AR…	combined
GO:0048513	animal organ development	0.0390405	531	MSN|CHI3L1|MAOB|SOD2|AKT3|ANXA1|LTF|ALOX5|DES|LMNA|NES|TPPP3|NRXN1|FHL3|TAGLN|PLCB1|ITGA3|VAMP5|BASP1|KANK2|CTSZ|HMOX1|HDAC1|HOMER1|FXR1|SMOC1|ABI1|PTPN6|CD109|CDK6|CTSB|IGFBP5|EFEMP1|AQP1|SDC4|PLOD3|IQGAP1|MSH2|METTL3|PPP3CB|MYO1E|NF1|LHX2|SYNE2|RPS6KA1|NUMBL|S100A4|POR|ZMPSTE24|SRSF5|PTK2|NCOA2|CDKN1B|GAMT|PTEN|ANP32B|PDLIM1|ITGAX|CTNNA1|PTPRC|PTBP2|MAGI2|HOOK3|MT3|JUP|HSPG2|PLS3|ATP1A3|GLUD1|T…	methylation			METTL3|FXR1|LMNA|SRSF5|CDK6|HOMER1|SYNE2|NUMBL|TPPP3|PTEN|MAGI2|LAMC1|HDAC1|CTNNB1|SMCHD1|ARHGAP35|LHX2|MSH2|BASP1|YWHAZ|PTPRC|AKT3|ALOX5|SRR|ZMPSTE24|SOD2|STX2|WDR37|RAPGEF2|WASF2|TMOD1|RAB18|SRC|AIF1|DES|NCOA2|NUP160|CDH2|FHL3|CPT1A|TRIM28|TRAPPC9|IGFBP5|ANP32B|JUP|IGSF8|MT3|CTNNA2|MAG|LY6H|IFT140|ATP6V0D1|STIM1|SLC39A14|LAMA5|KANK2|PARVA|CNP|HSPG2|CAT|HMGCS2|PARP1|ATP1A3|ABI1|POR|PPP3CB|UGP2|S…
GO:0043408	regulation of MAPK cascade	0.0395381	119	CHI3L1|NRXN1|GPNMB|SORBS3|PLCB1|CD74|PTPN6|IQGAP1|NF1|SMPD1|SERPINF2|LAMTOR2|PTEN|PTPRC|MT3|PTK2B|FAS|PTPN1|CTNNB1|RAPGEF2|FGF1|CD44|YWHAZ|FN1|ERP29|SRC|PYCARD|GBP1|DAG1|CSK|PRDX1|CDH2|RIPK1|AGT|APOE|GNAI2|EMILIN1|EIF3A|CD81|AKAP12|MAPK8IP3|AMBP|ROBO1|FGG|TPD52L1|GRB2|INPP5K|EIF2AK2|ADAM9|CYLD|DUSP3|FGB|FGA|NECAB2|EPHA4|ARRB2|MAP2K1|STK4|GSTP1|RB1CC1|GLIPR2|MAPK3|APIP|SOD1|AIDA|PRKCA|APP|EGFR|DMD…	combined
GO:0002703	regulation of leukocyte mediated immunity	0.0414257	37	SERPINB9|HMOX1|PTPN6|DDX1|MSH2|PPP3CB|ITGB2|C3|PTPRC|NCKAP1L|HLA-E|EXOSC6|HLA-DRA|LAMP1|BST2|TFRC|HPX|ITGAM|MAVS|B2M|SPHK2|C4BPA|CD81|FER	combined
GO:2000106	regulation of leukocyte apoptotic process	0.0424661	13	ANXA1|HCLS1|CD74|NF1|ITPKB|SLC39A10|PTEN|BAX|RAPGEF2	combined
GO:0008285	negative regulation of cell population proliferation	0.0425349	118	SOD2|ALOX5|LMNA|GPNMB|KANK2|HMOX1|ABI1|PTPN6|NMI|CD109|CDK6|IGFBP5|SDC4|NF1|PDS5B|INPP5D|S100A11|CDKN1B|PTEN|NDRG1|CTNNA1|MAGI2|FTH1|BAX|COL18A1|AIF1|PTK2B|ASPH|CTNNB1|SIRPG|RAPGEF2|CDH13|RGN|GTPBP4|CD9|NACC2|DDR1|HSPA1B|TSC1|STAT1|PDCD5|DNAJB2|CSK|MMRN2|APC|B2M|APOE|NCK2|TSPO|ROBO1|FABP7|PKN1|SERPINF1|SIRT2|PTN|RPS6KA2|EIF2AK2|SMAD2|CTBP2|SCIN|MAP2K1|PBRM1|STK4|GSTP1|EMD|RB1CC1|INPPL1|IGFBP7|GNA…	combined
GO:0008283	cell population proliferation	0.0439985	336	MSN|CD151|SOD2|AKT3|STAT2|ANXA1|LTF|ALOX5|LMNA|NES|F3|GPNMB|SQSTM1|HCLS1|KANK2|HMOX1|HDAC1|ABI1|CD74|PTPN6|NMI|GRN|CD109|CDK6|S100A6|IGFBP5|AQP1|SDC4|PPP3CB|NF1|ITPKB|LHX2|PDS5B|SERPINF2|RPS6KA1|NUMBL|POR|SLC39A10|ZMPSTE24|CLU|PTK2|INPP5D|S100A11|CDKN1B|BID|GLUL|PNP|PTEN|NDRG1|ITGAX|CTNNA1|PTPRC|PTBP2|MAGI2|HOOK3|JUP|FTH1|NAMPT|NCKAP1L|CD276	rna		MSN|LTF|F3|CD151|HMOX1|NES|B2M|SDC4|SOD2|HLA-E|AKT3|CLU|BAX|ANXA1|HOOK3|GPNMB|BST2|S100A13|CD74|KANK2|IGFBP2|SQSTM1|GTPBP4|AQP1|ALOX5|MMRN2|CDH13|HCLS1|NF1|GRN|STAT2|FTH1|ITGAX|CD109|CCAR1|IGFBP3|IGFBP5|ITPKB|PTBP2|PTPN6|CD276|RHOG|PTK2|ABI1|S100A6|TGFBI|PBXIP1|CTNNA1|ATM|FABP7|NMI|HDAC1|PPP3CB|NDRG1|PDCD5|SERPINF2|DDR1|RPS6KA1|NAMPT|CADM4|LMNA|DNAJB2|PTK2B|PDS5B|EMILIN1|CD81|GLUL|PLXNB2|RB1CC1|G…
GO:0009719	response to endogenous stimulus	0.0450368	357	MAOB|STAT2|ANXA1|SERPINB9|ZYX|NRXN1|OSBPL8|PLCB1|ITGA3|HCLS1|EHD4|KANK2|FBP1|HMOX1|CASP6|ITGB5|HDAC1|CD109|SLC27A1|CTSB|IGFBP5|AQP1|IQGAP1|PIP4K2C|NF1|ITGB2|PXN|POR|ZMPSTE24|SRSF5|PTK2|GPI|LAMTOR2|NCOA2|GNAO1|XRN1|CDKN1B|SORD|CA2|FIBP|ALAD|CAPN2|CTNNA1|YES1|MAGI2|SHMT1|MT3|JUP|PIK3R3|ATP1A3|TWF2|HSPB1|COL4A1|ITGA2|YWHAG|CYC1|AIF1|PTK2B|IPO5|FLNA|SLC2A1|TGM2|PDE2A|CAT|PTPN1|CTNNB1|YAP1|RAPGEF2|CDH…	combined
GO:0045087	innate immune response	0.0457553	161	PLSCR1|STAT2|ANXA1|LTF|C1S|SERPINB9|ZYX|CASP6|TRIM21|CD74|PTPN6|NMI|GRN|DDX1|METTL3|RFTN1|WRNIP1|C3|SMPD1|ANKRD17|SERPING1|CLU|PTK2|S100A9|YES1|S100A8|C4A|AIF1|PTK2B|ENDOD1|IPO7|TRIM28|RTN4|PTPN1|GBP2|MX1|HLA-E|GRAMD4|C9|LAMP1|HSPA1B|ZC3HAV1|BST2|CFB|SRC|STAT1|BIRC3|CDC42EP4|DHX15|PYCARD|TTLL12|GBP1|HPX|ITGAM|FCER1G|PRDX1|TBK1|MAVS|TOLLIP|TUBB|APOE|ACTR3|CORO1A|PARP14|HK1|C4BPA|UBE2K|ERAP1|FER|TR…	combined
GO:0043122	regulation of I-kappaB kinase/NF-kappaB signaling	0.046438	56	LTF|LGALS1|SQSTM1|HMOX1|TRIM21|HDAC1|CD74|DDX1|ANKRD17|S100A4|CC2D1A|HSPB1|FLNA|CTNNB1|GJA1|S100A13|ZC3HAV1|BST2|TFRC|STAT1|BIRC3|DHX15|PYCARD|ECM1|TBK1|PPM1A|ATP2C1|MAVS|RIPK1|SPHK2|MTDH	combined
GO:0023057	negative regulation of signaling	0.0471312	267	SOD2|STAT2|LTF|LMNA|ARHGAP25|ITGA3|PLEK|KANK2|FBP1|HMOX1|HDAC1|NOL3|CD74|PTPN6|NMI|CD109|IGFBP5|METTL3|PPP3CB|PIP4K2C|NF1|SMPD1|DGKG|TMSB4X|RPS6KA1|VDAC2|CLU|INPP5D|JAGN1|BID|PTEN|CTNNA1|PTPRC|MAGI2|TNR|HSPB1|BAX|MVP|ATAD1|PTK2B|RASA3|SAG|ARHGAP35|PDE2A|PTPN1|CTNNB1|YAP1|LRPAP1|CD44|GJA1|CCAR2|DKK3|STRN3|GSK3B|NXN|HTRA3|TMPRSS6|GRAMD4|LEMD3|IGFBP2|HSPA1B|UBR2|NCL|RRM2B|LIMD1|SRC|CGNL1|RNF213|CSNK…	combined
GO:1903131	mononuclear cell differentiation	0.0476067	56	ANXA1|LGALS1|CD74|PTPN6|CDK6|MSH2|METTL3|PPP3CB|ITPKB|INPP5D|PNP|PTPRC|PIK3R3|NCKAP1L|BAX|PTK2B|PDE2A|CAMK4|CTNNB1|MYH9|HLA-DRA|CTSL|TPD52|TSC1|PREX1|FCER1G|SMARCA4|B2M|ADA|ITGB1|RPS6|DOCK10	combined
GO:0006796	phosphate-containing compound metabolic process	0.0499031	681	PIPOX|ACSF2|CHI3L1|PLSCR1|PYGL|AKT3|STAT2|LTF|UPP1|NEK9|NRXN1|GPNMB|OSBPL8|DCTD|PLCB1|SQSTM1|HCLS1|PLEK|EHD4|HEXB|FBP1|FXR1|ABI1|CD74|PTPN6|CD109|PPCS|CDK6|SLC27A1|SWAP70|EPHX2|DHTKD1|EFEMP1|SDC4|PPA1|AMPD3|IQGAP1|ADPGK|WDR91|PPP3CB|PIP4K2C|SLK|NF1|ITGB2|ITPKB|C3|SMPD1|DGKG|TMSB4X|RPS6KA1|TNKS1BP1|SLC39A10|PPP2R2A|CLU|PTK2|GPI|INPP5D|CDKN1B|MTR|SORD|DGKB|PTDSS2|PNP|SMG1|SNX9|ACAA1|PTEN|CAPN2|PTPR…	combined
