# Supplementary material for: Directional integration and pathway enrichment analysis for multi-omics data
Source: Nat Commun. 2024 Jul 7;15:5690. doi: 10.1038/s41467-024-49986-4 (PMC11227559; doi:10.1038/s41467-024-49986-4)
Supplement: Supplementary file 17 — Supplementary Data 14 [file 41467_2024_49986_MOESM17_ESM.xlsx]

## Sheet: Supplementary Data 14
term_id	term_name	adjusted_p_val	term_size	overlap	evidence	Genes_protein	Genes_rna	Genes_methylation
GO:0009605	response to external stimulus	3.11714e-12	517	CHI3L1|MAOB|SOD2|PLSCR1|PYGL|ALOX5AP|ANXA1|LTF|C1S|UPP1|ALOX5|SERPINB9|ZYX|F3|LGALS1|GPNMB|OCIAD2|FKBP5|SIPA1|VASP|KANK2|FBP1|FUCA2|HMOX1|NPC2|CASP6|TRIM21|STAB1|CD74|PTPN6|NMI|CD109|CDK6|SHROOM3|SWAP70|GRN|AQP1|RFTN1|METTL3|ITGB2|C3|SMPD1|SERPINF2|PLIN2|LYZ|DAP|WRNIP1|SERPING1|POR|CLU|ASL|GPI|JAGN1|LGALS4|S100A9|COTL1|CAPN2|ITGAX|PTPRC|PSPH|ALAD|YES1|MT3|TMSB4X|RAB38|JUP|CTSC|S100A8|NUCB2|NCKAP1…	rna|methylation		MAOB|CHI3L1|OCIAD2|NRXN1|LTF|F3|C1S|HMOX1|TMSB4X|VASP|B2M|SOD2|UPP1|FUCA2|HLA-E|LYZ|TRIM21|CLU|PLIN2|CNTN1|BAX|ALCAM|ANXA1|SERPING1|S100A9|PLSCR1|SHROOM3|DGKB|NPC2|SMPD1|GPNMB|BST2|S100A8|CA3|CD74|MX1|CLASP2|CFB|FBP1|KANK2|PYGL|IGFBP2|LGALS1|ALOX5AP|TNR|GPI|AQP1|ALOX5|TYMP|MMRN2|SERPINB9|PLIN3|CDH13	METTL3|WRNIP1|CDK6|YES1|STAT2|ZYX|DDX1|JAGN1|PPP1CB|NUCB2|PTEN|ALAD|IPO7|ALOX5AP|CTNNB1|ARHGAP35|PYGL|ANKRD17|C4A|SORD|LHX2|PTPRC|BCKDHB|TBK1|ALOX5|SRR|MAVS|ZMPSTE24|DHX15|SOD2|SERPINB9|SRC|DNAJC3|AIF1|SAG|CAPN2|CDH2|GPNMB|PREX1|CPT1A|TRIM28|SIPA1|JUP|GRN|MT3|GPX4|CTNNA2|TRIM25|MAG|TUBB|USP14|LAMA5|KANK2|LGALS4|PARVA|CNP|SERPINF2|ERAP1|HSPB1|C3|CAT|HMGCS2|PARP1|CAMK1D|CASP6|POR|SLC2A1|RAB1A|LGALS…
GO:0007155	cell adhesion	5.33651e-10	322	MSN|CD151|TRIP6|ANXA1|ALOX5|ZYX|LGALS1|GPNMB|ACTN1|CLIC1|ITGA3|PLEK|SIPA1|SORBS3|ITGB5|STAB1|CD74|PTPN6|FERMT3|CDK6|CSRP1|SWAP70|SDC4|METTL3|ITGB2|ITPKB|HAPLN2|SERPINF2|PXN|ACTN4|S100A11|LGALS4|S100A9|PNP|COL6A2|PDLIM1|ITGAX|CTNNA1|PTPRC|YES1|JUP|S100A10|S100A8|NCKAP1L|CD276|HSPB1|ITGA2|LAMC1|MYO1G|MCAM|DNAJB6|LAMA5|CNTN1|COL18A1|AIF1|ENTPD1|VWF|TMOD3|PPP1CB|FLNA|P4HB|TGM2|ALCAM|FIBP|HLA-E|PTK2B|…	protein|rna|methylation	SWAP70|ALCAM|MSN|SERPINI2|ACTN4|TRIP6|SPON1|PTPRC|LGALS4|CSPG5|HLA-DRA|PALLD|TNR|ABAT|S100A10|LGALS1|BCR|ANXA1|ITGB2|CLIC1|PKN2|NCAM2|GBP1|ALOX5|CASP3|C1QBP|CD74|CRKL|CD44|ITGAM|AP3B1|CLASP2|VSIG4|NCAN|S100A11|ROBO1|ITGB5|CDK6|DDR1|ITGAV|ITGA3|SIPA1|NCAM1|CD151|PTPN6|FERMT3|RAB10|CADM2|CD2AP|PODXL2|ITPKB|VAMP3|CYFIP2|RASA1|FLNA|RGCC|STAB1|ARPC2|JAM2|VCAN|ITGB4|ITGA2|IGFBP2|NCKAP1L|SPARCL1|CNN3|ZY…	MSN|NRXN1|CD151|B2M|SDC4|CLIC1|PECAM1|HLA-E|GSK3B|ADAM22|NCAM2|LGALS3BP|TRIP6|CNTN1|P4HB|ALCAM|ANXA1|PLEK|S100A9|GPNMB|ITGB5|S100A8|HLA-DRA|CYFIP2|ITGA3|PPP1R12A|CD74|CLASP2|RIC8A|IGFBP2|LGALS1|NEGR1|CSRP1|GTPBP4|ACTN1|TNR|ALOX5|MMRN2|CDH13|PNN|NF1|COL6A2|ITGAX|STAB1|OPCML|CADM2|MYO1G|ZYX|ITPKB|DUSP3|SIPA1|MCAM|PTPN6|CD276|PTK2|SLK|GBP1|FERMT3|TGFBI|PDLIM1|COL5A3|PBXIP1|CTNNA1|TGM2|TLN1|NCAM1|ITG…	METTL3|SORBS3|CDK6|YES1|ZYX|PPP1CB|TMOD3|FIBP|HAPLN2|PTEN|LAMC1|CTNNB1|ACTN1|PTPRC|ALOX5|ATP2C1|MAGI1|SRC|AIF1|CDH2|GPNMB|PREX1|OPCML|SIPA1|JUP|CTNNA2|MAG|LAMA5|LGALS4|PARVA|SERPINF2|HSPB1|CD151|SLK|DNAJB6|PNP|KIF26B|RAB1A|LGALS1|STAB1|CSRP1|EPHA4|ANXA1|FERMT3|HAPLN1|PTPN6|ANK3|PAG1|LAMA2|PLEK|PXN|TRIP6|ITGA3|NCKAP1L|ITGA2|CSK|CADM3|SRCIN1|PLXNA1|CXADR|PODXL|IGSF21|ATP1B1|NEO1|TLN2|VCL|ADA|ACTN2|…
REAC:R-HSA-1474244	Extracellular matrix organization	5.46581e-09	96	CD151|ACTN1|ITGA3|ITGB5|COLGALT1|CTSB|EFEMP1|SDC4|PLOD3|ITGB2|PHYKPL|CAST|COL6A2|CAPN2|ITGAX|HSPG2|COL4A1|ITGA2|LAMC1|LAMA5|COL18A1|PLOD1|VWF|P4HB|COL4A2|CD44|SERPINH1|CAPN5|CTSL|TMPRSS6|CAPN1|FN1|COL1A2|AGRN|LAMA2|ITGB4|DAG1|ITGAM|PECAM1|PCOLCE|PLEC|HTRA1|EMILIN1|ITGB1|FGG|ADAM9|COL1A1|TNXB|NCAM1|FGB|FGA|ITGA6|A2M|LUM|COL12A1|SDC3|CASP3|CD47|NID1|COL6A1|JAM3|TNR|COL5A3|APP|LAMB1|FBN1|PPIB|NCSTN|…	rna		NRXN1|CD151|SDC4|PECAM1|P4HB|CTSB|ITGB5|ITGA3|SERPINH1|ACTN1|TNR|COL1A2|COL6A2|ITGAX|EFEMP1|PLOD3|COL5A3|NCAM1|COLGALT1|CTSD|ITGB2|CTSL|PPIB|DDR1|EMILIN1|VWF|PHYKPL|CRTAP|ITGAM|COL1A1|JAM3|COL4A1|COL18A1|LUM|HSPG2|CAST|FN1|CAPNS1|LAMA5|NCSTN|PLOD1|BGN|SPARC|ITGA2|CAPN2|COL4A2|HTRA1|PCOLCE|ITGB1|ITGB4|CD44|HAPLN1|VCAN|NCAN|DAG1|TMPRSS6|CD47
GO:0009607	response to biotic stimulus	4.68017e-08	279	MAOB|SOD2|PLSCR1|PYGL|ANXA1|LTF|C1S|SERPINB9|ZYX|OCIAD2|FKBP5|FUCA2|NPC2|CASP6|TRIM21|STAB1|CD74|PTPN6|NMI|CDK6|GRN|AQP1|RFTN1|METTL3|C3|SMPD1|LYZ|TMCO1|WRNIP1|SERPING1|CLU|JAGN1|LGALS4|S100A9|COTL1|ABI3|CAPN2|ITGAX|PTPRC|ALAD|YES1|S100A8|CA3|HSPB1|BAX|SNX3|C4A|AIF1|ENDOD1|RNASEL|PTPN1|YAP1|GBP2|MX1|HLA-E|PTK2B|GSK3B|AP1S1|DNAJC3|ELMOD2|GRAMD4|LAMP1|HSPA1B|ZC3HAV1|RTN4|RNF213|STAT1|CNP|PYCARD|GBP…	rna		MAOB|OCIAD2|LTF|C1S|B2M|SOD2|FUCA2|HLA-E|GSK3B|LYZ|TRIM21|CLU|BAX|ANXA1|SERPING1|S100A9|PLSCR1|DGKB|NPC2|SMPD1|BST2|S100A8|CA3|CD74|MX1|CFB
GO:0006952	defense response	1.07296e-07	285	CHI3L1|PLSCR1|ALOX5AP|ANXA1|LTF|C1S|ALOX5|SERPINB9|ZYX|F3|LGALS1|HMOX1|CASP6|TRIM21|STAB1|CD74|PTPN6|NMI|GRN|AQP1|RFTN1|METTL3|ITGB2|C3|SMPD1|SERPINF2|LYZ|WRNIP1|SERPING1|CLU|JAGN1|LGALS4|S100A9|COTL1|ABI3|ITGAX|PTPRC|YES1|TMSB4X|HSPG2|CTSC|S100A8|ITGA2|C4A|CD163|AIF1|ENDOD1|RNASEL|PTPN1|APOL2|GBP2|MX1|HLA-E|PTK2B|CD44|GPX4|DNAJC3|ELMOD2|LSP1|GGT5|GRAMD4|LAMP1|HSPA1B|ZC3HAV1|FN1|RTN4|TFRC|RNF213|…	combined
GO:0098609	cell-cell adhesion	1.49854e-07	188	MSN|ANXA1|ALOX5|LGALS1|GPNMB|CLIC1|ITGA3|PLEK|ITGB5|CD74|PTPN6|FERMT3|CSRP1|SWAP70|SDC4|METTL3|ITGB2|ITPKB|SERPINF2|S100A11|S100A9|PNP|PDLIM1|ITGAX|CTNNA1|PTPRC|YES1|JUP|S100A8|NCKAP1L|CD276|HSPB1|ITGA2|DNAJB6|LAMA5|CNTN1|AIF1|TMOD3|FLNA|ALCAM|FIBP|HLA-E|STK10|CD44|RIC8A|MYH9|CTNNB1|HLA-DRA|PLXNB2|PARVA|SIRPG|CNN3|IGFBP2|KIF26B|FN1|TFRC|CD9|PALLD|TLN1|MAG|LPP|PYCARD|CSK|ITGAM|CDH2|ATP2C1|PECAM1|B…	rna		MSN|NRXN1|B2M|SDC4|CLIC1|PECAM1|HLA-E|NCAM2|CNTN1|ALCAM|ANXA1|PLEK|S100A9|GPNMB|ITGB5|S100A8|HLA-DRA|CYFIP2|ITGA3|CD74|RIC8A|IGFBP2|LGALS1|NEGR1|CSRP1|GTPBP4|TNR|ALOX5
GO:0048870	cell motility	2.05712e-07	358	MSN|CD151|SOD2|TRIP6|ANXA1|ALOX5|LMNA|F3|GPNMB|ITGA3|KANK2|HEXB|HMOX1|ITGB5|FMNL1|HDAC1|CD74|FERMT3|CDK6|SWAP70|IGFBP5|GRN|AQP1|SDC4|IQGAP1|ITGB2|PXN|ACTN4|GPI|S100A11|LAMTOR2|JAGN1|S100A9|ABI3|PDLIM1|ITGAX|CTNNA1|PTPRC|YES1|CAP1|TMSB4X|JUP|S100A8|NCKAP1L|GLUL|HSPB1|BAX|ITGA2|ABI2|LAMC1|MYO1G|MCAM|LAMA5|AIF1|FLNA|RGN|FGF1|PTK2B|STK10|DIAPH1|CD44|RIC8A|GJA1|MYH9|CTNNB1|PLXNB2|PARVA|ARHGDIB|WDR1|DN…	methylation			LMNA|LZTFL1|CDK6|YES1|SYNE2|OSBPL8|JAGN1|PTEN|MAGI2|LAMC1|HDAC1|CTNNB1|ARHGAP35|SORD|PTPRC|AKT3|ALOX5|SOD2|RAPGEF2|WASF2|SRC|AIF1|CDH2|GPNMB|HEXB|PREX1|IGFBP5|LAMTOR2|JUP|IGSF8|GRN|ABI3|NCKAP1|CTNNA2|LAMA5|KANK2|PARVA|CAP1|HSPB1|CD151|CAMK1D|SLK|LIMA1|RAB1A|GLUL|ECM1|DCLK1|EPHA4|ANXA1|IQSEC1|AQP1|PLEC|AKAP12|NUMB|FERMT3|DNAH1|LAMA2|PXN|TRIP6|ITGA3|NCKAP1L|CAMK2B|AGO2|ITGA2|DNAJA4|SRCIN1|PLXNA1|CX…
GO:0043207	response to external biotic stimulus	3.10326e-07	272	MAOB|SOD2|PLSCR1|PYGL|ANXA1|LTF|C1S|SERPINB9|ZYX|OCIAD2|FKBP5|FUCA2|NPC2|CASP6|TRIM21|STAB1|CD74|PTPN6|NMI|CDK6|GRN|AQP1|RFTN1|METTL3|C3|SMPD1|LYZ|WRNIP1|SERPING1|CLU|JAGN1|LGALS4|S100A9|COTL1|CAPN2|ITGAX|PTPRC|ALAD|YES1|S100A8|CA3|HSPB1|BAX|SNX3|C4A|AIF1|ENDOD1|RNASEL|PTPN1|GBP2|MX1|HLA-E|PTK2B|AP1S1|DNAJC3|ELMOD2|GRAMD4|LAMP1|HSPA1B|ZC3HAV1|RTN4|RNF213|STAT1|CNP|PYCARD|GBP1|BIRC3|HPX|ITGAM|FCER…	combined
GO:0051707	response to other organism	3.10326e-07	272	MAOB|SOD2|PLSCR1|PYGL|ANXA1|LTF|C1S|SERPINB9|ZYX|OCIAD2|FKBP5|FUCA2|NPC2|CASP6|TRIM21|STAB1|CD74|PTPN6|NMI|CDK6|GRN|AQP1|RFTN1|METTL3|C3|SMPD1|LYZ|WRNIP1|SERPING1|CLU|JAGN1|LGALS4|S100A9|COTL1|CAPN2|ITGAX|PTPRC|ALAD|YES1|S100A8|CA3|HSPB1|BAX|SNX3|C4A|AIF1|ENDOD1|RNASEL|PTPN1|GBP2|MX1|HLA-E|PTK2B|AP1S1|DNAJC3|ELMOD2|GRAMD4|LAMP1|HSPA1B|ZC3HAV1|RTN4|RNF213|STAT1|CNP|PYCARD|GBP1|BIRC3|HPX|ITGAM|FCER…	combined
GO:0048646	anatomical structure formation involved in morphogenesis	4.18503e-07	230	CHI3L1|ANXA1|ALOX5|F3|GPNMB|ACTN1|ITGA3|VASP|HMOX1|ITGB5|HDAC1|FLNC|STAB1|PTPN6|CD109|PTGFRN|CSRP1|SHROOM3|HSPB6|EHD2|GRN|AQP1|SDC4|CSRP2|ITGB2|C3|GPI|CAPN2|ITGAX|JUP|HSPG2|GLUL|HSPB1|COL4A1|ITGA2|MCAM|HK2|CNTN1|COL18A1|TMOD3|FLNA|TGM2|YAP1|MYOF|FGF1|PTK2B|COL4A2|GJA1|MYH9|CTNNB1|STIM1|PLXNB2|PARVA|WDR1|POFUT1|KIF26B|CLIC4|FN1|CTSH|TYMP|RTN4|AGFG1|TGFBI|TPPP|CD9|RNF213|MAG|STAT1|ITGB4|DCX|PEF1|DA…	rna|methylation		CHI3L1|NRXN1|F3|HMOX1|VASP|SDC4|AKT3|EHD2|CNTN1|ANXA1|SHROOM3|GPNMB|ITGB5|ITGA3|CLASP2|CSRP1|ACTN1|GPI|AQP1|ALOX5|TYMP|MMRN2|CDH13|NF1|GRN|ITGAX|CD109|FLNC|STAB1|PKM|TMOD2|PTGFRN|PIK3R3|MCAM|PTPN6|PTK2|ABI1|TGFBI|DCX|TGM2|C3|ITGB2|ATM|MYOF|HDAC1|PPP3CB|HSPB6|POFUT1|PTK2B|EMILIN1|CD81|GLUL|LUZP1|PLXNB2|CSRP2|GJA1|HK2|FLNA|COL1A1|JAM3|MTDH|FGF1|RALA|COL4A1|COL18A1|HSPG2|MYH9|SEC24B|MTHFD1L|FN1|WDR1…	TMOD3|AGFG1|PTEN|HDAC1|TPPP|CTNNB1|ACTN1|ARHGAP35|LHX2|YWHAZ|AKT3|ALOX5|CSRP2|WASF2|TMOD1|CAPN2|FLNC|GPNMB|JUP|GRN|MAG|STIM1|PARVA|ERAP1|HSPB1|HSPG2|C3|ABI1|PPP3CB|KIF26B|STAB1|CSRP1|GLUL|PTGFRN|ECM1|ANXA1|AQP1|PLEC|EHD1|PTPN6|RNF213|ITGA3|AGO2|ITGA2|SHROOM3|PLXNA1|C5|PODXL|EXOC4|SMAD2|COL4A2|ADA|F3|ACTN2|RTN4|RNH1|PLCD3|COL4A1|OLFM1|PRKCB|CD9|PTK2|NCL|DAG1|MAP2K1|GNA13|DCN|COL18A1|STK4|PTK2B|CD1…
GO:0016477	cell migration	6.77059e-07	339	MSN|CD151|SOD2|TRIP6|ANXA1|ALOX5|LMNA|F3|GPNMB|ITGA3|KANK2|HEXB|HMOX1|ITGB5|FMNL1|HDAC1|CD74|FERMT3|SWAP70|IGFBP5|GRN|AQP1|SDC4|IQGAP1|ITGB2|PXN|ACTN4|GPI|S100A11|LAMTOR2|JAGN1|S100A9|ABI3|PDLIM1|ITGAX|CTNNA1|PTPRC|YES1|CAP1|TMSB4X|JUP|S100A8|NCKAP1L|GLUL|HSPB1|BAX|ITGA2|ABI2|LAMC1|MYO1G|MCAM|LAMA5|AIF1|FLNA|FGF1|PTK2B|STK10|DIAPH1|CD44|RIC8A|GJA1|MYH9|CTNNB1|PLXNB2|PARVA|ARHGDIB|WDR1|DNAJA4|CLIC…	rna|methylation		MSN|PLCB1|F3|CD151|HMOX1|TMSB4X|SDC4|SOD2|PECAM1|AKT3|TRIP6|BAX|ANXA1|S100A9|GPNMB|BST2|ITGB5|S100A8|ITGA3|CD74|CLASP2|KANK2|RIC8A|GTPBP4|TNR|GPI|AQP1|ALOX5|MMRN2|CDH13|DOCK10|NF1|GRN|ITGAX|HEXB|IQGAP1|MYO1G|CCAR1|IGFBP3|IGFBP5|FMNL1|ABI2|DUSP3|PIK3R3|MCAM|RHOG|PTK2|SLK|FERMT3|DCX|PDLIM1|PBXIP1|CTNNA1|PARP9|SCAI|ITGB2|ATM|HDAC1|PXN|PPIB|DDR1|OSBPL8|LMNA|PTK2B|EMILIN1|CD81|GLUL|PLXNB2|NCKAP1|GJA1|…	LMNA|YES1|SYNE2|OSBPL8|JAGN1|PTEN|MAGI2|LAMC1|HDAC1|CTNNB1|ARHGAP35|PTPRC|AKT3|ALOX5|SOD2|RAPGEF2|WASF2|SRC|AIF1|CDH2|GPNMB|HEXB|PREX1|IGFBP5|LAMTOR2|JUP|GRN|ABI3|NCKAP1|CTNNA2|LAMA5|KANK2|PARVA|CAP1|HSPB1|CD151|CAMK1D|SLK|LIMA1|RAB1A|GLUL|ECM1|DCLK1|EPHA4|ANXA1|IQSEC1|AQP1|PLEC|AKAP12|NUMB|FERMT3|LAMA2|PXN|TRIP6|ITGA3|NCKAP1L|CAMK2B|AGO2|ITGA2|DNAJA4|SRCIN1|PLXNA1|CXADR|C5|PODXL|EPS8|NEO1|LIMD1|…
GO:0007166	cell surface receptor signaling pathway	1.35916e-06	451	RAB34|PLSCR1|ANXA1|LTF|ZYX|LMNA|F3|OCIAD2|ITGA3|HCLS1|PLEK|HMOX1|ITGB5|HDAC1|ANXA4|NOL3|CD74|PTPN6|NMI|FERMT3|CD109|CDK6|SLC27A1|IGFBP5|EFEMP1|IQGAP1|MYO1E|RFTN1|METTL3|ITGB2|ITPKB|C3|NUMBL|PXN|ACTN4|POR|INPP5D|JAGN1|ITGAX|CTNNA1|PTPRC|YES1|MT3|TMSB4X|JUP|NCKAP1L|CD276|HSPB1|COL4A1|BAX|ITGA2|SNX3|LAMC1|MYO1G|MVP|LAMA5|CNTN1|FAS|FLNA|RALB|P4HB|ECE1|PTPN1|YAP1|MX1|FIBP|FGF1|PTK2B|COL4A2|CD44|STX1A|…	rna|methylation		RAB34|OCIAD2|NRXN1|LTF|PLCB1|F3|HMOX1|TMSB4X|PECAM1|GSK3B|CNTN1|BAX|P4HB|ANXA1|PLEK|PLSCR1|ITGB5|CYFIP2|ITGA3|MVP|CD74|MX1|CLASP2|IGFBP2|ANXA4|NOL3|COL1A2|MMRN2|CDH13|MYO1E|CD59|HCLS1|NF1|STAT2|ITGAX|CD109|RALB|IQGAP1|MYO1G|SLC27A1|EFEMP1|IGFBP3|IGFBP5|ZYX|ITPKB|DUSP3|PIK3R3|PTPN6|CD276|PTK2|GBP1|FERMT3|ABI1|PDIA3|FAS|UBE2K|PBXIP1|CTNNA1|PARP9|TLN1|NCAM1|C3|ITGB2|MPP2|NMI|HDAC1|PXN|DDR1|IL1RAP|OS…	METTL3|STX1A|LMNA|CDK6|YES1|RAB34|PIP4K2C|HOMER1|STAT2|OSBPL8|ZYX|JAGN1|NUMBL|FIBP|PTEN|MAGI2|LAMC1|HDAC1|CTNNB1|PTPRC|TBK1|MAVS|RAPGEF2|MAGI1|SRC|SLC8A2|SAG|CDH2|PPM1A|CCAR2|SLC39A10|IGFBP5|JUP|SKOR1|MT3|NXN|IFT140|BID|SLC39A14|LAMA5|HCLS1|NOL3|HSPB1|C3|PARP1|ABI1|POR|GMDS|CPE|ECM1|EPHA4|ANXA1|NECAB2|TRIO|FERMT3|PTPN6|ACSL1|EFEMP1|RNF213|STAMBP|NMI|LAMA2|SLC27A1|PLEK|PXN|RFTN1|ITGA3|NCKAP1L|PLSC…
GO:0002250	adaptive immune response	1.98536e-06	66	ANXA1|C1S|SIPA1|CD74|PTPN6|SWAP70|RFTN1|C3|LAIR1|SERPING1|CLU|INPP5D|PTPRC|CTSC|NCKAP1L|C4A|MYO1G|ALCAM|HLA-E|PTK2B|C1QB|HLA-DRA|EXOSC6|CTSL|CTSH|TFRC|PYCARD|CSK|HPX|FCER1G|B2M|C4BPA|ERAP1|PKN1|ADA|C6|C1QC|FGB|OTUD7B|FGA	rna		C1S|B2M|HLA-E|CLU|ALCAM|ANXA1|SERPING1|LAIR1|HLA-DRA|CD74|C1QB|MYO1G|SIPA1|PTPN6|C3|PPP3CB|CTSL|RFTN1|PTK2B|CD81|CTSC|HPX|MSH2|JAM3|SWAP70|C1QC|INPP5D|FCER1G|BTN3A3|TFRC|CTSH
GO:0009653	anatomical structure morphogenesis	2.17166e-06	534	MSN|CHI3L1|CD151|ANXA1|LTF|ALOX5|NES|F3|GPNMB|ACTN1|ITGA3|ARAP1|VASP|HEXB|CTSZ|HMOX1|ITGB5|FMNL1|HDAC1|FLNC|STAB1|PTPN6|CD109|PTGFRN|CSRP1|SHROOM3|S100A6|HSPB6|IGFBP5|EHD2|GRN|EFEMP1|AQP1|SDC4|PLOD3|IQGAP1|GRSF1|CSRP2|MYO1E|METTL3|ITGB2|C3|FKBP10|SERPINF2|RPS6KA1|NUMBL|POR|CLU|GPI|GAMT|CA2|IGF2BP2|ABI3|VAT1|CAPN2|ITGAX|CTNNA1|CAP1|MT3|JUP|HSPG2|NCKAP1L|GLUL|TWF2|HSPB1|COL4A1|BAX|ITGA2|ABI2|LAMC1|…	rna|methylation		CHI3L1|MSN|NRXN1|LTF|F3|CD151|CTSZ|HMOX1|NES|VASP|SDC4|GSK3B|MAP2|AKT3|CLU|EHD2|DNM3|CNTN1|BAX|ALCAM|ANXA1|SHROOM3|GPNMB|EPB41|ITGB5|CYFIP2|ITGA3|CLASP2|SERPINH1|RIC8A|KIF3A|CSRP1|ACTN1|TNR|GPI|FKBP10|AQP1|ALOX5|TYMP|COL1A2|MMRN2|CDH13|MYO1E|DOCK10|NF1|GRN|STAT2|CAMSAP1|VAT1|ITGAX|CD109|FLNC|STAB1|PKM|HEXB|CA2|IQGAP1|TMOD2|EFEMP1|IGFBP5|PTGFRN|FMNL1|ABI2|PLOD3|PIK3R3|MCAM|PTPN6|RHOG|PTK2|ABI1|S10…	METTL3|GRSF1|STAT2|ARAP1|NUMBL|TMOD3|AGFG1|PTEN|MAGI2|LAMC1|HDAC1|TPPP|CTNNB1|ACTN1|CPNE5|ARHGAP35|LHX2|BASP1|YWHAZ|SPTBN4|AKT3|ALOX5|ZMPSTE24|CPNE6|STX2|RAPGEF2|CSRP2|WASF2|TMOD1|SRC|CAPN2|CDH2|FLNC|GPNMB|HEXB|TRIM28|IGFBP5|DIP2A|JUP|GRN|ABI3|NCKAP1|MT3|CTNNA2|MAG|LY6H|IFT140|STIM1|LAMA5|PARVA|CNP|SERPINF2|CAP1|ERAP1|HSPB1|HSPG2|C3|CD151|ABI1|POR|PPP3CB|DNAJB6|KIF26B|STAB1|CSRP1|GLUL|PTGFRN|CPE|…
GO:0002376	immune system process	2.70796e-06	423	RAB34|MSN|CD151|PLSCR1|ANXA1|LTF|C1S|ALOX5|SERPINB9|ZYX|LGALS1|GPNMB|ITGA3|SQSTM1|HCLS1|SIPA1|HMOX1|CASP6|TRIM21|CD74|PTPN6|NMI|CDK6|SWAP70|GRN|SDC4|RFTN1|METTL3|ITGB2|ITPKB|PSMB8|C3|LAIR1|SMPD1|LYZ|WRNIP1|SERPING1|CLU|GPI|INPP5D|JAGN1|LGALS4|S100A9|PNP|NDRG1|PTPRC|YES1|CTSC|FTH1|S100A8|NCKAP1L|CD276|BAX|ITGA2|C4A|MYO1G|TMEM14C|AIF1|ENDOD1|FAS|TMOD3|G6PD|PTPN1|GBP2|MX1|ALCAM|HLA-E|PTK2B|STK10|C1Q…	rna		RAB34|MSN|LTF|PLCB1|CD151|C1S|HMOX1|B2M|SDC4|PECAM1|HLA-E|LYZ|TRIM21|CLU|BAX|ALCAM|ANXA1|SERPING1|S100A9|PLSCR1|LAIR1|SMPD1|GPNMB|BST2|S100A8|HLA-DRA|S100A13|ITGA3|CD74|MX1|CFB|PSMB8|IGFBP2|LGALS1|SQSTM1|GPI|ALOX5|SERPINB9|CD59|DOCK10|HCLS1|NF1|GRN|STAT2|C1QB|FTH1|MYO1G|RAB3C|ENDOD1|ZYX|ITPKB|DUSP3|PIK3R3|SIPA1|PTPN6|CD276|RHOG|PTK2|GBP1|PDIA3|FAS|CASP6|UBE2K|SIAE|PARP9|CTSD|C3|ITGB2|ATM|NMI|PPP3…
GO:0044419	biological process involved in interspecies interaction between organisms	2.79042e-06	334	MAOB|SOD2|PLSCR1|PYGL|ANXA1|LTF|C1S|SERPINB9|ZYX|LGALS1|OCIAD2|FKBP5|FUCA2|NPC2|CASP6|ITGB5|TRIM21|HDAC1|STAB1|CD74|PTPN6|NMI|CDK6|CTSB|GRN|AQP1|RFTN1|METTL3|C3|SMPD1|LYZ|WRNIP1|SERPING1|CLU|JAGN1|LGALS4|S100A9|COTL1|CAPN2|ITGAX|PTPRC|ALAD|YES1|S100A8|CA3|HSPB1|BAX|ITGA2|SNX3|C4A|AIF1|ENDOD1|RNASEL|P4HB|PTPN1|GBP2|MX1|HLA-E|PTK2B|CHMP4B|AP1S1|DNAJC3|ELMOD2|CTSL|GRAMD4|LAMP1|HSPA1B|ZC3HAV1|FN1|RTN…	combined
GO:0001816	cytokine production	3.62881e-06	123	CHI3L1|ANXA1|LTF|ALOX5|F3|GPNMB|HMOX1|TRIM21|ANXA4|CD74|PTPN6|NMI|IQGAP1|RFTN1|C3|SERPINF2|CLU|INPP5D|PNP|IGF2BP2|CAPN2|PTPRC|TMSB4X|NCKAP1L|CD276|HSPB1|AIF1|HLA-E|S100A13|HSPA1B|ZC3HAV1|FN1|RTN4|STAT1|PYCARD|GBP1|CSK|FCER1G|TBK1|RAB1A|B2M|PLD3|RIPK1|SRC|TSPO|AKAP12|SPHK2|ARFGEF2|TRIM56|HK1|MAVS|FLOT1|AGT|CYLD|OTUD7B|PYHIN1|ARRB2|CD14|C5|LUM|GSTP1|PLCB1|AKAP8|BST2|ARHGEF2|CD47|IL1RAP|CD81|TRAF2|P…	combined
GO:0001817	regulation of cytokine production	3.62881e-06	123	CHI3L1|ANXA1|LTF|ALOX5|F3|GPNMB|HMOX1|TRIM21|ANXA4|CD74|PTPN6|NMI|IQGAP1|RFTN1|C3|SERPINF2|CLU|INPP5D|PNP|IGF2BP2|CAPN2|PTPRC|TMSB4X|NCKAP1L|CD276|HSPB1|AIF1|HLA-E|S100A13|HSPA1B|ZC3HAV1|FN1|RTN4|STAT1|PYCARD|GBP1|CSK|FCER1G|TBK1|RAB1A|B2M|PLD3|RIPK1|SRC|TSPO|AKAP12|SPHK2|ARFGEF2|TRIM56|HK1|MAVS|FLOT1|AGT|CYLD|OTUD7B|PYHIN1|ARRB2|CD14|C5|LUM|GSTP1|PLCB1|AKAP8|BST2|ARHGEF2|CD47|IL1RAP|CD81|TRAF2|P…	combined
GO:0048514	blood vessel morphogenesis	4.46545e-06	121	CHI3L1|ANXA1|ALOX5|F3|GPNMB|HMOX1|STAB1|HSPB6|GRN|AQP1|MYO1E|ITGB2|C3|FKBP10|SERPINF2|ITGAX|JUP|HSPG2|GLUL|HSPB1|COL4A1|BAX|MCAM|HK2|COL18A1|FLNA|YAP1|FGF1|PTK2B|COL4A2|MYH9|CTNNB1|STIM1|PARVA|POFUT1|CLIC4|FN1|CTSH|TYMP|RTN4|TGFBI|RNF213|STAT1|DAG1|WASF2|MMRN2|ECM1|CDH2|AKT1|EMILIN1|ITGB1|ERAP1|YWHAZ|SERPINF1|RNH1	rna|methylation		CHI3L1|NRXN1|F3|HMOX1|AKT3|BAX|ANXA1|GPNMB|FKBP10|AQP1|ALOX5|TYMP|MMRN2|CDH13|MYO1E|NF1|GRN|ITGAX|STAB1|PKM|PIK3R3|MCAM|PTK2|TGFBI|C3|ITGB2|SERPINF2|HSPB6|POFUT1|PTK2B|EMILIN1|GLUL|HK2|LRP1|FLNA|JAM3|MTDH|FGF1|COL4A1|COL18A1|HSPG2|MYH9|SEC24B|FN1|PGK1|YAP1|AGT|RTN4|CTSH|JUP|ROBO1|SPARC|AKT1|CLIC4|NTRK2|COL4A2|NCL|SERPINF1|ITGB1|ANPEP|GAB1	PTEN|CTNNB1|YWHAZ|AKT3|ALOX5|RAPGEF2|WASF2|CDH2|GPNMB|JUP|GRN|STIM1|PARVA|SERPINF2|ERAP1|HSPB1|HSPG2|C3|STAB1|GLUL|ECM1|ANXA1|AQP1|RNF213|AGO2|C5|COL4A2|F3|RTN4|RNH1|PLCD3|COL4A1|PRKCB|PTK2|NCL|DAG1|GNA13|DCN|COL18A1|STK4|PTK2B|HSPB6|STAT1|VAV2|CHI3L1|NF1|NRXN1|CTSH|ITGB2|CLIC4|HK2|TJP1|ITGAX|APOE|FGF1|RAP1A|MCAM|YAP1|MYLK|MYO1E|SERPINF1|FLNA|PIK3C2A|MYH9|FN1|SEC24B|PIK3R3|APOB|AGT|MFGE8|PRKCA|IT…
GO:0009888	tissue development	4.83452e-06	333	TAGLN2|MSN|CHI3L1|CD151|ANXA1|LTF|ALOX5|LMNA|TPPP3|TAGLN|ITGA3|VAMP5|VASP|KANK2|CTSZ|CASP6|ITGB5|HDAC1|ANXA4|CD109|CDK6|CTSB|CSRP1|SHROOM3|IGFBP5|EFEMP1|AQP1|SDC4|PLOD3|IQGAP1|GRSF1|CSRP2|MYO1E|ITGB2|C3|HAPLN2|S100A4|POR|GPI|CA2|ITGAX|PTPRC|HSPG2|COL4A1|BAX|ITGA2|ABI2|LAMC1|LAMA5|COL18A1|PLOD1|FLNA|G6PD|TGM2|SH3PXD2B|ECE1|CAT|YAP1|FGF1|PTK2B|COL4A2|CD44|SERPINH1|GJA1|CTNNB1|STIM1|GSK3B|PLXNB2|CNN…	methylation			GRSF1|LMNA|CDK6|HOMER1|TPPP3|HAPLN2|PTEN|MAGI2|LAMC1|HDAC1|CTNNB1|ARHGAP35|LHX2|ANXA7|BASP1|PTPRC|ALOX5|ZMPSTE24|STX2|RAPGEF2|CSRP2|TMOD1|ATP2C1|SRC|NCOA2|CDH2|CPT1A|TRIM28|IGFBP5|IGSF8|IFT140|TUBB|STIM1|SLC39A14|LAMA5|KANK2|HSPG2|C3|CAT|HMGCS2|PARP1|CD151|CASP6|ABI1|POR|PPP3CB|NSUN2|KIF26B|PDE2A|CSRP1|VAMP5|ECM1|EPHA4|ANXA1|AQP1|PLEC|EFEMP1|AGRN|LAMA2|WNK4|PLOD1|ITGA3|ITGA2|SHROOM3|PLXNA1|CXADR|…
GO:0042060	wound healing	4.84153e-06	116	CD151|PLSCR1|ANXA5|ANXA1|ALOX5|F3|CLIC1|PLEK|HMOX1|PTPN6|FERMT3|CD109|CSRP1|AQP1|SDC4|FKBP10|SMPD1|SERPINF2|SERPING1|F13A1|S100A10|S100A8|HSPB1|ITGA2|MCAM|ENTPD1|VWF|FLNA|YAP1|MYOF|FIBP|FGF1|CHMP4B|CD44|MYH9|FN1|CD9|TLN1|PROS1|DAG1|SLC4A1|FCER1G|CORO1B|PLEC|SRC|EMILIN1|ITGB1|CHMP3|LMAN1|FGG|CD59|CLASP2|COL1A1|AHNAK|VAV2|PTK7|FGB|FGA|MYLK	rna|methylation		ANXA5|F3|CD151|HMOX1|SDC4|CLIC1|ANXA1|SERPING1|PLEK|PLSCR1|DGKB|SMPD1|S100A8|CLASP2|CSRP1|FKBP10|AQP1|ALOX5|CD59|NF1|CD109|MCAM|PTPN6|PTK2|FERMT3|TLN1|MYOF|SERPINF2|DDR1|CHMP4B|CADM4|EMILIN1|VWF|ENTPD1|METAP1|S100A10|FLNA|COL1A1|ARFGEF1|FGF1|F13A1|MYH9|CHMP6|FN1|FCER1G|YAP1|ARL8B|CORO1B|DST|CHMP2A|CD9|PROS1|SMAD4|ITGA2|DGKG|ITGB1|PTK7|PF4V1|DYSF|CD44	FIBP|PTEN|ARHGAP35|ALOX5|SRC|DGKG|SERPINF2|HSPB1|CD151|CSRP1|ANXA1|AQP1|PLEC|FERMT3|PTPN6|LMAN1|PLEK|PLSCR1|ITGA2|F2|SLC4A1|CHMP3|SMAD2|VCL|F3|FGA|VWF|F13A1|AHNAK|CD9|PTK2|FGG|DAG1|GNA13|CD109|VAV2|METAP1|ITPK1|SYT7|RAP2B|NF1|ANXA5|CD44|ENTPD1|FUNDC2|DST|PROS1|FERMT2|CHMP4B|APOE|FGF1|MCAM|FGB|YAP1|MYLK|GNAQ|PAK1|CHMP2B|CLIC1|RAB3A|FLNA|MYH9|FN1|MYOF|CORO1B|AP3B1|SMPD1|S100A10|SERPING1|DMTN|MTOR|P…
GO:0050878	regulation of body fluid levels	5.7495e-06	70	PLSCR1|ANXA5|F3|CLIC1|PLEK|PTPN6|FERMT3|CSRP1|AQP1|SERPINF2|SERPING1|GPI|F13A1|HSPB1|ITGA2|HK2|ENTPD1|VWF|FLNA|FIBP|MYH9|FN1|CD9|TLN1|PROS1|CORO2B|AKR1B1|SLC4A1|FCER1G|SRC|GNAI2|EMILIN1|LMAN1|FGG|CD59|INPP5K|ADA|VAV2|FGB|FGA|RAP2B|VCL|WNK4|ITPK1	methylation			FIBP|SRC|DGKG|SERPINF2|HSPB1|CSRP1|AQP1|FERMT3|PTPN6|LMAN1|WNK4|PLEK|PLSCR1|ITGA2|F2|SLC4A1|VCL|ADA|F3|INPP5K|FGA|VWF|F13A1|CD9|FGG|GNA13|VAV2|METAP1|ITPK1|RAP2B|CORO2B|GNAI2|ANXA5|ENTPD1|FUNDC2|HK2|PROS1|CELSR2|APOE|FGB|GNAQ|GPI|AKR1B1|CLIC1|FLNA|MYH9|FN1|AP3B1
GO:0035239	tube morphogenesis	7.6354e-06	159	CHI3L1|ANXA1|ALOX5|F3|GPNMB|VASP|CTSZ|HMOX1|STAB1|SHROOM3|HSPB6|GRN|AQP1|SDC4|MYO1E|ITGB2|C3|FKBP10|SERPINF2|ITGAX|JUP|HSPG2|GLUL|HSPB1|COL4A1|BAX|MCAM|LAMA5|HK2|COL18A1|FLNA|TGM2|YAP1|FGF1|PTK2B|COL4A2|MYH9|CTNNB1|STIM1|PLXNB2|PARVA|POFUT1|KIF26B|CLIC4|FN1|CTSH|TYMP|RTN4|TGFBI|RNF213|STAT1|DAG1|WASF2|MMRN2|ECM1|CDH2|PPP1CA|SRC|MTHFD1L|AKT1|EMILIN1|ITGB1	rna|methylation		CHI3L1|NRXN1|F3|CTSZ|HMOX1|VASP|SDC4|AKT3|BAX|ANXA1|SHROOM3|GPNMB|FKBP10|AQP1|ALOX5|TYMP|MMRN2|CDH13|MYO1E|NF1|GRN|ITGAX|STAB1|PKM|PIK3R3|MCAM|PTK2|TGFBI|TGM2|C3|ITGB2|SERPINF2|DDR1|HSPB6|POFUT1|PTK2B|EMILIN1|GLUL|LUZP1|PLXNB2|HK2|LRP1|FLNA|JAM3|MTDH|FGF1|RALA|COL4A1|COL18A1|HSPG2|MYH9|SEC24B|MTHFD1L|FN1|PGK1|YAP1|AGT|RTN4|CTSH|JUP|LAMA5|LHX2|ROBO1|SMAD4|SPARC|AKT1|TSC1|CLIC4|HECTD1|NTRK2|COL4A2|…	PTEN|CTNNB1|ARHGAP35|LHX2|YWHAZ|AKT3|ALOX5|RAPGEF2|WASF2|SRC|CDH2|GPNMB|JUP|GRN|STIM1|LAMA5|PARVA|SERPINF2|ERAP1|HSPB1|HSPG2|C3|KIF26B|STAB1|GLUL|ECM1|EPHA4|ANXA1|AQP1|RNF213|WNK4|AGO2|SHROOM3|C5|PODXL|SMAD2|COL4A2|F3|RTN4|RNH1|PLCD3|COL4A1|PRKCB|PTK2|NCL|PPP1CA|EGFR|DAG1|GNA13|DCN|COL18A1|KRAS|STK4|PTK2B|HSPB6|STAT1|VAV2|TSC1|CHI3L1|NF1|NRXN1|CTSH|PLXNB2|ITGB2|CLIC4|HK2|TJP1|ITGAX|APOE|FGF1|RAP1…
GO:0030198	extracellular matrix organization	1.18544e-05	57	AEBP1|COLGALT1|SMOC1|PLOD3|MYO1E|FKBP10|HAPLN2|SERPINF2|COL4A1|LAMC1|DNAJB6|COL18A1|SH3PXD2B|COL4A2|SERPINH1|RIC8A|TMPRSS6|COL1A2|TGFBI|LAMA2|DAG1|CST3|FSCN1|EMILIN1|ITGB1|PHLDB1|VWA1|FLOT1|LCP1|CLASP2|COL1A1|AGT|TNXB|LRP1|LUM|COL12A1|NID1|LAMB4|TNR|COL5A3|APP|LAMB1|NID2|CRTAP	rna		AEBP1|SMOC1|CLASP2|SERPINH1|RIC8A|TNR|FKBP10|COL1A2|MYO1E|NF1|PLOD3|TGFBI|COL5A3|PBXIP1|COLGALT1|CST3|SERPINF2|DDR1|EMILIN1|LRP1|CRTAP|COL1A1|COL4A1|COL18A1|LUM|DNAJB6|SH3PXD2B|VWA1|HAPLN2|AGT
GO:0043062	extracellular structure organization	1.18544e-05	57	AEBP1|COLGALT1|SMOC1|PLOD3|MYO1E|FKBP10|HAPLN2|SERPINF2|COL4A1|LAMC1|DNAJB6|COL18A1|SH3PXD2B|COL4A2|SERPINH1|RIC8A|TMPRSS6|COL1A2|TGFBI|LAMA2|DAG1|CST3|FSCN1|EMILIN1|ITGB1|PHLDB1|VWA1|FLOT1|LCP1|CLASP2|COL1A1|AGT|TNXB|LRP1|LUM|COL12A1|NID1|LAMB4|TNR|COL5A3|APP|LAMB1|NID2|CRTAP	rna		AEBP1|SMOC1|CLASP2|SERPINH1|RIC8A|TNR|FKBP10|COL1A2|MYO1E|NF1|PLOD3|TGFBI|COL5A3|PBXIP1|COLGALT1|CST3|SERPINF2|DDR1|EMILIN1|LRP1|CRTAP|COL1A1|COL4A1|COL18A1|LUM|DNAJB6|SH3PXD2B|VWA1|HAPLN2|AGT
GO:0045229	external encapsulating structure organization	1.18544e-05	57	AEBP1|COLGALT1|SMOC1|PLOD3|MYO1E|FKBP10|HAPLN2|SERPINF2|COL4A1|LAMC1|DNAJB6|COL18A1|SH3PXD2B|COL4A2|SERPINH1|RIC8A|TMPRSS6|COL1A2|TGFBI|LAMA2|DAG1|CST3|FSCN1|EMILIN1|ITGB1|PHLDB1|VWA1|FLOT1|LCP1|CLASP2|COL1A1|AGT|TNXB|LRP1|LUM|COL12A1|NID1|LAMB4|TNR|COL5A3|APP|LAMB1|NID2|CRTAP	rna		AEBP1|SMOC1|CLASP2|SERPINH1|RIC8A|TNR|FKBP10|COL1A2|MYO1E|NF1|PLOD3|TGFBI|COL5A3|PBXIP1|COLGALT1|CST3|SERPINF2|DDR1|EMILIN1|LRP1|CRTAP|COL1A1|COL4A1|COL18A1|LUM|DNAJB6|SH3PXD2B|VWA1|HAPLN2|AGT
GO:0009611	response to wounding	1.38884e-05	151	CD151|SOD2|PLSCR1|ANXA5|ANXA1|ALOX5|F3|CLIC1|PLEK|HMOX1|NOL3|PTPN6|FERMT3|CD109|CSRP1|GRN|AQP1|SDC4|FKBP10|SMPD1|SERPINF2|SERPING1|F13A1|CTNNA1|S100A10|S100A8|HSPB1|BAX|ITGA2|MCAM|AIF1|ENTPD1|VWF|FLNA|YAP1|MYOF|FIBP|FGF1|CHMP4B|CD44|MYH9|FN1|CD9|TLN1|MAG|PROS1|ITGB4|DAG1|SLC4A1|FCER1G|CORO1B|PLEC|SRC|TSPO|EMILIN1|ITGB1|CHMP3|LMAN1|FGG|CD59|PTN|CLASP2|COL1A1|AHNAK|VAV2|PTK7|FGB|FGA|MYLK|MTR|RAP2B|…	rna|methylation		ANXA5|F3|CD151|HMOX1|SDC4|SOD2|CLIC1|BAX|ANXA1|SERPING1|PLEK|PLSCR1|DGKB|SMPD1|S100A8|CLASP2|NOL3|CSRP1|TNR|FKBP10|AQP1|ALOX5|CD59|NF1|GRN	MTR|FIBP|PTEN|ARHGAP35|ALOX5|SOD2|SRC|DGKG|AIF1|GRN|MAG|SERPINF2|NOL3|HSPB1|CD151|CSRP1|EPHA4|ANXA1|AQP1|PLEC|MAPK8IP3|FERMT3|PTPN6|LMAN1|PLEK|PLSCR1|ITGA2|F2|RTN4RL2|SLC4A1|CHMP3|SMAD2|VCL|F3|CTNNA1|FGA|PTN|VWF|F13A1|AHNAK|CD9|TSPO|PTK2|FGG|DAG1|MAP2K1|GNA13|CD109|VAV2|METAP1|CSPG5|ITPK1|SYT7|RAP2B|NF1|ANXA5|CD44|ENTPD1|FUNDC2|DST|PROS1|FERMT2|CHMP4B|APOE|FGF1|MCAM|FGB|YAP1|MYLK|GNAQ|PAK1|CHMP2B…
REAC:R-HSA-168249	Innate Immune System	1.43693e-05	329	CHI3L1|SERPINB6|PYGL|LTF|C1S|ALOX5|HEXB|FUCA2|CTSZ|HMOX1|NPC2|TRIM21|PTPN6|CTSB|GCA|GRN|AMPD3|IQGAP1|RAB3D|ITGB2|PSMB8|C3|LAIR1|LYZ|RPS6KA1|FUCA1|SERPING1|CLU|GPI|S100A11|LAMTOR2|S100A9|PNP|ACAA1|COTL1|VAT1|ITGAX|PTPRC|ALAD|YES1|CAP1|FTL|JUP|CTSC|FTH1|S100A8|NCKAP1L|ABI2|C4A|MVP|UBC|CAT|GALNS|HLA-E|STK10|DIAPH1|CD44|MYH9|CTNNB1|DNAJC3|CTSL|PSMB9|CAPN1|LAMP1|TMEM63A|HSPA1B|CTSH|SURF4|PSMD8|ATP11A|…	rna		CHI3L1|LTF|CTSZ|C1S|HMOX1|SERPINB6|B2M|FUCA2|PECAM1|HLA-E|LYZ|TRIM21|CLU|DNM3|RAB3D|CTSB|SERPING1|S100A9|LAIR1|FUCA1|NPC2|AMPD3|BST2|S100A8|CYFIP2|MVP|CFB|PSMB8|CPPED1|PYGL|GPI|ALOX5|ACAA1|CD59|GRN|COTL1|VAT1|FTH1|ITGAX|PKM|HEXB|IQGAP1|ATP6V0D2|UBC|ABI2|DUSP3|FTL|PTPN6|RHOG|PTK2|ABI1|UBE2K|ARSA|CTSD|GDI2|C3|ITGB2|CST3|GALNS|PPP3CB|CTSL|LAMP1|RPS6KA1|WASF1|CD81|BIRC3|PSMD2|CTSC|NCKAP1|PDAP1|GM2A|P…
GO:0001525	angiogenesis	1.88392e-05	106	CHI3L1|ANXA1|ALOX5|F3|GPNMB|HMOX1|STAB1|HSPB6|GRN|AQP1|ITGB2|C3|ITGAX|JUP|HSPG2|GLUL|HSPB1|COL4A1|MCAM|HK2|COL18A1|FLNA|FGF1|PTK2B|COL4A2|MYH9|CTNNB1|STIM1|PARVA|POFUT1|CLIC4|FN1|CTSH|TYMP|RTN4|TGFBI|RNF213|STAT1|DAG1|WASF2|MMRN2|ECM1|AKT1|EMILIN1|ITGB1|ERAP1|YWHAZ|SERPINF1|RNH1	rna		CHI3L1|NRXN1|F3|HMOX1|AKT3|ANXA1|GPNMB|AQP1|ALOX5|TYMP|MMRN2|CDH13|NF1|GRN|ITGAX|STAB1|PKM|PIK3R3|MCAM|PTK2|TGFBI|C3|ITGB2|HSPB6|POFUT1|PTK2B|EMILIN1|GLUL|HK2|FLNA|JAM3|MTDH|FGF1|COL4A1|COL18A1|HSPG2|MYH9|FN1|PGK1|AGT|RTN4|CTSH|JUP|ROBO1|SPARC|AKT1|CLIC4|COL4A2|NCL|SERPINF1|ITGB1|ANPEP|GAB1|STAT1|DAG1|HSPB1|PLCG1|ROCK2|APOH|TJP1|PTEN|RNH1
GO:0019221	cytokine-mediated signaling pathway	1.89528e-05	72	F3|NOL3|CD74|PTPN6|NMI|SLC27A1|METTL3|NUMBL|ACTN4|JAGN1|PTPRC|MT3|TMSB4X|FAS|P4HB|PTPN1|YAP1|MX1|PTK2B|CD44|ACSL1|PLP2|HSPA1B|STAT1|PYCARD|BIRC3|HPX|FCER1G|TBK1|ECM1|TOLLIP|RIPK1|SRC|AKT1|PARP14	combined
REAC:R-HSA-6798695	Neutrophil degranulation	2.45219e-05	195	CHI3L1|SERPINB6|PYGL|LTF|ALOX5|HEXB|FUCA2|CTSZ|NPC2|PTPN6|CTSB|GCA|GRN|AMPD3|IQGAP1|RAB3D|ITGB2|C3|LAIR1|LYZ|FUCA1|GPI|S100A11|LAMTOR2|S100A9|PNP|ACAA1|COTL1|VAT1|ITGAX|PTPRC|ALAD|CAP1|FTL|JUP|CTSC|FTH1|S100A8|NCKAP1L	rna		CHI3L1|LTF|CTSZ|SERPINB6|B2M|FUCA2|PECAM1|LYZ|RAB3D|CTSB|S100A9|LAIR1|FUCA1|NPC2|AMPD3|BST2|S100A8|MVP|CPPED1|PYGL|GPI|ALOX5|ACAA1|CD59|GRN|COTL1|VAT1|FTH1|ITGAX|PKM|HEXB|IQGAP1
GO:0098542	defense response to other organism	2.89009e-05	203	PLSCR1|ANXA1|LTF|C1S|SERPINB9|ZYX|CASP6|TRIM21|STAB1|CD74|PTPN6|NMI|GRN|AQP1|RFTN1|METTL3|C3|SMPD1|LYZ|WRNIP1|SERPING1|CLU|JAGN1|LGALS4|S100A9|COTL1|ITGAX|PTPRC|YES1|S100A8|C4A|AIF1|ENDOD1|RNASEL|PTPN1|GBP2|MX1|HLA-E|PTK2B|DNAJC3|ELMOD2|GRAMD4|LAMP1|HSPA1B|ZC3HAV1|RTN4|RNF213|STAT1|PYCARD|GBP1|BIRC3|HPX|ITGAM|FCER1G|MMRN2|PRDX1|TBK1|TOLLIP|RAB1A|HTRA1|SRC|ACTR3|CORO1A|PARP14|EMILIN1|C4BPA|CHMP3|E…	combined
GO:0031589	cell-substrate adhesion	2.98745e-05	106	TRIP6|ZYX|ACTN1|ITGA3|SORBS3|ITGB5|FERMT3|CDK6|SDC4|ITGB2|PXN|ACTN4|ITGAX|JUP|S100A10|ITGA2|LAMC1|MYO1G|LAMA5|VWF|FLNA|P4HB|PTK2B|CD44|CTNNB1|GSK3B|PARVA|BCAM|FN1|TLN1|ITGB4|PREX1|CTTN|GBP1|DAG1|CORO2B|ITGAM|RAB1A|ACTN2|SRC|CORO1A|EMILIN1|ITGB1|SRCIN1|FGG|POLDIP2|CLASP2|ADAM9|COL1A1|TNXB|DUSP3|FGB|FGA|ITGA6	combined
GO:0006955	immune response	3.45668e-05	273	PLSCR1|ANXA1|LTF|C1S|ALOX5|SERPINB9|ZYX|LGALS1|SIPA1|HMOX1|CASP6|TRIM21|CD74|PTPN6|NMI|SWAP70|GRN|RFTN1|METTL3|ITGB2|C3|LAIR1|SMPD1|LYZ|WRNIP1|SERPING1|CLU|GPI|INPP5D|LGALS4|S100A9|PNP|PTPRC|YES1|CTSC|FTH1|S100A8|NCKAP1L|CD276|BAX|C4A|MYO1G|AIF1|ENDOD1|FAS|PTPN1|GBP2|MX1|ALCAM|HLA-E|PTK2B|C1QB|S100A13|HLA-DRA|EXOSC6|CTSL|GRAMD4|LAMP1|HSPA1B|ZC3HAV1|CTSH|RTN4|TFRC|STAT1|PYCARD|GBP1|BIRC3|CSK|HPX|I…	rna		LTF|C1S|HMOX1|B2M|HLA-E|LYZ|TRIM21|CLU|BAX|ALCAM|ANXA1|SERPING1|S100A9|PLSCR1|LAIR1|SMPD1|BST2|S100A8|HLA-DRA|S100A13|CD74|MX1|CFB|LGALS1|GPI|ALOX5|SERPINB9|CD59|DOCK10|GRN|STAT2|C1QB|FTH1|MYO1G|ENDOD1|ZYX|DUSP3|PIK3R3|SIPA1|PTPN6|CD276|PTK2|GBP1|FAS|CASP6|UBE2K|PARP9|C3|ITGB2|NMI|PPP3CB|CTSL|LAMP1|IL1RAP|PYHIN1|RFTN1|PTK2B|CD81|BIRC3|CTSC|LRP1|PRDX1|HPX|SLC39A10|MAPK10|GBP2|PNP|ITGAM|MSH2|GAPDH|…
REAC:R-HSA-1474228	Degradation of the extracellular matrix	3.60447e-05	37	CTSB|PHYKPL|CAST|COL6A2|CAPN2|HSPG2|COL4A1|LAMC1|LAMA5|COL18A1|COL4A2|CD44|CAPN5|CTSL|TMPRSS6|CAPN1|FN1|COL1A2|HTRA1|ADAM9|COL1A1|A2M|COL12A1|CASP3|NID1|COL6A1|COL5A3|LAMB1|FBN1|NCSTN|BSG	combined
GO:0052547	regulation of peptidase activity	4.27721e-05	115	SERPINB6|LTF|SERPINB9|F3|ITIH3|HDAC1|NOL3|CD109|CTSB|GRN|AQP1|RENBP|PSMB8|C3|SERPINF2|RPS6KA1|CAST|DAP|SERPING1|POR|GPI|S100A9|MT3|S100A8|BAX|C4A|DNAJB6|BCAP31|FAS|ITIH1|CD44|SERPINH1|PSMB9|GRAMD4|FN1|CTSH|PROS1|PDCD5|PYCARD|BIRC3|CST3|PSME1|ECM1|SERPINI2|PCOLCE|SRC|AKT1	rna		LTF|F3|RENBP|SERPINB6|BAX|CTSB|SERPING1|S100A9|BST2|S100A8|CYFIP2|BCAP31|PSMB8|SERPINH1|NOL3|GPI|AQP1|ITIH3|SERPINB9|GRN|CD109|FAS|DAP|CTSD|C3|CST3|ITIH1|HDAC1|PDCD5|SERPINF2|RPS6KA1|BIRC3|LRP1|GAPDH|LGMN|POR|ANP32B|CAST|DNAJB6|PEBP1|FN1|MT3|ASPH|UCHL5|CSTB|AGT|PSMB9|BCL2L13|CTSH|BIRC6|CLPX|BID|PROS1|ROBO1|NCSTN
GO:0051240	positive regulation of multicellular organismal process	4.43673e-05	294	CHI3L1|ANXA1|LTF|ALOX5|F3|LGALS1|TBXAS1|HCLS1|PLEK|HMOX1|HDAC1|CD74|PTPN6|SLC27A1|HSPB6|GRN|AQP1|RFTN1|ITGB2|ITPKB|C3|SERPINF2|RPS6KA1|NUMBL|POR|CLU|INPP5D|PNP|ITGAX|PTPRC|YES1|JUP|CTSC|NCKAP1L|CD276|TWF2|HSPB1|ITGA2|HK2|AIF1|SPTBN4|FLNA|TGM2|YAP1|FGF1|HLA-E|PTK2B|LRPAP1|GJA1|ACSL1|CTNNB1|S100A13|ATP1A1|STIM1|HLA-DRA|PLXNB2|SIRPG|YBX2|EXOSC6|LAMP1|IGFBP2|HSPA1B|ZC3HAV1|FN1|PRKAR1B|CTSH|RTN4|TFRC|…	methylation			YES1|DDX1|NUMBL|ARFGEF2|HDAC1|TPPP|CTNNB1|MSH2|BASP1|EXOSC6|PTPRC|TBK1|SPTBN4|AKT3|ALOX5|MAVS|SRC|AIF1|NCOA2|SLC39A10|JUP|GRN|MAG|STIM1|HCLS1|SERPINF2|ERAP1|HSPB1|C3|FH|PARP1|RAB8B|POR|TBXAS1|SPHK2|PNP|RAB1A|LGALS1|ECM1|EPHA4|ANXA1|AQP1|AKAP12|NUMB|PTPN6|EIF2AK2|ACSL1|AGRN|SLC27A1|PLEK|RFTN1|NCKAP1L|CAMK2B|RAB21|AGO2|ITGA2|LRPAP1|CSK|INPP5D|F2|PLXNA1|C5|PRKAR1B|WASF3|SLC25A12|SMAD2|CYFIP1|ADA|F3|…
GO:0001775	cell activation	4.57214e-05	188	MSN|CD151|PLSCR1|ANXA1|LGALS1|GPNMB|CLIC1|PLEK|HMOX1|CD74|PTPN6|NMI|FERMT3|CDK6|CSRP1|SWAP70|GRN|SDC4|METTL3|ITGB2|ITPKB|RPS6KA1|CLU|INPP5D|PNP|NDRG1|PTPRC|YES1|CTSC|NCKAP1L|CD276|HSPB1|BAX|AIF1|VWF|FLNA|FIBP|HLA-E|PTK2B|CD44|MYH9|CTNNB1|S100A13|HLA-DRA|SIRPG|EXOSC6|CTSL|TPD52|LAMP1|IGFBP2|FN1|TFRC|CD9|TLN1|PREX1|PYCARD|CSK|ITGAM|FCER1G|PRDX1|TOLLIP|B2M|SRC|CORO1A|AKT1|EMILIN1|ITGB1|AKAP12|SPHK2|…	protein|rna	SWAP70|PLSCR1|MSN|PTPRC|HLA-DRA|ABAT|RPS6KA1|LGALS1|BCR|LRRC8A|ANXA1|ITGB2|CTSL|CLIC1|APOE|CASP3|NMI|S100A13|CD74|TP53BP1|CD44|TXLNA|ITGAM|PRDX1|AP3B1|VSIG4|CDK6|RPS6|HMOX1|SH3KBP1|INPP5D|FCER1G|CD151|PLCB1|PTPN6|FERMT3|CHGA|MNDA|DGKG|ITPKB|FLNA|RGCC|GCLC|IGFBP2|NCKAP1L|MYH9|HSPB1|PIK3R3|GCLM|FGB|PURA|CD38|FUNDC2|EMILIN1|BAX|BST2|FGG|AKT1|TLN1|FER|CD81|ITGB1|DDOST|BID|HLA-E|LCP1|FGA|CTSC|GPNMB|CD…	MSN|PLCB1|CD151|HMOX1|B2M|SDC4|CLIC1|HLA-E|CLU|BAX|ANXA1|PLEK|PLSCR1|DGKB|GPNMB|BST2|HLA-DRA|S100A13|CD74|IGFBP2|LGALS1|CSRP1|DOCK10|GRN|ITPKB|DUSP3|PIK3R3|PTPN6|CD276|FERMT3|TLN1|ITGB2|ATM|NMI|PPP3CB|NDRG1|CTSL|LAMP1|RPS6KA1|PTK2B|EMILIN1|CD81|CTSC|LRP1|SIRPG|PRDX1|SLC39A10|VWF|METAP1|FLNA|PNP|ITGAM|SNX27|MSH2|IRS2|SART1|PURA|SWAP70|TOLLIP|VSIG4|MYH9|INPP5D|FN1|FCER1G|FER|CORO1A|TFRC|SNAP23|BID|…
GO:1903039	positive regulation of leukocyte cell-cell adhesion	4.8203e-05	44	ANXA1|ALOX5|LGALS1|CD74|PTPN6|ITGB2|ITPKB|PNP|PTPRC|YES1|NCKAP1L|CD276|AIF1|HLA-E|CD44|HLA-DRA|SIRPG|IGFBP2|TFRC|PYCARD|CSK|B2M|SRC|CORO1A|AKT1	combined
GO:0051239	regulation of multicellular organismal process	5.03415e-05	515	CHI3L1|PLSCR1|ANXA5|ANXA1|LTF|ALOX5|DES|LMNA|F3|LGALS1|GPNMB|TBXAS1|ITGA3|HCLS1|PLEK|HMOX1|TRIM21|HDAC1|STAB1|ANXA4|NOL3|CD74|PTPN6|NMI|CD109|CDK6|SLC27A1|HSPB6|IGFBP5|GRN|EFEMP1|AQP1|SDC4|IQGAP1|RFTN1|METTL3|ITGB2|ITPKB|C3|SERPINF2|RPS6KA1|NUMBL|SERPING1|POR|CLU|GPI|INPP5D|GAMT|PNP|IGF2BP2|CAPN2|ITGAX|CTNNA1|PTPRC|YES1|MT3|TMSB4X|JUP|HSPG2|CTSC|S100A10|NCKAP1L|GLUL|CD276|TWF2|HSPB1|ITGA2|LAMA5|H…	methylation			METTL3|STX1A|LMNA|CDK6|YES1|HOMER1|DDX1|NUMBL|PTEN|ARFGEF2|HDAC1|TPPP|CTNNB1|LHX2|MSH2|BASP1|EXOSC6|PTPRC|TBK1|SPTBN4|AKT3|ALOX5|MAVS|ZMPSTE24|RAPGEF2|SRC|CAMK4|SLC8A2|AIF1|DES|NCOA2|CAPN2|GPNMB|SLC39A10|IGFBP5|JUP|GRN|MT3|MAG|STIM1|BID|LAMA5|HCLS1|SERPINF2|ERAP1|NOL3|HSPB1|HSPG2|C3|FH|PARP1|ATP1A3|DYNLT1|RAB8B|POR|TBXAS1|SPHK2|PNP|RAB1A|LGALS1|STAB1|GLUL|ECM1|EPHA4|ANXA1|IQSEC1|AQP1|AKAP12|GLS|N…
GO:0050867	positive regulation of cell activation	5.29427e-05	62	ANXA1|LGALS1|PLEK|CD74|PTPN6|ITGB2|ITPKB|RPS6KA1|INPP5D|PNP|PTPRC|YES1|CTSC|NCKAP1L|CD276|AIF1|FLNA|HLA-E|HLA-DRA|SIRPG|EXOSC6|LAMP1|IGFBP2|TFRC|PYCARD|CSK|ITGAM|B2M|SRC|CORO1A|AKT1	combined
GO:0001667	ameboidal-type cell migration	5.49888e-05	109	ANXA1|ITGA3|KANK2|HMOX1|GRN|AQP1|SDC4|IQGAP1|ITGB2|PXN|GPI|LAMTOR2|PDLIM1|CAP1|TMSB4X|JUP|GLUL|HSPB1|ITGA2|LAMA5|FGF1|PTK2B|RIC8A|GJA1|MYH9|ARHGDIB|DNAJA4|FN1|CTSH|RTN4|ITGB4|WASF2|MMRN2|CORO1B|CDH2|PLEC|IQSEC1|SRC|CORO1A|AKT1|ITGB1|GIPC1|AKAP12|PKN1|SERPINF1|LGMN|IRS2|PTN|TNS1|CLASP2|ADAM9|AGT|ARF6	combined
GO:0001944	vasculature development	6.54105e-05	145	CHI3L1|SOD2|ANXA1|ALOX5|F3|GPNMB|HMOX1|STAB1|HSPB6|GRN|AQP1|MYO1E|ITGB2|C3|FKBP10|SERPINF2|ITGAX|JUP|HSPG2|GLUL|HSPB1|COL4A1|BAX|MCAM|HK2|COL18A1|FLNA|YAP1|FGF1|PTK2B|COL4A2|RIC8A|MYH9|CTNNB1|STIM1|PARVA|POFUT1|CLIC4|FN1|CTSH|COL1A2|TYMP|RTN4|TGFBI|RNF213|STAT1|DAG1|WASF2|MMRN2|ECM1|CDH2|PECAM1|AKT1|EMILIN1|ITGB1|ERAP1|SPHK2|YWHAZ|SERPINF1|RNH1	rna		CHI3L1|NRXN1|F3|HMOX1|SOD2|PECAM1|AKT3|BAX|ANXA1|GPNMB|RIC8A|FKBP10|AQP1|ALOX5|TYMP|COL1A2|MMRN2|CDH13|MYO1E|NF1|GRN|ITGAX|STAB1|PKM|PIK3R3|MCAM|PTK2|TGFBI|C3|ITGB2|PPP3CB|SERPINF2|HSPB6|POFUT1|SNX17|PTK2B|EMILIN1|GLUL|LUZP1|HK2|LRP1|FLNA|COL1A1|JAM3|MTDH|FGF1|COL4A1|COL18A1|ANKRD17|HSPG2|MYH9|ANP32B|SEC24B|FN1|PGK1|YAP1|AGT|RTN4|CTSH|JUP|ROBO1|SPARC|AKT1|CLIC4|HECTD1|NTRK2|COL4A2|NCL|SERPINF1|IT…
GO:0002449	lymphocyte mediated immunity	6.57546e-05	52	C1S|SERPINB9|CD74|PTPN6|SWAP70|RFTN1|C3|SERPING1|CLU|INPP5D|PTPRC|CTSC|NCKAP1L|C4A|MYO1G|HLA-E|C1QB|HLA-DRA|EXOSC6|LAMP1|CTSH|TFRC|HPX|FCER1G|PRDX1|B2M|CORO1A|C4BPA	rna		C1S|B2M|HLA-E|CLU|SERPING1|HLA-DRA|CD74|SERPINB9|C1QB|MYO1G|PTPN6|C3|PPP3CB|LAMP1|RFTN1|CD81|CTSC|PRDX1|HPX|MSH2|SWAP70|C1QC|INPP5D|FCER1G|BTN3A3|ARL8B|CORO1A|TFRC|CTSH|NCKAP1L
GO:0048583	regulation of response to stimulus	6.9038e-05	746	RAB34|CHI3L1|SOD2|PLSCR1|TRIP6|ALOX5AP|ANXA1|LTF|C1S|ALOX5|SERPINB9|ZYX|LMNA|F3|LGALS1|GPNMB|ARHGAP25|OCIAD2|ITGA3|SQSTM1|HCLS1|PLEK|ARAP1|SIPA1|KANK2|FBP1|HMOX1|CASP6|SORBS3|TRIM21|HDAC1|NOL3|CD74|PTPN6|NMI|CD109|SWAP70|IGFBP5|GRN|IQGAP1|RFTN1|METTL3|ITGB2|ITPKB|C3|SMPD1|SERPINF2|RPS6KA1|S100A4|PXN|WRNIP1|SERPING1|ACTN4|POR|CLU|INPP5D|LAMTOR2|CC2D1A|JAGN1|S100A9|CTNNA1|PTPRC|YES1|MT3|TMSB4X|JUP|…	methylation			METTL3|FXR1|SORBS3|STX1A|WRNIP1|LMNA|YES1|RAB34|PIP4K2C|HOMER1|STAT2|OSBPL8|ARAP1|ZYX|DDX1|ARHGAP28|JAGN1|NUCB2|CC2D1A|PTEN|ARHGAP26|MAGI2|ARFGEF2|LAMC1|HDAC1|ALOX5AP|CTNNB1|SMCHD1|ARHGAP35|ANKRD17|C4A|MSH2|YWHAZ|EXOSC6|PTPRC|TBK1|AKT3|ALOX5|MAVS|ZMPSTE24|DHX15|SOD2|RAPGEF2|SERPINB9|ARHGAP25|ATP2C1|SRC|DGKG|SLC8A2|AIP|AIF1|SAG|NCOA2|RASA3|CDH2|GPNMB|PREX1|PPM1A|CCAR2|TRIM28|SLC39A10|IGFBP5|LAMTOR…
GO:0007159	leukocyte cell-cell adhesion	7.00308e-05	70	MSN|ANXA1|ALOX5|LGALS1|GPNMB|CD74|PTPN6|FERMT3|SDC4|ITGB2|ITPKB|S100A9|PNP|PTPRC|YES1|S100A8|NCKAP1L|CD276|AIF1|HLA-E|STK10|CD44|HLA-DRA|SIRPG|IGFBP2|TFRC|PYCARD|CSK|PECAM1|B2M|SRC|CORO1A|AKT1|ITGB1	rna		MSN|B2M|SDC4|PECAM1|HLA-E|ANXA1|S100A9|GPNMB|S100A8|HLA-DRA|CD74|IGFBP2|LGALS1|ALOX5|ITPKB|DUSP3|PTPN6|CD276|FERMT3
GO:0030155	regulation of cell adhesion	7.73486e-05	166	ANXA1|ALOX5|LGALS1|GPNMB|ITGA3|SIPA1|CD74|PTPN6|FERMT3|CDK6|SWAP70|SDC4|METTL3|ITGB2|ITPKB|SERPINF2|ACTN4|PNP|PTPRC|YES1|JUP|S100A10|NCKAP1L|CD276|ITGA2|LAMC1|LAMA5|AIF1|PPP1CB|FLNA|P4HB|TGM2|HLA-E|PTK2B|CD44|HLA-DRA|GSK3B|PLXNB2|SIRPG|IGFBP2|KIF26B|FN1|ADAM22|TFRC|TGFBI|CD9|LAMA2|TLN1|PREX1|PYCARD|GBP1|DAG1|CORO2B|CSK|SERPINI2|B2M|SRC|CORO1A|AKT1|EMILIN1|FGG|POLDIP2|PLXNA1|ASS1|FLOT1|CLASP2|ADAM…	combined
GO:0007599	hemostasis	7.82187e-05	56	PLSCR1|ANXA5|F3|CLIC1|PLEK|PTPN6|FERMT3|CSRP1|SERPINF2|SERPING1|GPI|F13A1|HSPB1|ITGA2|ENTPD1|VWF|FLNA|FIBP|MYH9|FN1|CD9|TLN1|PROS1|SLC4A1|FCER1G|SRC|EMILIN1|LMAN1|FGG|CD59|VAV2|FGB|FGA|RAP2B|VCL|ITPK1	methylation			FIBP|SRC|DGKG|SERPINF2|HSPB1|CSRP1|FERMT3|PTPN6|LMAN1|PLEK|PLSCR1|ITGA2|F2|SLC4A1|VCL|F3|FGA|VWF|F13A1|CD9|FGG|GNA13|VAV2|METAP1|ITPK1|RAP2B|ANXA5|ENTPD1|FUNDC2|PROS1|APOE|FGB|GNAQ|GPI|CLIC1|FLNA|MYH9|FN1|AP3B1|SERPING1|DMTN|PRKCA|DGKB|PAPSS2|APOH|SERPINC1|FCER1G|STXBP1|CD59|TLN1|HBB|EMILIN1
GO:0050817	coagulation	7.82187e-05	56	PLSCR1|ANXA5|F3|CLIC1|PLEK|ANXA4|PTPN6|FERMT3|CSRP1|SERPINF2|SERPING1|F13A1|HSPB1|ITGA2|ENTPD1|VWF|FLNA|FIBP|MYH9|FN1|CD9|TLN1|PROS1|SLC4A1|FCER1G|SRC|EMILIN1|LMAN1|FGG|CD59|VAV2|FGB|FGA|RAP2B|VCL|ITPK1	methylation			FIBP|SRC|DGKG|SERPINF2|HSPB1|CSRP1|FERMT3|PTPN6|LMAN1|PLEK|PLSCR1|ITGA2|F2|SLC4A1|VCL|F3|FGA|VWF|F13A1|CD9|FGG|ANXA4|GNA13|VAV2|METAP1|ITPK1|RAP2B|ANXA5|ENTPD1|FUNDC2|PROS1|APOE|FGB|GNAQ|CLIC1|FLNA|MYH9|FN1|AP3B1|SERPING1|DMTN|PRKCA|DGKB|PAPSS2|APOH|SERPINC1|FCER1G|STXBP1|CD59|TLN1|HBB|EMILIN1
GO:0002252	immune effector process	8.11261e-05	120	ANXA1|C1S|SERPINB9|LGALS1|HMOX1|CD74|PTPN6|NMI|SWAP70|GRN|RFTN1|ITGB2|C3|SERPING1|CLU|GPI|INPP5D|JAGN1|PTPRC|YES1|CTSC|NCKAP1L|C4A|MYO1G|HLA-E|PTK2B|C1QB|S100A13|HLA-DRA|EXOSC6|WDR1|LAMP1|CTSH|RTN4|TFRC|PYCARD|HPX|ITGAM|FCER1G|PRDX1|PLEC|B2M|SRC|CORO1A|C4BPA|SPHK2|PKN1|CD59|HK1|MAVS|LCP1|ADA|VAV2|MPO|C6|C1QC	rna		C1S|HMOX1|B2M|HLA-E|CLU|ANXA1|SERPING1|BST2|HLA-DRA|S100A13|CD74|CFB|LGALS1|GPI|SERPINB9|CD59|DOCK10|GRN|C1QB|MYO1G|PTPN6|PTK2|C3|ITGB2|NMI|PPP3CB|LAMP1|RFTN1|PTK2B|CD81|CTSC|LRP1|PRDX1|HPX|ITGAM|MSH2|SWAP70|ANKRD17|C1QC|VSIG4|INPP5D|FCER1G|WDR1|BTN3A3|FER|ARL8B|CORO1A|RTN4|TFRC|CTSH|SNAP23
REAC:R-HSA-216083	Integrin cell surface interactions	8.11261e-05	36	ITGA3|ITGB5|ITGB2|COL6A2|ITGAX|HSPG2|COL4A1|ITGA2|COL18A1|VWF|COL4A2|CD44|FN1|COL1A2|AGRN|ITGAM|PECAM1|ITGB1|FGG|COL1A1|FGB|FGA|ITGA6|LUM|CD47|COL6A1|JAM3|COL5A3|FBN1|BSG	combined
GO:0050865	regulation of cell activation	8.66029e-05	101	PLSCR1|ANXA1|LGALS1|GPNMB|PLEK|HMOX1|CD74|PTPN6|GRN|SDC4|METTL3|ITGB2|ITPKB|RPS6KA1|INPP5D|PNP|PTPRC|YES1|CTSC|NCKAP1L|CD276|AIF1|FLNA|HLA-E|CTNNB1|HLA-DRA|SIRPG|EXOSC6|LAMP1|IGFBP2|FN1|TFRC|CD9|PYCARD|CSK|ITGAM|FCER1G|B2M|SRC|CORO1A|AKT1|EMILIN1|SPHK2|FGG|PKN1	combined
GO:0045785	positive regulation of cell adhesion	8.68675e-05	104	ANXA1|ALOX5|LGALS1|ITGA3|CD74|PTPN6|CDK6|SDC4|ITGB2|ITPKB|SERPINF2|PNP|PTPRC|YES1|JUP|S100A10|NCKAP1L|CD276|ITGA2|LAMC1|AIF1|FLNA|P4HB|TGM2|HLA-E|PTK2B|CD44|HLA-DRA|GSK3B|SIRPG|IGFBP2|KIF26B|FN1|TFRC|LAMA2|PREX1|PYCARD|DAG1|CSK|B2M|SRC|CORO1A|AKT1|EMILIN1	combined
GO:0001568	blood vessel development	0.0001091	140	CHI3L1|ANXA1|ALOX5|F3|GPNMB|HMOX1|STAB1|HSPB6|GRN|AQP1|MYO1E|ITGB2|C3|FKBP10|SERPINF2|ITGAX|JUP|HSPG2|GLUL|HSPB1|COL4A1|BAX|MCAM|HK2|COL18A1|FLNA|YAP1|FGF1|PTK2B|COL4A2|MYH9|CTNNB1|STIM1|PARVA|POFUT1|CLIC4|FN1|CTSH|COL1A2|TYMP|RTN4|TGFBI|RNF213|STAT1|DAG1|WASF2|MMRN2|ECM1|CDH2|PECAM1|AKT1|EMILIN1|ITGB1|ERAP1|SPHK2|YWHAZ|SERPINF1|RNH1	rna		CHI3L1|NRXN1|F3|HMOX1|PECAM1|AKT3|BAX|ANXA1|GPNMB|FKBP10|AQP1|ALOX5|TYMP|COL1A2|MMRN2|CDH13|MYO1E|NF1|GRN|ITGAX|STAB1|PKM|PIK3R3|MCAM|PTK2|TGFBI|C3|ITGB2|SERPINF2|HSPB6|POFUT1|SNX17|PTK2B|EMILIN1|GLUL|LUZP1|HK2|LRP1|FLNA|COL1A1|JAM3|MTDH|FGF1|COL4A1|COL18A1|ANKRD17|HSPG2|MYH9|SEC24B|FN1|PGK1|YAP1|AGT|RTN4|CTSH|JUP|ROBO1|SPARC|AKT1|CLIC4|HECTD1|NTRK2|COL4A2|NCL|SERPINF1|ITGB1|PTK7|ANPEP|GAB1|CRKL|…
GO:0032101	regulation of response to external stimulus	0.000109715	201	PLSCR1|ALOX5AP|ANXA1|LTF|ALOX5|SERPINB9|ZYX|F3|LGALS1|KANK2|CASP6|TRIM21|CD74|PTPN6|NMI|CD109|SWAP70|GRN|RFTN1|METTL3|C3|SERPINF2|SERPING1|S100A9|PTPRC|YES1|MT3|TMSB4X|CTSC|S100A8|NUCB2|NCKAP1L|HSPB1|BAX|ITGA2|AIF1|FLNA|PTPN1|FGF1|HLA-E|PTK2B|GPX4|ELMOD2|GRAMD4|LAMP1|HSPA1B|ZC3HAV1|RTN4|CD9|PROS1|STAT1|PYCARD|BIRC3|HPX|MMRN2|CORO1B|TBK1|RIPK1|HTRA1|SRC|PARP14|EMILIN1|CTNNA2|ERAP1|FGG|TRIM56|SERPI…	methylation			METTL3|YES1|STAT2|ZYX|NUCB2|PTEN|ALOX5AP|ANKRD17|PTPRC|TBK1|ALOX5|MAVS|ZMPSTE24|SERPINB9|SRC|AIF1|GRN|MT3|GPX4|CTNNA2|USP14|KANK2|SERPINF2|ERAP1|HSPB1|C3|PARP1|CAMK1D|CASP6|LGALS1|PDE2A|EPHA4|ANXA1|PTPN6|NMI|RFTN1|NCKAP1L|PLSCR1|ITGA2|F2|C5|TTLL12|CYLD|ADA|F3|RTN4|FGA|PTN|NMT1|GRAMD4|APP|CD9|PTK2|A2M|LTF|HSPA1B|FGG|TUBB2B|PARP14|MAP2K1|PTPN1|CTSC|PTK2B|CD109|STAT1|RIPK1|PARK7|ELMOD2|GPRC5B|GSTP1|…
REAC:R-HSA-6785807	Interleukin-4 and Interleukin-13 signaling	0.000117145	17	ANXA1|ALOX5|HMOX1|ITGB2|F13A1|ITGAX|LAMA5|FN1|COL1A2|STAT1|ITGAM|FSCN1|AKT1|ITGB1	combined
GO:0042110	T cell activation	0.000140434	77	MSN|CD151|ANXA1|LGALS1|GPNMB|CD74|PTPN6|CDK6|SDC4|METTL3|ITPKB|PNP|PTPRC|YES1|NCKAP1L|CD276|BAX|AIF1|HLA-E|CD44|MYH9|CTNNB1|HLA-DRA|SIRPG|CTSL|IGFBP2|TFRC|PREX1|PYCARD|CSK|FCER1G|B2M|SRC|CORO1A|AKT1	combined
REAC:R-HSA-1474290	Collagen formation	0.000142878	25	CD151|COLGALT1|CTSB|PLOD3|COL6A2|COL4A1|COL18A1|PLOD1|P4HB|COL4A2|SERPINH1|CTSL|COL1A2|ITGB4|PCOLCE|PLEC|COL1A1|ITGA6|COL12A1|COL6A1|COL5A3|PPIB|CRTAP	rna		CD151|P4HB|CTSB|SERPINH1|COL1A2|COL6A2|PLOD3|COL5A3|COLGALT1|CTSL|PPIB|CRTAP|COL1A1|COL4A1|COL18A1|PLOD1|COL4A2|PCOLCE|ITGB4
GO:0035295	tube development	0.000176292	201	CHI3L1|ANXA1|ALOX5|F3|GPNMB|ITGA3|VASP|CTSZ|HMOX1|STAB1|PTPN6|SHROOM3|HSPB6|IGFBP5|GRN|AQP1|SDC4|PLOD3|MYO1E|ITGB2|C3|FKBP10|SERPINF2|ITGAX|JUP|HSPG2|GLUL|HSPB1|COL4A1|BAX|MCAM|LAMA5|HK2|COL18A1|FLNA|TGM2|ECE1|CAT|YAP1|FGF1|PTK2B|COL4A2|MYH9|CTNNB1|STIM1|PLXNB2|PARVA|POFUT1|KIF26B|CLIC4|FN1|CTSH|TYMP|RTN4|TGFBI|RNF213|STAT1|DAG1|WASF2|AKR1B1|MMRN2|ECM1|CDH2|PPP1CA|SRC|IFT140|MTHFD1L|AKT1|EMILIN1|…	rna|methylation		CHI3L1|NRXN1|F3|CTSZ|HMOX1|VASP|SDC4|AKT3|BAX|ANXA1|SHROOM3|GPNMB|ITGA3|FKBP10|AQP1|ALOX5|TYMP|MMRN2|CDH13|MYO1E|NF1|GRN|ITGAX|STAB1|PKM|IGFBP5|PLOD3|PIK3R3|MCAM|PTPN6|PTK2|TGFBI|BASP1|TGM2|C3|ITGB2|SERPINF2|DDR1|HSPB6|POFUT1|PTK2B|EMILIN1|GLUL|LUZP1|PLXNB2|HK2|LRP1|AKR1B1|FLNA|JAM3|MTDH|FGF1|RALA|COL4A1|COL18A1|HSPG2|MYH9|SEC24B|MTHFD1L|ATP6AP2|FN1|PGK1|YAP1|AGT|RTN4|RBBP9|PTGES3|CTSH|JUP|LAMA5|…	PTEN|CTNNB1|ARHGAP35|LHX2|BASP1|YWHAZ|AKT3|ALOX5|RAPGEF2|WASF2|SRC|CDH2|GPNMB|IGFBP5|JUP|GRN|IFT140|STIM1|LAMA5|PARVA|SERPINF2|ERAP1|HSPB1|HSPG2|C3|CAT|HMGCS2|KIF26B|STAB1|GLUL|ECM1|EPHA4|ANXA1|AQP1|PTPN6|RNF213|WNK4|ITGA3|AGO2|SHROOM3|C5|PODXL|PLOD3|SMAD2|COL4A2|ADA|F3|RTN4|RNH1|PLCD3|COL4A1|PRKCB|PTK2|NCL|PPP1CA|EGFR|PHGDH|ECE1|DAG1|MAP2K1|GNA13|DCN|COL18A1|KRAS|STK4|PTK2B|HSPB6|STAT1|VAV2|TSC1…
GO:0002682	regulation of immune system process	0.00017958	254	MSN|PLSCR1|ANXA1|LTF|C1S|SERPINB9|LGALS1|GPNMB|HCLS1|HMOX1|CASP6|TRIM21|CD74|PTPN6|NMI|CDK6|SWAP70|GRN|SDC4|RFTN1|METTL3|ITGB2|ITPKB|C3|SERPING1|CLU|GPI|INPP5D|PNP|PTPRC|YES1|CTSC|NCKAP1L|CD276|BAX|ITGA2|C4A|MYO1G|AIF1|PTPN1|HLA-E|PTK2B|STK10|C1QB|CTNNB1|PITHD1|HLA-DRA|SIRPG|EXOSC6|GRAMD4|LAMP1|IGFBP2|HSPA1B|ZC3HAV1|SIAE|FN1|CTSH|RTN4|TFRC|CD9|STAT1|PYCARD|GBP1|BIRC3|CSK|HPX|ITGAM|FCER1G|TBK1|ECM…	rna		MSN|LTF|PLCB1|C1S|HMOX1|B2M|SDC4|HLA-E|TRIM21|CLU|BAX|ANXA1|SERPING1|PLSCR1|GPNMB|BST2|HLA-DRA|CD74|CFB|IGFBP2|LGALS1|GPI|SERPINB9|CD59|HCLS1|NF1|GRN|STAT2|C1QB|MYO1G|ITPKB|DUSP3|PTPN6|CD276|RHOG|PTK2|GBP1|CASP6|UBE2K|SIAE|PARP9|C3|ITGB2|ATM|NMI|PPP3CB|LAMP1|PYHIN1|RFTN1|PTK2B|EMILIN1|CD81|BIRC3|CTSC|SIRPG|HPX|SLC39A10|MAPK10|PNP|ITGAM|MSH2|PTPN1|JAM3|IRS2|INPPL1|SART1|LGMN|SWAP70|ANKRD17|C1QC|VS…
GO:0007596	blood coagulation	0.00018113	55	PLSCR1|ANXA5|F3|CLIC1|PLEK|PTPN6|FERMT3|CSRP1|SERPINF2|SERPING1|F13A1|HSPB1|ITGA2|ENTPD1|VWF|FLNA|FIBP|MYH9|FN1|CD9|TLN1|PROS1|SLC4A1|FCER1G|SRC|EMILIN1|LMAN1|FGG|CD59|VAV2|FGB|FGA|RAP2B|VCL|ITPK1	methylation			FIBP|SRC|DGKG|SERPINF2|HSPB1|CSRP1|FERMT3|PTPN6|LMAN1|PLEK|PLSCR1|ITGA2|F2|SLC4A1|VCL|F3|FGA|VWF|F13A1|CD9|FGG|GNA13|VAV2|METAP1|ITPK1|RAP2B|ANXA5|ENTPD1|FUNDC2|PROS1|APOE|FGB|GNAQ|CLIC1|FLNA|MYH9|FN1|AP3B1|SERPING1|DMTN|PRKCA|DGKB|PAPSS2|APOH|SERPINC1|FCER1G|STXBP1|CD59|TLN1|HBB|EMILIN1
GO:0002460	adaptive immune response based on somatic recombination of immune receptors built from immunoglobulin superfamily domains	0.000208094	48	ANXA1|C1S|CD74|PTPN6|SWAP70|RFTN1|C3|SERPING1|CLU|INPP5D|PTPRC|CTSC|NCKAP1L|C4A|MYO1G|HLA-E|C1QB|HLA-DRA|EXOSC6|CTSH|TFRC|HPX|FCER1G|B2M|C4BPA|PKN1|ADA|C6|C1QC	rna		C1S|B2M|HLA-E|CLU|ANXA1|SERPING1|HLA-DRA|CD74|C1QB|MYO1G|PTPN6|C3|PPP3CB|RFTN1|CD81|CTSC|HPX|MSH2|SWAP70|C1QC|INPP5D|FCER1G|BTN3A3|TFRC|CTSH|NCKAP1L
GO:2000145	regulation of cell motility	0.00025157	224	MSN|CD151|SOD2|TRIP6|ANXA1|LMNA|F3|GPNMB|ITGA3|HMOX1|HDAC1|CD74|FERMT3|CDK6|SWAP70|IGFBP5|GRN|AQP1|SDC4|ACTN4|GPI|S100A11|ABI3|ITGAX|CTNNA1|PTPRC|TMSB4X|JUP|NCKAP1L|GLUL|HSPB1|ITGA2|MCAM|LAMA5|AIF1|FLNA|RGN|FGF1|PTK2B|STK10|DIAPH1|GJA1|PLXNB2|ARHGDIB|DNAJA4|CLIC4|FN1|CTSH|RTN4|CD9|LAMA2|PYCARD|DAG1|MMRN2|CORO1B|ECM1|PECAM1|IQSEC1|SRC|CORO1A|AKT1|GNAI2|EMILIN1|ITGB1|SUN2|CTNNA2|AKAP12|SRCIN1|PKN1|…	methylation			LMNA|CDK6|SYNE2|OSBPL8|PTEN|MAGI2|HDAC1|PTPRC|AKT3|SOD2|RAPGEF2|SRC|AIF1|GPNMB|IGFBP5|JUP|GRN|ABI3|CTNNA2|LAMA5|HSPB1|CD151|CAMK1D|SLK|GLUL|ECM1|EPHA4|ANXA1|IQSEC1|AQP1|AKAP12|NUMB|FERMT3|LAMA2|TRIP6|ITGA3|NCKAP1L|CAMK2B|AGO2|ITGA2|DNAJA4|SRCIN1|PLXNA1|C5|PODXL|ARHGDIB|VCL|ADA|F3|RGN|RTN4|CTNNA1|PTN|APP|CD9|PTK2|SUN2|ACTN4|EGFR|S100A11|DAG1|GNA13|APC|DCN|STK10|SLC8A1|STK4|PTK2B|ITGA6|CPNE3|RAP2B|…
GO:0030162	regulation of proteolysis	0.000261761	189	SERPINB6|LTF|SERPINB9|F3|ITIH3|CTSZ|TRIM21|HDAC1|NOL3|CD109|CTSB|GRN|AQP1|RENBP|PSMB8|C3|SERPINF2|RPS6KA1|CAST|DAP|SERPING1|POR|CLU|PACSIN3|GPI|S100A9|SNX9|ALAD|MT3|CTSC|S100A10|S100A8|BAX|C4A|DNAJB6|BCAP31|FAS|ITIH1|RGN|PTK2B|CD44|SERPINH1|MYH9|PITHD1|GSK3B|PSMB9|GRAMD4|HSPA1B|FN1|CTSH|PROS1|PDCD5|DNAJB2|PYCARD|BIRC3|CST3|PSME1|ECM1|SERPINI2|PCOLCE|SRC|AKT1|HSPBP1|USP5|CCAR2|CSNK1D	rna		LTF|F3|RENBP|CTSZ|SERPINB6|GSK3B|TRIM21|CLU|BAX|CTSB|SERPING1|S100A9|EIF3H|PACSIN3|BST2|S100A8|CYFIP2|BCAP31|PSMB8|SERPINH1|NOL3|GPI|AQP1|ITIH3|SERPINB9|GRN|CD109|PTK2|FAS|UBE2K|DAP|CTSD|C3|CST3|ITIH1|HDAC1|PDCD5|SERPINF2|RPS6KA1|PYHIN1|DNAJB2|PTK2B|BIRC3|RPL5|CTSC|LRP1|PSMC4|S100A10|GAPDH|CSNK1D|LGMN|CSNK2A2|GIPC1|ENO1|POR|MYH9|ANP32B|CAST|DNAJB6|PEBP1|FN1|MT3|PITHD1|ASPH|UCHL5|CSTB|AGT|PSMB9|US…
GO:0045321	leukocyte activation	0.000274353	147	MSN|CD151|PLSCR1|ANXA1|LGALS1|GPNMB|HMOX1|CD74|PTPN6|NMI|CDK6|SWAP70|GRN|SDC4|METTL3|ITGB2|ITPKB|CLU|INPP5D|PNP|NDRG1|PTPRC|YES1|CTSC|NCKAP1L|CD276|BAX|AIF1|HLA-E|PTK2B|CD44|MYH9|CTNNB1|S100A13|HLA-DRA|SIRPG|EXOSC6|CTSL|TPD52|LAMP1|IGFBP2|FN1|TFRC|PREX1|PYCARD|CSK|ITGAM|FCER1G|PRDX1|TOLLIP|B2M|SRC|CORO1A|AKT1	rna		MSN|CD151|HMOX1|B2M|SDC4|HLA-E|CLU|BAX|ANXA1|PLSCR1|GPNMB|BST2|HLA-DRA|S100A13|CD74|IGFBP2|LGALS1|DOCK10|GRN|ITPKB|DUSP3|PIK3R3|PTPN6|CD276|ITGB2|ATM|NMI|PPP3CB|NDRG1|CTSL|LAMP1|PTK2B|CD81|CTSC|SIRPG|PRDX1|SLC39A10|PNP|ITGAM|SNX27|MSH2|IRS2|SART1|PURA|SWAP70|TOLLIP|VSIG4|MYH9|INPP5D|FN1|FCER1G|FER|CORO1A|TFRC|SNAP23|BID|NCKAP1L|NCSTN|TPD52|AKT1|TSC1|SH3KBP1|HECTD1|DDOST|ITGB1|SMARCA4|TXLNA|DYSF|C…
GO:0006954	inflammatory response	0.000309375	123	CHI3L1|PLSCR1|ALOX5AP|ANXA1|ALOX5|ZYX|F3|LGALS1|HMOX1|STAB1|NMI|GRN|ITGB2|C3|SERPINF2|LYZ|CLU|S100A9|PTPRC|YES1|TMSB4X|HSPG2|CTSC|S100A8|ITGA2|C4A|CD163|AIF1|APOL2|HLA-E|CD44|GPX4|GGT5|FN1|RTN4|TFRC|PYCARD|BIRC3|ITGAM|TBK1|ECM1|TOLLIP|PLD3|RIPK1|SRC|AKT1|ITGB1|SERPINF1|HK1|PTN|ASS1|ADA|BPGM|AGT|CYLD|A2M|LRP1|HNRNPA0|CD14|WNK4|C5	combined
GO:0040011	locomotion	0.000320258	295	MSN|CD151|SOD2|TRIP6|ANXA1|ALOX5|LMNA|F3|GPNMB|ITGA3|VASP|HMOX1|HDAC1|CD74|FERMT3|CDK6|SWAP70|IGFBP5|GRN|AQP1|SDC4|ITGB2|ACTN4|GPI|S100A11|S100A9|ABI3|ITGAX|CTNNA1|PTPRC|TMSB4X|JUP|S100A8|NCKAP1L|GLUL|HSPB1|ITGA2|MCAM|LAMA5|CNTN1|AIF1|FLNA|ECE1|RGN|ALCAM|FGF1|PTK2B|STK10|DIAPH1|GJA1|PLP2|PLXNB2|PARVA|ARHGDIB|WDR1|DNAJA4|LSP1|CLIC4|FN1|CTSH|TYMP|RTN4|CD9|PALLD|LAMA2|PREX1|PYCARD|DAG1|CYFIP1|FCER1G…	combined
GO:0006959	humoral immune response	0.000364468	37	LTF|C1S|ALOX5|PTPN6|C3|LYZ|SERPING1|CLU|GPI|LGALS4|S100A9|PTPRC|C4A|HLA-E|C1QB|HPX|C4BPA|CD59|C6|C1QC|FGB|FGA|A2M|C5|CD81|HMGN2|GAPDH|TF|C9|PF4V1|VSIG4|CFB|F2	rna		LTF|C1S|HLA-E|LYZ|CLU|SERPING1|S100A9|CFB|GPI|ALOX5|CD59|C1QB
GO:0030334	regulation of cell migration	0.000408431	216	MSN|CD151|SOD2|TRIP6|ANXA1|LMNA|F3|GPNMB|ITGA3|HMOX1|HDAC1|CD74|FERMT3|SWAP70|IGFBP5|GRN|AQP1|SDC4|ACTN4|GPI|S100A11|ABI3|ITGAX|PTPRC|TMSB4X|JUP|NCKAP1L|GLUL|HSPB1|ITGA2|MCAM|LAMA5|AIF1|FLNA|FGF1|PTK2B|STK10|DIAPH1|GJA1|PLXNB2|ARHGDIB|DNAJA4|CLIC4|FN1|CTSH|RTN4|CD9|LAMA2|PYCARD|DAG1|MMRN2|CORO1B|ECM1|PECAM1|IQSEC1|SRC|CORO1A|AKT1|GNAI2|EMILIN1|ITGB1|SUN2|CTNNA2|AKAP12|SRCIN1|SERPINF1|LGMN|IRS2|PT…	methylation			LMNA|SYNE2|OSBPL8|PTEN|MAGI2|HDAC1|PTPRC|AKT3|SOD2|RAPGEF2|SRC|AIF1|GPNMB|IGFBP5|JUP|GRN|ABI3|CTNNA2|LAMA5|HSPB1|CD151|CAMK1D|SLK|GLUL|ECM1|EPHA4|ANXA1|IQSEC1|AQP1|AKAP12|NUMB|FERMT3|LAMA2|TRIP6|ITGA3|NCKAP1L|CAMK2B|AGO2|ITGA2|DNAJA4|SRCIN1|PLXNA1|C5|PODXL|ARHGDIB|VCL|ADA|F3|RTN4|PTN|APP|CD9|PTK2|SUN2|ACTN4|EGFR|S100A11|DAG1|GNA13|APC|DCN|STK10|SLC8A1|STK4|PTK2B|ITGA6|CPNE3|RAP2B|NF1|EVL|GNAI2|CT…
GO:0032963	collagen metabolic process	0.000411054	20	MRC2|CTSB|PLOD3|SERPINF2|PEPD|ITGA2|SERPINH1|CTSL|TMPRSS6|COL1A2|CST3|PCOLCE|EMILIN1|ITGB1|COL1A1|TNXB|ARRB2	rna		CTSB|MRC2|SERPINH1|COL1A2|PLOD3|PEPD|CST3|CTSL|SERPINF2|EMILIN1|COL1A1|ITGA2|PCOLCE|ITGB1|TMPRSS6|ARRB2|F2|TNXB
GO:0040012	regulation of locomotion	0.000486395	230	MSN|CD151|SOD2|TRIP6|ANXA1|LMNA|F3|GPNMB|ITGA3|HMOX1|HDAC1|CD74|FERMT3|CDK6|SWAP70|IGFBP5|GRN|AQP1|SDC4|ACTN4|GPI|S100A11|ABI3|ITGAX|CTNNA1|PTPRC|TMSB4X|JUP|NCKAP1L|GLUL|HSPB1|ITGA2|MCAM|LAMA5|AIF1|FLNA|RGN|FGF1|PTK2B|STK10|DIAPH1|GJA1|PLXNB2|ARHGDIB|DNAJA4|CLIC4|FN1|CTSH|RTN4|CD9|LAMA2|PYCARD|DAG1|MMRN2|CORO1B|ECM1|PECAM1|IQSEC1|SRC|CORO1A|AKT1|GNAI2|EMILIN1|ITGB1|SUN2|CTNNA2|AKAP12|SRCIN1|PKN1|…	methylation			LMNA|CDK6|SYNE2|OSBPL8|PTEN|MAGI2|HDAC1|PTPRC|AKT3|SOD2|RAPGEF2|SRC|AIF1|GPNMB|IGFBP5|JUP|GRN|ABI3|CTNNA2|USP14|LAMA5|HSPB1|CD151|CAMK1D|SLK|GLUL|ECM1|EPHA4|ANXA1|IQSEC1|AQP1|AKAP12|NUMB|FERMT3|LAMA2|TRIP6|ITGA3|NCKAP1L|CAMK2B|AGO2|ITGA2|DNAJA4|SRCIN1|PLXNA1|C5|PODXL|ARHGDIB|VCL|ADA|F3|RGN|RTN4|CTNNA1|PTN|APP|CD9|PTK2|SUN2|ACTN4|EGFR|TUBB2B|S100A11|DAG1|GNA13|APC|DCN|STK10|SLC8A1|STK4|PTK2B|ITGA6…
REAC:R-HSA-114608	Platelet degranulation	0.000533246	59	TAGLN2|ANXA5|ACTN1|ITIH3|PLEK|FERMT3|CD109|SERPINF2|SERPING1|ACTN4|CLU|F13A1|CAP1|TMSB4X|ENDOD1|CYB5R1|VWF|FLNA|PCYOX1L|WDR1|FN1|CD9|TLN1|PROS1|ECM1|PECAM1|ACTN2|MANF|FGG|SCG3|LGALS3BP|FGB|FGA|A2M|VCL	rna		TAGLN2|ANXA5|TMSB4X|PECAM1|CLU|LGALS3BP|CYB5R1|SERPING1|PLEK|MANF|ACTN1|ITIH3|CD109|ENDOD1|NHLRC2|FERMT3|SCG3|APOOL|TEX264|TLN1|SERPINF2|OLA1|VWF|FLNA|F13A1|CALU|FN1|CFL1|WDR1|CAP1|CD9|PROS1|RAB27B|SPARC
GO:0052548	regulation of endopeptidase activity	0.000551725	105	SERPINB6|LTF|SERPINB9|F3|ITIH3|HDAC1|NOL3|CD109|AQP1|RENBP|PSMB8|C3|SERPINF2|RPS6KA1|CAST|DAP|SERPING1|POR|GPI|S100A9|MT3|S100A8|BAX|C4A|DNAJB6|BCAP31|FAS|ITIH1|CD44|SERPINH1|PSMB9|GRAMD4|CTSH|PROS1|PDCD5|PYCARD|BIRC3|CST3|PSME1|SERPINI2|SRC|AKT1	rna		LTF|F3|RENBP|SERPINB6|BAX|SERPING1|S100A9|BST2|S100A8|CYFIP2|BCAP31|PSMB8|SERPINH1|NOL3|GPI|AQP1|ITIH3|SERPINB9|CD109|FAS|DAP|CTSD|C3|CST3|ITIH1|HDAC1|PDCD5|SERPINF2|RPS6KA1|BIRC3|GAPDH|LGMN|POR|ANP32B|CAST|DNAJB6|PEBP1|MT3|ASPH|UCHL5|CSTB|AGT|PSMB9|BCL2L13|CTSH|BIRC6|BID|PROS1|ROBO1|NCSTN
REAC:R-HSA-202733	Cell surface interactions at the vascular wall	0.000682878	40	ITGA3|CD74|PTPN6|SDC4|ITGB2|ATP1B3|INPP5D|ITGAX|YES1|CD44|SIRPG|FN1|COL1A2|MAG|PROS1|SLC16A1|ITGAM|FCER1G|PECAM1|ITGB1|COL1A1|ITGA6|APOB|SDC3|CD47|CXADR|JAM3|BSG|PLCG1|SLC3A2|ATP1B1|PF4V1|HRAS|F2|GPC1	combined
GO:0030029	actin filament-based process	0.00068303	262	ANXA1|CAPG|ZYX|ARHGAP25|ACTN1|FHL3|ABRACL|HCLS1|PLEK|ARAP1|VASP|SORBS3|ITGB5|FMNL1|FLNC|CSRP1|SHROOM3|SWAP70|EHD2|AQP1|SDC4|IQGAP1|CSRP2|MYO1E|SERPINF2|PXN|ACTN4|SNX9|COTL1|ABI3|PDLIM1|CTNNA1|CAP1|TMSB4X|JUP|S100A10|PLS3|NCKAP1L|FNBP1L|TWF2|ABI2|MYO1G|DNAJB6|AIF1|SPTBN4|TMOD3|FLNA|PTPN1|INF2|PTK2B|DIAPH1|GJA1|MYH9|ATP1A1|PARVA|ARHGDIB|CNN3|WDR1|SNTA1|TRIP10|CGNL1|PALLD|TLN1|PREX1|CTTN|PYCARD|WASF…	rna|methylation		TMSB4X|VASP|SDC4|CAPG|EHD2|ANXA1|PLEK|SHROOM3|INA|EPB41|BST2|ITGB5|CYFIP2|FHL3|CLASP2|ABRACL|PLS3|CSRP1|ACTN1|AQP1|MYO1E|HCLS1|NF1|COTL1|FLNC|DIAPH2|IQGAP1|TMOD2|MYO1G|FMNL1|ABI2|ZYX|RHOG|ABI1|ATP1A1|PDLIM1|ARHGAP25|CTNNA1|SPIRE1|TLN1|PPP1R9A|PXN|SERPINF2|WASF1|PTK2B|ADD3|CSRP2|ARHGAP28|NCKAP1|TRIP10|GJA1|LRP1|SNTA1|S100A10|CCDC88A|FLNA|MYL6|PTPN1|JAM3|INPPL1|ARFGEF1|RALA|ABI3|SWAP70|AKAP9|MYH9|T…	SORBS3|FNBP1L|SYNE2|ARAP1|ZYX|ARHGAP28|TMOD3|ARHGAP26|ACTN1|ARHGAP35|SPTBN4|ABRACL|CSRP2|WASF2|TMOD1|MRAS|ARHGAP25|ATP2C1|SRC|AIF1|FLNC|SPECC1|FHL3|PREX1|MYO1D|JUP|SPTB|ABI3|NCKAP1|CTNNA2|HCLS1|PARVA|SERPINF2|CAP1|ABI1|DNAJB6|LIMA1|CSRP1|ANXA1|IQSEC1|AQP1|PLEC|ERMN|SNX9|INF2|PLEK|PXN|NCKAP1L|SHROOM3|CXADR|AIF1L|ACTR3|EPS8|WASF3|CYFIP1|ARHGDIB|CAPG|PACSIN2|ACTN2|NEDD4L|INPP5K|CTNNA1|CTTN|FMNL1|SUN…
GO:0048584	positive regulation of response to stimulus	0.000684364	411	RAB34|CHI3L1|PLSCR1|TRIP6|ALOX5AP|ANXA1|LTF|C1S|F3|LGALS1|GPNMB|OCIAD2|HCLS1|HMOX1|CASP6|SORBS3|TRIM21|CD74|PTPN6|NMI|SWAP70|IGFBP5|GRN|IQGAP1|RFTN1|ITGB2|ITPKB|C3|SERPINF2|S100A4|SERPING1|ACTN4|POR|CLU|INPP5D|LAMTOR2|CC2D1A|S100A9|CTNNA1|PTPRC|YES1|MT3|TMSB4X|JUP|CTSC|S100A8|NCKAP1L|CD276|HSPB1|BAX|ITGA2|LAMC1|C4A|MYO1G|BCAP31|AIF1|FAS|VWF|FLNA|RALB|TGM2|CAT|PTPN1|YAP1|FGF1|HLA-E|PTK2B|FXR1|C1QB…	rna		RAB34|CHI3L1|OCIAD2|NRXN1|LTF|PLCB1|F3|C1S|HMOX1|TMSB4X|B2M|HLA-E|AKT3|TRIM21|CLU|TRIP6|BAX|ANXA1|SERPING1|S100A9|PLSCR1|S100A4|GPNMB|BST2|S100A8|HLA-DRA|S100A13|CYFIP2|CD74|CFB|BCAP31|LGALS1|ALOX5AP|MMRN2|CDH13|TMED4|CD59|HCLS1|NF1|GRN|C1QB|RALB|IQGAP1|TMOD2|MYO1G|IGFBP3|IGFBP5|ITPKB|DUSP3|PTPN6|CD276|PTK2|GBP1|PDIA3|FAS|RPS15|CASP6|UBE2K|PBXIP1|CTNNA1|TGM2|SPIRE1|PARP9|C3|ITGB2|ATM|NMI|PPP3CB|S…
GO:0007160	cell-matrix adhesion	0.000752153	73	TRIP6|ZYX|ACTN1|ITGA3|ITGB5|FERMT3|CDK6|SDC4|ITGB2|PXN|ITGAX|JUP|S100A10|ITGA2|PTK2B|CD44|CTNNB1|GSK3B|BCAM|FN1|TLN1|ITGB4|CTTN|DAG1|CORO2B|ITGAM|ACTN2|SRC|EMILIN1|ITGB1|FGG|POLDIP2|CLASP2|ADAM9|TNXB|DUSP3|FGB|FGA|ITGA6	combined
GO:1903037	regulation of leukocyte cell-cell adhesion	0.000756162	55	ANXA1|ALOX5|LGALS1|GPNMB|CD74|PTPN6|SDC4|ITGB2|ITPKB|PNP|PTPRC|YES1|NCKAP1L|CD276|AIF1|HLA-E|CD44|HLA-DRA|SIRPG|IGFBP2|TFRC|PYCARD|CSK|B2M|SRC|CORO1A|AKT1	combined
GO:0030036	actin cytoskeleton organization	0.000758386	237	ANXA1|CAPG|ZYX|ARHGAP25|ACTN1|FHL3|HCLS1|PLEK|ARAP1|VASP|SORBS3|ITGB5|FMNL1|FLNC|CSRP1|SHROOM3|SWAP70|EHD2|AQP1|SDC4|IQGAP1|CSRP2|MYO1E|SERPINF2|PXN|ACTN4|SNX9|COTL1|ABI3|PDLIM1|CTNNA1|CAP1|TMSB4X|S100A10|PLS3|NCKAP1L|TWF2|ABI2|MYO1G|DNAJB6|AIF1|SPTBN4|TMOD3|FLNA|PTPN1|INF2|PTK2B|DIAPH1|MYH9|PARVA|ARHGDIB|CNN3|WDR1|TRIP10|CGNL1|PALLD|TLN1|PREX1|CTTN|PYCARD|WASF2|CORO2B|ARPC5|CYFIP1|SPTB|CORO1B|AI…	rna|methylation		TMSB4X|VASP|SDC4|CAPG|EHD2|ANXA1|PLEK|SHROOM3|INA|EPB41|BST2|ITGB5|CYFIP2|FHL3|CLASP2|PLS3|CSRP1|ACTN1|AQP1|MYO1E|HCLS1|NF1|COTL1|FLNC|DIAPH2|IQGAP1|TMOD2|MYO1G|FMNL1|ABI2|ZYX|RHOG|ABI1|PDLIM1|ARHGAP25|CTNNA1|SPIRE1|TLN1|PPP1R9A|PXN|SERPINF2|WASF1|PTK2B|ADD3|CSRP2|ARHGAP28|NCKAP1|TRIP10|LRP1|S100A10|CCDC88A|FLNA|PTPN1|JAM3|INPPL1|ARFGEF1|RALA|ABI3|SWAP70|MYH9|TWF2|DNAJB6|INF2|CFL1|WDR1|ARAP1|ARPC…	SORBS3|ARAP1|ZYX|ARHGAP28|TMOD3|ARHGAP26|ACTN1|ARHGAP35|SPTBN4|CSRP2|WASF2|TMOD1|MRAS|ARHGAP25|ATP2C1|SRC|AIF1|FLNC|SPECC1|FHL3|PREX1|MYO1D|SPTB|ABI3|NCKAP1|CTNNA2|HCLS1|PARVA|SERPINF2|CAP1|ABI1|DNAJB6|LIMA1|CSRP1|ANXA1|IQSEC1|AQP1|PLEC|ERMN|SNX9|INF2|PLEK|PXN|NCKAP1L|SHROOM3|CXADR|AIF1L|ACTR3|EPS8|WASF3|CYFIP1|ARHGDIB|CAPG|PACSIN2|ACTN2|INPP5K|CTNNA1|CTTN|FMNL1|NCK2|ACTN4|ADD2|TBCK|IQGAP2|ANLN|K…
GO:0050870	positive regulation of T cell activation	0.000807873	40	ANXA1|LGALS1|CD74|PTPN6|ITPKB|PNP|PTPRC|YES1|NCKAP1L|CD276|AIF1|HLA-E|HLA-DRA|SIRPG|IGFBP2|TFRC|PYCARD|CSK|B2M|SRC|CORO1A|AKT1	combined
GO:0002694	regulation of leukocyte activation	0.00081993	85	PLSCR1|ANXA1|LGALS1|GPNMB|HMOX1|CD74|PTPN6|GRN|SDC4|METTL3|ITGB2|ITPKB|INPP5D|PNP|PTPRC|YES1|CTSC|NCKAP1L|CD276|AIF1|HLA-E|CTNNB1|HLA-DRA|SIRPG|EXOSC6|LAMP1|IGFBP2|FN1|TFRC|PYCARD|CSK|ITGAM|B2M|SRC|CORO1A|AKT1	combined
GO:0070371	ERK1 and ERK2 cascade	0.000910656	62	CHI3L1|GPNMB|CD74|PTPN6|SERPINF2|PTPRC|MT3|PTPN1|FGF1|PTK2B|CD44|FN1|CTSH|PYCARD|GBP1|CSK|SRC|GNAI2|EMILIN1|AKAP12|YWHAZ|FGG|AGT|DUSP3|FGB|FGA|NECAB2|MAP2K1|ARRB2|WNK4|GSTP1|APIP|EPHA4|EGFR|GLIPR2|FERMT2|PTEN|DAB2|RAPGEF2|APP|TF|HRAS|MAP2K2|EZR|RAP1A|NRXN1|SMAD4|CRKL|PHB2|MTURN|APOE|ITGAV|MAPK1|DAB2IP	methylation			PTEN|YWHAZ|PTPRC|RAPGEF2|SRC|GPNMB|MT3|SERPINF2|EPHA4|NECAB2|AKAP12|PTPN6|WNK4|CSK|APIP|FGA|APP|EGFR|FGG|MAP2K1|PTPN1|PTK2B|CHI3L1|GSTP1|NRXN1|GNAI2|CTSH|CD44|CD74|FERMT2|PYCARD|APOE|FGF1|RAP1A|TF|FGB|MTURN|MAPK3|DAB2|GLIPR2|PHB2|FN1|ARRB2|AGT|EZR|MAPK1|PRKCA
GO:1902531	regulation of intracellular signal transduction	0.000965475	361	CHI3L1|SOD2|TRIP6|LTF|F3|LGALS1|GPNMB|ARHGAP25|ITGA3|SQSTM1|HCLS1|PLEK|ARAP1|SIPA1|KANK2|FBP1|HMOX1|SORBS3|TRIM21|HDAC1|NOL3|CD74|PTPN6|NMI|SWAP70|IGFBP5|IQGAP1|ITPKB|SMPD1|SERPINF2|RPS6KA1|S100A4|ACTN4|CLU|LAMTOR2|CC2D1A|S100A9|PTPRC|MT3|TMSB4X|S100A8|NCKAP1L|HSPB1|BAX|BCAP31|RASA3|FAS|VWF|FLNA|P4HB|TGM2|CAT|PTPN1|INF2|RGN|ARHGEF1|FGF1|PTK2B|CD44|GJA1|CTNNB1|S100A13|GSK3B|ARHGDIB|NACC2|ZC3HAV1|F…	methylation			SORBS3|OSBPL8|ARAP1|DDX1|ARHGAP28|CC2D1A|PTEN|ARHGAP26|MAGI2|ARFGEF2|HDAC1|CTNNB1|ARHGAP35|ANKRD17|YWHAZ|PTPRC|TBK1|AKT3|MAVS|ZMPSTE24|DHX15|SOD2|RAPGEF2|ARHGAP25|ATP2C1|SRC|DGKG|SLC8A2|AIP|RASA3|CDH2|GPNMB|PREX1|PPM1A|CCAR2|IGFBP5|LAMTOR2|SIPA1|TXN|RAI14|MT3|TRIM25|ARHGEF12|BID|KANK2|HCLS1|NACC2|SERPINF2|NOL3|HSPB1|UACA|CAT|PARP1|MARK3|PPP3CB|TPD52L1|SPHK2|RRM2B|LGALS1|PDE2A|ARHGAP21|ECM1|EPHA4|…
GO:0060429	epithelium development	0.001007	199	TAGLN2|MSN|CD151|ANXA1|TAGLN|VASP|KANK2|CTSZ|CASP6|HDAC1|ANXA4|CD109|CDK6|CTSB|SHROOM3|IGFBP5|AQP1|SDC4|PLOD3|IQGAP1|GRSF1|MYO1E|C3|HAPLN2|CA2|ITGAX|COL4A1|BAX|ITGA2|ABI2|LAMA5|COL18A1|FLNA|TGM2|ECE1|CAT|YAP1|FGF1|CD44|GJA1|CTNNB1|GSK3B|PLXNB2|CNN3|WDR1|POFUT1|KIF26B|CLIC4|CTSH|RTN4|PALLD|STAT1|DAG1|AKR1B1|MMRN2|CDH2|PECAM1|TOLLIP|PLEC|PPP1CA|SRC|IFT140|MTHFD1L|HNRNPH3|AKT1|ITGB1|CPT1A|NSUN2|ANXA…	methylation			GRSF1|CDK6|HAPLN2|PTEN|MAGI2|HDAC1|CTNNB1|ARHGAP35|LHX2|ANXA7|BASP1|ZMPSTE24|RAPGEF2|TMOD1|SRC|CDH2|CPT1A|TRIM28|IGFBP5|IFT140|TUBB|LAMA5|KANK2|C3|CAT|CD151|CASP6|ABI1|NSUN2|KIF26B|PDE2A|EPHA4|ANXA1|AQP1|PLEC|WNK4|ITGA2|SHROOM3|PLXNA1|PODXL|PLOD3|SMAD2|VCL|RTN4|COL4A1|CDKN1B|PPP1CA|KAZN|TAGLN2|EGFR|PHGDH|ANXA4|ECE1|DAG1|TAGLN|MAP2K1|GNA13|COL18A1|KRAS|STK4|CD109|DNPH1|PALLD|CTSB|STAT1|TSC1|ITPK1|…
GO:0045087	innate immune response	0.00107053	161	PLSCR1|ANXA1|LTF|C1S|SERPINB9|ZYX|CASP6|TRIM21|CD74|PTPN6|NMI|GRN|RFTN1|METTL3|C3|SMPD1|WRNIP1|SERPING1|CLU|S100A9|YES1|S100A8|C4A|AIF1|ENDOD1|PTPN1|GBP2|MX1|HLA-E|PTK2B|GRAMD4|LAMP1|HSPA1B|ZC3HAV1|RTN4|STAT1|PYCARD|GBP1|BIRC3|HPX|ITGAM|FCER1G|PRDX1|TBK1|TOLLIP|SRC|ACTR3|CORO1A|PARP14|C4BPA|ERAP1|CDC42EP4|TRIM56|HK1|MAVS|DHX15|PARP9|ASS1|FLOT1|USP14|C6|CYLD|C1QC|CNPY3|FGB|FGA|A2M|PYHIN1|ARRB2|CD1…	combined
GO:0002696	positive regulation of leukocyte activation	0.00110442	59	ANXA1|LGALS1|CD74|PTPN6|ITGB2|ITPKB|INPP5D|PNP|PTPRC|YES1|CTSC|NCKAP1L|CD276|AIF1|HLA-E|HLA-DRA|SIRPG|EXOSC6|LAMP1|IGFBP2|TFRC|PYCARD|CSK|ITGAM|B2M|SRC|CORO1A|AKT1	combined
GO:0002443	leukocyte mediated immunity	0.00115036	77	C1S|SERPINB9|HMOX1|CD74|PTPN6|SWAP70|RFTN1|ITGB2|C3|SERPING1|CLU|INPP5D|JAGN1|PTPRC|CTSC|NCKAP1L|C4A|MYO1G|HLA-E|C1QB|S100A13|HLA-DRA|EXOSC6|WDR1|LAMP1|CTSH|TFRC|HPX|ITGAM|FCER1G|PRDX1|B2M|CORO1A|C4BPA	rna		C1S|HMOX1|B2M|HLA-E|CLU|SERPING1|BST2|HLA-DRA|S100A13|CD74|SERPINB9|C1QB|MYO1G|PTPN6|C3|ITGB2|PPP3CB|LAMP1|RFTN1|CD81|CTSC|PRDX1|HPX|ITGAM|MSH2|SWAP70|C1QC|INPP5D|FCER1G|WDR1|BTN3A3|FER|ARL8B|CORO1A|TFRC|CTSH|SNAP23
GO:0022409	positive regulation of cell-cell adhesion	0.00136613	57	ANXA1|ALOX5|LGALS1|CD74|PTPN6|ITGB2|ITPKB|SERPINF2|PNP|PTPRC|YES1|NCKAP1L|CD276|AIF1|HLA-E|CD44|HLA-DRA|SIRPG|IGFBP2|KIF26B|TFRC|PYCARD|CSK|B2M|SRC|CORO1A|AKT1|FGG|FLOT1|ADA|FGB|FGA	combined
GO:0009966	regulation of signal transduction	0.00196859	584	RAB34|CHI3L1|SOD2|PLSCR1|TRIP6|LTF|LMNA|F3|LGALS1|GPNMB|ARHGAP25|OCIAD2|ITGA3|SQSTM1|HCLS1|PLEK|ARAP1|SIPA1|KANK2|FBP1|HMOX1|SORBS3|TRIM21|HDAC1|NOL3|CD74|PTPN6|NMI|CD109|SWAP70|IGFBP5|IQGAP1|METTL3|ITPKB|C3|SMPD1|SERPINF2|RPS6KA1|S100A4|PXN|ACTN4|POR|CLU|INPP5D|LAMTOR2|CC2D1A|S100A9|CTNNA1|PTPRC|MT3|TMSB4X|JUP|CTSC|S100A8|NCKAP1L|HSPB1|BAX|SNX3|LAMC1|YWHAG|MVP|BCAP31|RASA3|FAS|VWF|FLNA|GNG7|RALB…	methylation			METTL3|SORBS3|STX1A|LMNA|RAB34|PIP4K2C|HOMER1|STAT2|OSBPL8|ARAP1|DDX1|ARHGAP28|CC2D1A|PTEN|ARHGAP26|MAGI2|ARFGEF2|LAMC1|HDAC1|CTNNB1|ARHGAP35|ANKRD17|YWHAZ|PTPRC|TBK1|AKT3|MAVS|ZMPSTE24|DHX15|SOD2|RAPGEF2|ARHGAP25|ATP2C1|SRC|DGKG|SLC8A2|AIP|SAG|RASA3|CDH2|GPNMB|PREX1|PPM1A|CCAR2|SLC39A10|IGFBP5|LAMTOR2|SIPA1|JUP|SKOR1|TXN|RAI14|MT3|TRIM25|NXN|LY6H|IFT140|ARHGEF12|BID|SLC39A14|KANK2|HCLS1|NACC2|SE…
GO:0046649	lymphocyte activation	0.00201507	113	MSN|CD151|ANXA1|LGALS1|GPNMB|CD74|PTPN6|CDK6|SWAP70|SDC4|METTL3|ITGB2|ITPKB|INPP5D|PNP|PTPRC|YES1|NCKAP1L|CD276|BAX|AIF1|HLA-E|PTK2B|CD44|MYH9|CTNNB1|HLA-DRA|SIRPG|EXOSC6|CTSL|TPD52|LAMP1|IGFBP2|TFRC|PREX1|PYCARD|CSK|FCER1G|PRDX1|B2M|SRC|CORO1A|AKT1|ITGB1	rna		MSN|CD151|B2M|SDC4|HLA-E|BAX|ANXA1|GPNMB|BST2|HLA-DRA|CD74|IGFBP2|LGALS1|DOCK10|ITPKB|DUSP3|PIK3R3|PTPN6|CD276|ITGB2|ATM|PPP3CB|CTSL|LAMP1|PTK2B|CD81|SIRPG|PRDX1|SLC39A10|PNP|SNX27|MSH2|IRS2|SART1|PURA|SWAP70|VSIG4|MYH9|INPP5D|FCER1G|CORO1A|TFRC|BID|NCKAP1L|NCSTN|TPD52|AKT1|TSC1|SH3KBP1|HECTD1|DDOST|ITGB1|SMARCA4|TXLNA|CD44|IGBP1
GO:0050863	regulation of T cell activation	0.00207425	54	ANXA1|LGALS1|GPNMB|CD74|PTPN6|SDC4|METTL3|ITPKB|PNP|PTPRC|YES1|NCKAP1L|CD276|AIF1|HLA-E|CTNNB1|HLA-DRA|SIRPG|IGFBP2|TFRC|PYCARD|CSK|B2M|SRC|CORO1A|AKT1	combined
GO:0050776	regulation of immune response	0.00209058	160	PLSCR1|ANXA1|LTF|C1S|SERPINB9|HMOX1|CASP6|TRIM21|CD74|PTPN6|NMI|GRN|RFTN1|METTL3|ITGB2|C3|SERPING1|CLU|INPP5D|PTPRC|YES1|NCKAP1L|CD276|BAX|C4A|MYO1G|PTPN1|HLA-E|C1QB|HLA-DRA|EXOSC6|GRAMD4|LAMP1|HSPA1B|ZC3HAV1|CTSH|RTN4|TFRC|PYCARD|GBP1|BIRC3|CSK|HPX|ITGAM|FCER1G|TBK1|ECM1|B2M|SRC|PARP14|C4BPA|ERAP1|AMBP|SPHK2|PKN1|CD59|TRIM56|MAVS|PARP9|FLOT1|ADA|VAV2|C6|CYLD|C1QC|DUSP3	combined
REAC:R-HSA-76002	Platelet activation, signaling and aggregation	0.00225369	104	TAGLN2|ANXA5|ACTN1|ITIH3|PLEK|PTPN6|FERMT3|CD109|SERPINF2|SERPING1|ACTN4|CLU|F13A1|CAP1|TMSB4X|ENDOD1|CYB5R1|VWF|FLNA|GNG7|PTPN1|PCYOX1L|GNG12|WDR1|FN1|COL1A2|CD9|TLN1|PROS1|CSK|FCER1G|ECM1|PECAM1|ACTN2|SRC|AKT1|GNAI2|MANF|YWHAZ|FGG|SCG3|LGALS3BP|COL1A1|VAV2|FGB|FGA|RHOG|A2M|VCL|ARRB2|GNB2|APOH|GNB5|TEX264|ABHD12|CFL1|APP|RAB27B|APOOL|ITPR1|GNG2|TF|ITPR2|DAGLB|GNB1|A1BG|PRKCB|SOD1|CALU|GNA13|SPAR…	rna		TAGLN2|ANXA5|TMSB4X|PECAM1|CLU|LGALS3BP|CYB5R1|SERPING1|PLEK|DGKB|MANF|ACTN1|ITIH3|COL1A2|CD109|ENDOD1|PIK3R3|NHLRC2|PTPN6|RHOG|PTK2|FERMT3|SCG3|APOOL|TEX264|TLN1|SERPINF2|OLA1|ABHD12|GNG12|VWF|FLNA|COL1A1|PTPN1|F13A1|CALU|GNG7|FN1|FCER1G|CFL1|WDR1|CAP1|GNG4|CD9|PROS1|GNB2|RAB27B|SPARC|AKT1
GO:0002684	positive regulation of immune system process	0.00231105	186	PLSCR1|ANXA1|LTF|C1S|LGALS1|HCLS1|HMOX1|CASP6|CD74|PTPN6|NMI|SWAP70|RFTN1|ITGB2|ITPKB|C3|SERPING1|CLU|GPI|INPP5D|PNP|PTPRC|YES1|CTSC|NCKAP1L|CD276|BAX|ITGA2|C4A|MYO1G|AIF1|HLA-E|PTK2B|C1QB|HLA-DRA|SIRPG|EXOSC6|GRAMD4|LAMP1|IGFBP2|HSPA1B|ZC3HAV1|RTN4|TFRC|PYCARD|GBP1|BIRC3|CSK|HPX|ITGAM|FCER1G|TBK1|B2M|RIPK1|SRC|CORO1A|AKT1|C4BPA|SPHK2|CD59|TRIM56|HK1|MAVS|LGMN|IRS2|PTN|PARP9|FLOT1|ADA|VAV2|C6|CYL…	combined
GO:0034097	response to cytokine	0.00240866	180	CHI3L1|PLSCR1|ANXA1|ZYX|F3|HCLS1|TRIM21|NOL3|CD74|PTPN6|NMI|SLC27A1|METTL3|SMPD1|NUMBL|ACTN4|JAGN1|CAPN2|PTPRC|ALAD|SHMT1|MT3|TMSB4X|HK2|AIF1|FAS|P4HB|PTPN1|YAP1|GBP2|MX1|PTK2B|CD44|ACSL1|PLP2|GSK3B|LSP1|HSPA1B|TFRC|STAT1|GPD1|PYCARD|GBP1|BIRC3|PDIA3|HPX|FCER1G|TBK1|ECM1|TOLLIP|RIPK1|SRC|ACTR3|CORO1A|AKT1|PARP14|GIPC1|AKAP12|FGG|CDC42EP4|TRIM56|MAVS|PARP9|ASS1|PFKP|INPP5K|ADAM9|COL1A1|CYLD|GCLM|F…	combined
GO:0045765	regulation of angiogenesis	0.00247674	63	CHI3L1|ALOX5|F3|GPNMB|HMOX1|STAB1|HSPB6|GRN|AQP1|ITGB2|C3|ITGAX|JUP|HSPG2|GLUL|HSPB1|HK2|FGF1|PTK2B|COL4A2|CTNNB1|STIM1|CTSH|RTN4|STAT1|ECM1|EMILIN1|ITGB1|ERAP1|SERPINF1|RNH1	rna		CHI3L1|F3|HMOX1|AKT3|GPNMB|AQP1|ALOX5|NF1|GRN|ITGAX|STAB1|PKM|C3|ITGB2|HSPB6|PTK2B|EMILIN1|GLUL|HK2|MTDH|FGF1|HSPG2|PGK1|AGT|RTN4|CTSH|JUP|SPARC|COL4A2|SERPINF1|ITGB1|GAB1|STAT1|HSPB1|PLCG1|ROCK2|APOH|TJP1|RNH1|STIM1
GO:0045766	positive regulation of angiogenesis	0.00249527	37	CHI3L1|F3|HMOX1|HSPB6|GRN|AQP1|ITGB2|C3|ITGAX|JUP|HSPB1|HK2|FGF1|PTK2B|STIM1|CTSH|RTN4|ECM1|EMILIN1|ITGB1|ERAP1	combined
GO:1904018	positive regulation of vasculature development	0.00249527	37	CHI3L1|F3|HMOX1|HSPB6|GRN|AQP1|ITGB2|C3|ITGAX|JUP|HSPB1|HK2|FGF1|PTK2B|STIM1|CTSH|RTN4|ECM1|EMILIN1|ITGB1|ERAP1	combined
GO:2000116	regulation of cysteine-type endopeptidase activity	0.00293175	58	LTF|SERPINB9|F3|NOL3|AQP1|RPS6KA1|CAST|DAP|POR|GPI|S100A9|MT3|S100A8|BAX|DNAJB6|BCAP31|FAS|CD44|PSMB9|GRAMD4|CTSH|PDCD5|PYCARD|BIRC3|CST3|SRC|AKT1	rna		LTF|F3|BAX|S100A9|S100A8|CYFIP2|BCAP31|NOL3|GPI|AQP1|SERPINB9|FAS|DAP|CTSD|CST3|PDCD5|RPS6KA1|BIRC3|LGMN|POR|ANP32B|CAST|DNAJB6|MT3|ASPH|PSMB9|BCL2L13|CTSH|BID|ROBO1|AKT1|CD44|IGBP1|PYCARD|PPM1F
GO:0010466	negative regulation of peptidase activity	0.0030432	68	SERPINB6|LTF|SERPINB9|ITIH3|NOL3|CD109|CTSB|AQP1|RENBP|C3|SERPINF2|RPS6KA1|CAST|SERPING1|POR|GPI	combined
REAC:R-HSA-2022090	Assembly of collagen fibrils and other multimeric structures	0.00326433	17	CD151|CTSB|COL6A2|COL4A1|COL18A1|COL4A2|CTSL|COL1A2|ITGB4|PCOLCE|PLEC|COL1A1|ITGA6|COL12A1|COL6A1|COL5A3	combined
GO:0048513	animal organ development	0.00333998	531	MSN|CHI3L1|MAOB|SOD2|ANXA1|LTF|ALOX5|DES|LMNA|NES|TPPP3|FHL3|TAGLN|ITGA3|VAMP5|KANK2|CTSZ|HMOX1|HDAC1|SMOC1|PTPN6|CD109|CDK6|CTSB|IGFBP5|EFEMP1|AQP1|SDC4|PLOD3|IQGAP1|MYO1E|METTL3|RPS6KA1|NUMBL|S100A4|POR|GAMT|PDLIM1|ITGAX|CTNNA1|PTPRC|MT3|JUP|HSPG2|PLS3|COL4A1|BAX|ITGA2|ABI2|UGP2|LAMC1|DNAJB6|LAMA5|HK2|CNTN1|COL18A1|AIF1|FLNA|SLC2A1|G6PD|TGM2|SH3PXD2B|ECE1|CAT|YAP1|RGN|FGF1|PTK2B|FXR1|C1QB|CD44|…	methylation			METTL3|FXR1|LMNA|SRSF5|CDK6|HOMER1|SYNE2|NUMBL|TPPP3|PTEN|MAGI2|LAMC1|HDAC1|CTNNB1|SMCHD1|ARHGAP35|LHX2|MSH2|BASP1|YWHAZ|PTPRC|AKT3|ALOX5|SRR|ZMPSTE24|SOD2|STX2|WDR37|RAPGEF2|WASF2|TMOD1|RAB18|SRC|AIF1|DES|NCOA2|NUP160|CDH2|FHL3|CPT1A|TRIM28|TRAPPC9|IGFBP5|ANP32B|JUP|IGSF8|MT3|CTNNA2|MAG|LY6H|IFT140|ATP6V0D1|STIM1|SLC39A14|LAMA5|KANK2|PARVA|CNP|HSPG2|CAT|HMGCS2|PARP1|ATP1A3|ABI1|POR|PPP3CB|UGP2|S…
GO:0016064	immunoglobulin mediated immune response	0.00336929	28	C1S|CD74|PTPN6|SWAP70|C3|SERPING1|CLU|INPP5D|PTPRC|C4A|HLA-E|C1QB|EXOSC6|TFRC|HPX|FCER1G|C4BPA|C6|C1QC	combined
GO:0019724	B cell mediated immunity	0.00336929	28	C1S|CD74|PTPN6|SWAP70|C3|SERPING1|CLU|INPP5D|PTPRC|C4A|HLA-E|C1QB|EXOSC6|TFRC|HPX|FCER1G|C4BPA|C6|C1QC	combined
GO:2000026	regulation of multicellular organismal development	0.00342846	228	CHI3L1|ANXA1|LTF|ALOX5|F3|GPNMB|HCLS1|HMOX1|HDAC1|STAB1|CD74|PTPN6|CD109|CDK6|HSPB6|GRN|EFEMP1|AQP1|METTL3|ITGB2|ITPKB|C3|NUMBL|POR|INPP5D|PNP|ITGAX|CTNNA1|PTPRC|MT3|JUP|HSPG2|CTSC|S100A10|NCKAP1L|GLUL|TWF2|HSPB1|LAMA5|HK2|G6PD|TGM2|YAP1|RGN|FGF1|PTK2B|COL4A2|CTNNB1|STIM1|PITHD1|HLA-DRA|PLXNB2|HSPA1B|FN1|CTSH|TYMP|RTN4|TPPP|AGRN|LAMA2|MAG|STAT1|DAG1|CYFIP1|MMRN2|CRABP2|ECM1|B2M|RIPK1|AKT1|TSPO|EM…	rna|methylation		CHI3L1|NRXN1|LTF|PLCB1|F3|HMOX1|B2M|MAP2|AKT3|ANXA1|HOOK3|GPNMB|HLA-DRA|CD74|CLASP2|TNR|AQP1|ALOX5|TYMP|MMRN2|HCLS1|NF1|GRN|ITGAX|CD109|STAB1|PKM|EFEMP1|ITPKB|PTPN6|BASP1|CTNNA1|TGM2|C3|ITGB2|HDAC1|IL1RAP|HSPB6|PTK2B|EMILIN1|GLUL|PLXNB2|CTSC|HK2|G6PD|CDKN1B|S100A10|PNP|SART1|MTDH|FGF1|C1QC|HSPG2|POR|INPP5D|TWF2|FN1|CFL1|MT3|PGK1|PITHD1|YAP1|UCHL5|AGT|ZMPSTE24|RTN4|CTSH|JUP|CRABP2|LAMA5|PHLDB1|SYN…	METTL3|CDK6|NUMBL|PTEN|HDAC1|TPPP|CTNNB1|LHX2|BASP1|PTPRC|AKT3|ALOX5|ZMPSTE24|RAPGEF2|CAMK4|GPNMB|JUP|GRN|MT3|MAG|STIM1|LAMA5|HCLS1|ERAP1|HSPB1|HSPG2|C3|DYNLT1|POR|PNP|STAB1|GLUL|ECM1|EPHA4|ANXA1|AQP1|NUMB|PTPN6|EFEMP1|AGRN|LAMA2|NCKAP1L|CAMK2B|RAB21|AGO2|INPP5D|F2|PLXNA1|C5|WASF3|SLC25A12|CYFIP1|PITHD1|COL4A2|VCL|ADA|F3|RGN|RTN4|RNH1|CTNNA1|PTN|CDKN1B|PRKCB|TSPO|RUVBL1|LTF|HSPA1B|MAP2|DAG1|MAP2K…
GO:0051251	positive regulation of lymphocyte activation	0.00355492	52	ANXA1|LGALS1|CD74|PTPN6|ITPKB|INPP5D|PNP|PTPRC|YES1|NCKAP1L|CD276|AIF1|HLA-E|HLA-DRA|SIRPG|EXOSC6|LAMP1|IGFBP2|TFRC|PYCARD|CSK|B2M|SRC|CORO1A|AKT1	combined
GO:0050793	regulation of developmental process	0.00369159	434	MSN|CHI3L1|SOD2|ANXA1|LTF|ALOX5|F3|GPNMB|CLIC1|HCLS1|ARAP1|HEXB|HMOX1|FMNL1|HDAC1|STAB1|SMOC1|CD74|PTPN6|CD109|CDK6|SHROOM3|HSPB6|IGFBP5|EHD2|GRN|EFEMP1|AQP1|METTL3|ITGB2|ITPKB|C3|SERPINF2|RPS6KA1|NUMBL|POR|INPP5D|GAMT|PNP|ABI3|VAT1|CAPN2|ITGAX|CTNNA1|PTPRC|MT3|JUP|HSPG2|CTSC|S100A10|NCKAP1L|GLUL|TWF2|HSPB1|BAX|ABI2|LAMC1|YWHAG|LAMA5|HK2|SPTBN4|KIF3A|FLNA|G6PD|TGM2|YAP1|INF2|RGN|FGF1|PTK2B|COL4A2…	rna|methylation		CHI3L1|MSN|NRXN1|LTF|PLCB1|F3|HMOX1|B2M|SOD2|CLIC1|GSK3B|MAP2|AKT3|EHD2|DNM3|SMOC1|BAX|ANXA1|SHROOM3|HOOK3|GPNMB|EPB41|HLA-DRA|CD74|CLASP2|KIF3A|TNR|AQP1|ALOX5|TYMP|MMRN2|HCLS1|CAMSAP2|NF1|GRN|STAT2|CAMSAP1|VAT1|ITGAX|CD109|STAB1|PKM|HEXB|EFEMP1|IGFBP3|IGFBP5|FMNL1|ABI2|ITPKB|PTPN6|RHOG|PTK2|BASP1|CTNNA1|TGM2|SPIRE1|C3|ITGB2|CST3|HDAC1|SERPINF2|PPIB|IL1RAP|RPS6KA1|HSPB6|PTK2B|YWHAG|EMILIN1|GLUL|P…	METTL3|CDK6|STAT2|ARAP1|NUMBL|PTEN|MAGI2|LAMC1|HDAC1|TPPP|CTNNB1|CPNE5|ARHGAP35|ANKRD17|LHX2|MSH2|BASP1|YWHAZ|EXOSC6|PTPRC|SPTBN4|AKT3|ALOX5|ZMPSTE24|CPNE6|SOD2|RAPGEF2|SRC|DGKG|CAMK4|NCOA2|CAPN2|CDH2|GPNMB|HEXB|IGFBP5|ANP32B|JUP|GRN|ABI3|MT3|MAG|STIM1|RTN4IP1|LAMA5|HCLS1|PARVA|SERPINF2|ERAP1|HSPB1|HSPG2|C3|PARP1|CAMK1D|DYNLT1|POR|PNP|NSUN2|STAB1|GLUL|ECM1|EPHA4|ANXA1|AQP1|TRIO|NUMB|EHD1|PTPN6|EI…
GO:0009617	response to bacterium	0.0037505	101	MAOB|SOD2|PYGL|LTF|OCIAD2|FKBP5|FUCA2|STAB1|GRN|AQP1|C3|LYZ|LGALS4|S100A9|CAPN2|ALAD|S100A8|CA3|SNX3|GBP2|HLA-E|RNF213|CNP|PYCARD|FCER1G|MMRN2|TBK1|RAB1A|B2M|SRC|AKT1|TSPO|EMILIN1|C4BPA|AKAP12|ERAP1|MAVS|DHX15|ASS1|ADAM9|MPO|FGB|FGA|SRR|APOB|UPF1|ABCA1|HNRNPA0|CD14|GSTP1|PAF1|AKAP8|CASP3|BAIAP2	combined
GO:1901342	regulation of vasculature development	0.00383477	64	CHI3L1|ALOX5|F3|GPNMB|HMOX1|STAB1|HSPB6|GRN|AQP1|ITGB2|C3|ITGAX|JUP|HSPG2|GLUL|HSPB1|HK2|FGF1|PTK2B|COL4A2|CTNNB1|STIM1|CTSH|RTN4|STAT1|ECM1|EMILIN1|ITGB1|ERAP1|SERPINF1|RNH1	rna		CHI3L1|F3|HMOX1|AKT3|GPNMB|AQP1|ALOX5|NF1|GRN|ITGAX|STAB1|PKM|C3|ITGB2|HSPB6|PTK2B|EMILIN1|GLUL|HK2|MTDH|FGF1|HSPG2|PGK1|AGT|RTN4|CTSH|JUP|SPARC|COL4A2|SERPINF1|ITGB1|GAB1|STAT1|HSPB1|PLCG1|ROCK2|APOH|TJP1|RNH1|STIM1
GO:0051094	positive regulation of developmental process	0.00385657	235	CHI3L1|SOD2|ANXA1|LTF|ALOX5|F3|CLIC1|HCLS1|HMOX1|HDAC1|CD74|HSPB6|EHD2|GRN|AQP1|ITGB2|ITPKB|C3|SERPINF2|RPS6KA1|NUMBL|POR|INPP5D|PNP|CAPN2|ITGAX|PTPRC|JUP|NCKAP1L|TWF2|HSPB1|BAX|LAMC1|HK2|SPTBN4|FLNA|TGM2|YAP1|FGF1|PTK2B|GJA1|CTNNB1|STIM1|PITHD1|HLA-DRA|GSK3B|PLXNB2|EXOSC6|HSPA1B|FN1|CTSH|CPNE6|RTN4|TFRC|AGRN|LAMA2|ATP11A|MAG|STAT1|DAG1|CYFIP1|MMRN2|CORO1B|CRABP2|ECM1|RIPK1|SRC|AKT1|TSPO|CSNK1D|E…	methylation			NUMBL|LAMC1|HDAC1|CTNNB1|CPNE5|MSH2|BASP1|EXOSC6|PTPRC|SPTBN4|AKT3|ALOX5|CPNE6|SOD2|RAPGEF2|SRC|NCOA2|CAPN2|JUP|GRN|MAG|STIM1|HCLS1|SERPINF2|ERAP1|HSPB1|C3|PARP1|POR|PNP|ECM1|EPHA4|ANXA1|AQP1|NUMB|EHD1|AGRN|LAMA2|PCP4|NCKAP1L|CAMK2B|RAB21|AGO2|INPP5D|PLXNA1|SYT1|C5|SMAD2|CYFIP1|PITHD1|ADA|F3|NEDD4L|RTN4|PTN|OLFM1|PRKCB|TSPO|PTK2|LTF|HSPA1B|DAG1|MAP2K1|NAP1L1|DCN|ATP11A|RASAL1|KRAS|SLC8A1|STK4|ITP…
GO:0071345	cellular response to cytokine stimulus	0.0039248	161	CHI3L1|ZYX|F3|HCLS1|NOL3|CD74|PTPN6|NMI|SLC27A1|METTL3|NUMBL|ACTN4|JAGN1|CAPN2|PTPRC|ALAD|SHMT1|MT3|TMSB4X|HK2|AIF1|FAS|P4HB|PTPN1|YAP1|GBP2|MX1|PTK2B|CD44|ACSL1|PLP2|GSK3B|LSP1|HSPA1B|TFRC|STAT1|GPD1|PYCARD|GBP1|BIRC3|PDIA3|HPX|FCER1G|TBK1|ECM1|TOLLIP|RIPK1|SRC|ACTR3|CORO1A|AKT1|PARP14|GIPC1|AKAP12|FGG|CDC42EP4|TRIM56|MAVS|PARP9|ASS1|PFKP|INPP5K|COL1A1|CYLD|GCLM|FGB	combined
GO:0022603	regulation of anatomical structure morphogenesis	0.00436635	200	MSN|CHI3L1|ANXA1|ALOX5|F3|GPNMB|ARAP1|HEXB|HMOX1|FMNL1|STAB1|SHROOM3|HSPB6|GRN|AQP1|ITGB2|C3|ABI3|VAT1|ITGAX|MT3|JUP|HSPG2|GLUL|TWF2|HSPB1|ABI2|HK2|KIF3A|INF2|FGF1|PTK2B|COL4A2|DIAPH1|CD44|GJA1|MYH9|CTNNB1|STIM1|GSK3B|PLXNB2|PARVA|WDR1|FN1|CTSH|CPNE6|LIMD1|RTN4|TFRC|MAG|STAT1|DAG1|CYFIP1|CST3|MMRN2|CORO1B|CRABP2|ECM1|CDH2|SRC|CORO1A|EMILIN1|ITGB1|PHLDB1|CPNE5|ERAP1|SRCIN1|CDC42EP4|PKN1	rna|methylation		CHI3L1|MSN|F3|HMOX1|GSK3B|MAP2|AKT3|DNM3|ANXA1|SHROOM3|GPNMB|EPB41|CLASP2|KIF3A|TNR|AQP1|ALOX5|MMRN2|NF1|GRN|STAT2|CAMSAP1|VAT1|ITGAX|STAB1|PKM|HEXB|FMNL1|ABI2|RHOG|PTK2|SPIRE1|C3|ITGB2|CST3|HSPB6|PTK2B|EMILIN1|GLUL|PLXNB2|GJA1|HK2|MTDH|FGF1|RALA|ABI3|HSPG2|MYH9|SEC24B|TWF2|INF2|FN1|CFL1|WDR1|ARAP1|MT3|PGK1|DIAPH1|AGT|CORO1B|CORO1A|ZMPSTE24|RTN4|CDC42EP4|TFRC|CTSH|HUWE1|JUP|CFDP1|CRABP2|PHLDB1|RA…	STAT2|ARAP1|PTEN|MAGI2|CTNNB1|CPNE5|ARHGAP35|AKT3|ALOX5|ZMPSTE24|CPNE6|RAPGEF2|SRC|CDH2|GPNMB|HEXB|JUP|GRN|ABI3|MT3|MAG|STIM1|PARVA|ERAP1|HSPB1|HSPG2|C3|STAB1|GLUL|ECM1|EPHA4|ANXA1|AQP1|ERMN|INF2|CAMK2B|RAB21|AGO2|SHROOM3|SRCIN1|F2|PLXNA1|SYT1|C5|EPS8|WASF3|LIMD1|CYFIP1|COL4A2|ADA|DNM3|F3|NEDD4L|RTN4|RNH1|FMNL1|PRKCB|PTK2|VAT1|MAP2|DAG1|MAP2K1|GNA13|DCN|RASAL1|PTK2B|HSPB6|STAT1|MAP6|PDLIM5|CHI3L1…
REAC:R-HSA-109582	Hemostasis	0.00450733	203	TAGLN2|SERPINB6|ANXA5|F3|ACTN1|ITIH3|ITGA3|PLEK|HDAC1|TUBB6|CD74|PTPN6|FERMT3|CD109|EHD2|SDC4|ITGB2|SERPINF2|SERPING1|ACTN4|ATP1B3|CLU|INPP5D|F13A1|DOCK6|ITGAX|YES1|CAP1|TMSB4X|S100A10|ITGA2|ENDOD1|CYB5R1|VWF|KIF3A|FLNA|GNG7|PTPN1|PCYOX1L|CD44|GNG12|STIM1|SIRPG|WDR1|KIF26B|FN1|PRKAR1B|COL1A2|CD9|TLN1|MAG|PROS1|SLC16A1|CSK|ITGAM|FCER1G|ECM1|PECAM1|ACTN2|SRC|AKT1|GNAI2|MANF|ITGB1|YWHAZ|FGG|SCG3|LGA…	combined
GO:0010951	negative regulation of endopeptidase activity	0.00579621	63	SERPINB6|LTF|SERPINB9|ITIH3|NOL3|CD109|AQP1|RENBP|C3|SERPINF2|RPS6KA1|CAST|SERPING1|POR|GPI	combined
GO:0002009	morphogenesis of an epithelium	0.00685365	84	MSN|CD151|VASP|CTSZ|SHROOM3|IGFBP5|SDC4|PLOD3|GRSF1|CA2|ITGAX|COL4A1|LAMA5|FLNA|TGM2|YAP1|FGF1|CD44|GJA1|CTNNB1|PLXNB2|WDR1|KIF26B|CLIC4|CTSH|STAT1|DAG1|MMRN2|PPP1CA|SRC|MTHFD1L|ITGB1|PLXNA1|CLASP2|AGT|PTK7|VCL|PODXL|WNK4|GRB2|EPHA4|CASP3|EGFR|ARHGAP35|MAGI2|FERMT2|CELSR2|PTEN|DAB2|LHX2|TGFB1I1	methylation			GRSF1|PTEN|MAGI2|CTNNB1|ARHGAP35|LHX2|SRC|TRIM28|IGFBP5|LAMA5|CD151|KIF26B|EPHA4|WNK4|SHROOM3|PLXNA1|PODXL|PLOD3|VCL|COL4A1|PPP1CA|EGFR|DAG1|GNA13|KRAS|STK4|STAT1|TSC1|CTSH|PLXNB2|CD44|CLIC4|GJA1|ITGAX|FERMT2|CELSR2|FGF1|YAP1|WDR1|PAK1|CA2|GRB2|MSN|RPS7|FLNA|DAB2|PHB2|TGM2|MTHFD1L|VASP|EXOC5|SEC24B|CAMSAP3|MTHFD1|AGT|MTOR|ITGB1|SDC4|ADAM17|PTK7
REAC:R-HSA-76005	Response to elevated platelet cytosolic Ca2+	0.00730014	64	TAGLN2|ANXA5|ACTN1|ITIH3|PLEK|FERMT3|CD109|SERPINF2|SERPING1|ACTN4|CLU|F13A1|CAP1|TMSB4X|ENDOD1|CYB5R1|VWF|FLNA|PCYOX1L|WDR1|FN1|CD9|TLN1|PROS1|ECM1|PECAM1|ACTN2|MANF|FGG|SCG3|LGALS3BP	rna		TAGLN2|ANXA5|TMSB4X|PECAM1|CLU|LGALS3BP|CYB5R1|SERPING1|PLEK|MANF|ACTN1|ITIH3|CD109|ENDOD1|NHLRC2|FERMT3|SCG3|APOOL|TEX264|TLN1|SERPINF2|OLA1|VWF|FLNA|F13A1|CALU|FN1|CFL1|WDR1|CAP1|CD9|PROS1|RAB27B|SPARC
GO:0050777	negative regulation of immune response	0.00759831	38	ANXA1|SERPINB9|HMOX1|TRIM21|PTPN6|NMI|GRN|METTL3|SERPING1|INPP5D|PTPRC|YES1|NCKAP1L	combined
GO:0048729	tissue morphogenesis	0.00760238	97	MSN|CD151|ITGA3|VASP|CTSZ|SHROOM3|IGFBP5|SDC4|PLOD3|GRSF1|GPI|CA2|ITGAX|COL4A1|ITGA2|LAMA5|FLNA|TGM2|YAP1|FGF1|CD44|GJA1|CTNNB1|PLXNB2|WDR1|KIF26B|CLIC4|CTSH|STAT1|ITGB4|DAG1|MMRN2|PPP1CA|SRC|MTHFD1L|ITGB1|PLXNA1|CLASP2|AGT|PTK7|MYLK|VCL|PODXL|WNK4|GRB2|EPHA4|EXOC4|CASP3|EGFR|ARHGAP35|MAGI2|FERMT2|CELSR2|PTEN|DAB2|LHX2|TGFB1I1	methylation			GRSF1|PTEN|MAGI2|CTNNB1|ARHGAP35|LHX2|SRC|TRIM28|IGFBP5|LAMA5|CD151|KIF26B|EPHA4|WNK4|ITGA3|ITGA2|SHROOM3|PLXNA1|PODXL|EXOC4|PLOD3|SMAD2|VCL|COL4A1|PPP1CA|EGFR|DAG1|GNA13|KRAS|STK4|STAT1|TSC1|CTSH|PLXNB2|CD44|CLIC4|GJA1|ITGAX|FERMT2|CELSR2|FGF1|NF2|YAP1|MYLK|WDR1|PAK1|CA2|GRB2|GPI|MSN|RPS7|FLNA|DAB2|PHB2|TGM2|MTHFD1L|VASP|EXOC5|ITGB4|SEC24B|CAMSAP3|MTHFD1|VPS52|AGT|MTOR|ITGB1|SDC4|ADAM17|PTK7
GO:0001819	positive regulation of cytokine production	0.0077183	78	CHI3L1|ANXA1|F3|HMOX1|CD74|RFTN1|C3|SERPINF2|CLU|PNP|PTPRC|CD276|HSPB1|AIF1|HLA-E|S100A13|HSPA1B|ZC3HAV1|RTN4|STAT1|PYCARD|FCER1G|TBK1|RAB1A|B2M|RIPK1|SRC|AKAP12|SPHK2|ARFGEF2|TRIM56|HK1|MAVS|FLOT1|AGT|PYHIN1|CD14|C5|LUM|PLCB1|ARHGEF2|IL1RAP|CD81|TRAF2|PARK7|APP|EIF2AK2|SORL1|BSG|GAPDH|DDX1|HRAS|HMGB2|SOD1|GPRC5B|SPTBN1|DDX21|RAB2B|MNDA|APOA2|PDE4D	combined
GO:0007229	integrin-mediated signaling pathway	0.00788692	40	ZYX|ITGA3|PLEK|ITGB5|FERMT3|ITGB2|ITGAX|CTNNA1|ITGA2|LAMC1|LAMA5|FLNA|PTK2B|MYH9|FN1|LAMA2|TLN1|ITGB4|ITGAM|SRC|ITGB1	combined
GO:2000147	positive regulation of cell motility	0.00838718	129	CD151|SOD2|TRIP6|ANXA1|F3|GPNMB|ITGA3|HMOX1|CD74|FERMT3|SWAP70|IGFBP5|GRN|AQP1|ACTN4|GPI|S100A11|ITGAX|PTPRC|TMSB4X|NCKAP1L|HSPB1|ITGA2|MCAM|AIF1|FGF1|PTK2B|DIAPH1|FN1|CTSH|RTN4|PYCARD|PECAM1|IQSEC1|SRC|CORO1A|AKT1|GNAI2|ITGB1|SUN2|AKAP12|LGMN|IRS2|PTN|CLASP2|ADAM9|COL1A1|AGT|ARF6|MYLK|ITGA6|PODXL|NUMB|EPHA4|ARHGEF2|CALR|EGFR|CD47|GLIPR2|SYNE2|OXSR1|AKT2|JAM3|FERMT2|DAB2|CCAR1|RAPGEF2|APP|ATM|LAM…	methylation			SYNE2|PTPRC|AKT3|SOD2|RAPGEF2|SRC|AIF1|GPNMB|IGFBP5|GRN|HSPB1|CD151|CAMK1D|EPHA4|ANXA1|IQSEC1|AQP1|AKAP12|NUMB|FERMT3|TRIP6|ITGA3|NCKAP1L|AGO2|ITGA2|PODXL|F3|RTN4|PTN|APP|PTK2|SUN2|ACTN4|EGFR|S100A11|APC|SLC8A1|STK4|PTK2B|ITGA6|CPNE3|GNAI2|CTSH|CD74|TJP1|ITGAX|AKT2|FERMT2|PYCARD|FGF1|DIAPH1|TF|ARF6|MCAM|MYLK|PAK1|GPI|MAPK3|SWAP70|ADAM9|ARHGEF2|DAB2|GLIPR2|PIK3C2A|FN1|RDX|MCU|INSR|DOCK7|PIK3R3|DOC…
GO:0032640	tumor necrosis factor production	0.00850559	26	LTF|GPNMB|PTPN6|CLU|PTPRC|HSPB1|HLA-E|PYCARD|RIPK1|TSPO|AKAP12|SPHK2|ARFGEF2|MAVS|ARRB2|CD14|GSTP1|AKAP8|ARHGEF2|CD47	combined
GO:0032680	regulation of tumor necrosis factor production	0.00850559	26	LTF|GPNMB|PTPN6|CLU|PTPRC|HSPB1|HLA-E|PYCARD|RIPK1|TSPO|AKAP12|SPHK2|ARFGEF2|MAVS|ARRB2|CD14|GSTP1|AKAP8|ARHGEF2|CD47	combined
GO:0071706	tumor necrosis factor superfamily cytokine production	0.00850559	26	LTF|GPNMB|PTPN6|CLU|PTPRC|HSPB1|HLA-E|PYCARD|RIPK1|TSPO|AKAP12|SPHK2|ARFGEF2|MAVS|ARRB2|CD14|GSTP1|AKAP8|ARHGEF2|CD47	combined
GO:1903555	regulation of tumor necrosis factor superfamily cytokine production	0.00850559	26	LTF|GPNMB|PTPN6|CLU|PTPRC|HSPB1|HLA-E|PYCARD|RIPK1|TSPO|AKAP12|SPHK2|ARFGEF2|MAVS|ARRB2|CD14|GSTP1|AKAP8|ARHGEF2|CD47	combined
REAC:R-HSA-168256	Immune System	0.00969132	537	MSN|CHI3L1|SERPINB6|SOD2|PYGL|ANXA1|LTF|C1S|ALOX5|MRC2|SQSTM1|SIPA1|VASP|HEXB|FUCA2|CTSZ|HMOX1|NPC2|ITGB5|TRIM21|TUBB6|CD74|PTPN6|CTSB|GCA|GRN|AMPD3|IQGAP1|RAB3D|ITGB2|PSMB8|C3|LAIR1|LYZ|RPS6KA1|FUCA1|SERPING1|CLU|GPI|INPP5D|S100A11|LAMTOR2|F13A1|S100A9|PNP|ACAA1|COTL1|VAT1|ITGAX|PTPRC|ALAD|YES1|UBE2H|CAP1|FTL|JUP|CTSC|FTH1|S100A8|NCKAP1L|ABI2|C4A|MVP|LAMA5|BCAP31|RNASEL|UBC|KIF3A|FLNA|P4HB|CAT|P…	rna		CHI3L1|MSN|LTF|CTSZ|C1S|HMOX1|SERPINB6|VASP|B2M|SOD2|FUCA2|PECAM1|HLA-E|AKT3|LYZ|TRIM21|CLU|DNM3|RAB3D|P4HB|CTSB|ANXA1|SERPING1|TUBA1C|S100A9|MRC2|LAIR1|FUCA1|NPC2|AMPD3|BST2|ITGB5|S100A8|HLA-DRA|CYFIP2|MVP|CD74|MX1|CFB|BCAP31|PSMB8
REAC:R-HSA-3000178	ECM proteoglycans	0.00995519	32	ITGB5|COL6A2|ITGAX|HSPG2|COL4A1|ITGA2|LAMC1|LAMA5|COL4A2|FN1|COL1A2|AGRN|LAMA2|DAG1|ITGB1|COL1A1|TNXB|NCAM1|LUM|COL6A1|TNR|COL5A3|APP|LAMB1|BGN|VCAN|SPARC|DCN	rna		ITGB5|TNR|COL1A2|COL6A2|ITGAX|COL5A3|NCAM1|COL1A1|COL4A1|LUM|HSPG2|FN1|LAMA5|BGN|SPARC|ITGA2|COL4A2|ITGB1|HAPLN1|VCAN|NCAN|DAG1|AGRN|LAMA2|TNXB|COL6A1|LAMC1|LAMB1
GO:0070372	regulation of ERK1 and ERK2 cascade	0.0107684	55	CHI3L1|GPNMB|CD74|PTPN6|SERPINF2|PTPRC|MT3|PTPN1|FGF1|PTK2B|CD44|FN1|PYCARD|GBP1|CSK|SRC|GNAI2|EMILIN1|AKAP12|YWHAZ|FGG|DUSP3|FGB|FGA|NECAB2|MAP2K1|ARRB2|GSTP1|APIP|EPHA4|EGFR|GLIPR2|FERMT2|PTEN|DAB2|RAPGEF2|APP|HRAS|EZR|RAP1A|NRXN1|SMAD4|CRKL|PHB2|MTURN|APOE	methylation			PTEN|YWHAZ|PTPRC|RAPGEF2|SRC|GPNMB|MT3|SERPINF2|EPHA4|NECAB2|AKAP12|PTPN6|CSK|APIP|FGA|APP|EGFR|FGG|MAP2K1|PTPN1|PTK2B|CHI3L1|GSTP1|NRXN1|GNAI2|CD44|CD74|FERMT2|PYCARD|APOE|FGF1|RAP1A|FGB|MTURN|MAPK3|DAB2|GLIPR2|PHB2|FN1|ARRB2
GO:0071711	basement membrane organization	0.0124006	13	PLOD3|COL4A1|LAMC1|RIC8A|LAMA2|DAG1|ITGB1|PHLDB1|CLASP2|NID1|LAMB4|LAMB1|NID2	combined
GO:0030335	positive regulation of cell migration	0.0128246	127	CD151|SOD2|TRIP6|ANXA1|F3|GPNMB|ITGA3|HMOX1|CD74|FERMT3|SWAP70|IGFBP5|GRN|AQP1|ACTN4|GPI|S100A11|ITGAX|PTPRC|TMSB4X|NCKAP1L|HSPB1|ITGA2|MCAM|AIF1|FGF1|PTK2B|DIAPH1|FN1|CTSH|RTN4|PYCARD|PECAM1|IQSEC1|SRC|CORO1A|AKT1|GNAI2|ITGB1|SUN2|AKAP12|LGMN|IRS2|PTN|CLASP2|ADAM9|COL1A1|AGT|ARF6|MYLK|ITGA6|PODXL|NUMB|EPHA4|ARHGEF2|CALR|EGFR|CD47|GLIPR2|SYNE2|OXSR1|AKT2|JAM3|FERMT2|DAB2|CCAR1|RAPGEF2|APP|ATM|LAM…	methylation			SYNE2|PTPRC|AKT3|SOD2|RAPGEF2|SRC|AIF1|GPNMB|IGFBP5|GRN|HSPB1|CD151|CAMK1D|EPHA4|ANXA1|IQSEC1|AQP1|AKAP12|NUMB|FERMT3|TRIP6|ITGA3|NCKAP1L|AGO2|ITGA2|PODXL|F3|RTN4|PTN|APP|PTK2|SUN2|ACTN4|EGFR|S100A11|APC|SLC8A1|STK4|PTK2B|ITGA6|CPNE3|GNAI2|CTSH|CD74|TJP1|ITGAX|AKT2|FERMT2|PYCARD|FGF1|DIAPH1|ARF6|MCAM|MYLK|PAK1|GPI|MAPK3|SWAP70|ADAM9|ARHGEF2|DAB2|GLIPR2|PIK3C2A|FN1|RDX|MCU|INSR|DOCK7|PIK3R3|DOCK1|…
GO:0045861	negative regulation of proteolysis	0.0129436	93	SERPINB6|LTF|SERPINB9|ITIH3|CTSZ|TRIM21|NOL3|CD109|CTSB|AQP1|RENBP|C3|SERPINF2|RPS6KA1|CAST|SERPING1|POR|GPI	combined
REAC:R-HSA-1500931	Cell-Cell communication	0.0131451	38	CD151|ACTN1|VASP|FLNC|PTPN6|IQGAP1|PXN|ACTN4|CTNNA1|JUP|FLNA|PTK2B|CTNNB1|PARVA|SIRPG|ITGB4|CDH2|PLEC|ACTN2|ITGB1	combined
GO:0050778	positive regulation of immune response	0.013726	129	PLSCR1|ANXA1|LTF|C1S|CASP6|CD74|PTPN6|NMI|RFTN1|ITGB2|C3|SERPING1|CLU|INPP5D|PTPRC|YES1|NCKAP1L|CD276|BAX|C4A|MYO1G|HLA-E|C1QB|HLA-DRA|EXOSC6|GRAMD4|LAMP1|HSPA1B|ZC3HAV1|RTN4|TFRC|PYCARD|GBP1|BIRC3|CSK|HPX|ITGAM|FCER1G|TBK1|B2M|SRC|C4BPA|SPHK2|CD59|TRIM56|MAVS|PARP9|FLOT1|ADA|VAV2|C6|CYLD|C1QC|DUSP3	combined
GO:0042742	defense response to bacterium	0.0140697	36	LTF|STAB1|GRN|AQP1|LYZ|LGALS4|S100A9|S100A8|GBP2|HLA-E|RNF213|PYCARD|FCER1G|MMRN2|TBK1|RAB1A|EMILIN1|MAVS|DHX15|MPO|FGB|FGA	combined
GO:0009967	positive regulation of signal transduction	0.014625	289	RAB34|CHI3L1|TRIP6|LTF|F3|LGALS1|GPNMB|OCIAD2|HCLS1|HMOX1|SORBS3|TRIM21|CD74|PTPN6|NMI|IGFBP5|IQGAP1|ITPKB|C3|SERPINF2|S100A4|ACTN4|POR|LAMTOR2|CC2D1A|S100A9|CTNNA1|PTPRC|MT3|JUP|CTSC|S100A8|NCKAP1L|BAX|LAMC1|BCAP31|FAS|VWF|FLNA|RALB|TGM2|CAT|PTPN1|YAP1|FGF1|PTK2B|CD44|STX1A|GJA1|CTNNB1|S100A13|NACC2|HSPA1B|ZC3HAV1|SLC39A14|FN1|PRKAR1B|ERP29|CTSH|RTN4|TFRC|LAMA2|PYCARD|BIRC3|PDIA3|CYFIP1|CSK|HPX|…	rna|methylation		RAB34|CHI3L1|OCIAD2|NRXN1|LTF|PLCB1|F3|HMOX1|AKT3|TRIM21|TRIP6|BAX|S100A9|S100A4|GPNMB|BST2|S100A8|S100A13|CYFIP2|CD74|BCAP31|LGALS1|CDH13|TMED4|HCLS1|NF1|RALB|IQGAP1|TMOD2|IGFBP3|IGFBP5|ITPKB|PTPN6|PTK2|PDIA3|FAS|RPS15|UBE2K|PBXIP1|CTNNA1|TGM2|PARP9|C3|ATM|NMI|PPP3CB|SERPINF2|OSBPL8|WASF1|PYHIN1|ERP29|PTK2B|CD81|BIRC3|CTSC|RB1CC1|GJA1|HOMER1|HPX|LRRC59|SLC39A10|VWF|LAMTOR2|CCDC88A|FLNA|COL1A1|GA…	SORBS3|STX1A|RAB34|HOMER1|OSBPL8|DDX1|CC2D1A|PTEN|LAMC1|CTNNB1|ANKRD17|PTPRC|TBK1|AKT3|MAVS|DHX15|RAPGEF2|ATP2C1|SRC|CDH2|GPNMB|PPM1A|CCAR2|SLC39A10|IGFBP5|LAMTOR2|JUP|TXN|MT3|TRIM25|BID|SLC39A14|HCLS1|NACC2|SERPINF2|C3|CAT|PARP1|POR|PPP3CB|TPD52L1|SPHK2|LGALS1|ECM1|EPHA4|NECAB2|AKAP12|MAPK8IP3|PTPN6|EIF2AK2|NMI|LAMA2|TRIP6|NCKAP1L|CSK|F2|PRKAR1B|NEO1|TPR|SMAD2|CYFIP1|CYLD|ADA|F3|RTN4|CTNNA1|FGA|…
GO:0022407	regulation of cell-cell adhesion	0.014656	84	ANXA1|ALOX5|LGALS1|GPNMB|CD74|PTPN6|FERMT3|SWAP70|SDC4|METTL3|ITGB2|ITPKB|SERPINF2|PNP|PTPRC|YES1|NCKAP1L|CD276|AIF1|HLA-E|CD44|HLA-DRA|SIRPG|IGFBP2|KIF26B|TFRC|CD9|PYCARD|CSK|B2M|SRC|CORO1A|AKT1|FGG|ASS1|FLOT1|ADA|DUSP3|FGB|FGA	combined
GO:0051241	negative regulation of multicellular organismal process	0.0167207	185	ANXA5|ANXA1|LTF|ALOX5|LMNA|GPNMB|HMOX1|HDAC1|STAB1|ANXA4|NOL3|CD74|PTPN6|NMI|CDK6|IGFBP5|GRN|EFEMP1|SDC4|SERPINF2|SERPING1|INPP5D|CTNNA1|PTPRC|MT3|TMSB4X|JUP|HSPG2|CTSC|NCKAP1L|SPTBN4|G6PD|RGN|PTK2B|LRPAP1|COL4A2|GJA1|CTNNB1|ATP1A1|GSK3B|ARHGDIB|DNAJA4|FN1|RTN4|CD9|MAG|PROS1|STAT1|PYCARD|GBP1|CSK|CST3|MMRN2|ECM1|B2M|TSPO|GNAI2|EMILIN1|RAB11FIP5|FGG|PKN1|SERPINF1|LGMN|PTN|ADA|AGT|CYLD|C1QC|DUSP3|F…	combined
GO:0006909	phagocytosis	0.0178871	64	RAB34|PLSCR1|ANXA1|ARHGAP25|ITGB2|C3|PTPRC|YES1|NCKAP1L|ITGA2|SNX3|C4A|MYO1G|AIF1|TGM2|MYH9|SIRPG|LMAN2|ANXA11|PYCARD|CSK|ITGAM|FCER1G|PECAM1|SRC|CORO1A|C4BPA|ITGB1	combined
GO:0040017	positive regulation of locomotion	0.0214467	131	CD151|SOD2|TRIP6|ANXA1|F3|GPNMB|ITGA3|HMOX1|CD74|FERMT3|SWAP70|IGFBP5|GRN|AQP1|ACTN4|GPI|S100A11|ITGAX|PTPRC|TMSB4X|NCKAP1L|HSPB1|ITGA2|MCAM|AIF1|FGF1|PTK2B|DIAPH1|FN1|CTSH|RTN4|PYCARD|PECAM1|IQSEC1|SRC|CORO1A|AKT1|GNAI2|ITGB1|SUN2|AKAP12|LGMN|IRS2|PTN|CLASP2|ADAM9|COL1A1|AGT|ARF6|MYLK|ITGA6|PODXL|NUMB|EPHA4|ARHGEF2|CALR|EGFR|CD47|GLIPR2|SYNE2|OXSR1|AKT2|JAM3|FERMT2|DAB2|CCAR1|RAPGEF2|APP|ATM|LAM…	methylation			SYNE2|PTPRC|AKT3|SOD2|RAPGEF2|SRC|AIF1|GPNMB|IGFBP5|GRN|HSPB1|CD151|CAMK1D|EPHA4|ANXA1|IQSEC1|AQP1|AKAP12|NUMB|FERMT3|TRIP6|ITGA3|NCKAP1L|AGO2|ITGA2|PODXL|F3|RTN4|PTN|APP|PTK2|SUN2|ACTN4|EGFR|S100A11|APC|SLC8A1|STK4|PTK2B|ITGA6|CPNE3|GNAI2|CTSH|CD74|TJP1|ITGAX|AKT2|FERMT2|PYCARD|FGF1|DIAPH1|TF|ARF6|MCAM|MYLK|PAK1|GPI|MAPK3|SWAP70|ADAM9|ARHGEF2|DAB2|GLIPR2|PIK3C2A|FN1|RDX|MCU|INSR|DOCK7|PIK3R3|DOC…
GO:0051249	regulation of lymphocyte activation	0.021509	70	ANXA1|LGALS1|GPNMB|CD74|PTPN6|SDC4|METTL3|ITPKB|INPP5D|PNP|PTPRC|YES1|NCKAP1L|CD276|AIF1|HLA-E|CTNNB1|HLA-DRA|SIRPG|EXOSC6|LAMP1|IGFBP2|TFRC|PYCARD|CSK|B2M|SRC|CORO1A|AKT1	combined
GO:0010038	response to metal ion	0.021696	109	MAOB|SOD2|PLSCR1|S100A16|ALOX5AP|CPOX|FBP1|HMOX1|AQP1|IQGAP1|ITPKB|SMPD1|GPI|NDRG1|ALAD|SOD3|MT3|S100A8|MAP1LC3A|G6PD|CAT|PTK2B|STIM1|IGFBP2|ANXA11|CLIC4|CPNE6|TFRC|SLC25A13|CPNE4|PEF1|B2M|PPP1CA|AKT1|TSPO|CPNE5|FGG|SERPINF1|LGMN|ASS1|ALG2|ADAM9|FGB|SLC30A1|FGA|CD14|RASAL1|PARP1|CASP3|SLC25A12|CALR|EGFR|CYBRD1|HMGCS2|PCNA|NUDT1|LONP1|PARK7|APP|HPCA|NCSTN|BSG|DMTN|TF|CPNE3|SYT7|SYT1|ANK3|HOMER1|SO…	methylation			HOMER1|ALAD|ALOX5AP|CPNE5|SORD|CPNE6|SOD2|CPNE4|MT3|CPOX|STIM1|CAT|HMGCS2|PARP1|HPCA|AQP1|ANK3|ASPH|PLSCR1|SLC25A13|SLC30A1|SYT1|SLC25A12|NDRG1|FBP1|FGA|CDKN1B|APP|TSPO|ANXA11|PPP1CA|EGFR|FGG|S100A16|RASAL1|ITPKB|PTK2B|CPNE3|SYT7|PARK7|NRXN1|PEF1|CLIC4|NUDT1|TF|MAOB|NPTX1|FGB|PPIF|SLC6A1|GPHN|MAP1LC3A|GPI|MAPK3|IQGAP1|ADAM9|TFRC|SERPINF1|AHCYL1|SOD1|PCNA|CPS1|SMPD1|ASS1|SLC30A3|MAPK1|DMTN|AKT1|SO…
GO:0034612	response to tumor necrosis factor	0.022502	44	CHI3L1|NOL3|SMPD1|ACTN4|TMSB4X|FAS|GBP2|PTK2B|HSPA1B|STAT1|GPD1|PYCARD|GBP1|BIRC3|RIPK1|AKT1|AKAP12|ASS1|INPP5K|ADAM9|COL1A1|CYLD|APOB|CD14|GSTP1|IKBKB|CASP3|ARHGEF2	combined
GO:0002695	negative regulation of leukocyte activation	0.0237125	25	ANXA1|GPNMB|HMOX1|CD74|PTPN6|GRN|SDC4|INPP5D|PTPRC|NCKAP1L	combined
GO:0042098	T cell proliferation	0.0241227	35	MSN|CD151|ANXA1|GPNMB|PTPN6|SDC4|PNP|PTPRC|NCKAP1L|CD276|BAX|AIF1|HLA-E|CTNNB1|IGFBP2|TFRC|PYCARD	combined
REAC:R-HSA-1650814	Collagen biosynthesis and modifying enzymes	0.0248356	19	COLGALT1|PLOD3|COL6A2|COL4A1|COL18A1|PLOD1|P4HB|COL4A2|SERPINH1|COL1A2|PCOLCE|COL1A1|COL12A1|COL6A1|COL5A3|PPIB|CRTAP	rna		P4HB|SERPINH1|COL1A2|COL6A2|PLOD3|COL5A3|COLGALT1|PPIB|CRTAP|COL1A1|COL4A1|COL18A1|PLOD1|COL4A2|PCOLCE
GO:0022612	gland morphogenesis	0.02848	18	MSN|IGFBP5|RPS6KA1|BAX|LAMA5|TGM2|FGF1|CAPN1|RTN4|DAG1|SRC|PTN|PLXNA1	combined
GO:0043122	regulation of I-kappaB kinase/NF-kappaB signaling	0.0285035	56	LTF|LGALS1|SQSTM1|HMOX1|TRIM21|HDAC1|CD74|S100A4|CC2D1A|HSPB1|FLNA|GJA1|CTNNB1|S100A13|ZC3HAV1|TFRC|STAT1|PYCARD|BIRC3|TBK1|ECM1|ATP2C1|RIPK1|SPHK2|MAVS|DHX15|OTUD7B|TRIM25|TMED4|GSTP1|PPM1A|IKBKB|BST2	combined
GO:0016052	carbohydrate catabolic process	0.028825	56	PYGL|HEXB|FBP1|ADPGK|GALM|GPI|HK2|GALK1|GPD1|SLC4A1|PPP1CA|OGDH|HK1|GALE|PFKP|GLB1|BPGM|MAN2C1|PKM|OGDHL|PGD|PFKL|FOXK1|ENO1|AGL|SLC25A12|PGM2|MAN2B1|AGPS|GAA|PCYT2|APP|NAGA|GAPDH|GM2A|PYGM|SORD|ABHD10|INSR|NUDT5|SLC4A4|PGK1|PGM1	combined
GO:1902533	positive regulation of intracellular signal transduction	0.0292408	195	CHI3L1|TRIP6|LTF|F3|LGALS1|GPNMB|HCLS1|HMOX1|SORBS3|TRIM21|CD74|PTPN6|NMI|IGFBP5|IQGAP1|ITPKB|SERPINF2|S100A4|ACTN4|LAMTOR2|CC2D1A|S100A9|PTPRC|MT3|S100A8|NCKAP1L|BAX|BCAP31|VWF|FLNA|TGM2|CAT|PTPN1|FGF1|PTK2B|CD44|GJA1|CTNNB1|S100A13|NACC2|ZC3HAV1|FN1|ERP29|RTN4|TFRC|PYCARD|BIRC3|CSK|TBK1|ECM1|CDH2|ATP2C1|RIPK1|SRC|GNAI2|CCAR2|ITGB1|TXN|AKAP12|SPHK2|FGG|TPD52L1|MAVS|DHX15|ADAM9|ADA|AGT|FGB|FGA|NE…	methylation			SORBS3|OSBPL8|DDX1|CC2D1A|PTEN|CTNNB1|ANKRD17|PTPRC|TBK1|AKT3|MAVS|DHX15|RAPGEF2|ATP2C1|SRC|CDH2|GPNMB|PPM1A|CCAR2|IGFBP5|LAMTOR2|TXN|MT3|TRIM25|BID|HCLS1|NACC2|SERPINF2|CAT|PARP1|PPP3CB|TPD52L1|SPHK2|LGALS1|ECM1|EPHA4|NECAB2|AKAP12|MAPK8IP3|PTPN6|EIF2AK2|NMI|TRIP6|NCKAP1L|CSK|F2|TPR|ADA|F3|RTN4|FGA|VWF|APP|PRKCB|PTK2|NCK2|ACTN4|LTF|EGFR|FGG|MAP2K1|DCN|KRAS|NOS1AP|PTPN1|ITPKB|PTK2B|RIPK1|PARK7|GP…
GO:0031347	regulation of defense response	0.0293297	130	PLSCR1|ALOX5AP|ANXA1|LTF|ALOX5|SERPINB9|ZYX|LGALS1|CASP6|TRIM21|PTPN6|NMI|GRN|RFTN1|METTL3|C3|SERPING1|S100A9|PTPRC|YES1|TMSB4X|CTSC|S100A8|ITGA2|PTPN1|HLA-E|GPX4|ELMOD2|GRAMD4|LAMP1|HSPA1B|ZC3HAV1|RTN4|STAT1|PYCARD|BIRC3|HPX|MMRN2|TBK1|RIPK1|HTRA1|SRC|PARP14|EMILIN1|ERAP1|TRIM56|SERPINF1|MAVS|PARP9|FLOT1|ADA|AGT|CYLD	combined
GO:2001233	regulation of apoptotic signaling pathway	0.0296243	96	SOD2|LMNA|HMOX1|HDAC1|NOL3|CD74|CLU|S100A9|CTNNA1|PTPRC|CTSC|S100A8|HSPB1|BAX|BCAP31|FAS|P4HB|PTPN1|YAP1|CD44|CTNNB1|GSK3B|NACC2|HSPA1B|ERP29|RRM2B|CTSH|CTTN|PYCARD|PDIA3|PPP1CA|RIPK1|SRC|AKT1|GNAI2|CCAR2|FGG|TPD52L1|AGT|CYLD|GCLM|FGB|FGA|ITGA6	combined
GO:0007584	response to nutrient	0.0299581	35	SOD2|KANK2|HMOX1|POR|ALAD|ITGA2|CAT|ACSL1|IGFBP2|TFRC|STAT1|SLC16A1|TSPO|GNAI2|DAD1|BCKDHB|ASS1|COL1A1|GCLM|A2M|TRIM25|ARSA|AGL|HMGCS2	combined
GO:0046718	viral entry into host cell	0.0307968	38	PLSCR1|LGALS1|ITGB5|TRIM21|CD74|CTSB|SMPD1|ITGA2|SNX3|P4HB|CTSL|LAMP1|HSPA1B|TFRC|DAG1|SLC20A2|ITGB1|NCAM1|TRIM25|VPS18|DYNLT1|EGFR|CXADR|CD81|MOG|BSG|SLC3A2|ANPEP|INSR|NUP153|EPS15	combined
GO:0001894	tissue homeostasis	0.0328391	46	LTF|RAB3D|LYZ|INPP5D|HSPB1|BAX|LAMC1|SLC2A1|YAP1|PTK2B|CHMP4B|GJA1|CTNNB1|TFRC|LAMA2|CSK|PRDX1|PECAM1|B2M|SRC|CORO1A|ITGB1	combined
GO:0060249	anatomical structure homeostasis	0.0328391	46	LTF|RAB3D|LYZ|INPP5D|HSPB1|BAX|LAMC1|SLC2A1|YAP1|PTK2B|CHMP4B|GJA1|CTNNB1|TFRC|LAMA2|CSK|PRDX1|PECAM1|B2M|SRC|CORO1A|ITGB1	combined
GO:2000117	negative regulation of cysteine-type endopeptidase activity	0.0329078	26	LTF|SERPINB9|NOL3|AQP1|RPS6KA1|CAST|POR|GPI|MT3|DNAJB6|CD44|BIRC3|CST3|SRC|AKT1	combined
GO:0009887	animal organ morphogenesis	0.0370119	133	MSN|LTF|CTSZ|HDAC1|IGFBP5|EFEMP1|AQP1|PLOD3|RPS6KA1|POR|GAMT|ITGAX|CTNNA1|HSPG2|BAX|ITGA2|ABI2|LAMC1|LAMA5|COL18A1|FLNA|TGM2|YAP1|FGF1|SERPINH1|CTNNB1|STIM1|PARVA|CAPN1|KIF26B|CTSH|COL1A2|RTN4|AGRN|LAMA2|STAT1|ITGB4|DAG1|CDH2|HTRA1|SRC|IFT140|MTHFD1L|CTNNA2|LY6H|ATG9B|PTN|PLXNA1|COL1A1|AGT|PTK7|MYLK|ITGA6|STX2|INPPL1|MAP2K1|WNK4|EVL|EXOC4|EGFR|AP3B1|ANXA6|LAMB4|MAGI2|LEMD2|GAA|CELSR2|PTEN|DAB2|CP…	methylation			PTEN|MAGI2|LAMC1|HDAC1|CTNNB1|BASP1|AKT3|ZMPSTE24|STX2|SRC|CDH2|IGFBP5|CTNNA2|LY6H|IFT140|STIM1|LAMA5|PARVA|HSPG2|POR|KIF26B|CPE|AQP1|EFEMP1|AGRN|LAMA2|WNK4|ITGA2|PLXNA1|EXOC4|PLOD3|SMAD2|RTN4|CTNNA1|PTN|CAPN1|OLFM1|PTK2|LTF|EGFR|DAG1|MAP2K1|GAMT|DCN|COL18A1|KRAS|STAT1|ITGA6|NF1|EVL|ATG9B|HTRA1|CTSH|LAMB4|ABI2|ITGAX|CELSR2|FGF1|RPS6KA1|NF2|YAP1|MYLK|MAPK3|MSN|FLNA|DAB2|PHB2|TGM2|MTHFD1L|FBN1|SOD1…
GO:0043281	regulation of cysteine-type endopeptidase activity involved in apoptotic process	0.0375268	51	SERPINB9|F3|NOL3|AQP1|RPS6KA1|DAP|POR|GPI|S100A9|MT3|S100A8|BAX|DNAJB6|BCAP31|FAS|CD44|GRAMD4|CTSH|PDCD5|PYCARD|BIRC3|SRC|AKT1	combined
REAC:R-HSA-3000171	Non-integrin membrane-ECM interactions	0.0381004	29	ACTN1|ITGB5|SDC4|HSPG2|COL4A1|ITGA2|LAMC1|LAMA5|COL4A2|FN1|COL1A2|AGRN|LAMA2|ITGB4|DAG1	combined
REAC:R-HSA-76009	Platelet Aggregation (Plug Formation)	0.040509	15	VWF|PTPN1|FN1|COL1A2|TLN1|CSK|SRC|AKT1|FGG|COL1A1|FGB|FGA	combined
GO:0044409	entry into host	0.0406214	43	PLSCR1|LGALS1|FUCA2|ITGB5|TRIM21|CD74|CTSB|SMPD1|ITGA2|SNX3|P4HB|CTSL|LAMP1|HSPA1B|TFRC|DAG1|SLC20A2|SRC|ITGB1|NCAM1|TRIM25|VPS18|DYNLT1|EGFR|CXADR|CD81|MOG|BSG|SLC3A2|EXOC7|ANPEP|INSR|NUP153|EPS15	combined
GO:0033627	cell adhesion mediated by integrin	0.0411675	25	ITGA3|ITGB5|PTPN6|FERMT3|SWAP70|ITGB2|ITGAX|NCKAP1L|ITGA2|ITGB4|ITGAM|EMILIN1|ITGB1|ADAM9|ADA|ITGA6|PODXL|JAM3|FBN1|ITGA1|CRKL|ITGB8|ADAM17|ITGAV	combined
GO:0033692	cellular polysaccharide biosynthetic process	0.041324	15	GBE1|UGP2|GSK3B|PPP1CA|AKT1|IRS2|INPP5K|GYG1|AGL|GYS1|AKT2|PHKG1|INSR|PTGES3|HS2ST1	combined
GO:0032637	interleukin-8 production	0.0421241	18	CHI3L1|ANXA1|F3|ANXA4|CD74|PTPRC|TMSB4X|HSPA1B|PYCARD|RAB1A|RIPK1|MAVS|OTUD7B|CD14	combined
GO:0032677	regulation of interleukin-8 production	0.0421241	18	CHI3L1|ANXA1|F3|ANXA4|CD74|PTPRC|TMSB4X|HSPA1B|PYCARD|RAB1A|RIPK1|MAVS|OTUD7B|CD14	combined
REAC:R-HSA-446728	Cell junction organization	0.0430182	23	CD151|ACTN1|VASP|FLNC|PXN|CTNNA1|JUP|FLNA|CTNNB1|PARVA|ITGB4|CDH2|PLEC|ITGB1	combined
GO:0001666	response to hypoxia	0.0444128	67	SOD2|LMNA|HMOX1|NOL3|AQP1|ACTN4|NDRG1|PDLIM1|CAPN2|ALAD|SOD3|MT3|ALKBH5|ITGA2|HK2|PLOD1|SLC2A1|P4HB|CAT|PTK2B	combined
GO:0072073	kidney epithelium development	0.0470757	23	KANK2|AQP1|SDC4|IQGAP1|MYO1E|LAMA5|CAT|YAP1|FGF1|CTNNB1|KIF26B|STAT1|PECAM1|AGT|PODXL|WNK4|EPHA4	combined
GO:1902105	regulation of leukocyte differentiation	0.0483	38	ANXA1|LTF|HCLS1|CD74|PTPN6|CDK6|METTL3|ITPKB|INPP5D|PNP|PTPRC|NCKAP1L	combined
GO:0016051	carbohydrate biosynthetic process	0.0486174	54	PLEK|FBP1|GPI|GBE1|UGP2|G6PD|RGN|PTK2B|GSK3B|SLC39A14|SLC25A13|GPD1|AKR1B1|PPP1CA|AKT1|IRS2|INPP5K|GYG1|ISYNA1|PC|PGD|AGL|SLC25A12|GYS1|MDH2|AKT2|AGPS|NANS|CLTC|NFKB1|WDR5|GOT1|PHKG1|SLC25A10|SORD|INSR|SOGA1|PTGES3|HS2ST1|PGK1|PGM1|AKR1A1|RANBP2|IMPA1	combined
